# Supplementary material for: Microbial gene expression analysis of healthy and cancerous esophagus uncovers bacterial biomarkers of clinical outcomes
Source: ISME Commun. 2023 Dec 5;3:128. doi: 10.1038/s43705-023-00338-1 (PMC10696091; doi:10.1038/s43705-023-00338-1)
Supplement: Supplementary file 2 — Supplementary table S1 [file 43705_2023_338_MOESM2_ESM.csv]

id	bac	pindent	qcovs	blst1	blst2	blst3	blst4	blst5	blst6	blst7	blst8	sample	project_id	case_id	sample_type	bacteria_name	bacteria_acc
contig_341089	WP_118924900.1	100	24	0	0	2	73	93	116	1.43E-10	52	7612203f-ee23-4077-a788-77dcc4482d54	TCGA-ESCA	TCGA-LN-A49O	Primary Tumor	Pseudomonas yamanorum strain LBUM636 chromosome	NZ_CP012400.2
contig_341089	WP_000123343.1	100	24	0	0	2	73	106	129	1.44E-10	52	7612203f-ee23-4077-a788-77dcc4482d54	TCGA-ESCA	TCGA-LN-A49O	Primary Tumor	Pseudomonas yamanorum strain LBUM636 chromosome	NZ_CP012400.2
contig_341089	WP_147325908.1	100	24	0	0	2	73	106	129	1.66E-10	51.2	7612203f-ee23-4077-a788-77dcc4482d54	TCGA-ESCA	TCGA-LN-A49O	Primary Tumor	Pseudomonas yamanorum strain LBUM636 chromosome	NZ_CP012400.2
contig_539702	WP_056069315.1	96	25	1	0	1	75	1174	1198	1.80E-12	57.4	7612203f-ee23-4077-a788-77dcc4482d54	TCGA-ESCA	TCGA-LN-A49O	Primary Tumor	Pseudomonas synxantha strain R6-28-08 chromosome	NZ_CP027756.1
contig_539702	WP_024633593.1	96	25	1	0	1	75	1051	1075	1.09E-11	55.1	7612203f-ee23-4077-a788-77dcc4482d54	TCGA-ESCA	TCGA-LN-A49O	Primary Tumor	Pseudomonas synxantha strain R6-28-08 chromosome	NZ_CP027756.1
contig_521442	WP_147827594.1	96	25	1	0	75	1	182	206	3.21E-09	48.1	7612203f-ee23-4077-a788-77dcc4482d54	TCGA-ESCA	TCGA-LN-A49O	Primary Tumor	Pseudomonas yamanorum strain LBUM636 chromosome	NZ_CP012400.2
contig_547422	WP_073118915.1	100	24	0	0	74	3	275	298	1.18E-10	52	7612203f-ee23-4077-a788-77dcc4482d54	TCGA-ESCA	TCGA-LN-A49O	Primary Tumor	Pseudomonas yamanorum strain LBUM636 chromosome	NZ_CP012400.2
contig_547422	WP_064095611.1	95.833	24	1	0	74	3	276	299	3.06E-10	50.8	7612203f-ee23-4077-a788-77dcc4482d54	TCGA-ESCA	TCGA-LN-A49O	Primary Tumor	Pseudomonas yamanorum strain LBUM636 chromosome	NZ_CP012400.2
contig_547422	WP_214728749.1	100	23	0	0	74	6	274	296	4.57E-10	50.4	7612203f-ee23-4077-a788-77dcc4482d54	TCGA-ESCA	TCGA-LN-A49O	Primary Tumor	Pseudomonas yamanorum strain LBUM636 chromosome	NZ_CP012400.2
contig_547422	WP_004201176.1	95.652	23	1	0	74	6	276	298	1.63E-09	48.9	7612203f-ee23-4077-a788-77dcc4482d54	TCGA-ESCA	TCGA-LN-A49O	Primary Tumor	Pseudomonas yamanorum strain LBUM636 chromosome	NZ_CP012400.2
contig_547422	WP_214710398.1	95.652	23	1	0	74	6	274	296	2.61E-09	48.1	7612203f-ee23-4077-a788-77dcc4482d54	TCGA-ESCA	TCGA-LN-A49O	Primary Tumor	Pseudomonas yamanorum strain LBUM636 chromosome	NZ_CP012400.2
contig_742620	WP_059216176.1	100	24	0	0	3	74	3	26	1.07E-11	52	7612203f-ee23-4077-a788-77dcc4482d54	TCGA-ESCA	TCGA-LN-A49O	Primary Tumor	Pseudomonas yamanorum strain LBUM636 chromosome	NZ_CP012400.2
contig_742620	WP_113350436.1	100	24	0	0	3	74	24	47	2.06E-11	52	7612203f-ee23-4077-a788-77dcc4482d54	TCGA-ESCA	TCGA-LN-A49O	Primary Tumor	Pseudomonas yamanorum strain LBUM636 chromosome	NZ_CP012400.2
contig_742620	WP_029786880.1	100	24	0	0	3	74	48	71	2.27E-11	51.2	7612203f-ee23-4077-a788-77dcc4482d54	TCGA-ESCA	TCGA-LN-A49O	Primary Tumor	Pseudomonas yamanorum strain LBUM636 chromosome	NZ_CP012400.2
contig_742620	WP_223724202.1	100	24	0	0	3	74	49	72	3.80E-11	51.6	7612203f-ee23-4077-a788-77dcc4482d54	TCGA-ESCA	TCGA-LN-A49O	Primary Tumor	Pseudomonas yamanorum strain LBUM636 chromosome	NZ_CP012400.2
contig_742620	WP_000533391.1	100	24	0	0	3	74	48	71	3.90E-11	51.6	7612203f-ee23-4077-a788-77dcc4482d54	TCGA-ESCA	TCGA-LN-A49O	Primary Tumor	Pseudomonas yamanorum strain LBUM636 chromosome	NZ_CP012400.2
contig_742620	WP_000459452.1	100	24	0	0	3	74	63	86	5.00E-11	51.6	7612203f-ee23-4077-a788-77dcc4482d54	TCGA-ESCA	TCGA-LN-A49O	Primary Tumor	Pseudomonas yamanorum strain LBUM636 chromosome	NZ_CP012400.2
contig_742620	WP_000459457.1	100	24	0	0	3	74	63	86	5.05E-11	51.6	7612203f-ee23-4077-a788-77dcc4482d54	TCGA-ESCA	TCGA-LN-A49O	Primary Tumor	Pseudomonas yamanorum strain LBUM636 chromosome	NZ_CP012400.2
contig_742620	WP_032246795.1	100	24	0	0	3	74	63	86	5.96E-11	51.2	7612203f-ee23-4077-a788-77dcc4482d54	TCGA-ESCA	TCGA-LN-A49O	Primary Tumor	Pseudomonas yamanorum strain LBUM636 chromosome	NZ_CP012400.2
contig_126368	WP_000158919.1	100	30	0	0	152	63	103	132	3.25E-15	63.5	7612203f-ee23-4077-a788-77dcc4482d54	TCGA-ESCA	TCGA-LN-A49O	Primary Tumor	Pseudomonas yamanorum strain LBUM636 chromosome	NZ_CP012400.2
contig_126368	WP_000158905.1	100	30	0	0	152	63	103	132	3.43E-15	63.5	7612203f-ee23-4077-a788-77dcc4482d54	TCGA-ESCA	TCGA-LN-A49O	Primary Tumor	Pseudomonas yamanorum strain LBUM636 chromosome	NZ_CP012400.2
contig_339010	WP_001113348.1	100	24	0	0	73	2	109	132	2.82E-12	56.2	7612203f-ee23-4077-a788-77dcc4482d54	TCGA-ESCA	TCGA-LN-A49O	Primary Tumor	Treponema putidum strain OMZ 758 (ATCC 700334) chromosome	NZ_CP009228.1
contig_736589	WP_094314496.1	100	25	0	0	1	75	77	101	3.67E-13	56.2	7612203f-ee23-4077-a788-77dcc4482d54	TCGA-ESCA	TCGA-LN-A49O	Primary Tumor	Pseudomonas yamanorum strain LBUM636 chromosome	NZ_CP012400.2
contig_736589	WP_079121155.1	100	25	0	0	1	75	77	101	6.55E-13	56.2	7612203f-ee23-4077-a788-77dcc4482d54	TCGA-ESCA	TCGA-LN-A49O	Primary Tumor	Pseudomonas yamanorum strain LBUM636 chromosome	NZ_CP012400.2
contig_736589	WP_201292839.1	100	25	0	0	1	75	59	83	1.72E-12	55.8	7612203f-ee23-4077-a788-77dcc4482d54	TCGA-ESCA	TCGA-LN-A49O	Primary Tumor	Pseudomonas yamanorum strain LBUM636 chromosome	NZ_CP012400.2
contig_736589	WP_000063277.1	100	25	0	0	1	75	77	101	2.17E-12	57	7612203f-ee23-4077-a788-77dcc4482d54	TCGA-ESCA	TCGA-LN-A49O	Primary Tumor	Pseudomonas yamanorum strain LBUM636 chromosome	NZ_CP012400.2
contig_736589	WP_000063280.1	100	25	0	0	1	75	77	101	4.07E-12	56.2	7612203f-ee23-4077-a788-77dcc4482d54	TCGA-ESCA	TCGA-LN-A49O	Primary Tumor	Pseudomonas yamanorum strain LBUM636 chromosome	NZ_CP012400.2
contig_736589	WP_192867095.1	100	18	0	0	22	75	1	18	1.19E-06	40.4	7612203f-ee23-4077-a788-77dcc4482d54	TCGA-ESCA	TCGA-LN-A49O	Primary Tumor	Pseudomonas yamanorum strain LBUM636 chromosome	NZ_CP012400.2
contig_130433	WP_125257803.1	100	25	0	0	1	75	92	116	1.20E-10	52.4	7612203f-ee23-4077-a788-77dcc4482d54	TCGA-ESCA	TCGA-LN-A49O	Primary Tumor	Pseudomonas yamanorum strain LBUM636 chromosome	NZ_CP012400.2
contig_130433	WP_024633588.1	100	25	0	0	1	75	92	116	1.21E-10	52	7612203f-ee23-4077-a788-77dcc4482d54	TCGA-ESCA	TCGA-LN-A49O	Primary Tumor	Pseudomonas yamanorum strain LBUM636 chromosome	NZ_CP012400.2
contig_130433	WP_002582604.1	100	25	0	0	1	75	92	116	1.30E-10	52	7612203f-ee23-4077-a788-77dcc4482d54	TCGA-ESCA	TCGA-LN-A49O	Primary Tumor	Pseudomonas yamanorum strain LBUM636 chromosome	NZ_CP012400.2
contig_130433	WP_131623545.1	96	25	1	0	1	75	92	116	3.62E-10	50.8	7612203f-ee23-4077-a788-77dcc4482d54	TCGA-ESCA	TCGA-LN-A49O	Primary Tumor	Pseudomonas yamanorum strain LBUM636 chromosome	NZ_CP012400.2
contig_130433	WP_039334376.1	96	25	1	0	1	75	92	116	3.77E-10	50.8	7612203f-ee23-4077-a788-77dcc4482d54	TCGA-ESCA	TCGA-LN-A49O	Primary Tumor	Pseudomonas yamanorum strain LBUM636 chromosome	NZ_CP012400.2
contig_130433	WP_078147868.1	96	25	1	0	1	75	92	116	3.99E-10	50.8	7612203f-ee23-4077-a788-77dcc4482d54	TCGA-ESCA	TCGA-LN-A49O	Primary Tumor	Pseudomonas yamanorum strain LBUM636 chromosome	NZ_CP012400.2
contig_130433	WP_001040568.1	96	25	1	0	1	75	92	116	4.36E-10	50.4	7612203f-ee23-4077-a788-77dcc4482d54	TCGA-ESCA	TCGA-LN-A49O	Primary Tumor	Pseudomonas yamanorum strain LBUM636 chromosome	NZ_CP012400.2
contig_130433	WP_002508563.1	96	25	1	0	1	75	92	116	4.45E-10	50.4	7612203f-ee23-4077-a788-77dcc4482d54	TCGA-ESCA	TCGA-LN-A49O	Primary Tumor	Pseudomonas yamanorum strain LBUM636 chromosome	NZ_CP012400.2
contig_130433	WP_002289463.1	96	25	1	0	1	75	92	116	4.45E-10	50.4	7612203f-ee23-4077-a788-77dcc4482d54	TCGA-ESCA	TCGA-LN-A49O	Primary Tumor	Pseudomonas yamanorum strain LBUM636 chromosome	NZ_CP012400.2
contig_130433	WP_066301536.1	96	25	1	0	1	75	92	116	4.72E-10	50.4	7612203f-ee23-4077-a788-77dcc4482d54	TCGA-ESCA	TCGA-LN-A49O	Primary Tumor	Pseudomonas yamanorum strain LBUM636 chromosome	NZ_CP012400.2
contig_130433	WP_001029615.1	96	25	1	0	1	75	92	116	4.76E-10	50.4	7612203f-ee23-4077-a788-77dcc4482d54	TCGA-ESCA	TCGA-LN-A49O	Primary Tumor	Pseudomonas yamanorum strain LBUM636 chromosome	NZ_CP012400.2
contig_130433	WP_055763289.1	96	25	1	0	1	75	92	116	4.86E-10	50.4	7612203f-ee23-4077-a788-77dcc4482d54	TCGA-ESCA	TCGA-LN-A49O	Primary Tumor	Pseudomonas yamanorum strain LBUM636 chromosome	NZ_CP012400.2
contig_130433	WP_214727143.1	96	25	1	0	1	75	92	116	5.41E-10	50.4	7612203f-ee23-4077-a788-77dcc4482d54	TCGA-ESCA	TCGA-LN-A49O	Primary Tumor	Pseudomonas yamanorum strain LBUM636 chromosome	NZ_CP012400.2
contig_130433	WP_144481263.1	96	25	1	0	1	75	92	116	5.68E-10	50.4	7612203f-ee23-4077-a788-77dcc4482d54	TCGA-ESCA	TCGA-LN-A49O	Primary Tumor	Pseudomonas yamanorum strain LBUM636 chromosome	NZ_CP012400.2
contig_130433	WP_063544037.1	96	25	1	0	1	75	92	116	8.56E-10	49.7	7612203f-ee23-4077-a788-77dcc4482d54	TCGA-ESCA	TCGA-LN-A49O	Primary Tumor	Pseudomonas yamanorum strain LBUM636 chromosome	NZ_CP012400.2
contig_130433	WP_099325874.1	96	25	1	0	1	75	92	116	1.38E-09	49.3	7612203f-ee23-4077-a788-77dcc4482d54	TCGA-ESCA	TCGA-LN-A49O	Primary Tumor	Pseudomonas yamanorum strain LBUM636 chromosome	NZ_CP012400.2
contig_608872	WP_021075688.1	100	25	0	0	75	1	13	37	8.97E-11	52.4	7612203f-ee23-4077-a788-77dcc4482d54	TCGA-ESCA	TCGA-LN-A49O	Primary Tumor	Pseudomonas yamanorum strain LBUM636 chromosome	NZ_CP012400.2
contig_275663	WP_042863651.1	100	24	0	0	2	73	292	315	6.08E-11	52.8	7612203f-ee23-4077-a788-77dcc4482d54	TCGA-ESCA	TCGA-LN-A49O	Primary Tumor	Pseudomonas yamanorum strain LBUM636 chromosome	NZ_CP012400.2
contig_275663	WP_142667706.1	100	24	0	0	2	73	292	315	6.51E-11	52.8	7612203f-ee23-4077-a788-77dcc4482d54	TCGA-ESCA	TCGA-LN-A49O	Primary Tumor	Pseudomonas yamanorum strain LBUM636 chromosome	NZ_CP012400.2
contig_504024	WP_048364712.1	96	25	1	0	75	1	111	135	1.02E-09	49.7	7612203f-ee23-4077-a788-77dcc4482d54	TCGA-ESCA	TCGA-LN-A49O	Primary Tumor	Pseudomonas protegens CHA0 chromosome 1	NZ_LS999205.1
contig_541205	WP_002919766.1	100	25	0	0	1	75	92	116	1.91E-10	51.2	7612203f-ee23-4077-a788-77dcc4482d54	TCGA-ESCA	TCGA-LN-A49O	Primary Tumor	Pseudomonas yamanorum strain LBUM636 chromosome	NZ_CP012400.2
contig_541205	WP_004929766.1	100	25	0	0	1	75	92	116	1.91E-10	51.2	7612203f-ee23-4077-a788-77dcc4482d54	TCGA-ESCA	TCGA-LN-A49O	Primary Tumor	Pseudomonas yamanorum strain LBUM636 chromosome	NZ_CP012400.2
contig_146338	WP_147827594.1	100	24	0	0	3	74	175	198	5.17E-10	50.4	7612203f-ee23-4077-a788-77dcc4482d54	TCGA-ESCA	TCGA-LN-A49O	Primary Tumor	Pseudomonas yamanorum strain LBUM636 chromosome	NZ_CP012400.2
contig_303782	WP_024633588.1	100	24	0	0	73	2	94	117	3.42E-10	50.8	7612203f-ee23-4077-a788-77dcc4482d54	TCGA-ESCA	TCGA-LN-A49O	Primary Tumor	Pseudomonas yamanorum strain LBUM636 chromosome	NZ_CP012400.2
contig_303782	WP_125257803.1	100	24	0	0	73	2	94	117	3.52E-10	50.8	7612203f-ee23-4077-a788-77dcc4482d54	TCGA-ESCA	TCGA-LN-A49O	Primary Tumor	Pseudomonas yamanorum strain LBUM636 chromosome	NZ_CP012400.2
contig_303782	WP_002582604.1	100	24	0	0	73	2	94	117	3.62E-10	50.8	7612203f-ee23-4077-a788-77dcc4482d54	TCGA-ESCA	TCGA-LN-A49O	Primary Tumor	Pseudomonas yamanorum strain LBUM636 chromosome	NZ_CP012400.2
contig_303782	WP_131623545.1	95.833	24	1	0	73	2	94	117	1.05E-09	49.3	7612203f-ee23-4077-a788-77dcc4482d54	TCGA-ESCA	TCGA-LN-A49O	Primary Tumor	Pseudomonas yamanorum strain LBUM636 chromosome	NZ_CP012400.2
contig_303782	WP_039334376.1	95.833	24	1	0	73	2	94	117	1.08E-09	49.3	7612203f-ee23-4077-a788-77dcc4482d54	TCGA-ESCA	TCGA-LN-A49O	Primary Tumor	Pseudomonas yamanorum strain LBUM636 chromosome	NZ_CP012400.2
contig_303782	WP_078147868.1	95.833	24	1	0	73	2	94	117	1.13E-09	49.3	7612203f-ee23-4077-a788-77dcc4482d54	TCGA-ESCA	TCGA-LN-A49O	Primary Tumor	Pseudomonas yamanorum strain LBUM636 chromosome	NZ_CP012400.2
contig_303782	WP_002508563.1	95.833	24	1	0	73	2	94	117	1.18E-09	49.3	7612203f-ee23-4077-a788-77dcc4482d54	TCGA-ESCA	TCGA-LN-A49O	Primary Tumor	Pseudomonas yamanorum strain LBUM636 chromosome	NZ_CP012400.2
contig_303782	WP_001040568.1	95.833	24	1	0	73	2	94	117	1.21E-09	49.3	7612203f-ee23-4077-a788-77dcc4482d54	TCGA-ESCA	TCGA-LN-A49O	Primary Tumor	Pseudomonas yamanorum strain LBUM636 chromosome	NZ_CP012400.2
contig_303782	WP_002289463.1	95.833	24	1	0	73	2	94	117	1.24E-09	49.3	7612203f-ee23-4077-a788-77dcc4482d54	TCGA-ESCA	TCGA-LN-A49O	Primary Tumor	Pseudomonas yamanorum strain LBUM636 chromosome	NZ_CP012400.2
contig_303782	WP_066301536.1	95.833	24	1	0	73	2	94	117	1.32E-09	49.3	7612203f-ee23-4077-a788-77dcc4482d54	TCGA-ESCA	TCGA-LN-A49O	Primary Tumor	Pseudomonas yamanorum strain LBUM636 chromosome	NZ_CP012400.2
contig_303782	WP_001029615.1	95.833	24	1	0	73	2	94	117	1.37E-09	49.3	7612203f-ee23-4077-a788-77dcc4482d54	TCGA-ESCA	TCGA-LN-A49O	Primary Tumor	Pseudomonas yamanorum strain LBUM636 chromosome	NZ_CP012400.2
contig_303782	WP_144481263.1	95.833	24	1	0	73	2	94	117	1.54E-09	48.9	7612203f-ee23-4077-a788-77dcc4482d54	TCGA-ESCA	TCGA-LN-A49O	Primary Tumor	Pseudomonas yamanorum strain LBUM636 chromosome	NZ_CP012400.2
contig_303782	WP_214727143.1	95.833	24	1	0	73	2	94	117	1.55E-09	48.9	7612203f-ee23-4077-a788-77dcc4482d54	TCGA-ESCA	TCGA-LN-A49O	Primary Tumor	Pseudomonas yamanorum strain LBUM636 chromosome	NZ_CP012400.2
contig_303782	WP_063544037.1	95.833	24	1	0	73	2	94	117	3.47E-09	48.1	7612203f-ee23-4077-a788-77dcc4482d54	TCGA-ESCA	TCGA-LN-A49O	Primary Tumor	Pseudomonas yamanorum strain LBUM636 chromosome	NZ_CP012400.2
contig_303782	WP_099325874.1	95.833	24	1	0	73	2	94	117	4.78E-09	47.8	7612203f-ee23-4077-a788-77dcc4482d54	TCGA-ESCA	TCGA-LN-A49O	Primary Tumor	Pseudomonas yamanorum strain LBUM636 chromosome	NZ_CP012400.2
contig_280241	WP_131623545.1	100	24	0	0	73	2	109	132	1.10E-10	52.4	7612203f-ee23-4077-a788-77dcc4482d54	TCGA-ESCA	TCGA-LN-A49O	Primary Tumor	Pseudomonas yamanorum strain LBUM636 chromosome	NZ_CP012400.2
contig_280241	WP_039334376.1	100	24	0	0	73	2	109	132	1.15E-10	52	7612203f-ee23-4077-a788-77dcc4482d54	TCGA-ESCA	TCGA-LN-A49O	Primary Tumor	Pseudomonas yamanorum strain LBUM636 chromosome	NZ_CP012400.2
contig_280241	WP_125257803.1	100	24	0	0	73	2	109	132	1.20E-10	52	7612203f-ee23-4077-a788-77dcc4482d54	TCGA-ESCA	TCGA-LN-A49O	Primary Tumor	Pseudomonas yamanorum strain LBUM636 chromosome	NZ_CP012400.2
contig_566672	WP_137493630.1	100	24	0	0	2	73	123	146	1.26E-11	54.7	7612203f-ee23-4077-a788-77dcc4482d54	TCGA-ESCA	TCGA-LN-A49O	Primary Tumor	Pseudomonas yamanorum strain LBUM636 chromosome	NZ_CP012400.2
contig_286648	WP_079121683.1	100	24	0	0	2	73	3	26	1.89E-12	55.5	7612203f-ee23-4077-a788-77dcc4482d54	TCGA-ESCA	TCGA-LN-A49O	Primary Tumor	Pseudomonas yamanorum strain LBUM636 chromosome	NZ_CP012400.2
contig_286648	WP_009671328.1	100	24	0	0	2	73	15	38	2.63E-12	55.5	7612203f-ee23-4077-a788-77dcc4482d54	TCGA-ESCA	TCGA-LN-A49O	Primary Tumor	Pseudomonas yamanorum strain LBUM636 chromosome	NZ_CP012400.2
contig_286648	WP_108858352.1	100	24	0	0	2	73	36	59	3.95E-12	55.1	7612203f-ee23-4077-a788-77dcc4482d54	TCGA-ESCA	TCGA-LN-A49O	Primary Tumor	Pseudomonas yamanorum strain LBUM636 chromosome	NZ_CP012400.2
contig_286648	WP_199267333.1	100	24	0	0	2	73	51	74	5.49E-12	54.3	7612203f-ee23-4077-a788-77dcc4482d54	TCGA-ESCA	TCGA-LN-A49O	Primary Tumor	Pseudomonas yamanorum strain LBUM636 chromosome	NZ_CP012400.2
contig_286648	WP_069289263.1	100	24	0	0	2	73	45	68	6.09E-12	54.7	7612203f-ee23-4077-a788-77dcc4482d54	TCGA-ESCA	TCGA-LN-A49O	Primary Tumor	Pseudomonas yamanorum strain LBUM636 chromosome	NZ_CP012400.2
contig_286648	WP_069288900.1	100	24	0	0	2	73	104	127	1.39E-11	53.9	7612203f-ee23-4077-a788-77dcc4482d54	TCGA-ESCA	TCGA-LN-A49O	Primary Tumor	Pseudomonas yamanorum strain LBUM636 chromosome	NZ_CP012400.2
contig_286648	WP_001349920.1	100	24	0	0	2	73	104	127	1.67E-11	54.3	7612203f-ee23-4077-a788-77dcc4482d54	TCGA-ESCA	TCGA-LN-A49O	Primary Tumor	Pseudomonas yamanorum strain LBUM636 chromosome	NZ_CP012400.2
contig_232467	WP_010635806.1	100	22	0	0	3	68	223	244	1.44E-09	48.9	7612203f-ee23-4077-a788-77dcc4482d54	TCGA-ESCA	TCGA-LN-A49O	Primary Tumor	Pseudomonas yamanorum strain LBUM636 chromosome	NZ_CP012400.2
contig_105653	WP_001274623.1	95.833	24	1	0	2	73	474	497	6.94E-11	52.8	7612203f-ee23-4077-a788-77dcc4482d54	TCGA-ESCA	TCGA-LN-A49O	Primary Tumor	Pseudomonas yamanorum strain LBUM636 chromosome	NZ_CP012400.2
contig_105653	WP_064095611.1	95.833	24	1	0	2	73	474	497	1.02E-10	52.4	7612203f-ee23-4077-a788-77dcc4482d54	TCGA-ESCA	TCGA-LN-A49O	Primary Tumor	Pseudomonas yamanorum strain LBUM636 chromosome	NZ_CP012400.2
contig_543656	WP_214725807.1	100	24	0	0	3	74	76	99	3.45E-10	50.8	7612203f-ee23-4077-a788-77dcc4482d54	TCGA-ESCA	TCGA-LN-A49O	Primary Tumor	Pseudomonas yamanorum strain LBUM636 chromosome	NZ_CP012400.2
contig_543656	WP_214704125.1	100	24	0	0	3	74	76	99	4.12E-10	50.4	7612203f-ee23-4077-a788-77dcc4482d54	TCGA-ESCA	TCGA-LN-A49O	Primary Tumor	Pseudomonas yamanorum strain LBUM636 chromosome	NZ_CP012400.2
contig_686744	WP_001172026.1	100	24	0	0	74	3	10	33	3.84E-11	51.2	7612203f-ee23-4077-a788-77dcc4482d54	TCGA-ESCA	TCGA-LN-A49O	Primary Tumor	Pseudomonas yamanorum strain LBUM636 chromosome	NZ_CP012400.2
contig_234046	WP_026355986.1	100	24	0	0	74	3	88	111	2.02E-10	49.7	7612203f-ee23-4077-a788-77dcc4482d54	TCGA-ESCA	TCGA-LN-A49O	Primary Tumor	Pseudomonas yamanorum strain LBUM636 chromosome	NZ_CP012400.2
contig_234046	WP_131623502.1	95.833	24	1	0	74	3	88	111	2.98E-10	49.3	7612203f-ee23-4077-a788-77dcc4482d54	TCGA-ESCA	TCGA-LN-A49O	Primary Tumor	Pseudomonas yamanorum strain LBUM636 chromosome	NZ_CP012400.2
contig_234046	WP_039335281.1	95.833	24	1	0	74	3	88	111	3.98E-10	48.9	7612203f-ee23-4077-a788-77dcc4482d54	TCGA-ESCA	TCGA-LN-A49O	Primary Tumor	Pseudomonas yamanorum strain LBUM636 chromosome	NZ_CP012400.2
contig_234046	WP_085218228.1	95.833	24	1	0	74	3	88	111	4.20E-10	48.9	7612203f-ee23-4077-a788-77dcc4482d54	TCGA-ESCA	TCGA-LN-A49O	Primary Tumor	Pseudomonas yamanorum strain LBUM636 chromosome	NZ_CP012400.2
contig_234046	WP_135978828.1	95.833	24	1	0	74	3	88	111	6.10E-10	48.5	7612203f-ee23-4077-a788-77dcc4482d54	TCGA-ESCA	TCGA-LN-A49O	Primary Tumor	Pseudomonas yamanorum strain LBUM636 chromosome	NZ_CP012400.2
contig_234046	WP_066722374.1	95.833	24	1	0	74	3	88	111	1.24E-09	47.8	7612203f-ee23-4077-a788-77dcc4482d54	TCGA-ESCA	TCGA-LN-A49O	Primary Tumor	Pseudomonas yamanorum strain LBUM636 chromosome	NZ_CP012400.2
contig_234046	WP_003863308.1	95.833	24	1	0	74	3	87	110	1.36E-09	47.4	7612203f-ee23-4077-a788-77dcc4482d54	TCGA-ESCA	TCGA-LN-A49O	Primary Tumor	Pseudomonas yamanorum strain LBUM636 chromosome	NZ_CP012400.2
contig_234046	WP_039267422.1	95.833	24	1	0	74	3	36	59	1.38E-09	46.2	7612203f-ee23-4077-a788-77dcc4482d54	TCGA-ESCA	TCGA-LN-A49O	Primary Tumor	Pseudomonas yamanorum strain LBUM636 chromosome	NZ_CP012400.2
contig_234046	WP_004907144.1	95.833	24	1	0	74	3	87	110	2.16E-09	47	7612203f-ee23-4077-a788-77dcc4482d54	TCGA-ESCA	TCGA-LN-A49O	Primary Tumor	Pseudomonas yamanorum strain LBUM636 chromosome	NZ_CP012400.2
contig_234046	WP_002919259.1	95.833	24	1	0	74	3	87	110	2.41E-09	47	7612203f-ee23-4077-a788-77dcc4482d54	TCGA-ESCA	TCGA-LN-A49O	Primary Tumor	Pseudomonas yamanorum strain LBUM636 chromosome	NZ_CP012400.2
contig_234046	WP_072757722.1	95.833	24	1	0	74	3	87	110	5.51E-09	45.8	7612203f-ee23-4077-a788-77dcc4482d54	TCGA-ESCA	TCGA-LN-A49O	Primary Tumor	Pseudomonas yamanorum strain LBUM636 chromosome	NZ_CP012400.2
contig_458293	WP_069142061.1	100	24	0	0	2	73	108	131	1.05E-10	52.4	7612203f-ee23-4077-a788-77dcc4482d54	TCGA-ESCA	TCGA-LN-A49O	Primary Tumor	Pseudomonas synxantha strain R6-28-08 chromosome	NZ_CP027756.1
contig_458293	WP_142750127.1	100	24	0	0	2	73	108	131	4.91E-10	50.4	7612203f-ee23-4077-a788-77dcc4482d54	TCGA-ESCA	TCGA-LN-A49O	Primary Tumor	Pseudomonas synxantha strain R6-28-08 chromosome	NZ_CP027756.1
contig_458293	WP_000840207.1	100	24	0	0	2	73	108	131	5.66E-10	50.1	7612203f-ee23-4077-a788-77dcc4482d54	TCGA-ESCA	TCGA-LN-A49O	Primary Tumor	Pseudomonas synxantha strain R6-28-08 chromosome	NZ_CP027756.1
contig_458293	WP_146707117.1	100	24	0	0	2	73	108	131	6.07E-10	48.9	7612203f-ee23-4077-a788-77dcc4482d54	TCGA-ESCA	TCGA-LN-A49O	Primary Tumor	Pseudomonas synxantha strain R6-28-08 chromosome	NZ_CP027756.1
contig_458293	WP_142746638.1	100	24	0	0	2	73	108	131	6.26E-10	48.9	7612203f-ee23-4077-a788-77dcc4482d54	TCGA-ESCA	TCGA-LN-A49O	Primary Tumor	Pseudomonas synxantha strain R6-28-08 chromosome	NZ_CP027756.1
contig_458293	WP_165636686.1	100	24	0	0	2	73	108	131	7.12E-10	50.1	7612203f-ee23-4077-a788-77dcc4482d54	TCGA-ESCA	TCGA-LN-A49O	Primary Tumor	Pseudomonas synxantha strain R6-28-08 chromosome	NZ_CP027756.1
contig_458293	WP_172804196.1	100	24	0	0	2	73	108	131	8.06E-10	49.3	7612203f-ee23-4077-a788-77dcc4482d54	TCGA-ESCA	TCGA-LN-A49O	Primary Tumor	Pseudomonas synxantha strain R6-28-08 chromosome	NZ_CP027756.1
contig_458293	WP_029799658.1	100	24	0	0	2	73	108	131	8.48E-10	49.3	7612203f-ee23-4077-a788-77dcc4482d54	TCGA-ESCA	TCGA-LN-A49O	Primary Tumor	Pseudomonas synxantha strain R6-28-08 chromosome	NZ_CP027756.1
contig_458293	WP_023147606.1	100	24	0	0	2	73	108	131	1.05E-09	49.3	7612203f-ee23-4077-a788-77dcc4482d54	TCGA-ESCA	TCGA-LN-A49O	Primary Tumor	Pseudomonas synxantha strain R6-28-08 chromosome	NZ_CP027756.1
contig_458293	WP_134438869.1	100	24	0	0	2	73	108	131	1.16E-09	49.3	7612203f-ee23-4077-a788-77dcc4482d54	TCGA-ESCA	TCGA-LN-A49O	Primary Tumor	Pseudomonas synxantha strain R6-28-08 chromosome	NZ_CP027756.1
contig_483829	WP_030529704.1	100	25	0	0	75	1	149	173	1.92E-10	51.2	7612203f-ee23-4077-a788-77dcc4482d54	TCGA-ESCA	TCGA-LN-A49O	Primary Tumor	Pseudomonas yamanorum strain LBUM636 chromosome	NZ_CP012400.2
contig_721280	WP_000373624.1	100	24	0	0	73	2	75	98	4.43E-09	47.4	7612203f-ee23-4077-a788-77dcc4482d54	TCGA-ESCA	TCGA-LN-A49O	Primary Tumor	Pseudomonas yamanorum strain LBUM636 chromosome	NZ_CP012400.2
contig_290338	WP_001322621.1	100	24	0	0	3	74	46	69	1.23E-12	57.8	7612203f-ee23-4077-a788-77dcc4482d54	TCGA-ESCA	TCGA-LN-A49O	Primary Tumor	Pseudomonas yamanorum strain LBUM636 chromosome	NZ_CP012400.2
contig_290338	WP_024633588.1	100	24	0	0	3	74	79	102	1.36E-12	57.8	7612203f-ee23-4077-a788-77dcc4482d54	TCGA-ESCA	TCGA-LN-A49O	Primary Tumor	Pseudomonas yamanorum strain LBUM636 chromosome	NZ_CP012400.2
contig_290338	WP_000031784.1	100	24	0	0	3	74	79	102	1.68E-12	57.4	7612203f-ee23-4077-a788-77dcc4482d54	TCGA-ESCA	TCGA-LN-A49O	Primary Tumor	Pseudomonas yamanorum strain LBUM636 chromosome	NZ_CP012400.2
contig_290338	WP_125257803.1	100	24	0	0	3	74	79	102	1.74E-12	57.4	7612203f-ee23-4077-a788-77dcc4482d54	TCGA-ESCA	TCGA-LN-A49O	Primary Tumor	Pseudomonas yamanorum strain LBUM636 chromosome	NZ_CP012400.2
contig_290338	WP_000031783.1	100	24	0	0	3	74	79	102	1.76E-12	57.4	7612203f-ee23-4077-a788-77dcc4482d54	TCGA-ESCA	TCGA-LN-A49O	Primary Tumor	Pseudomonas yamanorum strain LBUM636 chromosome	NZ_CP012400.2
contig_290338	WP_017627866.1	100	24	0	0	3	74	78	101	1.94E-12	57.4	7612203f-ee23-4077-a788-77dcc4482d54	TCGA-ESCA	TCGA-LN-A49O	Primary Tumor	Pseudomonas yamanorum strain LBUM636 chromosome	NZ_CP012400.2
contig_290338	WP_015376315.1	100	24	0	0	3	74	79	102	2.02E-12	57	7612203f-ee23-4077-a788-77dcc4482d54	TCGA-ESCA	TCGA-LN-A49O	Primary Tumor	Pseudomonas yamanorum strain LBUM636 chromosome	NZ_CP012400.2
contig_290338	WP_078147868.1	100	24	0	0	3	74	79	102	2.16E-12	57	7612203f-ee23-4077-a788-77dcc4482d54	TCGA-ESCA	TCGA-LN-A49O	Primary Tumor	Pseudomonas yamanorum strain LBUM636 chromosome	NZ_CP012400.2
contig_290338	WP_064188898.1	100	24	0	0	3	74	79	102	2.55E-12	56.6	7612203f-ee23-4077-a788-77dcc4482d54	TCGA-ESCA	TCGA-LN-A49O	Primary Tumor	Pseudomonas yamanorum strain LBUM636 chromosome	NZ_CP012400.2
contig_290338	WP_063544037.1	100	24	0	0	3	74	79	102	2.79E-12	56.6	7612203f-ee23-4077-a788-77dcc4482d54	TCGA-ESCA	TCGA-LN-A49O	Primary Tumor	Pseudomonas yamanorum strain LBUM636 chromosome	NZ_CP012400.2
contig_290338	WP_099325874.1	100	24	0	0	3	74	79	102	4.04E-12	56.2	7612203f-ee23-4077-a788-77dcc4482d54	TCGA-ESCA	TCGA-LN-A49O	Primary Tumor	Pseudomonas yamanorum strain LBUM636 chromosome	NZ_CP012400.2
contig_290338	WP_008864676.1	100	24	0	0	3	74	79	102	4.28E-12	56.2	7612203f-ee23-4077-a788-77dcc4482d54	TCGA-ESCA	TCGA-LN-A49O	Primary Tumor	Pseudomonas yamanorum strain LBUM636 chromosome	NZ_CP012400.2
contig_290338	WP_039334376.1	100	24	0	0	3	74	79	102	4.77E-12	56.2	7612203f-ee23-4077-a788-77dcc4482d54	TCGA-ESCA	TCGA-LN-A49O	Primary Tumor	Pseudomonas yamanorum strain LBUM636 chromosome	NZ_CP012400.2
contig_290338	WP_055763289.1	100	24	0	0	3	74	79	102	5.37E-12	55.8	7612203f-ee23-4077-a788-77dcc4482d54	TCGA-ESCA	TCGA-LN-A49O	Primary Tumor	Pseudomonas yamanorum strain LBUM636 chromosome	NZ_CP012400.2
contig_290338	WP_031956196.1	100	24	0	0	3	74	79	102	5.63E-12	55.8	7612203f-ee23-4077-a788-77dcc4482d54	TCGA-ESCA	TCGA-LN-A49O	Primary Tumor	Pseudomonas yamanorum strain LBUM636 chromosome	NZ_CP012400.2
contig_290338	WP_024255180.1	100	24	0	0	3	74	79	102	6.74E-12	55.1	7612203f-ee23-4077-a788-77dcc4482d54	TCGA-ESCA	TCGA-LN-A49O	Primary Tumor	Pseudomonas yamanorum strain LBUM636 chromosome	NZ_CP012400.2
contig_290338	WP_135733824.1	100	24	0	0	3	74	79	102	6.92E-12	55.1	7612203f-ee23-4077-a788-77dcc4482d54	TCGA-ESCA	TCGA-LN-A49O	Primary Tumor	Pseudomonas yamanorum strain LBUM636 chromosome	NZ_CP012400.2
contig_290338	WP_001029604.1	100	24	0	0	3	74	79	102	7.45E-12	54.7	7612203f-ee23-4077-a788-77dcc4482d54	TCGA-ESCA	TCGA-LN-A49O	Primary Tumor	Pseudomonas yamanorum strain LBUM636 chromosome	NZ_CP012400.2
contig_290338	WP_131623545.1	100	24	0	0	3	74	79	102	7.63E-12	55.5	7612203f-ee23-4077-a788-77dcc4482d54	TCGA-ESCA	TCGA-LN-A49O	Primary Tumor	Pseudomonas yamanorum strain LBUM636 chromosome	NZ_CP012400.2
contig_290338	WP_002582604.1	100	24	0	0	3	74	79	102	8.49E-12	55.5	7612203f-ee23-4077-a788-77dcc4482d54	TCGA-ESCA	TCGA-LN-A49O	Primary Tumor	Pseudomonas yamanorum strain LBUM636 chromosome	NZ_CP012400.2
contig_290338	WP_001029615.1	95.833	24	1	0	3	74	79	102	1.28E-11	55.1	7612203f-ee23-4077-a788-77dcc4482d54	TCGA-ESCA	TCGA-LN-A49O	Primary Tumor	Pseudomonas yamanorum strain LBUM636 chromosome	NZ_CP012400.2
contig_290338	WP_066301536.1	95.833	24	1	0	3	74	79	102	1.50E-11	54.7	7612203f-ee23-4077-a788-77dcc4482d54	TCGA-ESCA	TCGA-LN-A49O	Primary Tumor	Pseudomonas yamanorum strain LBUM636 chromosome	NZ_CP012400.2
contig_290338	WP_056069295.1	95.833	24	1	0	3	74	81	104	1.51E-11	54.7	7612203f-ee23-4077-a788-77dcc4482d54	TCGA-ESCA	TCGA-LN-A49O	Primary Tumor	Pseudomonas yamanorum strain LBUM636 chromosome	NZ_CP012400.2
contig_290338	WP_002508563.1	95.833	24	1	0	3	74	79	102	1.56E-11	54.7	7612203f-ee23-4077-a788-77dcc4482d54	TCGA-ESCA	TCGA-LN-A49O	Primary Tumor	Pseudomonas yamanorum strain LBUM636 chromosome	NZ_CP012400.2
contig_290338	WP_214727143.1	95.833	24	1	0	3	74	79	102	1.56E-11	54.7	7612203f-ee23-4077-a788-77dcc4482d54	TCGA-ESCA	TCGA-LN-A49O	Primary Tumor	Pseudomonas yamanorum strain LBUM636 chromosome	NZ_CP012400.2
contig_290338	WP_144481263.1	95.833	24	1	0	3	74	79	102	1.60E-11	54.7	7612203f-ee23-4077-a788-77dcc4482d54	TCGA-ESCA	TCGA-LN-A49O	Primary Tumor	Pseudomonas yamanorum strain LBUM636 chromosome	NZ_CP012400.2
contig_290338	WP_001040568.1	95.833	24	1	0	3	74	79	102	2.32E-11	54.3	7612203f-ee23-4077-a788-77dcc4482d54	TCGA-ESCA	TCGA-LN-A49O	Primary Tumor	Pseudomonas yamanorum strain LBUM636 chromosome	NZ_CP012400.2
contig_290338	WP_006681502.1	95.833	24	1	0	3	74	81	104	5.28E-11	53.1	7612203f-ee23-4077-a788-77dcc4482d54	TCGA-ESCA	TCGA-LN-A49O	Primary Tumor	Pseudomonas yamanorum strain LBUM636 chromosome	NZ_CP012400.2
contig_290338	WP_047024907.1	100	17	0	0	3	53	79	95	1.47E-07	42	7612203f-ee23-4077-a788-77dcc4482d54	TCGA-ESCA	TCGA-LN-A49O	Primary Tumor	Pseudomonas yamanorum strain LBUM636 chromosome	NZ_CP012400.2
contig_267150	WP_002514708.1	100	25	0	0	1	75	37	61	3.42E-14	58.2	7612203f-ee23-4077-a788-77dcc4482d54	TCGA-ESCA	TCGA-LN-A49O	Primary Tumor	Cutibacterium acnes HL096PA1	NC_021085.1
contig_769543	WP_000183349.1	100	24	0	0	73	2	84	107	3.62E-11	53.1	7612203f-ee23-4077-a788-77dcc4482d54	TCGA-ESCA	TCGA-LN-A49O	Primary Tumor	Pseudomonas yamanorum strain LBUM636 chromosome	NZ_CP012400.2
contig_769543	WP_000183331.1	100	24	0	0	73	2	84	107	4.69E-11	52.8	7612203f-ee23-4077-a788-77dcc4482d54	TCGA-ESCA	TCGA-LN-A49O	Primary Tumor	Pseudomonas yamanorum strain LBUM636 chromosome	NZ_CP012400.2
contig_754962	WP_069287815.1	100	24	0	0	74	3	32	55	4.16E-11	50.4	7612203f-ee23-4077-a788-77dcc4482d54	TCGA-ESCA	TCGA-LN-A49O	Primary Tumor	Pseudomonas yamanorum strain LBUM636 chromosome	NZ_CP012400.2
contig_754962	WP_001297109.1	100	24	0	0	74	3	61	84	6.91E-11	50.8	7612203f-ee23-4077-a788-77dcc4482d54	TCGA-ESCA	TCGA-LN-A49O	Primary Tumor	Pseudomonas yamanorum strain LBUM636 chromosome	NZ_CP012400.2
contig_754962	WP_001338090.1	95.833	24	1	0	74	3	61	84	5.82E-10	48.1	7612203f-ee23-4077-a788-77dcc4482d54	TCGA-ESCA	TCGA-LN-A49O	Primary Tumor	Pseudomonas yamanorum strain LBUM636 chromosome	NZ_CP012400.2
contig_290619	WP_000158919.1	100	24	0	0	3	74	71	94	7.67E-10	48.5	7612203f-ee23-4077-a788-77dcc4482d54	TCGA-ESCA	TCGA-LN-A49O	Primary Tumor	Pseudomonas yamanorum strain LBUM636 chromosome	NZ_CP012400.2
contig_290619	WP_000158905.1	100	24	0	0	3	74	71	94	7.92E-10	48.5	7612203f-ee23-4077-a788-77dcc4482d54	TCGA-ESCA	TCGA-LN-A49O	Primary Tumor	Pseudomonas yamanorum strain LBUM636 chromosome	NZ_CP012400.2
contig_294967	WP_215491345.1	100	24	0	0	73	2	27	50	1.45E-11	50.8	7612203f-ee23-4077-a788-77dcc4482d54	TCGA-ESCA	TCGA-LN-A49O	Primary Tumor	Pseudomonas yamanorum strain LBUM636 chromosome	NZ_CP012400.2
contig_294967	WP_116265482.1	100	24	0	0	73	2	27	50	2.56E-11	51.2	7612203f-ee23-4077-a788-77dcc4482d54	TCGA-ESCA	TCGA-LN-A49O	Primary Tumor	Pseudomonas yamanorum strain LBUM636 chromosome	NZ_CP012400.2
contig_294967	WP_069287772.1	100	24	0	0	73	2	27	50	2.71E-11	51.6	7612203f-ee23-4077-a788-77dcc4482d54	TCGA-ESCA	TCGA-LN-A49O	Primary Tumor	Pseudomonas yamanorum strain LBUM636 chromosome	NZ_CP012400.2
contig_294967	WP_024232618.1	100	24	0	0	73	2	7	30	4.38E-11	51.2	7612203f-ee23-4077-a788-77dcc4482d54	TCGA-ESCA	TCGA-LN-A49O	Primary Tumor	Pseudomonas yamanorum strain LBUM636 chromosome	NZ_CP012400.2
contig_294967	WP_105512388.1	100	24	0	0	73	2	27	50	4.54E-11	51.6	7612203f-ee23-4077-a788-77dcc4482d54	TCGA-ESCA	TCGA-LN-A49O	Primary Tumor	Pseudomonas yamanorum strain LBUM636 chromosome	NZ_CP012400.2
contig_294967	WP_048968128.1	100	24	0	0	73	2	17	40	4.58E-11	51.2	7612203f-ee23-4077-a788-77dcc4482d54	TCGA-ESCA	TCGA-LN-A49O	Primary Tumor	Pseudomonas yamanorum strain LBUM636 chromosome	NZ_CP012400.2
contig_294967	WP_000683158.1	100	24	0	0	73	2	27	50	4.59E-11	51.6	7612203f-ee23-4077-a788-77dcc4482d54	TCGA-ESCA	TCGA-LN-A49O	Primary Tumor	Pseudomonas yamanorum strain LBUM636 chromosome	NZ_CP012400.2
contig_294967	WP_000683105.1	100	24	0	0	73	2	27	50	4.75E-11	51.6	7612203f-ee23-4077-a788-77dcc4482d54	TCGA-ESCA	TCGA-LN-A49O	Primary Tumor	Pseudomonas yamanorum strain LBUM636 chromosome	NZ_CP012400.2
contig_294967	WP_109076824.1	100	24	0	0	73	2	24	47	5.11E-11	51.2	7612203f-ee23-4077-a788-77dcc4482d54	TCGA-ESCA	TCGA-LN-A49O	Primary Tumor	Pseudomonas yamanorum strain LBUM636 chromosome	NZ_CP012400.2
contig_294967	WP_214284983.1	100	21	0	0	73	11	27	47	4.62E-09	44.7	7612203f-ee23-4077-a788-77dcc4482d54	TCGA-ESCA	TCGA-LN-A49O	Primary Tumor	Pseudomonas yamanorum strain LBUM636 chromosome	NZ_CP012400.2
contig_740548	WP_169788254.1	100	18	0	0	55	2	1	18	1.92E-06	40	7612203f-ee23-4077-a788-77dcc4482d54	TCGA-ESCA	TCGA-LN-A49O	Primary Tumor	Gluconacetobacter tumulicola strain LMG 27725 contig00005	NZ_JABEQL010000005.1
contig_496254	WP_001274623.1	100	24	0	0	74	3	484	507	3.30E-11	53.5	7612203f-ee23-4077-a788-77dcc4482d54	TCGA-ESCA	TCGA-LN-A49O	Primary Tumor	Acidovorax wautersii strain DSM 27981	NZ_FONX01000011.1
contig_496254	WP_064095611.1	100	24	0	0	74	3	484	507	3.43E-11	53.5	7612203f-ee23-4077-a788-77dcc4482d54	TCGA-ESCA	TCGA-LN-A49O	Primary Tumor	Acidovorax wautersii strain DSM 27981	NZ_FONX01000011.1
contig_685808	WP_000515495.1	100	24	0	0	73	2	821	844	3.29E-10	50.8	7612203f-ee23-4077-a788-77dcc4482d54	TCGA-ESCA	TCGA-LN-A49O	Primary Tumor	NA	NA
contig_685808	WP_153021371.1	100	24	0	0	73	2	821	844	3.29E-10	50.8	7612203f-ee23-4077-a788-77dcc4482d54	TCGA-ESCA	TCGA-LN-A49O	Primary Tumor	NA	NA
contig_685808	WP_188249234.1	100	24	0	0	73	2	66	89	4.72E-10	49.7	7612203f-ee23-4077-a788-77dcc4482d54	TCGA-ESCA	TCGA-LN-A49O	Primary Tumor	NA	NA
contig_271268	WP_133303215.1	100	22	0	0	73	8	121	142	4.76E-09	46.6	7612203f-ee23-4077-a788-77dcc4482d54	TCGA-ESCA	TCGA-LN-A49O	Primary Tumor	Pseudomonas yamanorum strain LBUM636 chromosome	NZ_CP012400.2
contig_271268	WP_142753497.1	100	22	0	0	73	8	126	147	5.16E-09	46.6	7612203f-ee23-4077-a788-77dcc4482d54	TCGA-ESCA	TCGA-LN-A49O	Primary Tumor	Pseudomonas yamanorum strain LBUM636 chromosome	NZ_CP012400.2
contig_271268	WP_000453567.1	100	22	0	0	73	8	160	181	7.31E-09	46.6	7612203f-ee23-4077-a788-77dcc4482d54	TCGA-ESCA	TCGA-LN-A49O	Primary Tumor	Pseudomonas yamanorum strain LBUM636 chromosome	NZ_CP012400.2
contig_271268	WP_064758878.1	100	22	0	0	73	8	145	166	7.37E-09	46.2	7612203f-ee23-4077-a788-77dcc4482d54	TCGA-ESCA	TCGA-LN-A49O	Primary Tumor	Pseudomonas yamanorum strain LBUM636 chromosome	NZ_CP012400.2
contig_271268	WP_096989773.1	100	22	0	0	73	8	156	177	8.06E-09	46.2	7612203f-ee23-4077-a788-77dcc4482d54	TCGA-ESCA	TCGA-LN-A49O	Primary Tumor	Pseudomonas yamanorum strain LBUM636 chromosome	NZ_CP012400.2
contig_271268	WP_000453580.1	100	22	0	0	73	8	160	181	8.27E-09	46.6	7612203f-ee23-4077-a788-77dcc4482d54	TCGA-ESCA	TCGA-LN-A49O	Primary Tumor	Pseudomonas yamanorum strain LBUM636 chromosome	NZ_CP012400.2
contig_271268	WP_085017940.1	100	19	0	0	73	17	160	178	1.65E-06	40	7612203f-ee23-4077-a788-77dcc4482d54	TCGA-ESCA	TCGA-LN-A49O	Primary Tumor	Pseudomonas yamanorum strain LBUM636 chromosome	NZ_CP012400.2
contig_671404	WP_207937858.1	100	25	0	0	75	1	33	57	4.13E-12	55.8	7612203f-ee23-4077-a788-77dcc4482d54	TCGA-ESCA	TCGA-LN-A49O	Primary Tumor	Pseudomonas yamanorum strain LBUM636 chromosome	NZ_CP012400.2
contig_671404	WP_001359455.1	100	25	0	0	75	1	313	337	5.12E-12	56.2	7612203f-ee23-4077-a788-77dcc4482d54	TCGA-ESCA	TCGA-LN-A49O	Primary Tumor	Pseudomonas yamanorum strain LBUM636 chromosome	NZ_CP012400.2
contig_671404	WP_052892478.1	100	25	0	0	75	1	313	337	5.93E-12	55.8	7612203f-ee23-4077-a788-77dcc4482d54	TCGA-ESCA	TCGA-LN-A49O	Primary Tumor	Pseudomonas yamanorum strain LBUM636 chromosome	NZ_CP012400.2
contig_671404	WP_086261092.1	100	21	0	0	63	1	1	21	2.59E-09	48.1	7612203f-ee23-4077-a788-77dcc4482d54	TCGA-ESCA	TCGA-LN-A49O	Primary Tumor	Pseudomonas yamanorum strain LBUM636 chromosome	NZ_CP012400.2
contig_190430	WP_192867095.1	100	25	0	0	75	1	9	33	2.26E-12	55.5	7612203f-ee23-4077-a788-77dcc4482d54	TCGA-ESCA	TCGA-LN-A49O	Primary Tumor	Pseudomonas yamanorum strain LBUM636 chromosome	NZ_CP012400.2
contig_190430	WP_079121155.1	100	25	0	0	75	1	92	116	2.34E-12	54.7	7612203f-ee23-4077-a788-77dcc4482d54	TCGA-ESCA	TCGA-LN-A49O	Primary Tumor	Pseudomonas yamanorum strain LBUM636 chromosome	NZ_CP012400.2
contig_190430	WP_201292839.1	100	25	0	0	75	1	74	98	4.63E-12	54.7	7612203f-ee23-4077-a788-77dcc4482d54	TCGA-ESCA	TCGA-LN-A49O	Primary Tumor	Pseudomonas yamanorum strain LBUM636 chromosome	NZ_CP012400.2
contig_190430	WP_000063277.1	100	25	0	0	75	1	92	116	6.99E-12	55.8	7612203f-ee23-4077-a788-77dcc4482d54	TCGA-ESCA	TCGA-LN-A49O	Primary Tumor	Pseudomonas yamanorum strain LBUM636 chromosome	NZ_CP012400.2
contig_190430	WP_000063280.1	100	25	0	0	75	1	92	116	7.13E-12	55.5	7612203f-ee23-4077-a788-77dcc4482d54	TCGA-ESCA	TCGA-LN-A49O	Primary Tumor	Pseudomonas yamanorum strain LBUM636 chromosome	NZ_CP012400.2
contig_190430	WP_000293706.1	100	17	0	0	51	1	1	17	6.36E-06	38.9	7612203f-ee23-4077-a788-77dcc4482d54	TCGA-ESCA	TCGA-LN-A49O	Primary Tumor	Pseudomonas yamanorum strain LBUM636 chromosome	NZ_CP012400.2
contig_291193	WP_000123343.1	100	24	0	0	73	2	120	143	3.17E-11	53.9	7612203f-ee23-4077-a788-77dcc4482d54	TCGA-ESCA	TCGA-LN-A49O	Primary Tumor	Pseudomonas yamanorum strain LBUM636 chromosome	NZ_CP012400.2
contig_291193	WP_118924900.1	100	24	0	0	73	2	107	130	3.89E-11	53.5	7612203f-ee23-4077-a788-77dcc4482d54	TCGA-ESCA	TCGA-LN-A49O	Primary Tumor	Pseudomonas yamanorum strain LBUM636 chromosome	NZ_CP012400.2
contig_291193	WP_147325908.1	100	24	0	0	73	2	120	143	4.51E-11	52.8	7612203f-ee23-4077-a788-77dcc4482d54	TCGA-ESCA	TCGA-LN-A49O	Primary Tumor	Pseudomonas yamanorum strain LBUM636 chromosome	NZ_CP012400.2
contig_829178	WP_032196770.1	100	25	0	0	75	1	15	39	7.94E-13	53.9	7612203f-ee23-4077-a788-77dcc4482d54	TCGA-ESCA	TCGA-LN-A49O	Primary Tumor	Pseudomonas synxantha strain R6-28-08 chromosome	NZ_CP027756.1
contig_829178	WP_000319357.1	100	25	0	0	75	1	3	27	1.14E-12	53.5	7612203f-ee23-4077-a788-77dcc4482d54	TCGA-ESCA	TCGA-LN-A49O	Primary Tumor	Pseudomonas synxantha strain R6-28-08 chromosome	NZ_CP027756.1
contig_829178	WP_029794389.1	100	25	0	0	75	1	18	42	1.14E-12	53.9	7612203f-ee23-4077-a788-77dcc4482d54	TCGA-ESCA	TCGA-LN-A49O	Primary Tumor	Pseudomonas synxantha strain R6-28-08 chromosome	NZ_CP027756.1
contig_829178	WP_048965193.1	100	25	0	0	75	1	20	44	1.16E-12	53.9	7612203f-ee23-4077-a788-77dcc4482d54	TCGA-ESCA	TCGA-LN-A49O	Primary Tumor	Pseudomonas synxantha strain R6-28-08 chromosome	NZ_CP027756.1
contig_829178	WP_048956416.1	100	25	0	0	75	1	19	43	1.18E-12	53.5	7612203f-ee23-4077-a788-77dcc4482d54	TCGA-ESCA	TCGA-LN-A49O	Primary Tumor	Pseudomonas synxantha strain R6-28-08 chromosome	NZ_CP027756.1
contig_829178	WP_049291408.1	100	25	0	0	75	1	23	47	1.20E-12	53.9	7612203f-ee23-4077-a788-77dcc4482d54	TCGA-ESCA	TCGA-LN-A49O	Primary Tumor	Pseudomonas synxantha strain R6-28-08 chromosome	NZ_CP027756.1
contig_829178	WP_087604868.1	100	25	0	0	75	1	27	51	1.22E-12	53.9	7612203f-ee23-4077-a788-77dcc4482d54	TCGA-ESCA	TCGA-LN-A49O	Primary Tumor	Pseudomonas synxantha strain R6-28-08 chromosome	NZ_CP027756.1
contig_829178	WP_170993498.1	100	25	0	0	75	1	2	26	1.41E-12	53.1	7612203f-ee23-4077-a788-77dcc4482d54	TCGA-ESCA	TCGA-LN-A49O	Primary Tumor	Pseudomonas synxantha strain R6-28-08 chromosome	NZ_CP027756.1
contig_829178	WP_175393832.1	100	25	0	0	75	1	59	83	2.94E-12	53.9	7612203f-ee23-4077-a788-77dcc4482d54	TCGA-ESCA	TCGA-LN-A49O	Primary Tumor	Pseudomonas synxantha strain R6-28-08 chromosome	NZ_CP027756.1
contig_829178	WP_024189027.1	100	25	0	0	75	1	56	80	3.16E-12	53.5	7612203f-ee23-4077-a788-77dcc4482d54	TCGA-ESCA	TCGA-LN-A49O	Primary Tumor	Pseudomonas synxantha strain R6-28-08 chromosome	NZ_CP027756.1
contig_829178	WP_049293789.1	100	25	0	0	75	1	63	87	3.25E-12	53.5	7612203f-ee23-4077-a788-77dcc4482d54	TCGA-ESCA	TCGA-LN-A49O	Primary Tumor	Pseudomonas synxantha strain R6-28-08 chromosome	NZ_CP027756.1
contig_829178	WP_179856780.1	100	25	0	0	75	1	77	101	4.15E-12	53.9	7612203f-ee23-4077-a788-77dcc4482d54	TCGA-ESCA	TCGA-LN-A49O	Primary Tumor	Pseudomonas synxantha strain R6-28-08 chromosome	NZ_CP027756.1
contig_829178	WP_000975070.1	100	25	0	0	75	1	161	185	6.17E-12	55.1	7612203f-ee23-4077-a788-77dcc4482d54	TCGA-ESCA	TCGA-LN-A49O	Primary Tumor	Pseudomonas synxantha strain R6-28-08 chromosome	NZ_CP027756.1
contig_829178	WP_001571058.1	100	25	0	0	75	1	113	137	6.73E-12	53.9	7612203f-ee23-4077-a788-77dcc4482d54	TCGA-ESCA	TCGA-LN-A49O	Primary Tumor	Pseudomonas synxantha strain R6-28-08 chromosome	NZ_CP027756.1
contig_829178	WP_113990405.1	100	25	0	0	75	1	111	135	7.00E-12	53.9	7612203f-ee23-4077-a788-77dcc4482d54	TCGA-ESCA	TCGA-LN-A49O	Primary Tumor	Pseudomonas synxantha strain R6-28-08 chromosome	NZ_CP027756.1
contig_829178	WP_214280170.1	100	17	0	0	51	1	1	17	2.09E-06	37.4	7612203f-ee23-4077-a788-77dcc4482d54	TCGA-ESCA	TCGA-LN-A49O	Primary Tumor	Pseudomonas synxantha strain R6-28-08 chromosome	NZ_CP027756.1
contig_858	WP_069142061.1	100	25	0	0	1	75	444	468	1.06E-10	52.4	7612203f-ee23-4077-a788-77dcc4482d54	TCGA-ESCA	TCGA-LN-A49O	Primary Tumor	Pseudomonas yamanorum strain LBUM636 chromosome	NZ_CP012400.2
contig_858	WP_000840207.1	100	25	0	0	1	75	444	468	1.07E-10	52.4	7612203f-ee23-4077-a788-77dcc4482d54	TCGA-ESCA	TCGA-LN-A49O	Primary Tumor	Pseudomonas yamanorum strain LBUM636 chromosome	NZ_CP012400.2
contig_858	WP_023147606.1	96	25	1	0	1	75	450	474	3.61E-10	50.8	7612203f-ee23-4077-a788-77dcc4482d54	TCGA-ESCA	TCGA-LN-A49O	Primary Tumor	Pseudomonas yamanorum strain LBUM636 chromosome	NZ_CP012400.2
contig_257172	WP_000373624.1	100	24	0	0	3	74	48	71	1.20E-08	46.2	7612203f-ee23-4077-a788-77dcc4482d54	TCGA-ESCA	TCGA-LN-A49O	Primary Tumor	Pseudomonas yamanorum strain LBUM636 chromosome	NZ_CP012400.2
contig_208414	WP_205245762.1	100	24	0	0	74	3	34	57	5.55E-12	52.4	7612203f-ee23-4077-a788-77dcc4482d54	TCGA-ESCA	TCGA-LN-A49O	Primary Tumor	Pseudomonas yamanorum strain LBUM636 chromosome	NZ_CP012400.2
contig_208414	WP_153021371.1	100	24	0	0	74	3	1104	1127	4.99E-11	53.1	7612203f-ee23-4077-a788-77dcc4482d54	TCGA-ESCA	TCGA-LN-A49O	Primary Tumor	Pseudomonas yamanorum strain LBUM636 chromosome	NZ_CP012400.2
contig_208414	WP_000515495.1	100	24	0	0	74	3	1104	1127	5.04E-11	53.1	7612203f-ee23-4077-a788-77dcc4482d54	TCGA-ESCA	TCGA-LN-A49O	Primary Tumor	Pseudomonas yamanorum strain LBUM636 chromosome	NZ_CP012400.2
contig_208414	WP_134592767.1	100	24	0	0	74	3	218	241	2.20E-10	51.2	7612203f-ee23-4077-a788-77dcc4482d54	TCGA-ESCA	TCGA-LN-A49O	Primary Tumor	Pseudomonas yamanorum strain LBUM636 chromosome	NZ_CP012400.2
contig_764349	WP_002513312.1	100	22	0	0	67	2	1	22	5.63E-08	42.4	7612203f-ee23-4077-a788-77dcc4482d54	TCGA-ESCA	TCGA-LN-A49O	Primary Tumor	Pseudomonas yamanorum strain LBUM636 chromosome	NZ_CP012400.2
contig_265974	WP_000840207.1	100	24	0	0	73	2	306	329	2.99E-11	53.9	7612203f-ee23-4077-a788-77dcc4482d54	TCGA-ESCA	TCGA-LN-A49O	Primary Tumor	Pseudomonas yamanorum strain LBUM636 chromosome	NZ_CP012400.2
contig_265974	WP_069142061.1	100	24	0	0	73	2	306	329	3.48E-11	53.5	7612203f-ee23-4077-a788-77dcc4482d54	TCGA-ESCA	TCGA-LN-A49O	Primary Tumor	Pseudomonas yamanorum strain LBUM636 chromosome	NZ_CP012400.2
contig_265974	WP_134438869.1	100	24	0	0	73	2	306	329	3.79E-11	53.5	7612203f-ee23-4077-a788-77dcc4482d54	TCGA-ESCA	TCGA-LN-A49O	Primary Tumor	Pseudomonas yamanorum strain LBUM636 chromosome	NZ_CP012400.2
contig_265974	WP_142750127.1	100	24	0	0	73	2	306	329	4.26E-11	53.5	7612203f-ee23-4077-a788-77dcc4482d54	TCGA-ESCA	TCGA-LN-A49O	Primary Tumor	Pseudomonas yamanorum strain LBUM636 chromosome	NZ_CP012400.2
contig_138068	WP_000515495.1	100	25	0	0	75	1	405	429	5.23E-12	55.8	7612203f-ee23-4077-a788-77dcc4482d54	TCGA-ESCA	TCGA-LN-A49O	Primary Tumor	Pseudomonas yamanorum strain LBUM636 chromosome	NZ_CP012400.2
contig_138068	WP_153021371.1	100	25	0	0	75	1	405	429	5.23E-12	55.8	7612203f-ee23-4077-a788-77dcc4482d54	TCGA-ESCA	TCGA-LN-A49O	Primary Tumor	Pseudomonas yamanorum strain LBUM636 chromosome	NZ_CP012400.2
contig_138068	WP_142750108.1	100	25	0	0	75	1	405	429	7.54E-12	55.5	7612203f-ee23-4077-a788-77dcc4482d54	TCGA-ESCA	TCGA-LN-A49O	Primary Tumor	Pseudomonas yamanorum strain LBUM636 chromosome	NZ_CP012400.2
contig_499819	WP_122766919.1	98.889	90	1	0	271	2	65	154	1.21E-48	153	7612203f-ee23-4077-a788-77dcc4482d54	TCGA-ESCA	TCGA-LN-A49O	Primary Tumor	Pseudomonas yamanorum strain LBUM636 chromosome	NZ_CP012400.2
contig_499819	WP_154590121.1	97.778	90	2	0	271	2	9	98	2.02E-48	150	7612203f-ee23-4077-a788-77dcc4482d54	TCGA-ESCA	TCGA-LN-A49O	Primary Tumor	Pseudomonas yamanorum strain LBUM636 chromosome	NZ_CP012400.2
contig_499819	WP_154609202.1	97.778	90	2	0	271	2	22	111	2.70E-48	150	7612203f-ee23-4077-a788-77dcc4482d54	TCGA-ESCA	TCGA-LN-A49O	Primary Tumor	Pseudomonas yamanorum strain LBUM636 chromosome	NZ_CP012400.2
contig_499819	WP_110085663.1	98.889	90	1	0	271	2	125	214	3.45E-48	154	7612203f-ee23-4077-a788-77dcc4482d54	TCGA-ESCA	TCGA-LN-A49O	Primary Tumor	Pseudomonas yamanorum strain LBUM636 chromosome	NZ_CP012400.2
contig_499819	WP_000027050.1	98.889	90	1	0	271	2	125	214	5.52E-48	153	7612203f-ee23-4077-a788-77dcc4482d54	TCGA-ESCA	TCGA-LN-A49O	Primary Tumor	Pseudomonas yamanorum strain LBUM636 chromosome	NZ_CP012400.2
contig_499819	WP_063314631.1	98.889	90	1	0	271	2	125	214	5.70E-48	153	7612203f-ee23-4077-a788-77dcc4482d54	TCGA-ESCA	TCGA-LN-A49O	Primary Tumor	Pseudomonas yamanorum strain LBUM636 chromosome	NZ_CP012400.2
contig_499819	WP_000027060.1	98.889	90	1	0	271	2	125	214	5.89E-48	153	7612203f-ee23-4077-a788-77dcc4482d54	TCGA-ESCA	TCGA-LN-A49O	Primary Tumor	Pseudomonas yamanorum strain LBUM636 chromosome	NZ_CP012400.2
contig_499819	WP_080699425.1	98.889	90	1	0	271	2	125	214	5.89E-48	153	7612203f-ee23-4077-a788-77dcc4482d54	TCGA-ESCA	TCGA-LN-A49O	Primary Tumor	Pseudomonas yamanorum strain LBUM636 chromosome	NZ_CP012400.2
contig_499819	WP_080895249.1	97.778	90	2	0	271	2	91	180	1.09E-47	151	7612203f-ee23-4077-a788-77dcc4482d54	TCGA-ESCA	TCGA-LN-A49O	Primary Tumor	Pseudomonas yamanorum strain LBUM636 chromosome	NZ_CP012400.2
contig_499819	WP_015058867.1	97.778	90	2	0	271	2	125	214	2.62E-47	151	7612203f-ee23-4077-a788-77dcc4482d54	TCGA-ESCA	TCGA-LN-A49O	Primary Tumor	Pseudomonas yamanorum strain LBUM636 chromosome	NZ_CP012400.2
contig_499819	WP_011645017.1	97.778	90	2	0	271	2	125	214	2.65E-47	151	7612203f-ee23-4077-a788-77dcc4482d54	TCGA-ESCA	TCGA-LN-A49O	Primary Tumor	Pseudomonas yamanorum strain LBUM636 chromosome	NZ_CP012400.2
contig_499819	WP_000027057.1	97.778	90	2	0	271	2	125	214	2.77E-47	151	7612203f-ee23-4077-a788-77dcc4482d54	TCGA-ESCA	TCGA-LN-A49O	Primary Tumor	Pseudomonas yamanorum strain LBUM636 chromosome	NZ_CP012400.2
contig_499819	WP_135279546.1	97.619	84	2	0	271	20	125	208	6.23E-44	140	7612203f-ee23-4077-a788-77dcc4482d54	TCGA-ESCA	TCGA-LN-A49O	Primary Tumor	Pseudomonas yamanorum strain LBUM636 chromosome	NZ_CP012400.2
contig_499819	WP_158100155.1	98.148	54	1	0	271	110	125	178	5.18E-34	114	7612203f-ee23-4077-a788-77dcc4482d54	TCGA-ESCA	TCGA-LN-A49O	Primary Tumor	Pseudomonas yamanorum strain LBUM636 chromosome	NZ_CP012400.2
contig_499819	WP_162766802.1	98.529	68	1	0	205	2	1	68	1.10E-32	110	7612203f-ee23-4077-a788-77dcc4482d54	TCGA-ESCA	TCGA-LN-A49O	Primary Tumor	Pseudomonas yamanorum strain LBUM636 chromosome	NZ_CP012400.2
contig_499819	WP_158295668.1	100	50	0	0	151	2	1	50	6.60E-18	72	7612203f-ee23-4077-a788-77dcc4482d54	TCGA-ESCA	TCGA-LN-A49O	Primary Tumor	Pseudomonas yamanorum strain LBUM636 chromosome	NZ_CP012400.2
contig_499819	WP_040047324.1	97.059	34	1	0	271	170	125	158	1.82E-17	71.6	7612203f-ee23-4077-a788-77dcc4482d54	TCGA-ESCA	TCGA-LN-A49O	Primary Tumor	Pseudomonas yamanorum strain LBUM636 chromosome	NZ_CP012400.2
contig_201344	WP_205245762.1	100	25	0	0	1	75	17	41	2.85E-13	55.5	7612203f-ee23-4077-a788-77dcc4482d54	TCGA-ESCA	TCGA-LN-A49O	Primary Tumor	Acidovorax wautersii strain DSM 27981	NZ_FONX01000011.1
contig_201344	WP_134592767.1	100	25	0	0	1	75	201	225	6.26E-12	55.5	7612203f-ee23-4077-a788-77dcc4482d54	TCGA-ESCA	TCGA-LN-A49O	Primary Tumor	Acidovorax wautersii strain DSM 27981	NZ_FONX01000011.1
contig_201344	WP_000515495.1	100	25	0	0	1	75	1087	1111	8.19E-12	55.5	7612203f-ee23-4077-a788-77dcc4482d54	TCGA-ESCA	TCGA-LN-A49O	Primary Tumor	Acidovorax wautersii strain DSM 27981	NZ_FONX01000011.1
contig_201344	WP_153021371.1	100	25	0	0	1	75	1087	1111	8.27E-12	55.5	7612203f-ee23-4077-a788-77dcc4482d54	TCGA-ESCA	TCGA-LN-A49O	Primary Tumor	Acidovorax wautersii strain DSM 27981	NZ_FONX01000011.1
contig_246270	WP_162766802.1	97.917	48	1	0	1	144	4	51	4.03E-29	99	7612203f-ee23-4077-a788-77dcc4482d54	TCGA-ESCA	TCGA-LN-A49O	Primary Tumor	Pseudomonas fluorescens strain ATCC 13525 chromosome I	NZ_LT907842.1
contig_246270	WP_122766919.1	100	48	0	0	1	144	90	137	5.94E-29	100	7612203f-ee23-4077-a788-77dcc4482d54	TCGA-ESCA	TCGA-LN-A49O	Primary Tumor	Pseudomonas fluorescens strain ATCC 13525 chromosome I	NZ_LT907842.1
contig_246270	WP_154590121.1	97.917	48	1	0	1	144	34	81	7.81E-29	99.4	7612203f-ee23-4077-a788-77dcc4482d54	TCGA-ESCA	TCGA-LN-A49O	Primary Tumor	Pseudomonas fluorescens strain ATCC 13525 chromosome I	NZ_LT907842.1
contig_246270	WP_110085663.1	100	48	0	0	1	144	150	197	1.07E-28	101	7612203f-ee23-4077-a788-77dcc4482d54	TCGA-ESCA	TCGA-LN-A49O	Primary Tumor	Pseudomonas fluorescens strain ATCC 13525 chromosome I	NZ_LT907842.1
contig_246270	WP_154609202.1	97.917	48	1	0	1	144	47	94	1.23E-28	99	7612203f-ee23-4077-a788-77dcc4482d54	TCGA-ESCA	TCGA-LN-A49O	Primary Tumor	Pseudomonas fluorescens strain ATCC 13525 chromosome I	NZ_LT907842.1
contig_246270	WP_135279546.1	97.917	48	1	0	1	144	150	197	1.24E-28	99.8	7612203f-ee23-4077-a788-77dcc4482d54	TCGA-ESCA	TCGA-LN-A49O	Primary Tumor	Pseudomonas fluorescens strain ATCC 13525 chromosome I	NZ_LT907842.1
contig_246270	WP_063314631.1	100	48	0	0	1	144	150	197	1.30E-28	101	7612203f-ee23-4077-a788-77dcc4482d54	TCGA-ESCA	TCGA-LN-A49O	Primary Tumor	Pseudomonas fluorescens strain ATCC 13525 chromosome I	NZ_LT907842.1
contig_246270	WP_000027050.1	100	48	0	0	1	144	150	197	1.40E-28	101	7612203f-ee23-4077-a788-77dcc4482d54	TCGA-ESCA	TCGA-LN-A49O	Primary Tumor	Pseudomonas fluorescens strain ATCC 13525 chromosome I	NZ_LT907842.1
contig_246270	WP_000027060.1	100	48	0	0	1	144	150	197	1.40E-28	101	7612203f-ee23-4077-a788-77dcc4482d54	TCGA-ESCA	TCGA-LN-A49O	Primary Tumor	Pseudomonas fluorescens strain ATCC 13525 chromosome I	NZ_LT907842.1
contig_246270	WP_080699425.1	100	48	0	0	1	144	150	197	1.40E-28	101	7612203f-ee23-4077-a788-77dcc4482d54	TCGA-ESCA	TCGA-LN-A49O	Primary Tumor	Pseudomonas fluorescens strain ATCC 13525 chromosome I	NZ_LT907842.1
contig_246270	WP_080895249.1	97.917	48	1	0	1	144	116	163	3.53E-28	99.8	7612203f-ee23-4077-a788-77dcc4482d54	TCGA-ESCA	TCGA-LN-A49O	Primary Tumor	Pseudomonas fluorescens strain ATCC 13525 chromosome I	NZ_LT907842.1
contig_246270	WP_015058867.1	97.917	48	1	0	1	144	150	197	5.74E-28	99.8	7612203f-ee23-4077-a788-77dcc4482d54	TCGA-ESCA	TCGA-LN-A49O	Primary Tumor	Pseudomonas fluorescens strain ATCC 13525 chromosome I	NZ_LT907842.1
contig_246270	WP_000027057.1	97.917	48	1	0	1	144	150	197	5.80E-28	99.8	7612203f-ee23-4077-a788-77dcc4482d54	TCGA-ESCA	TCGA-LN-A49O	Primary Tumor	Pseudomonas fluorescens strain ATCC 13525 chromosome I	NZ_LT907842.1
contig_246270	WP_011645017.1	97.917	48	1	0	1	144	150	197	6.05E-28	99.8	7612203f-ee23-4077-a788-77dcc4482d54	TCGA-ESCA	TCGA-LN-A49O	Primary Tumor	Pseudomonas fluorescens strain ATCC 13525 chromosome I	NZ_LT907842.1
contig_246270	WP_158295668.1	100	33	0	0	46	144	1	33	7.61E-17	67.4	7612203f-ee23-4077-a788-77dcc4482d54	TCGA-ESCA	TCGA-LN-A49O	Primary Tumor	Pseudomonas fluorescens strain ATCC 13525 chromosome I	NZ_LT907842.1
contig_246270	WP_158100155.1	100	29	0	0	1	87	150	178	2.92E-16	67	7612203f-ee23-4077-a788-77dcc4482d54	TCGA-ESCA	TCGA-LN-A49O	Primary Tumor	Pseudomonas fluorescens strain ATCC 13525 chromosome I	NZ_LT907842.1
contig_319187	WP_110883488.1	100	19	0	0	58	2	15	33	3.05E-07	45.8	7612203f-ee23-4077-a788-77dcc4482d54	TCGA-ESCA	TCGA-LN-A49O	Primary Tumor	Pseudomonas yamanorum strain LBUM636 chromosome	NZ_CP012400.2
contig_619874	WP_000123343.1	100	24	0	0	73	2	279	302	1.69E-09	48.9	7612203f-ee23-4077-a788-77dcc4482d54	TCGA-ESCA	TCGA-LN-A49O	Primary Tumor	Cutibacterium acnes HL096PA1	NC_021085.1
contig_619874	WP_118924900.1	100	24	0	0	73	2	266	289	1.69E-09	48.9	7612203f-ee23-4077-a788-77dcc4482d54	TCGA-ESCA	TCGA-LN-A49O	Primary Tumor	Cutibacterium acnes HL096PA1	NC_021085.1
contig_525736	WP_001113348.1	100	25	0	0	1	75	97	121	1.12E-11	54.7	7612203f-ee23-4077-a788-77dcc4482d54	TCGA-ESCA	TCGA-LN-A49O	Primary Tumor	Pseudomonas yamanorum strain LBUM636 chromosome	NZ_CP012400.2
contig_423936	WP_021075688.1	100	25	0	0	1	75	126	150	7.11E-11	52.8	7612203f-ee23-4077-a788-77dcc4482d54	TCGA-ESCA	TCGA-LN-A49O	Primary Tumor	Pseudomonas yamanorum strain LBUM636 chromosome	NZ_CP012400.2
contig_392223	WP_172975127.1	96	25	1	0	1	75	6	30	2.72E-12	52.8	7612203f-ee23-4077-a788-77dcc4482d54	TCGA-ESCA	TCGA-LN-A49O	Primary Tumor	Pseudomonas yamanorum strain LBUM636 chromosome	NZ_CP012400.2
contig_584221	WP_153587288.1	95.745	47	2	0	9	149	1	47	1.52E-25	87.8	7612203f-ee23-4077-a788-77dcc4482d54	TCGA-ESCA	TCGA-LN-A49O	Primary Tumor	Pseudomonas yamanorum strain LBUM636 chromosome	NZ_CP012400.2
contig_584221	WP_147504131.1	100	23	0	0	109	177	1	23	8.50E-10	48.5	7612203f-ee23-4077-a788-77dcc4482d54	TCGA-ESCA	TCGA-LN-A49O	Primary Tumor	Pseudomonas yamanorum strain LBUM636 chromosome	NZ_CP012400.2
contig_684637	WP_001452478.1	100	24	0	0	3	74	10	33	1.73E-10	48.1	7612203f-ee23-4077-a788-77dcc4482d54	TCGA-ESCA	TCGA-LN-A49O	Primary Tumor	Pseudomonas yamanorum strain LBUM636 chromosome	NZ_CP012400.2
contig_684637	WP_003678577.1	100	24	0	0	3	74	10	33	1.86E-10	48.1	7612203f-ee23-4077-a788-77dcc4482d54	TCGA-ESCA	TCGA-LN-A49O	Primary Tumor	Pseudomonas yamanorum strain LBUM636 chromosome	NZ_CP012400.2
contig_684637	WP_234878351.1	100	24	0	0	3	74	10	33	2.02E-10	48.1	7612203f-ee23-4077-a788-77dcc4482d54	TCGA-ESCA	TCGA-LN-A49O	Primary Tumor	Pseudomonas yamanorum strain LBUM636 chromosome	NZ_CP012400.2
contig_684637	WP_116266401.1	100	24	0	0	3	74	10	33	3.43E-10	48.1	7612203f-ee23-4077-a788-77dcc4482d54	TCGA-ESCA	TCGA-LN-A49O	Primary Tumor	Pseudomonas yamanorum strain LBUM636 chromosome	NZ_CP012400.2
contig_684637	WP_000158919.1	100	24	0	0	3	74	10	33	5.87E-10	48.9	7612203f-ee23-4077-a788-77dcc4482d54	TCGA-ESCA	TCGA-LN-A49O	Primary Tumor	Pseudomonas yamanorum strain LBUM636 chromosome	NZ_CP012400.2
contig_684637	WP_000158905.1	100	24	0	0	3	74	10	33	6.00E-10	48.5	7612203f-ee23-4077-a788-77dcc4482d54	TCGA-ESCA	TCGA-LN-A49O	Primary Tumor	Pseudomonas yamanorum strain LBUM636 chromosome	NZ_CP012400.2
contig_281902	WP_004098958.1	95.652	23	1	0	5	73	930	952	1.44E-08	46.2	7612203f-ee23-4077-a788-77dcc4482d54	TCGA-ESCA	TCGA-LN-A49O	Primary Tumor	Pseudomonas yamanorum strain LBUM636 chromosome	NZ_CP012400.2
contig_33346	WP_146707117.1	100	24	0	0	73	2	125	148	3.73E-10	49.7	7612203f-ee23-4077-a788-77dcc4482d54	TCGA-ESCA	TCGA-LN-A49O	Primary Tumor	Cutibacterium acnes HL096PA1	NC_021085.1
contig_33346	WP_069142061.1	100	24	0	0	73	2	125	148	5.11E-10	50.4	7612203f-ee23-4077-a788-77dcc4482d54	TCGA-ESCA	TCGA-LN-A49O	Primary Tumor	Cutibacterium acnes HL096PA1	NC_021085.1
contig_33346	WP_172804196.1	100	24	0	0	73	2	125	148	5.32E-10	49.7	7612203f-ee23-4077-a788-77dcc4482d54	TCGA-ESCA	TCGA-LN-A49O	Primary Tumor	Cutibacterium acnes HL096PA1	NC_021085.1
contig_33346	WP_029799658.1	100	24	0	0	73	2	125	148	5.37E-10	49.7	7612203f-ee23-4077-a788-77dcc4482d54	TCGA-ESCA	TCGA-LN-A49O	Primary Tumor	Cutibacterium acnes HL096PA1	NC_021085.1
contig_33346	WP_000840207.1	100	24	0	0	73	2	125	148	6.37E-10	50.1	7612203f-ee23-4077-a788-77dcc4482d54	TCGA-ESCA	TCGA-LN-A49O	Primary Tumor	Cutibacterium acnes HL096PA1	NC_021085.1
contig_33346	WP_134438869.1	100	24	0	0	73	2	125	148	6.89E-10	50.1	7612203f-ee23-4077-a788-77dcc4482d54	TCGA-ESCA	TCGA-LN-A49O	Primary Tumor	Cutibacterium acnes HL096PA1	NC_021085.1
contig_33346	WP_023147606.1	100	24	0	0	73	2	125	148	6.95E-10	50.1	7612203f-ee23-4077-a788-77dcc4482d54	TCGA-ESCA	TCGA-LN-A49O	Primary Tumor	Cutibacterium acnes HL096PA1	NC_021085.1
contig_33346	WP_142750127.1	100	24	0	0	73	2	125	148	7.70E-10	49.7	7612203f-ee23-4077-a788-77dcc4482d54	TCGA-ESCA	TCGA-LN-A49O	Primary Tumor	Cutibacterium acnes HL096PA1	NC_021085.1
contig_33346	WP_165636686.1	100	24	0	0	73	2	125	148	8.01E-10	49.7	7612203f-ee23-4077-a788-77dcc4482d54	TCGA-ESCA	TCGA-LN-A49O	Primary Tumor	Cutibacterium acnes HL096PA1	NC_021085.1
contig_569847	WP_047569203.1	95.652	23	1	0	2	70	42	64	1.23E-08	46.6	7612203f-ee23-4077-a788-77dcc4482d54	TCGA-ESCA	TCGA-LN-A49O	Primary Tumor	Pseudomonas paraversuta strain UBT376	NZ_CAJFCK010000001.1
contig_821225	WP_153604498.1	96.429	28	1	0	84	1	1	28	6.63E-11	54.3	7612203f-ee23-4077-a788-77dcc4482d54	TCGA-ESCA	TCGA-LN-A49O	Primary Tumor	Pseudomonas yamanorum strain LBUM636 chromosome	NZ_CP012400.2
contig_647120	WP_010723085.1	100	25	0	0	1	75	10	34	3.11E-11	53.9	7612203f-ee23-4077-a788-77dcc4482d54	TCGA-ESCA	TCGA-LN-A49O	Primary Tumor	Pseudomonas putida NBRC 14164	NC_021505.1
contig_647120	WP_000019381.1	100	22	0	0	10	75	1	22	1.18E-09	47	7612203f-ee23-4077-a788-77dcc4482d54	TCGA-ESCA	TCGA-LN-A49O	Primary Tumor	Pseudomonas putida NBRC 14164	NC_021505.1
contig_647120	WP_192473897.1	100	22	0	0	10	75	1	22	1.48E-09	47	7612203f-ee23-4077-a788-77dcc4482d54	TCGA-ESCA	TCGA-LN-A49O	Primary Tumor	Pseudomonas putida NBRC 14164	NC_021505.1
contig_647120	WP_000019390.1	100	22	0	0	10	75	1	22	1.75E-09	47	7612203f-ee23-4077-a788-77dcc4482d54	TCGA-ESCA	TCGA-LN-A49O	Primary Tumor	Pseudomonas putida NBRC 14164	NC_021505.1
contig_647120	WP_032445125.1	95.455	22	1	0	10	75	1	22	2.13E-09	45.1	7612203f-ee23-4077-a788-77dcc4482d54	TCGA-ESCA	TCGA-LN-A49O	Primary Tumor	Pseudomonas putida NBRC 14164	NC_021505.1
contig_647120	WP_171088360.1	100	22	0	0	10	75	1	22	2.25E-09	47	7612203f-ee23-4077-a788-77dcc4482d54	TCGA-ESCA	TCGA-LN-A49O	Primary Tumor	Pseudomonas putida NBRC 14164	NC_021505.1
contig_647120	WP_004151895.1	95.455	22	1	0	10	75	1	22	3.96E-09	46.2	7612203f-ee23-4077-a788-77dcc4482d54	TCGA-ESCA	TCGA-LN-A49O	Primary Tumor	Pseudomonas putida NBRC 14164	NC_021505.1
contig_647120	WP_000019403.1	100	22	0	0	10	75	1	22	8.14E-09	47	7612203f-ee23-4077-a788-77dcc4482d54	TCGA-ESCA	TCGA-LN-A49O	Primary Tumor	Pseudomonas putida NBRC 14164	NC_021505.1
contig_647120	WP_000019400.1	100	22	0	0	10	75	1	22	8.22E-09	47	7612203f-ee23-4077-a788-77dcc4482d54	TCGA-ESCA	TCGA-LN-A49O	Primary Tumor	Pseudomonas putida NBRC 14164	NC_021505.1
contig_647120	WP_000019402.1	100	22	0	0	10	75	1	22	8.22E-09	47	7612203f-ee23-4077-a788-77dcc4482d54	TCGA-ESCA	TCGA-LN-A49O	Primary Tumor	Pseudomonas putida NBRC 14164	NC_021505.1
contig_647120	WP_026141915.1	100	22	0	0	10	75	1	22	8.22E-09	47	7612203f-ee23-4077-a788-77dcc4482d54	TCGA-ESCA	TCGA-LN-A49O	Primary Tumor	Pseudomonas putida NBRC 14164	NC_021505.1
contig_647120	WP_042934497.1	100	22	0	0	10	75	1	22	8.47E-09	47	7612203f-ee23-4077-a788-77dcc4482d54	TCGA-ESCA	TCGA-LN-A49O	Primary Tumor	Pseudomonas putida NBRC 14164	NC_021505.1
contig_647120	WP_032422548.1	95.455	22	1	0	10	75	1	22	1.48E-08	46.2	7612203f-ee23-4077-a788-77dcc4482d54	TCGA-ESCA	TCGA-LN-A49O	Primary Tumor	Pseudomonas putida NBRC 14164	NC_021505.1
contig_647120	WP_148501933.1	95.455	22	1	0	10	75	1	22	1.55E-08	46.2	7612203f-ee23-4077-a788-77dcc4482d54	TCGA-ESCA	TCGA-LN-A49O	Primary Tumor	Pseudomonas putida NBRC 14164	NC_021505.1
contig_647120	WP_049590102.1	95.455	22	1	0	10	75	1	22	1.56E-08	46.2	7612203f-ee23-4077-a788-77dcc4482d54	TCGA-ESCA	TCGA-LN-A49O	Primary Tumor	Pseudomonas putida NBRC 14164	NC_021505.1
contig_647120	WP_000019441.1	95.455	22	1	0	10	75	1	22	1.65E-08	46.2	7612203f-ee23-4077-a788-77dcc4482d54	TCGA-ESCA	TCGA-LN-A49O	Primary Tumor	Pseudomonas putida NBRC 14164	NC_021505.1
contig_647120	WP_172743655.1	95.455	22	1	0	10	75	1	22	1.68E-08	46.2	7612203f-ee23-4077-a788-77dcc4482d54	TCGA-ESCA	TCGA-LN-A49O	Primary Tumor	Pseudomonas putida NBRC 14164	NC_021505.1
contig_647120	WP_023292560.1	95.455	22	1	0	10	75	1	22	1.68E-08	46.2	7612203f-ee23-4077-a788-77dcc4482d54	TCGA-ESCA	TCGA-LN-A49O	Primary Tumor	Pseudomonas putida NBRC 14164	NC_021505.1
contig_647120	WP_000019445.1	95.455	22	1	0	10	75	1	22	1.70E-08	46.2	7612203f-ee23-4077-a788-77dcc4482d54	TCGA-ESCA	TCGA-LN-A49O	Primary Tumor	Pseudomonas putida NBRC 14164	NC_021505.1
contig_647120	WP_020806188.1	95.455	22	1	0	10	75	1	22	1.71E-08	46.2	7612203f-ee23-4077-a788-77dcc4482d54	TCGA-ESCA	TCGA-LN-A49O	Primary Tumor	Pseudomonas putida NBRC 14164	NC_021505.1
contig_647120	WP_064182680.1	95.455	22	1	0	10	75	1	22	1.71E-08	46.2	7612203f-ee23-4077-a788-77dcc4482d54	TCGA-ESCA	TCGA-LN-A49O	Primary Tumor	Pseudomonas putida NBRC 14164	NC_021505.1
contig_647120	WP_000019450.1	95.455	22	1	0	10	75	1	22	1.71E-08	46.2	7612203f-ee23-4077-a788-77dcc4482d54	TCGA-ESCA	TCGA-LN-A49O	Primary Tumor	Pseudomonas putida NBRC 14164	NC_021505.1
contig_647120	WP_016236480.1	95.455	22	1	0	10	75	1	22	1.73E-08	46.2	7612203f-ee23-4077-a788-77dcc4482d54	TCGA-ESCA	TCGA-LN-A49O	Primary Tumor	Pseudomonas putida NBRC 14164	NC_021505.1
contig_647120	WP_000019473.1	95.455	22	1	0	10	75	1	22	1.75E-08	46.2	7612203f-ee23-4077-a788-77dcc4482d54	TCGA-ESCA	TCGA-LN-A49O	Primary Tumor	Pseudomonas putida NBRC 14164	NC_021505.1
contig_647120	WP_085872007.1	95.455	22	1	0	10	75	1	22	1.77E-08	46.2	7612203f-ee23-4077-a788-77dcc4482d54	TCGA-ESCA	TCGA-LN-A49O	Primary Tumor	Pseudomonas putida NBRC 14164	NC_021505.1
contig_647120	WP_000082736.1	95.455	22	1	0	10	75	1	22	8.98E-08	43.9	7612203f-ee23-4077-a788-77dcc4482d54	TCGA-ESCA	TCGA-LN-A49O	Primary Tumor	Pseudomonas putida NBRC 14164	NC_021505.1
contig_725458	WP_087604868.1	100	41	0	0	1	123	11	51	2.73E-25	86.7	7612203f-ee23-4077-a788-77dcc4482d54	TCGA-ESCA	TCGA-LN-A49O	Primary Tumor	Pseudomonas yamanorum strain LBUM636 chromosome	NZ_CP012400.2
contig_725458	WP_179856780.1	100	41	0	0	1	123	61	101	2.93E-25	87.8	7612203f-ee23-4077-a788-77dcc4482d54	TCGA-ESCA	TCGA-LN-A49O	Primary Tumor	Pseudomonas yamanorum strain LBUM636 chromosome	NZ_CP012400.2
contig_725458	WP_049293789.1	100	41	0	0	1	123	47	87	3.34E-25	87.4	7612203f-ee23-4077-a788-77dcc4482d54	TCGA-ESCA	TCGA-LN-A49O	Primary Tumor	Pseudomonas yamanorum strain LBUM636 chromosome	NZ_CP012400.2
contig_725458	WP_175393832.1	100	41	0	0	1	123	43	83	3.34E-25	87.4	7612203f-ee23-4077-a788-77dcc4482d54	TCGA-ESCA	TCGA-LN-A49O	Primary Tumor	Pseudomonas yamanorum strain LBUM636 chromosome	NZ_CP012400.2
contig_725458	WP_049291408.1	100	41	0	0	1	123	7	47	3.41E-25	86.3	7612203f-ee23-4077-a788-77dcc4482d54	TCGA-ESCA	TCGA-LN-A49O	Primary Tumor	Pseudomonas yamanorum strain LBUM636 chromosome	NZ_CP012400.2
contig_725458	WP_048965193.1	100	41	0	0	1	123	4	44	3.43E-25	86.3	7612203f-ee23-4077-a788-77dcc4482d54	TCGA-ESCA	TCGA-LN-A49O	Primary Tumor	Pseudomonas yamanorum strain LBUM636 chromosome	NZ_CP012400.2
contig_725458	WP_029794389.1	100	41	0	0	1	123	2	42	3.61E-25	85.9	7612203f-ee23-4077-a788-77dcc4482d54	TCGA-ESCA	TCGA-LN-A49O	Primary Tumor	Pseudomonas yamanorum strain LBUM636 chromosome	NZ_CP012400.2
contig_725458	WP_048956416.1	100	41	0	0	1	123	3	43	3.78E-25	85.9	7612203f-ee23-4077-a788-77dcc4482d54	TCGA-ESCA	TCGA-LN-A49O	Primary Tumor	Pseudomonas yamanorum strain LBUM636 chromosome	NZ_CP012400.2
contig_725458	WP_024189027.1	100	41	0	0	1	123	40	80	4.42E-25	87	7612203f-ee23-4077-a788-77dcc4482d54	TCGA-ESCA	TCGA-LN-A49O	Primary Tumor	Pseudomonas yamanorum strain LBUM636 chromosome	NZ_CP012400.2
contig_725458	WP_001571058.1	100	41	0	0	1	123	97	137	5.98E-25	88.2	7612203f-ee23-4077-a788-77dcc4482d54	TCGA-ESCA	TCGA-LN-A49O	Primary Tumor	Pseudomonas yamanorum strain LBUM636 chromosome	NZ_CP012400.2
contig_725458	WP_000975070.1	100	41	0	0	1	123	145	185	6.16E-25	89.4	7612203f-ee23-4077-a788-77dcc4482d54	TCGA-ESCA	TCGA-LN-A49O	Primary Tumor	Pseudomonas yamanorum strain LBUM636 chromosome	NZ_CP012400.2
contig_725458	WP_113990405.1	100	41	0	0	1	123	95	135	6.20E-25	88.2	7612203f-ee23-4077-a788-77dcc4482d54	TCGA-ESCA	TCGA-LN-A49O	Primary Tumor	Pseudomonas yamanorum strain LBUM636 chromosome	NZ_CP012400.2
contig_725458	WP_032196770.1	100	39	0	0	7	123	1	39	2.40E-23	81.3	7612203f-ee23-4077-a788-77dcc4482d54	TCGA-ESCA	TCGA-LN-A49O	Primary Tumor	Pseudomonas yamanorum strain LBUM636 chromosome	NZ_CP012400.2
contig_725458	WP_000319357.1	100	27	0	0	43	123	1	27	2.48E-14	58.5	7612203f-ee23-4077-a788-77dcc4482d54	TCGA-ESCA	TCGA-LN-A49O	Primary Tumor	Pseudomonas yamanorum strain LBUM636 chromosome	NZ_CP012400.2
contig_725458	WP_170993498.1	100	26	0	0	46	123	1	26	1.63E-13	56.2	7612203f-ee23-4077-a788-77dcc4482d54	TCGA-ESCA	TCGA-LN-A49O	Primary Tumor	Pseudomonas yamanorum strain LBUM636 chromosome	NZ_CP012400.2
contig_725458	WP_214280170.1	100	17	0	0	73	123	1	17	2.55E-06	38.1	7612203f-ee23-4077-a788-77dcc4482d54	TCGA-ESCA	TCGA-LN-A49O	Primary Tumor	Pseudomonas yamanorum strain LBUM636 chromosome	NZ_CP012400.2
contig_829025	WP_206663350.1	100	35	0	0	3968	4072	1	35	3.79E-16	72.8	7612203f-ee23-4077-a788-77dcc4482d54	TCGA-ESCA	TCGA-LN-A49O	Primary Tumor	Pseudomonas yamanorum strain LBUM636 chromosome	NZ_CP012400.2
contig_776143	WP_001043692.1	100	24	0	0	2	73	132	155	1.69E-11	54.3	7612203f-ee23-4077-a788-77dcc4482d54	TCGA-ESCA	TCGA-LN-A49O	Primary Tumor	Pseudomonas yamanorum strain LBUM636 chromosome	NZ_CP012400.2
contig_776143	WP_002114401.1	95.833	24	1	0	2	73	132	155	1.24E-10	52	7612203f-ee23-4077-a788-77dcc4482d54	TCGA-ESCA	TCGA-LN-A49O	Primary Tumor	Pseudomonas yamanorum strain LBUM636 chromosome	NZ_CP012400.2
contig_735039	WP_000515495.1	100	24	0	0	73	2	577	600	8.05E-11	52.8	7612203f-ee23-4077-a788-77dcc4482d54	TCGA-ESCA	TCGA-LN-A49O	Primary Tumor	Pseudomonas yamanorum strain LBUM636 chromosome	NZ_CP012400.2
contig_735039	WP_153021371.1	100	24	0	0	73	2	577	600	8.05E-11	52.8	7612203f-ee23-4077-a788-77dcc4482d54	TCGA-ESCA	TCGA-LN-A49O	Primary Tumor	Pseudomonas yamanorum strain LBUM636 chromosome	NZ_CP012400.2
contig_419934	WP_000515495.1	100	25	0	0	1	75	812	836	4.56E-12	56.2	7612203f-ee23-4077-a788-77dcc4482d54	TCGA-ESCA	TCGA-LN-A49O	Primary Tumor	Pseudomonas yamanorum strain LBUM636 chromosome	NZ_CP012400.2
contig_419934	WP_153021371.1	100	25	0	0	1	75	812	836	4.56E-12	56.2	7612203f-ee23-4077-a788-77dcc4482d54	TCGA-ESCA	TCGA-LN-A49O	Primary Tumor	Pseudomonas yamanorum strain LBUM636 chromosome	NZ_CP012400.2
contig_419934	WP_188249234.1	100	25	0	0	1	75	57	81	3.66E-11	52.4	7612203f-ee23-4077-a788-77dcc4482d54	TCGA-ESCA	TCGA-LN-A49O	Primary Tumor	Pseudomonas yamanorum strain LBUM636 chromosome	NZ_CP012400.2
contig_772385	WP_011775528.1	100	23	0	0	73	5	8	30	6.37E-10	46.6	7612203f-ee23-4077-a788-77dcc4482d54	TCGA-ESCA	TCGA-LN-A49O	Primary Tumor	Pseudomonas paracarnis strain UBT403	NZ_CAJFCM010000001.1
contig_557315	WP_030529704.1	100	24	0	0	2	73	127	150	1.49E-11	54.3	7612203f-ee23-4077-a788-77dcc4482d54	TCGA-ESCA	TCGA-LN-A49O	Primary Tumor	Pseudomonas yamanorum strain LBUM636 chromosome	NZ_CP012400.2
contig_137614	WP_214729403.1	96	25	1	0	1	75	89	113	9.28E-10	49.7	7612203f-ee23-4077-a788-77dcc4482d54	TCGA-ESCA	TCGA-LN-A49O	Primary Tumor	Pseudomonas yamanorum strain LBUM636 chromosome	NZ_CP012400.2
contig_395984	WP_110883488.1	100	26	0	0	80	3	200	225	3.76E-12	58.2	7612203f-ee23-4077-a788-77dcc4482d54	TCGA-ESCA	TCGA-LN-A49O	Primary Tumor	Pseudomonas paraversuta strain UBT376	NZ_CAJFCK010000001.1
contig_175904	WP_033805674.1	100	24	0	0	2	73	23	46	2.18E-11	50.4	7612203f-ee23-4077-a788-77dcc4482d54	TCGA-ESCA	TCGA-LN-A49O	Primary Tumor	Pseudomonas yamanorum strain LBUM636 chromosome	NZ_CP012400.2
contig_175904	WP_214291611.1	100	24	0	0	2	73	5	28	2.65E-11	49.7	7612203f-ee23-4077-a788-77dcc4482d54	TCGA-ESCA	TCGA-LN-A49O	Primary Tumor	Pseudomonas yamanorum strain LBUM636 chromosome	NZ_CP012400.2
contig_175904	WP_214291993.1	100	24	0	0	2	73	4	27	2.71E-11	49.7	7612203f-ee23-4077-a788-77dcc4482d54	TCGA-ESCA	TCGA-LN-A49O	Primary Tumor	Pseudomonas yamanorum strain LBUM636 chromosome	NZ_CP012400.2
contig_175904	WP_024227131.1	100	24	0	0	2	73	52	75	2.96E-11	50.8	7612203f-ee23-4077-a788-77dcc4482d54	TCGA-ESCA	TCGA-LN-A49O	Primary Tumor	Pseudomonas yamanorum strain LBUM636 chromosome	NZ_CP012400.2
contig_175904	WP_032313122.1	100	24	0	0	2	73	65	88	3.92E-11	50.8	7612203f-ee23-4077-a788-77dcc4482d54	TCGA-ESCA	TCGA-LN-A49O	Primary Tumor	Pseudomonas yamanorum strain LBUM636 chromosome	NZ_CP012400.2
contig_175904	WP_024232618.1	100	24	0	0	2	73	85	108	5.21E-11	50.8	7612203f-ee23-4077-a788-77dcc4482d54	TCGA-ESCA	TCGA-LN-A49O	Primary Tumor	Pseudomonas yamanorum strain LBUM636 chromosome	NZ_CP012400.2
contig_175904	WP_105512388.1	100	24	0	0	2	73	105	128	5.40E-11	51.2	7612203f-ee23-4077-a788-77dcc4482d54	TCGA-ESCA	TCGA-LN-A49O	Primary Tumor	Pseudomonas yamanorum strain LBUM636 chromosome	NZ_CP012400.2
contig_175904	WP_000683158.1	100	24	0	0	2	73	105	128	5.63E-11	51.2	7612203f-ee23-4077-a788-77dcc4482d54	TCGA-ESCA	TCGA-LN-A49O	Primary Tumor	Pseudomonas yamanorum strain LBUM636 chromosome	NZ_CP012400.2
contig_175904	WP_000683105.1	100	24	0	0	2	73	105	128	5.76E-11	51.2	7612203f-ee23-4077-a788-77dcc4482d54	TCGA-ESCA	TCGA-LN-A49O	Primary Tumor	Pseudomonas yamanorum strain LBUM636 chromosome	NZ_CP012400.2
contig_175904	WP_048968128.1	100	24	0	0	2	73	95	118	6.00E-11	51.2	7612203f-ee23-4077-a788-77dcc4482d54	TCGA-ESCA	TCGA-LN-A49O	Primary Tumor	Pseudomonas yamanorum strain LBUM636 chromosome	NZ_CP012400.2
contig_175904	WP_109076824.1	100	24	0	0	2	73	102	125	6.01E-11	51.2	7612203f-ee23-4077-a788-77dcc4482d54	TCGA-ESCA	TCGA-LN-A49O	Primary Tumor	Pseudomonas yamanorum strain LBUM636 chromosome	NZ_CP012400.2
contig_175904	WP_214281545.1	100	22	0	0	8	73	1	22	1.02E-09	45.8	7612203f-ee23-4077-a788-77dcc4482d54	TCGA-ESCA	TCGA-LN-A49O	Primary Tumor	Pseudomonas yamanorum strain LBUM636 chromosome	NZ_CP012400.2
contig_665335	WP_012727388.1	95.833	24	1	0	74	3	258	281	4.26E-08	45.1	7612203f-ee23-4077-a788-77dcc4482d54	TCGA-ESCA	TCGA-LN-A49O	Primary Tumor	Pseudomonas yamanorum strain LBUM636 chromosome	NZ_CP012400.2
contig_660536	WP_001532807.1	100	25	0	0	75	1	77	101	1.25E-12	55.1	7612203f-ee23-4077-a788-77dcc4482d54	TCGA-ESCA	TCGA-LN-A49O	Primary Tumor	Pseudomonas yamanorum strain LBUM636 chromosome	NZ_CP012400.2
contig_660536	WP_088381087.1	100	25	0	0	75	1	77	101	1.30E-12	55.1	7612203f-ee23-4077-a788-77dcc4482d54	TCGA-ESCA	TCGA-LN-A49O	Primary Tumor	Pseudomonas yamanorum strain LBUM636 chromosome	NZ_CP012400.2
contig_660536	WP_108884129.1	100	25	0	0	75	1	77	101	1.88E-12	55.5	7612203f-ee23-4077-a788-77dcc4482d54	TCGA-ESCA	TCGA-LN-A49O	Primary Tumor	Pseudomonas yamanorum strain LBUM636 chromosome	NZ_CP012400.2
contig_660536	WP_001027292.1	100	25	0	0	75	1	77	101	2.09E-12	57	7612203f-ee23-4077-a788-77dcc4482d54	TCGA-ESCA	TCGA-LN-A49O	Primary Tumor	Pseudomonas yamanorum strain LBUM636 chromosome	NZ_CP012400.2
contig_660536	WP_202116303.1	100	25	0	0	75	1	67	91	2.09E-12	57	7612203f-ee23-4077-a788-77dcc4482d54	TCGA-ESCA	TCGA-LN-A49O	Primary Tumor	Pseudomonas yamanorum strain LBUM636 chromosome	NZ_CP012400.2
contig_660536	WP_134592765.1	100	25	0	0	75	1	67	91	2.09E-12	57	7612203f-ee23-4077-a788-77dcc4482d54	TCGA-ESCA	TCGA-LN-A49O	Primary Tumor	Pseudomonas yamanorum strain LBUM636 chromosome	NZ_CP012400.2
contig_660536	WP_016230593.1	100	25	0	0	75	1	77	101	2.11E-12	57	7612203f-ee23-4077-a788-77dcc4482d54	TCGA-ESCA	TCGA-LN-A49O	Primary Tumor	Pseudomonas yamanorum strain LBUM636 chromosome	NZ_CP012400.2
contig_660536	WP_142752653.1	100	25	0	0	75	1	77	101	2.11E-12	57	7612203f-ee23-4077-a788-77dcc4482d54	TCGA-ESCA	TCGA-LN-A49O	Primary Tumor	Pseudomonas yamanorum strain LBUM636 chromosome	NZ_CP012400.2
contig_660536	WP_163406883.1	100	25	0	0	75	1	77	101	3.79E-12	56.2	7612203f-ee23-4077-a788-77dcc4482d54	TCGA-ESCA	TCGA-LN-A49O	Primary Tumor	Pseudomonas yamanorum strain LBUM636 chromosome	NZ_CP012400.2
contig_660536	WP_139968792.1	100	25	0	0	75	1	77	101	3.87E-12	55.1	7612203f-ee23-4077-a788-77dcc4482d54	TCGA-ESCA	TCGA-LN-A49O	Primary Tumor	Pseudomonas yamanorum strain LBUM636 chromosome	NZ_CP012400.2
contig_660536	WP_187797186.1	100	25	0	0	75	1	67	91	5.83E-12	55.1	7612203f-ee23-4077-a788-77dcc4482d54	TCGA-ESCA	TCGA-LN-A49O	Primary Tumor	Pseudomonas yamanorum strain LBUM636 chromosome	NZ_CP012400.2
contig_660536	WP_141012320.1	100	25	0	0	75	1	77	101	7.64E-12	54.7	7612203f-ee23-4077-a788-77dcc4482d54	TCGA-ESCA	TCGA-LN-A49O	Primary Tumor	Pseudomonas yamanorum strain LBUM636 chromosome	NZ_CP012400.2
contig_713572	WP_158666271.1	95.652	23	1	0	7	75	1	23	7.46E-09	43.5	7612203f-ee23-4077-a788-77dcc4482d54	TCGA-ESCA	TCGA-LN-A49O	Primary Tumor	Cutibacterium acnes HL096PA1	NC_021085.1
contig_647798	WP_118924900.1	100	24	0	0	3	74	16	39	5.14E-10	50.4	7612203f-ee23-4077-a788-77dcc4482d54	TCGA-ESCA	TCGA-LN-A49O	Primary Tumor	NA	NA
contig_647798	WP_147325908.1	100	24	0	0	3	74	29	52	7.44E-10	49.3	7612203f-ee23-4077-a788-77dcc4482d54	TCGA-ESCA	TCGA-LN-A49O	Primary Tumor	NA	NA
contig_647798	WP_000123343.1	100	24	0	0	3	74	29	52	5.97E-09	47.4	7612203f-ee23-4077-a788-77dcc4482d54	TCGA-ESCA	TCGA-LN-A49O	Primary Tumor	NA	NA
contig_13659	WP_002512783.1	95.833	24	1	0	74	3	126	149	9.31E-11	52.4	7612203f-ee23-4077-a788-77dcc4482d54	TCGA-ESCA	TCGA-LN-A49O	Primary Tumor	Pseudomonas yamanorum strain LBUM636 chromosome	NZ_CP012400.2
contig_34467	WP_188249234.1	100	24	0	0	74	3	125	148	1.89E-10	50.4	7612203f-ee23-4077-a788-77dcc4482d54	TCGA-ESCA	TCGA-LN-A49O	Primary Tumor	Pseudomonas yamanorum strain LBUM636 chromosome	NZ_CP012400.2
contig_34467	WP_000515495.1	100	24	0	0	74	3	880	903	3.20E-10	50.8	7612203f-ee23-4077-a788-77dcc4482d54	TCGA-ESCA	TCGA-LN-A49O	Primary Tumor	Pseudomonas yamanorum strain LBUM636 chromosome	NZ_CP012400.2
contig_34467	WP_153021371.1	100	24	0	0	74	3	880	903	3.32E-10	50.8	7612203f-ee23-4077-a788-77dcc4482d54	TCGA-ESCA	TCGA-LN-A49O	Primary Tumor	Pseudomonas yamanorum strain LBUM636 chromosome	NZ_CP012400.2
contig_266324	WP_234878351.1	100	37	0	0	112	2	16	52	1.54E-09	46.6	7612203f-ee23-4077-a788-77dcc4482d54	TCGA-ESCA	TCGA-LN-A49O	Primary Tumor	Pseudomonas yamanorum strain LBUM636 chromosome	NZ_CP012400.2
contig_266324	WP_116266401.1	100	37	0	0	112	2	16	52	2.90E-09	46.6	7612203f-ee23-4077-a788-77dcc4482d54	TCGA-ESCA	TCGA-LN-A49O	Primary Tumor	Pseudomonas yamanorum strain LBUM636 chromosome	NZ_CP012400.2
contig_266324	WP_000158919.1	100	37	0	0	112	2	16	52	8.68E-09	46.2	7612203f-ee23-4077-a788-77dcc4482d54	TCGA-ESCA	TCGA-LN-A49O	Primary Tumor	Pseudomonas yamanorum strain LBUM636 chromosome	NZ_CP012400.2
contig_266324	WP_000158905.1	97.297	37	1	0	112	2	16	52	9.56E-09	46.2	7612203f-ee23-4077-a788-77dcc4482d54	TCGA-ESCA	TCGA-LN-A49O	Primary Tumor	Pseudomonas yamanorum strain LBUM636 chromosome	NZ_CP012400.2
contig_266324	WP_001452478.1	100	20	0	0	112	53	16	35	1.43E-07	41.2	7612203f-ee23-4077-a788-77dcc4482d54	TCGA-ESCA	TCGA-LN-A49O	Primary Tumor	Pseudomonas yamanorum strain LBUM636 chromosome	NZ_CP012400.2
contig_266324	WP_003678577.1	100	20	0	0	112	53	16	35	1.64E-07	41.2	7612203f-ee23-4077-a788-77dcc4482d54	TCGA-ESCA	TCGA-LN-A49O	Primary Tumor	Pseudomonas yamanorum strain LBUM636 chromosome	NZ_CP012400.2
contig_423972	WP_214725807.1	95.238	21	1	0	75	13	90	110	1.15E-08	46.6	7612203f-ee23-4077-a788-77dcc4482d54	TCGA-ESCA	TCGA-LN-A49O	Primary Tumor	Pseudomonas yamanorum strain LBUM636 chromosome	NZ_CP012400.2
contig_777470	WP_134442485.1	100	24	0	0	74	3	4	27	4.10E-10	48.9	7612203f-ee23-4077-a788-77dcc4482d54	TCGA-ESCA	TCGA-LN-A49O	Primary Tumor	Pseudomonas yamanorum strain LBUM636 chromosome	NZ_CP012400.2
contig_777470	WP_058714873.1	100	24	0	0	74	3	2	25	4.13E-10	48.9	7612203f-ee23-4077-a788-77dcc4482d54	TCGA-ESCA	TCGA-LN-A49O	Primary Tumor	Pseudomonas yamanorum strain LBUM636 chromosome	NZ_CP012400.2
contig_777470	WP_000092275.1	100	24	0	0	74	3	34	57	5.52E-10	49.3	7612203f-ee23-4077-a788-77dcc4482d54	TCGA-ESCA	TCGA-LN-A49O	Primary Tumor	Pseudomonas yamanorum strain LBUM636 chromosome	NZ_CP012400.2
contig_53067	WP_016509826.1	100	24	0	0	3	74	68	91	8.42E-10	47.8	7612203f-ee23-4077-a788-77dcc4482d54	TCGA-ESCA	TCGA-LN-A49O	Primary Tumor	Pseudomonas yamanorum strain LBUM636 chromosome	NZ_CP012400.2
contig_53067	WP_035386216.1	95.652	23	1	0	3	71	68	90	2.24E-09	46.6	7612203f-ee23-4077-a788-77dcc4482d54	TCGA-ESCA	TCGA-LN-A49O	Primary Tumor	Pseudomonas yamanorum strain LBUM636 chromosome	NZ_CP012400.2
contig_825260	WP_214727898.1	95.238	21	1	0	75	13	286	306	2.67E-09	48.5	7612203f-ee23-4077-a788-77dcc4482d54	TCGA-ESCA	TCGA-LN-A49O	Primary Tumor	Pseudomonas synxantha strain R6-28-08 chromosome	NZ_CP027756.1
contig_825260	WP_214704568.1	95.238	21	1	0	75	13	289	309	7.01E-09	47.4	7612203f-ee23-4077-a788-77dcc4482d54	TCGA-ESCA	TCGA-LN-A49O	Primary Tumor	Pseudomonas synxantha strain R6-28-08 chromosome	NZ_CP027756.1
contig_374822	WP_214723931.1	96	25	1	0	75	1	51	75	3.98E-11	51.2	7612203f-ee23-4077-a788-77dcc4482d54	TCGA-ESCA	TCGA-LN-A49O	Primary Tumor	Pseudomonas fulva strain YAB-1 contig17	NZ_LAWW01000017.1
contig_500891	WP_002513151.1	100	24	0	0	3	74	141	164	2.47E-09	48.1	7612203f-ee23-4077-a788-77dcc4482d54	TCGA-ESCA	TCGA-LN-A49O	Primary Tumor	Pseudomonas yamanorum strain LBUM636 chromosome	NZ_CP012400.2
contig_660808	WP_040047324.1	100	25	0	0	1	75	43	67	6.22E-13	57	7612203f-ee23-4077-a788-77dcc4482d54	TCGA-ESCA	TCGA-LN-A49O	Primary Tumor	Pseudomonas yamanorum strain LBUM636 chromosome	NZ_CP012400.2
contig_660808	WP_032938831.1	100	25	0	0	1	75	43	67	6.78E-13	56.6	7612203f-ee23-4077-a788-77dcc4482d54	TCGA-ESCA	TCGA-LN-A49O	Primary Tumor	Pseudomonas yamanorum strain LBUM636 chromosome	NZ_CP012400.2
contig_660808	WP_158075402.1	100	25	0	0	1	75	43	67	9.38E-13	55.1	7612203f-ee23-4077-a788-77dcc4482d54	TCGA-ESCA	TCGA-LN-A49O	Primary Tumor	Pseudomonas yamanorum strain LBUM636 chromosome	NZ_CP012400.2
contig_660808	WP_164624369.1	100	25	0	0	1	75	43	67	1.02E-12	55.1	7612203f-ee23-4077-a788-77dcc4482d54	TCGA-ESCA	TCGA-LN-A49O	Primary Tumor	Pseudomonas yamanorum strain LBUM636 chromosome	NZ_CP012400.2
contig_660808	WP_146745510.1	100	25	0	0	1	75	43	67	1.17E-12	55.1	7612203f-ee23-4077-a788-77dcc4482d54	TCGA-ESCA	TCGA-LN-A49O	Primary Tumor	Pseudomonas yamanorum strain LBUM636 chromosome	NZ_CP012400.2
contig_660808	WP_000027051.1	100	25	0	0	1	75	43	67	1.29E-12	54.7	7612203f-ee23-4077-a788-77dcc4482d54	TCGA-ESCA	TCGA-LN-A49O	Primary Tumor	Pseudomonas yamanorum strain LBUM636 chromosome	NZ_CP012400.2
contig_660808	WP_198608873.1	100	25	0	0	1	75	43	67	1.42E-12	55.1	7612203f-ee23-4077-a788-77dcc4482d54	TCGA-ESCA	TCGA-LN-A49O	Primary Tumor	Pseudomonas yamanorum strain LBUM636 chromosome	NZ_CP012400.2
contig_660808	WP_147192016.1	100	25	0	0	1	75	43	67	1.42E-12	55.1	7612203f-ee23-4077-a788-77dcc4482d54	TCGA-ESCA	TCGA-LN-A49O	Primary Tumor	Pseudomonas yamanorum strain LBUM636 chromosome	NZ_CP012400.2
contig_660808	WP_080895249.1	100	25	0	0	1	75	9	33	1.58E-12	57	7612203f-ee23-4077-a788-77dcc4482d54	TCGA-ESCA	TCGA-LN-A49O	Primary Tumor	Pseudomonas yamanorum strain LBUM636 chromosome	NZ_CP012400.2
contig_660808	WP_000027057.1	100	25	0	0	1	75	43	67	1.83E-12	57	7612203f-ee23-4077-a788-77dcc4482d54	TCGA-ESCA	TCGA-LN-A49O	Primary Tumor	Pseudomonas yamanorum strain LBUM636 chromosome	NZ_CP012400.2
contig_660808	WP_011645017.1	100	25	0	0	1	75	43	67	1.83E-12	57	7612203f-ee23-4077-a788-77dcc4482d54	TCGA-ESCA	TCGA-LN-A49O	Primary Tumor	Pseudomonas yamanorum strain LBUM636 chromosome	NZ_CP012400.2
contig_660808	WP_000027060.1	100	25	0	0	1	75	43	67	1.83E-12	57	7612203f-ee23-4077-a788-77dcc4482d54	TCGA-ESCA	TCGA-LN-A49O	Primary Tumor	Pseudomonas yamanorum strain LBUM636 chromosome	NZ_CP012400.2
contig_660808	WP_080699425.1	100	25	0	0	1	75	43	67	1.83E-12	57	7612203f-ee23-4077-a788-77dcc4482d54	TCGA-ESCA	TCGA-LN-A49O	Primary Tumor	Pseudomonas yamanorum strain LBUM636 chromosome	NZ_CP012400.2
contig_660808	WP_135279546.1	100	25	0	0	1	75	43	67	1.84E-12	56.6	7612203f-ee23-4077-a788-77dcc4482d54	TCGA-ESCA	TCGA-LN-A49O	Primary Tumor	Pseudomonas yamanorum strain LBUM636 chromosome	NZ_CP012400.2
contig_660808	WP_000027050.1	100	25	0	0	1	75	43	67	1.87E-12	57	7612203f-ee23-4077-a788-77dcc4482d54	TCGA-ESCA	TCGA-LN-A49O	Primary Tumor	Pseudomonas yamanorum strain LBUM636 chromosome	NZ_CP012400.2
contig_660808	WP_015058867.1	100	25	0	0	1	75	43	67	1.87E-12	57	7612203f-ee23-4077-a788-77dcc4482d54	TCGA-ESCA	TCGA-LN-A49O	Primary Tumor	Pseudomonas yamanorum strain LBUM636 chromosome	NZ_CP012400.2
contig_660808	WP_110085663.1	100	25	0	0	1	75	43	67	2.12E-12	57	7612203f-ee23-4077-a788-77dcc4482d54	TCGA-ESCA	TCGA-LN-A49O	Primary Tumor	Pseudomonas yamanorum strain LBUM636 chromosome	NZ_CP012400.2
contig_660808	WP_000027053.1	100	25	0	0	1	75	43	67	2.14E-12	54.7	7612203f-ee23-4077-a788-77dcc4482d54	TCGA-ESCA	TCGA-LN-A49O	Primary Tumor	Pseudomonas yamanorum strain LBUM636 chromosome	NZ_CP012400.2
contig_660808	WP_158100155.1	100	25	0	0	1	75	43	67	2.29E-12	55.8	7612203f-ee23-4077-a788-77dcc4482d54	TCGA-ESCA	TCGA-LN-A49O	Primary Tumor	Pseudomonas yamanorum strain LBUM636 chromosome	NZ_CP012400.2
contig_660808	WP_063314631.1	96	25	1	0	1	75	43	67	4.04E-12	56.2	7612203f-ee23-4077-a788-77dcc4482d54	TCGA-ESCA	TCGA-LN-A49O	Primary Tumor	Pseudomonas yamanorum strain LBUM636 chromosome	NZ_CP012400.2
contig_108326	WP_019279566.1	100	24	0	0	3	74	39	62	2.05E-10	50.1	7612203f-ee23-4077-a788-77dcc4482d54	TCGA-ESCA	TCGA-LN-A49O	Primary Tumor	Pseudomonas yamanorum strain LBUM636 chromosome	NZ_CP012400.2
contig_108326	WP_069142061.1	100	24	0	0	3	74	538	561	4.12E-10	50.4	7612203f-ee23-4077-a788-77dcc4482d54	TCGA-ESCA	TCGA-LN-A49O	Primary Tumor	Pseudomonas yamanorum strain LBUM636 chromosome	NZ_CP012400.2
contig_108326	WP_000840207.1	100	24	0	0	3	74	538	561	4.18E-10	50.4	7612203f-ee23-4077-a788-77dcc4482d54	TCGA-ESCA	TCGA-LN-A49O	Primary Tumor	Pseudomonas yamanorum strain LBUM636 chromosome	NZ_CP012400.2
contig_108326	WP_023147606.1	95.833	24	1	0	3	74	544	567	3.07E-09	48.1	7612203f-ee23-4077-a788-77dcc4482d54	TCGA-ESCA	TCGA-LN-A49O	Primary Tumor	Pseudomonas yamanorum strain LBUM636 chromosome	NZ_CP012400.2
contig_46402	WP_000515495.1	100	25	0	0	1	75	103	127	1.66E-10	51.6	7612203f-ee23-4077-a788-77dcc4482d54	TCGA-ESCA	TCGA-LN-A49O	Primary Tumor	Pseudomonas yamanorum strain LBUM636 chromosome	NZ_CP012400.2
contig_46402	WP_153021371.1	100	25	0	0	1	75	103	127	1.69E-10	51.6	7612203f-ee23-4077-a788-77dcc4482d54	TCGA-ESCA	TCGA-LN-A49O	Primary Tumor	Pseudomonas yamanorum strain LBUM636 chromosome	NZ_CP012400.2
contig_46402	WP_142750108.1	100	25	0	0	1	75	103	127	6.37E-10	50.1	7612203f-ee23-4077-a788-77dcc4482d54	TCGA-ESCA	TCGA-LN-A49O	Primary Tumor	Pseudomonas yamanorum strain LBUM636 chromosome	NZ_CP012400.2
contig_804045	WP_214284983.1	100	20	0	0	14	73	1	20	1.51E-08	43.1	7612203f-ee23-4077-a788-77dcc4482d54	TCGA-ESCA	TCGA-LN-A49O	Primary Tumor	Pseudomonas yamanorum strain LBUM636 chromosome	NZ_CP012400.2
contig_804045	WP_215491345.1	100	20	0	0	14	73	1	20	1.59E-08	43.1	7612203f-ee23-4077-a788-77dcc4482d54	TCGA-ESCA	TCGA-LN-A49O	Primary Tumor	Pseudomonas yamanorum strain LBUM636 chromosome	NZ_CP012400.2
contig_804045	WP_214676905.1	100	20	0	0	14	73	1	20	1.74E-08	43.1	7612203f-ee23-4077-a788-77dcc4482d54	TCGA-ESCA	TCGA-LN-A49O	Primary Tumor	Pseudomonas yamanorum strain LBUM636 chromosome	NZ_CP012400.2
contig_804045	WP_218954105.1	100	20	0	0	14	73	1	20	1.93E-08	42.7	7612203f-ee23-4077-a788-77dcc4482d54	TCGA-ESCA	TCGA-LN-A49O	Primary Tumor	Pseudomonas yamanorum strain LBUM636 chromosome	NZ_CP012400.2
contig_804045	WP_000683105.1	100	20	0	0	14	73	1	20	6.31E-08	43.5	7612203f-ee23-4077-a788-77dcc4482d54	TCGA-ESCA	TCGA-LN-A49O	Primary Tumor	Pseudomonas yamanorum strain LBUM636 chromosome	NZ_CP012400.2
contig_804045	WP_069287772.1	100	20	0	0	14	73	1	20	6.68E-08	42.7	7612203f-ee23-4077-a788-77dcc4482d54	TCGA-ESCA	TCGA-LN-A49O	Primary Tumor	Pseudomonas yamanorum strain LBUM636 chromosome	NZ_CP012400.2
contig_804045	WP_105512388.1	100	20	0	0	14	73	1	20	6.72E-08	43.1	7612203f-ee23-4077-a788-77dcc4482d54	TCGA-ESCA	TCGA-LN-A49O	Primary Tumor	Pseudomonas yamanorum strain LBUM636 chromosome	NZ_CP012400.2
contig_804045	WP_116265482.1	100	20	0	0	14	73	1	20	7.38E-08	42.4	7612203f-ee23-4077-a788-77dcc4482d54	TCGA-ESCA	TCGA-LN-A49O	Primary Tumor	Pseudomonas yamanorum strain LBUM636 chromosome	NZ_CP012400.2
contig_300552	WP_010409148.1	100	25	0	0	75	1	81	105	6.88E-10	48.1	7612203f-ee23-4077-a788-77dcc4482d54	TCGA-ESCA	TCGA-LN-A49O	Primary Tumor	Pseudomonas yamanorum strain LBUM636 chromosome	NZ_CP012400.2
contig_828582	WP_207937858.1	100	24	0	0	3	74	3	26	3.35E-10	50.8	7612203f-ee23-4077-a788-77dcc4482d54	TCGA-ESCA	TCGA-LN-A49O	Primary Tumor	Pseudomonas fulva strain YAB-1 contig17	NZ_LAWW01000017.1
contig_828582	WP_001359455.1	100	24	0	0	3	74	283	306	4.11E-10	50.4	7612203f-ee23-4077-a788-77dcc4482d54	TCGA-ESCA	TCGA-LN-A49O	Primary Tumor	Pseudomonas fulva strain YAB-1 contig17	NZ_LAWW01000017.1
contig_828582	WP_052892478.1	100	24	0	0	3	74	283	306	4.45E-10	50.4	7612203f-ee23-4077-a788-77dcc4482d54	TCGA-ESCA	TCGA-LN-A49O	Primary Tumor	Pseudomonas fulva strain YAB-1 contig17	NZ_LAWW01000017.1
contig_192456	WP_000158919.1	100	24	0	0	3	74	106	129	1.01E-10	50.8	7612203f-ee23-4077-a788-77dcc4482d54	TCGA-ESCA	TCGA-LN-A49O	Primary Tumor	Pseudomonas yamanorum strain LBUM636 chromosome	NZ_CP012400.2
contig_192456	WP_000158905.1	100	24	0	0	3	74	106	129	1.06E-10	50.8	7612203f-ee23-4077-a788-77dcc4482d54	TCGA-ESCA	TCGA-LN-A49O	Primary Tumor	Pseudomonas yamanorum strain LBUM636 chromosome	NZ_CP012400.2
contig_188844	WP_023147606.1	100	24	0	0	73	2	471	494	4.84E-10	50.4	7612203f-ee23-4077-a788-77dcc4482d54	TCGA-ESCA	TCGA-LN-A49O	Primary Tumor	Pseudomonas yamanorum strain LBUM636 chromosome	NZ_CP012400.2
contig_188844	WP_000840207.1	100	24	0	0	73	2	465	488	4.89E-10	50.4	7612203f-ee23-4077-a788-77dcc4482d54	TCGA-ESCA	TCGA-LN-A49O	Primary Tumor	Pseudomonas yamanorum strain LBUM636 chromosome	NZ_CP012400.2
contig_188844	WP_069142061.1	100	24	0	0	73	2	465	488	6.99E-10	50.1	7612203f-ee23-4077-a788-77dcc4482d54	TCGA-ESCA	TCGA-LN-A49O	Primary Tumor	Pseudomonas yamanorum strain LBUM636 chromosome	NZ_CP012400.2
contig_550931	WP_153021371.1	100	24	0	0	3	74	387	410	7.34E-13	58.5	7612203f-ee23-4077-a788-77dcc4482d54	TCGA-ESCA	TCGA-LN-A49O	Primary Tumor	Pseudomonas yamanorum strain LBUM636 chromosome	NZ_CP012400.2
contig_550931	WP_000515495.1	100	24	0	0	3	74	387	410	7.41E-13	58.5	7612203f-ee23-4077-a788-77dcc4482d54	TCGA-ESCA	TCGA-LN-A49O	Primary Tumor	Pseudomonas yamanorum strain LBUM636 chromosome	NZ_CP012400.2
contig_550931	WP_142750108.1	100	24	0	0	3	74	387	410	1.24E-12	57.8	7612203f-ee23-4077-a788-77dcc4482d54	TCGA-ESCA	TCGA-LN-A49O	Primary Tumor	Pseudomonas yamanorum strain LBUM636 chromosome	NZ_CP012400.2
contig_250532	WP_144932261.1	95.833	24	1	0	2	73	13	36	1.81E-10	49.7	7612203f-ee23-4077-a788-77dcc4482d54	TCGA-ESCA	TCGA-LN-A49O	Primary Tumor	Pseudomonas yamanorum strain LBUM636 chromosome	NZ_CP012400.2
contig_250532	WP_007633539.1	95.833	24	1	0	2	73	13	36	1.85E-10	49.7	7612203f-ee23-4077-a788-77dcc4482d54	TCGA-ESCA	TCGA-LN-A49O	Primary Tumor	Pseudomonas yamanorum strain LBUM636 chromosome	NZ_CP012400.2
contig_794290	WP_002883295.1	100	24	0	0	74	3	174	197	8.95E-11	52.4	7612203f-ee23-4077-a788-77dcc4482d54	TCGA-ESCA	TCGA-LN-A49O	Primary Tumor	Pseudomonas yamanorum strain LBUM636 chromosome	NZ_CP012400.2
contig_400947	WP_021480682.1	100	24	0	0	73	2	62	85	1.17E-08	45.1	7612203f-ee23-4077-a788-77dcc4482d54	TCGA-ESCA	TCGA-LN-A49O	Primary Tumor	Pseudomonas yamanorum strain LBUM636 chromosome	NZ_CP012400.2
contig_190496	WP_039121395.1	96	25	1	0	75	1	142	166	1.21E-09	49.3	7612203f-ee23-4077-a788-77dcc4482d54	TCGA-ESCA	TCGA-LN-A49O	Primary Tumor	Pseudomonas fluorescens strain ATCC 13525 chromosome I	NZ_LT907842.1
contig_797025	WP_000453567.1	100	25	0	0	1	75	22	46	5.23E-13	57.8	7612203f-ee23-4077-a788-77dcc4482d54	TCGA-ESCA	TCGA-LN-A49O	Primary Tumor	Pseudomonas yamanorum strain LBUM636 chromosome	NZ_CP012400.2
contig_797025	WP_085017940.1	100	25	0	0	1	75	22	46	1.12E-12	56.6	7612203f-ee23-4077-a788-77dcc4482d54	TCGA-ESCA	TCGA-LN-A49O	Primary Tumor	Pseudomonas yamanorum strain LBUM636 chromosome	NZ_CP012400.2
contig_797025	WP_070326922.1	100	25	0	0	1	75	22	46	1.30E-12	56.2	7612203f-ee23-4077-a788-77dcc4482d54	TCGA-ESCA	TCGA-LN-A49O	Primary Tumor	Pseudomonas yamanorum strain LBUM636 chromosome	NZ_CP012400.2
contig_797025	WP_064758878.1	100	25	0	0	1	75	7	31	1.61E-12	56.2	7612203f-ee23-4077-a788-77dcc4482d54	TCGA-ESCA	TCGA-LN-A49O	Primary Tumor	Pseudomonas yamanorum strain LBUM636 chromosome	NZ_CP012400.2
contig_797025	WP_001332932.1	100	24	0	0	1	72	22	45	1.62E-12	53.1	7612203f-ee23-4077-a788-77dcc4482d54	TCGA-ESCA	TCGA-LN-A49O	Primary Tumor	Pseudomonas yamanorum strain LBUM636 chromosome	NZ_CP012400.2
contig_797025	WP_096989773.1	100	25	0	0	1	75	18	42	1.81E-12	56.2	7612203f-ee23-4077-a788-77dcc4482d54	TCGA-ESCA	TCGA-LN-A49O	Primary Tumor	Pseudomonas yamanorum strain LBUM636 chromosome	NZ_CP012400.2
contig_797025	WP_000453580.1	100	25	0	0	1	75	22	46	1.82E-12	56.2	7612203f-ee23-4077-a788-77dcc4482d54	TCGA-ESCA	TCGA-LN-A49O	Primary Tumor	Pseudomonas yamanorum strain LBUM636 chromosome	NZ_CP012400.2
contig_28124	WP_026141915.1	100	19	0	0	74	18	10	28	2.69E-06	39.7	7612203f-ee23-4077-a788-77dcc4482d54	TCGA-ESCA	TCGA-LN-A49O	Primary Tumor	Pseudomonas yamanorum strain LBUM636 chromosome	NZ_CP012400.2
contig_283397	WP_002883293.1	100	24	0	0	74	3	136	159	1.25E-10	52	7612203f-ee23-4077-a788-77dcc4482d54	TCGA-ESCA	TCGA-LN-A49O	Primary Tumor	Pseudomonas yamanorum strain LBUM636 chromosome	NZ_CP012400.2
contig_434162	WP_000453580.1	100	25	0	0	1	75	130	154	5.38E-12	55.1	7612203f-ee23-4077-a788-77dcc4482d54	TCGA-ESCA	TCGA-LN-A49O	Primary Tumor	Pseudomonas yamanorum strain LBUM636 chromosome	NZ_CP012400.2
contig_434162	WP_096989773.1	100	25	0	0	1	75	126	150	5.55E-12	54.7	7612203f-ee23-4077-a788-77dcc4482d54	TCGA-ESCA	TCGA-LN-A49O	Primary Tumor	Pseudomonas yamanorum strain LBUM636 chromosome	NZ_CP012400.2
contig_434162	WP_085017940.1	100	25	0	0	1	75	130	154	6.19E-12	54.7	7612203f-ee23-4077-a788-77dcc4482d54	TCGA-ESCA	TCGA-LN-A49O	Primary Tumor	Pseudomonas yamanorum strain LBUM636 chromosome	NZ_CP012400.2
contig_434162	WP_070326922.1	100	25	0	0	1	75	130	154	6.65E-12	54.7	7612203f-ee23-4077-a788-77dcc4482d54	TCGA-ESCA	TCGA-LN-A49O	Primary Tumor	Pseudomonas yamanorum strain LBUM636 chromosome	NZ_CP012400.2
contig_434162	WP_064758878.1	100	25	0	0	1	75	115	139	7.49E-12	54.3	7612203f-ee23-4077-a788-77dcc4482d54	TCGA-ESCA	TCGA-LN-A49O	Primary Tumor	Pseudomonas yamanorum strain LBUM636 chromosome	NZ_CP012400.2
contig_434162	WP_142753497.1	100	25	0	0	1	75	96	120	1.02E-11	53.5	7612203f-ee23-4077-a788-77dcc4482d54	TCGA-ESCA	TCGA-LN-A49O	Primary Tumor	Pseudomonas yamanorum strain LBUM636 chromosome	NZ_CP012400.2
contig_434162	WP_133303215.1	100	25	0	0	1	75	91	115	1.16E-11	53.5	7612203f-ee23-4077-a788-77dcc4482d54	TCGA-ESCA	TCGA-LN-A49O	Primary Tumor	Pseudomonas yamanorum strain LBUM636 chromosome	NZ_CP012400.2
contig_378836	WP_164624369.1	100	25	0	0	75	1	63	87	1.44E-12	54.7	7612203f-ee23-4077-a788-77dcc4482d54	TCGA-ESCA	TCGA-LN-A49O	Primary Tumor	Virgibacillus salarius strain 720a NODE_143_length_1006_cov_5.158134	NZ_JAGSOT010000142.1
contig_378836	WP_198608873.1	100	25	0	0	75	1	63	87	1.59E-12	54.7	7612203f-ee23-4077-a788-77dcc4482d54	TCGA-ESCA	TCGA-LN-A49O	Primary Tumor	Virgibacillus salarius strain 720a NODE_143_length_1006_cov_5.158134	NZ_JAGSOT010000142.1
contig_378836	WP_146745510.1	100	25	0	0	75	1	63	87	1.61E-12	54.7	7612203f-ee23-4077-a788-77dcc4482d54	TCGA-ESCA	TCGA-LN-A49O	Primary Tumor	Virgibacillus salarius strain 720a NODE_143_length_1006_cov_5.158134	NZ_JAGSOT010000142.1
contig_378836	WP_158100155.1	100	25	0	0	75	1	63	87	1.69E-12	56.2	7612203f-ee23-4077-a788-77dcc4482d54	TCGA-ESCA	TCGA-LN-A49O	Primary Tumor	Virgibacillus salarius strain 720a NODE_143_length_1006_cov_5.158134	NZ_JAGSOT010000142.1
contig_378836	WP_158075402.1	100	25	0	0	75	1	63	87	1.69E-12	54.3	7612203f-ee23-4077-a788-77dcc4482d54	TCGA-ESCA	TCGA-LN-A49O	Primary Tumor	Virgibacillus salarius strain 720a NODE_143_length_1006_cov_5.158134	NZ_JAGSOT010000142.1
contig_378836	WP_122766919.1	100	25	0	0	75	1	3	27	2.56E-12	56.2	7612203f-ee23-4077-a788-77dcc4482d54	TCGA-ESCA	TCGA-LN-A49O	Primary Tumor	Virgibacillus salarius strain 720a NODE_143_length_1006_cov_5.158134	NZ_JAGSOT010000142.1
contig_378836	WP_000027053.1	96	25	1	0	75	1	63	87	2.60E-12	54.3	7612203f-ee23-4077-a788-77dcc4482d54	TCGA-ESCA	TCGA-LN-A49O	Primary Tumor	Virgibacillus salarius strain 720a NODE_143_length_1006_cov_5.158134	NZ_JAGSOT010000142.1
contig_378836	WP_040047324.1	100	25	0	0	75	1	63	87	2.83E-12	55.5	7612203f-ee23-4077-a788-77dcc4482d54	TCGA-ESCA	TCGA-LN-A49O	Primary Tumor	Virgibacillus salarius strain 720a NODE_143_length_1006_cov_5.158134	NZ_JAGSOT010000142.1
contig_378836	WP_000027051.1	96	25	1	0	75	1	63	87	2.85E-12	53.9	7612203f-ee23-4077-a788-77dcc4482d54	TCGA-ESCA	TCGA-LN-A49O	Primary Tumor	Virgibacillus salarius strain 720a NODE_143_length_1006_cov_5.158134	NZ_JAGSOT010000142.1
contig_378836	WP_147192016.1	96	25	1	0	75	1	63	87	3.14E-12	54.3	7612203f-ee23-4077-a788-77dcc4482d54	TCGA-ESCA	TCGA-LN-A49O	Primary Tumor	Virgibacillus salarius strain 720a NODE_143_length_1006_cov_5.158134	NZ_JAGSOT010000142.1
contig_378836	WP_032938831.1	96	25	1	0	75	1	63	87	4.53E-12	54.3	7612203f-ee23-4077-a788-77dcc4482d54	TCGA-ESCA	TCGA-LN-A49O	Primary Tumor	Virgibacillus salarius strain 720a NODE_143_length_1006_cov_5.158134	NZ_JAGSOT010000142.1
contig_378836	WP_080895249.1	96	25	1	0	75	1	29	53	4.93E-12	55.8	7612203f-ee23-4077-a788-77dcc4482d54	TCGA-ESCA	TCGA-LN-A49O	Primary Tumor	Virgibacillus salarius strain 720a NODE_143_length_1006_cov_5.158134	NZ_JAGSOT010000142.1
contig_378836	WP_063314631.1	100	25	0	0	75	1	63	87	5.19E-12	55.8	7612203f-ee23-4077-a788-77dcc4482d54	TCGA-ESCA	TCGA-LN-A49O	Primary Tumor	Virgibacillus salarius strain 720a NODE_143_length_1006_cov_5.158134	NZ_JAGSOT010000142.1
contig_378836	WP_015058867.1	100	25	0	0	75	1	63	87	5.51E-12	55.8	7612203f-ee23-4077-a788-77dcc4482d54	TCGA-ESCA	TCGA-LN-A49O	Primary Tumor	Virgibacillus salarius strain 720a NODE_143_length_1006_cov_5.158134	NZ_JAGSOT010000142.1
contig_378836	WP_135279546.1	96	25	1	0	75	1	63	87	7.26E-12	55.1	7612203f-ee23-4077-a788-77dcc4482d54	TCGA-ESCA	TCGA-LN-A49O	Primary Tumor	Virgibacillus salarius strain 720a NODE_143_length_1006_cov_5.158134	NZ_JAGSOT010000142.1
contig_378836	WP_000027050.1	100	25	0	0	75	1	63	87	8.13E-12	55.5	7612203f-ee23-4077-a788-77dcc4482d54	TCGA-ESCA	TCGA-LN-A49O	Primary Tumor	Virgibacillus salarius strain 720a NODE_143_length_1006_cov_5.158134	NZ_JAGSOT010000142.1
contig_378836	WP_080699425.1	100	25	0	0	75	1	63	87	8.22E-12	55.5	7612203f-ee23-4077-a788-77dcc4482d54	TCGA-ESCA	TCGA-LN-A49O	Primary Tumor	Virgibacillus salarius strain 720a NODE_143_length_1006_cov_5.158134	NZ_JAGSOT010000142.1
contig_378836	WP_110085663.1	100	25	0	0	75	1	63	87	8.27E-12	55.5	7612203f-ee23-4077-a788-77dcc4482d54	TCGA-ESCA	TCGA-LN-A49O	Primary Tumor	Virgibacillus salarius strain 720a NODE_143_length_1006_cov_5.158134	NZ_JAGSOT010000142.1
contig_378836	WP_000027057.1	96	25	1	0	75	1	63	87	1.34E-11	54.7	7612203f-ee23-4077-a788-77dcc4482d54	TCGA-ESCA	TCGA-LN-A49O	Primary Tumor	Virgibacillus salarius strain 720a NODE_143_length_1006_cov_5.158134	NZ_JAGSOT010000142.1
contig_378836	WP_011645017.1	96	25	1	0	75	1	63	87	1.34E-11	54.7	7612203f-ee23-4077-a788-77dcc4482d54	TCGA-ESCA	TCGA-LN-A49O	Primary Tumor	Virgibacillus salarius strain 720a NODE_143_length_1006_cov_5.158134	NZ_JAGSOT010000142.1
contig_378836	WP_000027060.1	96	25	1	0	75	1	63	87	1.38E-11	54.7	7612203f-ee23-4077-a788-77dcc4482d54	TCGA-ESCA	TCGA-LN-A49O	Primary Tumor	Virgibacillus salarius strain 720a NODE_143_length_1006_cov_5.158134	NZ_JAGSOT010000142.1
contig_33868	WP_042721883.1	100	24	0	0	74	3	354	377	1.49E-09	48.9	7612203f-ee23-4077-a788-77dcc4482d54	TCGA-ESCA	TCGA-LN-A49O	Primary Tumor	Pseudomonas yamanorum strain LBUM636 chromosome	NZ_CP012400.2
contig_204200	WP_000515495.1	100	24	0	0	2	73	1028	1051	1.86E-11	54.3	7612203f-ee23-4077-a788-77dcc4482d54	TCGA-ESCA	TCGA-LN-A49O	Primary Tumor	Pseudomonas yamanorum strain LBUM636 chromosome	NZ_CP012400.2
contig_204200	WP_153021371.1	100	24	0	0	2	73	1028	1051	1.90E-11	54.3	7612203f-ee23-4077-a788-77dcc4482d54	TCGA-ESCA	TCGA-LN-A49O	Primary Tumor	Pseudomonas yamanorum strain LBUM636 chromosome	NZ_CP012400.2
contig_204200	WP_134592767.1	100	24	0	0	2	73	142	165	3.95E-11	53.1	7612203f-ee23-4077-a788-77dcc4482d54	TCGA-ESCA	TCGA-LN-A49O	Primary Tumor	Pseudomonas yamanorum strain LBUM636 chromosome	NZ_CP012400.2
contig_486073	WP_021075688.1	100	24	0	0	73	2	205	228	3.41E-11	53.5	7612203f-ee23-4077-a788-77dcc4482d54	TCGA-ESCA	TCGA-LN-A49O	Primary Tumor	Pseudomonas yamanorum strain LBUM636 chromosome	NZ_CP012400.2
contig_311733	WP_029786880.1	100	24	0	0	74	3	66	89	3.79E-11	50.8	7612203f-ee23-4077-a788-77dcc4482d54	TCGA-ESCA	TCGA-LN-A49O	Primary Tumor	Pseudomonas yamanorum strain LBUM636 chromosome	NZ_CP012400.2
contig_311733	WP_113350436.1	100	24	0	0	74	3	42	65	1.00E-10	50.1	7612203f-ee23-4077-a788-77dcc4482d54	TCGA-ESCA	TCGA-LN-A49O	Primary Tumor	Pseudomonas yamanorum strain LBUM636 chromosome	NZ_CP012400.2
contig_311733	WP_059216176.1	100	24	0	0	74	3	21	44	1.51E-10	49.3	7612203f-ee23-4077-a788-77dcc4482d54	TCGA-ESCA	TCGA-LN-A49O	Primary Tumor	Pseudomonas yamanorum strain LBUM636 chromosome	NZ_CP012400.2
contig_311733	WP_032246795.1	100	24	0	0	74	3	81	104	1.60E-10	50.1	7612203f-ee23-4077-a788-77dcc4482d54	TCGA-ESCA	TCGA-LN-A49O	Primary Tumor	Pseudomonas yamanorum strain LBUM636 chromosome	NZ_CP012400.2
contig_311733	WP_000533391.1	100	24	0	0	74	3	66	89	1.77E-10	50.1	7612203f-ee23-4077-a788-77dcc4482d54	TCGA-ESCA	TCGA-LN-A49O	Primary Tumor	Pseudomonas yamanorum strain LBUM636 chromosome	NZ_CP012400.2
contig_311733	WP_223724202.1	100	24	0	0	74	3	67	90	1.96E-10	50.1	7612203f-ee23-4077-a788-77dcc4482d54	TCGA-ESCA	TCGA-LN-A49O	Primary Tumor	Pseudomonas yamanorum strain LBUM636 chromosome	NZ_CP012400.2
contig_311733	WP_000459452.1	100	24	0	0	74	3	81	104	2.04E-10	50.1	7612203f-ee23-4077-a788-77dcc4482d54	TCGA-ESCA	TCGA-LN-A49O	Primary Tumor	Pseudomonas yamanorum strain LBUM636 chromosome	NZ_CP012400.2
contig_311733	WP_000459457.1	100	24	0	0	74	3	81	104	2.30E-10	50.1	7612203f-ee23-4077-a788-77dcc4482d54	TCGA-ESCA	TCGA-LN-A49O	Primary Tumor	Pseudomonas yamanorum strain LBUM636 chromosome	NZ_CP012400.2
contig_311733	WP_213084651.1	100	20	0	0	62	3	1	20	1.21E-07	41.2	7612203f-ee23-4077-a788-77dcc4482d54	TCGA-ESCA	TCGA-LN-A49O	Primary Tumor	Pseudomonas yamanorum strain LBUM636 chromosome	NZ_CP012400.2
contig_271977	WP_211495034.1	100	24	0	0	73	2	476	499	1.74E-10	51.6	7612203f-ee23-4077-a788-77dcc4482d54	TCGA-ESCA	TCGA-LN-A49O	Primary Tumor	Pseudomonas synxantha strain R6-28-08 chromosome	NZ_CP027756.1
contig_271977	WP_062624369.1	95.833	24	1	0	73	2	476	499	2.71E-09	48.1	7612203f-ee23-4077-a788-77dcc4482d54	TCGA-ESCA	TCGA-LN-A49O	Primary Tumor	Pseudomonas synxantha strain R6-28-08 chromosome	NZ_CP027756.1
contig_128912	WP_075085914.1	100	25	0	0	1	75	5	29	3.42E-11	50.8	7612203f-ee23-4077-a788-77dcc4482d54	TCGA-ESCA	TCGA-LN-A49O	Primary Tumor	Pseudomonas yamanorum strain LBUM636 chromosome	NZ_CP012400.2
contig_128912	WP_039267533.1	95.652	23	1	0	7	75	1	23	2.32E-09	46.2	7612203f-ee23-4077-a788-77dcc4482d54	TCGA-ESCA	TCGA-LN-A49O	Primary Tumor	Pseudomonas yamanorum strain LBUM636 chromosome	NZ_CP012400.2
contig_128912	WP_075207512.1	100	20	0	0	16	75	1	20	1.25E-07	41.6	7612203f-ee23-4077-a788-77dcc4482d54	TCGA-ESCA	TCGA-LN-A49O	Primary Tumor	Pseudomonas yamanorum strain LBUM636 chromosome	NZ_CP012400.2
contig_128912	WP_078729220.1	100	20	0	0	16	75	1	20	1.35E-07	41.6	7612203f-ee23-4077-a788-77dcc4482d54	TCGA-ESCA	TCGA-LN-A49O	Primary Tumor	Pseudomonas yamanorum strain LBUM636 chromosome	NZ_CP012400.2
contig_340304	WP_105568102.1	95.833	24	1	0	3	74	10	33	5.18E-10	49.3	7612203f-ee23-4077-a788-77dcc4482d54	TCGA-ESCA	TCGA-LN-A49O	Primary Tumor	Pseudomonas yamanorum strain LBUM636 chromosome	NZ_CP012400.2
contig_276406	WP_137493630.1	100	24	0	0	73	2	137	160	1.68E-10	51.6	7612203f-ee23-4077-a788-77dcc4482d54	TCGA-ESCA	TCGA-LN-A49O	Primary Tumor	Pseudomonas yamanorum strain LBUM636 chromosome	NZ_CP012400.2
contig_783965	WP_000123343.1	100	24	0	0	2	73	267	290	1.21E-09	49.3	7612203f-ee23-4077-a788-77dcc4482d54	TCGA-ESCA	TCGA-LN-A49O	Primary Tumor	Pseudomonas yamanorum strain LBUM636 chromosome	NZ_CP012400.2
contig_783965	WP_118924900.1	100	24	0	0	2	73	254	277	1.34E-09	49.3	7612203f-ee23-4077-a788-77dcc4482d54	TCGA-ESCA	TCGA-LN-A49O	Primary Tumor	Pseudomonas yamanorum strain LBUM636 chromosome	NZ_CP012400.2
contig_435272	WP_139968792.1	100	25	0	0	1	75	67	91	1.28E-11	53.5	7612203f-ee23-4077-a788-77dcc4482d54	TCGA-ESCA	TCGA-LN-A49O	Primary Tumor	Pseudomonas yamanorum strain LBUM636 chromosome	NZ_CP012400.2
contig_435272	WP_001532807.1	100	25	0	0	1	75	67	91	1.46E-11	52.4	7612203f-ee23-4077-a788-77dcc4482d54	TCGA-ESCA	TCGA-LN-A49O	Primary Tumor	Pseudomonas yamanorum strain LBUM636 chromosome	NZ_CP012400.2
contig_435272	WP_088381087.1	100	25	0	0	1	75	67	91	1.53E-11	52.4	7612203f-ee23-4077-a788-77dcc4482d54	TCGA-ESCA	TCGA-LN-A49O	Primary Tumor	Pseudomonas yamanorum strain LBUM636 chromosome	NZ_CP012400.2
contig_435272	WP_187797186.1	100	25	0	0	1	75	57	81	1.66E-11	53.9	7612203f-ee23-4077-a788-77dcc4482d54	TCGA-ESCA	TCGA-LN-A49O	Primary Tumor	Pseudomonas yamanorum strain LBUM636 chromosome	NZ_CP012400.2
contig_435272	WP_163406883.1	100	25	0	0	1	75	67	91	1.67E-11	54.7	7612203f-ee23-4077-a788-77dcc4482d54	TCGA-ESCA	TCGA-LN-A49O	Primary Tumor	Pseudomonas yamanorum strain LBUM636 chromosome	NZ_CP012400.2
contig_435272	WP_001027292.1	100	25	0	0	1	75	67	91	1.78E-11	54.7	7612203f-ee23-4077-a788-77dcc4482d54	TCGA-ESCA	TCGA-LN-A49O	Primary Tumor	Pseudomonas yamanorum strain LBUM636 chromosome	NZ_CP012400.2
contig_435272	WP_202116303.1	100	25	0	0	1	75	57	81	1.78E-11	54.7	7612203f-ee23-4077-a788-77dcc4482d54	TCGA-ESCA	TCGA-LN-A49O	Primary Tumor	Pseudomonas yamanorum strain LBUM636 chromosome	NZ_CP012400.2
contig_435272	WP_134592765.1	100	25	0	0	1	75	57	81	1.78E-11	54.7	7612203f-ee23-4077-a788-77dcc4482d54	TCGA-ESCA	TCGA-LN-A49O	Primary Tumor	Pseudomonas yamanorum strain LBUM636 chromosome	NZ_CP012400.2
contig_435272	WP_016230593.1	100	25	0	0	1	75	67	91	1.79E-11	54.7	7612203f-ee23-4077-a788-77dcc4482d54	TCGA-ESCA	TCGA-LN-A49O	Primary Tumor	Pseudomonas yamanorum strain LBUM636 chromosome	NZ_CP012400.2
contig_435272	WP_142752653.1	100	25	0	0	1	75	67	91	1.79E-11	54.7	7612203f-ee23-4077-a788-77dcc4482d54	TCGA-ESCA	TCGA-LN-A49O	Primary Tumor	Pseudomonas yamanorum strain LBUM636 chromosome	NZ_CP012400.2
contig_435272	WP_108884129.1	100	25	0	0	1	75	67	91	1.85E-11	52.8	7612203f-ee23-4077-a788-77dcc4482d54	TCGA-ESCA	TCGA-LN-A49O	Primary Tumor	Pseudomonas yamanorum strain LBUM636 chromosome	NZ_CP012400.2
contig_435272	WP_141012320.1	100	25	0	0	1	75	67	91	2.06E-11	53.5	7612203f-ee23-4077-a788-77dcc4482d54	TCGA-ESCA	TCGA-LN-A49O	Primary Tumor	Pseudomonas yamanorum strain LBUM636 chromosome	NZ_CP012400.2
contig_435272	WP_215422543.1	100	23	0	0	1	69	57	79	3.51E-10	48.1	7612203f-ee23-4077-a788-77dcc4482d54	TCGA-ESCA	TCGA-LN-A49O	Primary Tumor	Pseudomonas yamanorum strain LBUM636 chromosome	NZ_CP012400.2
contig_258034	WP_061814001.1	100	60	0	0	180	1	4	63	1.26E-34	112	7612203f-ee23-4077-a788-77dcc4482d54	TCGA-ESCA	TCGA-LN-A49O	Primary Tumor	Pseudomonas yamanorum strain LBUM636 chromosome	NZ_CP012400.2
contig_258034	WP_166517998.1	100	50	0	0	150	1	1	50	5.04E-28	95.5	7612203f-ee23-4077-a788-77dcc4482d54	TCGA-ESCA	TCGA-LN-A49O	Primary Tumor	Pseudomonas yamanorum strain LBUM636 chromosome	NZ_CP012400.2
contig_523033	WP_021075688.1	95.238	21	1	0	1	63	108	128	5.20E-08	44.7	7612203f-ee23-4077-a788-77dcc4482d54	TCGA-ESCA	TCGA-LN-A49O	Primary Tumor	Pseudomonas yamanorum strain LBUM636 chromosome	NZ_CP012400.2
contig_229523	WP_166517998.1	100	24	0	0	73	2	27	50	5.80E-10	48.1	7612203f-ee23-4077-a788-77dcc4482d54	TCGA-ESCA	TCGA-LN-A49O	Primary Tumor	Pseudomonas synxantha strain R6-28-08 chromosome	NZ_CP027756.1
contig_229523	WP_061814001.1	100	24	0	0	73	2	40	63	6.81E-10	48.1	7612203f-ee23-4077-a788-77dcc4482d54	TCGA-ESCA	TCGA-LN-A49O	Primary Tumor	Pseudomonas synxantha strain R6-28-08 chromosome	NZ_CP027756.1
contig_395785	WP_214704779.1	95.833	24	1	0	74	3	11	34	6.35E-10	50.1	7612203f-ee23-4077-a788-77dcc4482d54	TCGA-ESCA	TCGA-LN-A49O	Primary Tumor	Pseudomonas yamanorum strain LBUM636 chromosome	NZ_CP012400.2
contig_254404	WP_171877808.1	100	28	0	0	85	2	83	110	2.10E-14	60.8	7612203f-ee23-4077-a788-77dcc4482d54	TCGA-ESCA	TCGA-LN-A49O	Primary Tumor	Pseudomonas yamanorum strain LBUM636 chromosome	NZ_CP012400.2
contig_254404	WP_053804841.1	100	28	0	0	85	2	83	110	2.57E-14	60.8	7612203f-ee23-4077-a788-77dcc4482d54	TCGA-ESCA	TCGA-LN-A49O	Primary Tumor	Pseudomonas yamanorum strain LBUM636 chromosome	NZ_CP012400.2
contig_254404	WP_061104008.1	100	28	0	0	85	2	83	110	3.14E-14	61.2	7612203f-ee23-4077-a788-77dcc4482d54	TCGA-ESCA	TCGA-LN-A49O	Primary Tumor	Pseudomonas yamanorum strain LBUM636 chromosome	NZ_CP012400.2
contig_254404	WP_001246632.1	100	28	0	0	85	2	83	110	4.85E-14	60.8	7612203f-ee23-4077-a788-77dcc4482d54	TCGA-ESCA	TCGA-LN-A49O	Primary Tumor	Pseudomonas yamanorum strain LBUM636 chromosome	NZ_CP012400.2
contig_492628	WP_064101829.1	95.833	24	1	0	74	3	108	131	2.41E-09	48.1	7612203f-ee23-4077-a788-77dcc4482d54	TCGA-ESCA	TCGA-LN-A49O	Primary Tumor	Pseudomonas synxantha strain R6-28-08 chromosome	NZ_CP027756.1
contig_628124	WP_144477733.1	95.238	21	1	0	65	3	30	50	1.02E-07	42.4	7612203f-ee23-4077-a788-77dcc4482d54	TCGA-ESCA	TCGA-LN-A49O	Primary Tumor	Pseudomonas yamanorum strain LBUM636 chromosome	NZ_CP012400.2
contig_817733	WP_001555422.1	100	24	0	0	3	74	8	31	4.72E-12	54.7	7612203f-ee23-4077-a788-77dcc4482d54	TCGA-ESCA	TCGA-LN-A49O	Primary Tumor	Pseudomonas yamanorum strain LBUM636 chromosome	NZ_CP012400.2
contig_817733	WP_000092275.1	100	24	0	0	3	74	8	31	9.33E-12	53.9	7612203f-ee23-4077-a788-77dcc4482d54	TCGA-ESCA	TCGA-LN-A49O	Primary Tumor	Pseudomonas yamanorum strain LBUM636 chromosome	NZ_CP012400.2
contig_790211	WP_069287815.1	100	24	0	0	2	73	20	43	8.29E-10	47.4	7612203f-ee23-4077-a788-77dcc4482d54	TCGA-ESCA	TCGA-LN-A49O	Primary Tumor	Pseudomonas yamanorum strain LBUM636 chromosome	NZ_CP012400.2
contig_790211	WP_001297109.1	100	24	0	0	2	73	49	72	1.20E-09	47.4	7612203f-ee23-4077-a788-77dcc4482d54	TCGA-ESCA	TCGA-LN-A49O	Primary Tumor	Pseudomonas yamanorum strain LBUM636 chromosome	NZ_CP012400.2
contig_790211	WP_134484118.1	100	23	0	0	2	70	49	71	1.88E-09	46.2	7612203f-ee23-4077-a788-77dcc4482d54	TCGA-ESCA	TCGA-LN-A49O	Primary Tumor	Pseudomonas yamanorum strain LBUM636 chromosome	NZ_CP012400.2
contig_790211	WP_001338090.1	95.833	24	1	0	2	73	49	72	1.08E-08	45.1	7612203f-ee23-4077-a788-77dcc4482d54	TCGA-ESCA	TCGA-LN-A49O	Primary Tumor	Pseudomonas yamanorum strain LBUM636 chromosome	NZ_CP012400.2
contig_354943	WP_024628777.1	95.833	24	1	0	3	74	228	251	4.45E-09	47.8	7612203f-ee23-4077-a788-77dcc4482d54	TCGA-ESCA	TCGA-LN-A49O	Primary Tumor	Pseudomonas yamanorum strain LBUM636 chromosome	NZ_CP012400.2
contig_280453	WP_001192820.1	96	25	1	0	1	75	50	74	3.73E-12	55.5	7612203f-ee23-4077-a788-77dcc4482d54	TCGA-ESCA	TCGA-LN-A49O	Primary Tumor	Pseudomonas yamanorum strain LBUM636 chromosome	NZ_CP012400.2
contig_757749	WP_025910606.1	100	25	0	0	75	1	57	81	1.17E-12	55.5	7612203f-ee23-4077-a788-77dcc4482d54	TCGA-ESCA	TCGA-LN-A49O	Primary Tumor	Pseudomonas yamanorum strain LBUM636 chromosome	NZ_CP012400.2
contig_345885	WP_024633593.1	95.833	24	1	0	73	2	1080	1103	2.53E-10	51.2	7612203f-ee23-4077-a788-77dcc4482d54	TCGA-ESCA	TCGA-LN-A49O	Primary Tumor	Pseudarthrobacter oxydans strain USM2 USM2_assembled_contig_64	NZ_JABTYH010000064.1
contig_190805	WP_072651134.1	100	45	0	0	136	2	1	45	4.74E-25	88.6	7612203f-ee23-4077-a788-77dcc4482d54	TCGA-ESCA	TCGA-LN-A49O	Primary Tumor	Pseudomonas yamanorum strain LBUM636 chromosome	NZ_CP012400.2
contig_292905	WP_004929766.1	100	24	0	0	73	2	122	145	6.45E-10	49.7	7612203f-ee23-4077-a788-77dcc4482d54	TCGA-ESCA	TCGA-LN-A49O	Primary Tumor	Pseudomonas yamanorum strain LBUM636 chromosome	NZ_CP012400.2
contig_292905	WP_002919766.1	100	24	0	0	73	2	122	145	6.79E-10	49.7	7612203f-ee23-4077-a788-77dcc4482d54	TCGA-ESCA	TCGA-LN-A49O	Primary Tumor	Pseudomonas yamanorum strain LBUM636 chromosome	NZ_CP012400.2
contig_281937	WP_006681723.1	95.833	24	1	0	2	73	64	87	2.26E-10	51.2	7612203f-ee23-4077-a788-77dcc4482d54	TCGA-ESCA	TCGA-LN-A49O	Primary Tumor	Pseudomonas yamanorum strain LBUM636 chromosome	NZ_CP012400.2
contig_385883	WP_151153143.1	100	24	0	0	73	2	13	36	3.84E-11	50.4	7612203f-ee23-4077-a788-77dcc4482d54	TCGA-ESCA	TCGA-LN-A49O	Primary Tumor	Pseudomonas yamanorum strain LBUM636 chromosome	NZ_CP012400.2
contig_385883	WP_075207512.1	100	24	0	0	73	2	18	41	4.80E-11	50.4	7612203f-ee23-4077-a788-77dcc4482d54	TCGA-ESCA	TCGA-LN-A49O	Primary Tumor	Pseudomonas yamanorum strain LBUM636 chromosome	NZ_CP012400.2
contig_385883	WP_078729220.1	100	24	0	0	73	2	18	41	5.35E-11	50.1	7612203f-ee23-4077-a788-77dcc4482d54	TCGA-ESCA	TCGA-LN-A49O	Primary Tumor	Pseudomonas yamanorum strain LBUM636 chromosome	NZ_CP012400.2
contig_385883	WP_039267533.1	100	24	0	0	73	2	21	44	5.36E-11	50.4	7612203f-ee23-4077-a788-77dcc4482d54	TCGA-ESCA	TCGA-LN-A49O	Primary Tumor	Pseudomonas yamanorum strain LBUM636 chromosome	NZ_CP012400.2
contig_385883	WP_075085914.1	100	24	0	0	73	2	27	50	6.27E-11	50.4	7612203f-ee23-4077-a788-77dcc4482d54	TCGA-ESCA	TCGA-LN-A49O	Primary Tumor	Pseudomonas yamanorum strain LBUM636 chromosome	NZ_CP012400.2
contig_34521	WP_005728483.1	100	24	0	0	73	2	71	94	1.93E-11	54.3	7612203f-ee23-4077-a788-77dcc4482d54	TCGA-ESCA	TCGA-LN-A49O	Primary Tumor	Pseudomonas yamanorum strain LBUM636 chromosome	NZ_CP012400.2
contig_257128	WP_012727684.1	95.833	24	1	0	74	3	461	484	4.52E-09	47.8	7612203f-ee23-4077-a788-77dcc4482d54	TCGA-ESCA	TCGA-LN-A49O	Primary Tumor	Bacillus pacificus strain anQ-h4 chromosome	NZ_CP086328.1
contig_257128	WP_214727137.1	95.833	24	1	0	74	3	461	484	5.83E-09	47.4	7612203f-ee23-4077-a788-77dcc4482d54	TCGA-ESCA	TCGA-LN-A49O	Primary Tumor	Bacillus pacificus strain anQ-h4 chromosome	NZ_CP086328.1
contig_257128	WP_214705926.1	95.833	24	1	0	74	3	461	484	8.13E-09	47	7612203f-ee23-4077-a788-77dcc4482d54	TCGA-ESCA	TCGA-LN-A49O	Primary Tumor	Bacillus pacificus strain anQ-h4 chromosome	NZ_CP086328.1
contig_184488	WP_005729300.1	100	24	0	0	73	2	667	690	8.53E-11	52.4	7612203f-ee23-4077-a788-77dcc4482d54	TCGA-ESCA	TCGA-LN-A49O	Primary Tumor	Pseudomonas yamanorum strain LBUM636 chromosome	NZ_CP012400.2
contig_660136	WP_170854532.1	100	24	0	0	2	73	6	29	1.76E-10	49.7	7612203f-ee23-4077-a788-77dcc4482d54	TCGA-ESCA	TCGA-LN-A49O	Primary Tumor	Pseudomonas yamanorum strain LBUM636 chromosome	NZ_CP012400.2
contig_660136	WP_172828379.1	100	24	0	0	2	73	56	79	3.10E-10	50.1	7612203f-ee23-4077-a788-77dcc4482d54	TCGA-ESCA	TCGA-LN-A49O	Primary Tumor	Pseudomonas yamanorum strain LBUM636 chromosome	NZ_CP012400.2
contig_660136	WP_169788254.1	100	24	0	0	2	73	62	85	3.32E-10	50.1	7612203f-ee23-4077-a788-77dcc4482d54	TCGA-ESCA	TCGA-LN-A49O	Primary Tumor	Pseudomonas yamanorum strain LBUM636 chromosome	NZ_CP012400.2
contig_660136	WP_000063277.1	100	24	0	0	2	73	239	262	4.23E-10	50.4	7612203f-ee23-4077-a788-77dcc4482d54	TCGA-ESCA	TCGA-LN-A49O	Primary Tumor	Pseudomonas yamanorum strain LBUM636 chromosome	NZ_CP012400.2
contig_660136	WP_000063280.1	100	24	0	0	2	73	239	262	4.23E-10	50.4	7612203f-ee23-4077-a788-77dcc4482d54	TCGA-ESCA	TCGA-LN-A49O	Primary Tumor	Pseudomonas yamanorum strain LBUM636 chromosome	NZ_CP012400.2
contig_660136	WP_000293706.1	100	24	0	0	2	73	140	163	4.61E-10	50.4	7612203f-ee23-4077-a788-77dcc4482d54	TCGA-ESCA	TCGA-LN-A49O	Primary Tumor	Pseudomonas yamanorum strain LBUM636 chromosome	NZ_CP012400.2
contig_660136	WP_180299485.1	100	23	0	0	5	73	1	23	5.18E-10	48.1	7612203f-ee23-4077-a788-77dcc4482d54	TCGA-ESCA	TCGA-LN-A49O	Primary Tumor	Pseudomonas yamanorum strain LBUM636 chromosome	NZ_CP012400.2
contig_660136	WP_180950627.1	100	22	0	0	8	73	1	22	2.15E-09	46.6	7612203f-ee23-4077-a788-77dcc4482d54	TCGA-ESCA	TCGA-LN-A49O	Primary Tumor	Pseudomonas yamanorum strain LBUM636 chromosome	NZ_CP012400.2
contig_660136	WP_072111948.1	100	20	0	0	14	73	1	20	9.31E-08	42.4	7612203f-ee23-4077-a788-77dcc4482d54	TCGA-ESCA	TCGA-LN-A49O	Primary Tumor	Pseudomonas yamanorum strain LBUM636 chromosome	NZ_CP012400.2
contig_286258	WP_078000600.1	100	41	0	0	125	3	39	79	2.93E-23	82.4	7612203f-ee23-4077-a788-77dcc4482d54	TCGA-ESCA	TCGA-LN-A49O	Primary Tumor	Pseudomonas synxantha strain R6-28-08 chromosome	NZ_CP027756.1
contig_286258	WP_096179768.1	100	41	0	0	125	3	39	79	3.09E-23	82.8	7612203f-ee23-4077-a788-77dcc4482d54	TCGA-ESCA	TCGA-LN-A49O	Primary Tumor	Pseudomonas synxantha strain R6-28-08 chromosome	NZ_CP027756.1
contig_286258	WP_050277357.1	100	41	0	0	125	3	39	79	3.19E-23	82.8	7612203f-ee23-4077-a788-77dcc4482d54	TCGA-ESCA	TCGA-LN-A49O	Primary Tumor	Pseudomonas synxantha strain R6-28-08 chromosome	NZ_CP027756.1
contig_286258	WP_129947654.1	100	40	0	0	125	6	39	78	1.21E-22	80.5	7612203f-ee23-4077-a788-77dcc4482d54	TCGA-ESCA	TCGA-LN-A49O	Primary Tumor	Pseudomonas synxantha strain R6-28-08 chromosome	NZ_CP027756.1
contig_711343	WP_025910606.1	100	24	0	0	2	73	56	79	6.76E-12	53.5	7612203f-ee23-4077-a788-77dcc4482d54	TCGA-ESCA	TCGA-LN-A49O	Primary Tumor	Priestia flexa strain SSAI1 chromosome	NZ_CP060274.1
contig_138622	WP_147504130.1	95.833	24	1	0	74	3	22	45	1.02E-10	50.1	7612203f-ee23-4077-a788-77dcc4482d54	TCGA-ESCA	TCGA-LN-A49O	Primary Tumor	Pseudomonas yamanorum strain LBUM636 chromosome	NZ_CP012400.2
contig_116227	WP_214705294.1	100	25	0	0	75	1	493	517	7.18E-11	52.8	7612203f-ee23-4077-a788-77dcc4482d54	TCGA-ESCA	TCGA-LN-A49O	Primary Tumor	Pseudomonas yamanorum strain LBUM636 chromosome	NZ_CP012400.2
contig_748165	WP_153587288.1	97.436	39	1	0	121	5	1	39	2.53E-20	75.1	7612203f-ee23-4077-a788-77dcc4482d54	TCGA-ESCA	TCGA-LN-A49O	Primary Tumor	Pseudomonas fulva strain YAB-1 contig17	NZ_LAWW01000017.1
contig_748165	WP_147504130.1	96.774	31	1	0	213	121	72	102	1.63E-14	62	7612203f-ee23-4077-a788-77dcc4482d54	TCGA-ESCA	TCGA-LN-A49O	Primary Tumor	Pseudomonas fulva strain YAB-1 contig17	NZ_LAWW01000017.1
contig_121381	WP_153021371.1	100	25	0	0	75	1	1046	1070	2.46E-12	57	7612203f-ee23-4077-a788-77dcc4482d54	TCGA-ESCA	TCGA-LN-A49O	Primary Tumor	Pseudomonas yamanorum strain LBUM636 chromosome	NZ_CP012400.2
contig_121381	WP_000515495.1	100	25	0	0	75	1	1046	1070	2.77E-12	56.6	7612203f-ee23-4077-a788-77dcc4482d54	TCGA-ESCA	TCGA-LN-A49O	Primary Tumor	Pseudomonas yamanorum strain LBUM636 chromosome	NZ_CP012400.2
contig_121381	WP_134592767.1	100	25	0	0	75	1	160	184	4.76E-12	55.8	7612203f-ee23-4077-a788-77dcc4482d54	TCGA-ESCA	TCGA-LN-A49O	Primary Tumor	Pseudomonas yamanorum strain LBUM636 chromosome	NZ_CP012400.2
contig_67698	WP_000569643.1	100	24	0	0	2	73	14	37	3.71E-11	53.5	7612203f-ee23-4077-a788-77dcc4482d54	TCGA-ESCA	TCGA-LN-A49O	Primary Tumor	Bacillus pacificus strain anQ-h4 chromosome	NZ_CP086328.1
contig_490403	WP_025845287.1	95.833	24	1	0	75	4	199	222	2.98E-10	51.2	7612203f-ee23-4077-a788-77dcc4482d54	TCGA-ESCA	TCGA-LN-A49O	Primary Tumor	Streptomyces malachitofuscus strain JCM 4493 sequence105	NZ_BMUF01000105.1
contig_501085	WP_107371622.1	100	24	0	0	74	3	34	57	7.04E-12	52.8	7612203f-ee23-4077-a788-77dcc4482d54	TCGA-ESCA	TCGA-LN-A49O	Primary Tumor	Pseudomonas fluorescens strain ATCC 13525 chromosome I	NZ_LT907842.1
contig_501085	WP_001359455.1	100	24	0	0	74	3	34	57	2.88E-11	53.9	7612203f-ee23-4077-a788-77dcc4482d54	TCGA-ESCA	TCGA-LN-A49O	Primary Tumor	Pseudomonas fluorescens strain ATCC 13525 chromosome I	NZ_LT907842.1
contig_501085	WP_052892478.1	100	24	0	0	74	3	34	57	3.93E-11	53.5	7612203f-ee23-4077-a788-77dcc4482d54	TCGA-ESCA	TCGA-LN-A49O	Primary Tumor	Pseudomonas fluorescens strain ATCC 13525 chromosome I	NZ_LT907842.1
contig_253978	WP_023299929.1	95.833	24	1	0	3	74	162	185	3.94E-11	53.1	7612203f-ee23-4077-a788-77dcc4482d54	TCGA-ESCA	TCGA-LN-A49O	Primary Tumor	Pseudomonas yamanorum strain LBUM636 chromosome	NZ_CP012400.2
contig_764794	WP_142753497.1	100	24	0	0	74	3	2	25	3.98E-11	52	7612203f-ee23-4077-a788-77dcc4482d54	TCGA-ESCA	TCGA-LN-A49O	Primary Tumor	Pseudomonas yamanorum strain LBUM636 chromosome	NZ_CP012400.2
contig_764794	WP_064758878.1	100	24	0	0	74	3	21	44	5.50E-11	52	7612203f-ee23-4077-a788-77dcc4482d54	TCGA-ESCA	TCGA-LN-A49O	Primary Tumor	Pseudomonas yamanorum strain LBUM636 chromosome	NZ_CP012400.2
contig_764794	WP_000453567.1	100	24	0	0	74	3	36	59	5.69E-11	52	7612203f-ee23-4077-a788-77dcc4482d54	TCGA-ESCA	TCGA-LN-A49O	Primary Tumor	Pseudomonas yamanorum strain LBUM636 chromosome	NZ_CP012400.2
contig_764794	WP_070326922.1	100	24	0	0	74	3	36	59	5.94E-11	52	7612203f-ee23-4077-a788-77dcc4482d54	TCGA-ESCA	TCGA-LN-A49O	Primary Tumor	Pseudomonas yamanorum strain LBUM636 chromosome	NZ_CP012400.2
contig_764794	WP_096989773.1	100	24	0	0	74	3	32	55	6.34E-11	52	7612203f-ee23-4077-a788-77dcc4482d54	TCGA-ESCA	TCGA-LN-A49O	Primary Tumor	Pseudomonas yamanorum strain LBUM636 chromosome	NZ_CP012400.2
contig_764794	WP_000453580.1	100	24	0	0	74	3	36	59	6.66E-11	52	7612203f-ee23-4077-a788-77dcc4482d54	TCGA-ESCA	TCGA-LN-A49O	Primary Tumor	Pseudomonas yamanorum strain LBUM636 chromosome	NZ_CP012400.2
contig_764794	WP_085017940.1	100	24	0	0	74	3	36	59	6.98E-11	52	7612203f-ee23-4077-a788-77dcc4482d54	TCGA-ESCA	TCGA-LN-A49O	Primary Tumor	Pseudomonas yamanorum strain LBUM636 chromosome	NZ_CP012400.2
contig_764794	WP_133303215.1	100	20	0	0	62	3	1	20	4.99E-08	43.9	7612203f-ee23-4077-a788-77dcc4482d54	TCGA-ESCA	TCGA-LN-A49O	Primary Tumor	Pseudomonas yamanorum strain LBUM636 chromosome	NZ_CP012400.2
contig_34639	WP_147504130.1	100	49	0	0	1	147	9	57	1.67E-30	101	7612203f-ee23-4077-a788-77dcc4482d54	TCGA-ESCA	TCGA-LN-A49O	Primary Tumor	Pseudomonas yamanorum strain LBUM636 chromosome	NZ_CP012400.2
contig_421183	WP_129947654.1	100	25	0	0	1	75	43	67	2.36E-11	51.2	7612203f-ee23-4077-a788-77dcc4482d54	TCGA-ESCA	TCGA-LN-A49O	Primary Tumor	Pseudomonas grimontii strain DSM 17515	NZ_FNKM01000002.1
contig_421183	WP_078000600.1	100	25	0	0	1	75	43	67	2.90E-11	51.2	7612203f-ee23-4077-a788-77dcc4482d54	TCGA-ESCA	TCGA-LN-A49O	Primary Tumor	Pseudomonas grimontii strain DSM 17515	NZ_FNKM01000002.1
contig_421183	WP_050277357.1	100	25	0	0	1	75	43	67	4.73E-11	51.2	7612203f-ee23-4077-a788-77dcc4482d54	TCGA-ESCA	TCGA-LN-A49O	Primary Tumor	Pseudomonas grimontii strain DSM 17515	NZ_FNKM01000002.1
contig_421183	WP_096179768.1	100	25	0	0	1	75	43	67	4.73E-11	51.2	7612203f-ee23-4077-a788-77dcc4482d54	TCGA-ESCA	TCGA-LN-A49O	Primary Tumor	Pseudomonas grimontii strain DSM 17515	NZ_FNKM01000002.1
contig_350573	WP_032750547.1	95.833	24	1	0	73	2	176	199	3.42E-10	50.8	7612203f-ee23-4077-a788-77dcc4482d54	TCGA-ESCA	TCGA-LN-A49O	Primary Tumor	Pseudomonas grimontii strain DSM 17515	NZ_FNKM01000002.1
contig_50993	WP_180299485.1	100	25	0	0	75	1	18	42	1.21E-12	55.1	7612203f-ee23-4077-a788-77dcc4482d54	TCGA-ESCA	TCGA-LN-A49O	Primary Tumor	Pseudomonas yamanorum strain LBUM636 chromosome	NZ_CP012400.2
contig_50993	WP_072111948.1	100	25	0	0	75	1	15	39	1.27E-12	55.1	7612203f-ee23-4077-a788-77dcc4482d54	TCGA-ESCA	TCGA-LN-A49O	Primary Tumor	Pseudomonas yamanorum strain LBUM636 chromosome	NZ_CP012400.2
contig_50993	WP_180950627.1	100	25	0	0	75	1	17	41	1.31E-12	55.1	7612203f-ee23-4077-a788-77dcc4482d54	TCGA-ESCA	TCGA-LN-A49O	Primary Tumor	Pseudomonas yamanorum strain LBUM636 chromosome	NZ_CP012400.2
contig_50993	WP_170854532.1	100	25	0	0	75	1	24	48	1.40E-12	55.1	7612203f-ee23-4077-a788-77dcc4482d54	TCGA-ESCA	TCGA-LN-A49O	Primary Tumor	Pseudomonas yamanorum strain LBUM636 chromosome	NZ_CP012400.2
contig_50993	WP_172828379.1	100	25	0	0	75	1	74	98	2.68E-12	55.5	7612203f-ee23-4077-a788-77dcc4482d54	TCGA-ESCA	TCGA-LN-A49O	Primary Tumor	Pseudomonas yamanorum strain LBUM636 chromosome	NZ_CP012400.2
contig_50993	WP_169788254.1	100	25	0	0	75	1	80	104	3.38E-12	55.1	7612203f-ee23-4077-a788-77dcc4482d54	TCGA-ESCA	TCGA-LN-A49O	Primary Tumor	Pseudomonas yamanorum strain LBUM636 chromosome	NZ_CP012400.2
contig_50993	WP_000293706.1	100	25	0	0	75	1	158	182	5.62E-12	55.5	7612203f-ee23-4077-a788-77dcc4482d54	TCGA-ESCA	TCGA-LN-A49O	Primary Tumor	Pseudomonas yamanorum strain LBUM636 chromosome	NZ_CP012400.2
contig_50993	WP_000063277.1	100	25	0	0	75	1	257	281	8.43E-12	55.5	7612203f-ee23-4077-a788-77dcc4482d54	TCGA-ESCA	TCGA-LN-A49O	Primary Tumor	Pseudomonas yamanorum strain LBUM636 chromosome	NZ_CP012400.2
contig_50993	WP_000063280.1	100	25	0	0	75	1	257	281	8.43E-12	55.5	7612203f-ee23-4077-a788-77dcc4482d54	TCGA-ESCA	TCGA-LN-A49O	Primary Tumor	Pseudomonas yamanorum strain LBUM636 chromosome	NZ_CP012400.2
contig_707819	WP_000515495.1	100	25	0	0	1	75	549	573	1.97E-13	60.1	7612203f-ee23-4077-a788-77dcc4482d54	TCGA-ESCA	TCGA-LN-A49O	Primary Tumor	Pseudomonas yamanorum strain LBUM636 chromosome	NZ_CP012400.2
contig_707819	WP_153021371.1	100	25	0	0	1	75	549	573	1.97E-13	60.1	7612203f-ee23-4077-a788-77dcc4482d54	TCGA-ESCA	TCGA-LN-A49O	Primary Tumor	Pseudomonas yamanorum strain LBUM636 chromosome	NZ_CP012400.2
contig_707819	WP_142750108.1	100	25	0	0	1	75	549	573	4.71E-13	58.9	7612203f-ee23-4077-a788-77dcc4482d54	TCGA-ESCA	TCGA-LN-A49O	Primary Tumor	Pseudomonas yamanorum strain LBUM636 chromosome	NZ_CP012400.2
contig_31992	WP_002114401.1	100	24	0	0	73	2	149	172	4.39E-10	50.4	7612203f-ee23-4077-a788-77dcc4482d54	TCGA-ESCA	TCGA-LN-A49O	Primary Tumor	Pseudomonas yamanorum strain LBUM636 chromosome	NZ_CP012400.2
contig_31992	WP_001043692.1	100	24	0	0	73	2	149	172	5.24E-10	50.4	7612203f-ee23-4077-a788-77dcc4482d54	TCGA-ESCA	TCGA-LN-A49O	Primary Tumor	Pseudomonas yamanorum strain LBUM636 chromosome	NZ_CP012400.2
contig_379626	WP_171877808.1	100	25	0	0	1	75	55	79	1.15E-11	53.5	7612203f-ee23-4077-a788-77dcc4482d54	TCGA-ESCA	TCGA-LN-A49O	Primary Tumor	Cutibacterium modestum strain F0672 chromosome	NZ_CP017040.1
contig_379626	WP_053804841.1	100	25	0	0	1	75	55	79	1.27E-11	53.9	7612203f-ee23-4077-a788-77dcc4482d54	TCGA-ESCA	TCGA-LN-A49O	Primary Tumor	Cutibacterium modestum strain F0672 chromosome	NZ_CP017040.1
contig_379626	WP_061104008.1	100	25	0	0	1	75	55	79	1.59E-11	53.9	7612203f-ee23-4077-a788-77dcc4482d54	TCGA-ESCA	TCGA-LN-A49O	Primary Tumor	Cutibacterium modestum strain F0672 chromosome	NZ_CP017040.1
contig_379626	WP_001246632.1	100	25	0	0	1	75	55	79	2.55E-11	53.5	7612203f-ee23-4077-a788-77dcc4482d54	TCGA-ESCA	TCGA-LN-A49O	Primary Tumor	Cutibacterium modestum strain F0672 chromosome	NZ_CP017040.1
contig_658161	WP_001295836.1	95.833	24	1	0	73	2	159	182	1.49E-11	53.9	7612203f-ee23-4077-a788-77dcc4482d54	TCGA-ESCA	TCGA-LN-A49O	Primary Tumor	Pseudomonas yamanorum strain LBUM636 chromosome	NZ_CP012400.2
contig_821250	WP_171491517.1	100	35	0	0	107	3	7	41	1.23E-18	69.3	7612203f-ee23-4077-a788-77dcc4482d54	TCGA-ESCA	TCGA-LN-A49O	Primary Tumor	Pseudomonas yamanorum strain LBUM636 chromosome	NZ_CP012400.2
contig_821250	WP_072651134.1	97.222	36	1	0	108	1	43	78	1.27E-17	68.2	7612203f-ee23-4077-a788-77dcc4482d54	TCGA-ESCA	TCGA-LN-A49O	Primary Tumor	Pseudomonas yamanorum strain LBUM636 chromosome	NZ_CP012400.2
contig_821250	WP_203659316.1	96.429	28	1	0	85	2	1	28	1.88E-12	54.3	7612203f-ee23-4077-a788-77dcc4482d54	TCGA-ESCA	TCGA-LN-A49O	Primary Tumor	Pseudomonas yamanorum strain LBUM636 chromosome	NZ_CP012400.2
contig_763755	WP_005727342.1	96	25	1	0	75	1	233	257	1.29E-10	52	7612203f-ee23-4077-a788-77dcc4482d54	TCGA-ESCA	TCGA-LN-A49O	Primary Tumor	Pseudomonas yamanorum strain LBUM636 chromosome	NZ_CP012400.2
contig_782011	WP_171877808.1	100	24	0	0	3	74	73	96	1.15E-10	50.8	7612203f-ee23-4077-a788-77dcc4482d54	TCGA-ESCA	TCGA-LN-A49O	Primary Tumor	Pseudomonas yamanorum strain LBUM636 chromosome	NZ_CP012400.2
contig_782011	WP_053804841.1	100	24	0	0	3	74	73	96	1.37E-10	51.2	7612203f-ee23-4077-a788-77dcc4482d54	TCGA-ESCA	TCGA-LN-A49O	Primary Tumor	Pseudomonas yamanorum strain LBUM636 chromosome	NZ_CP012400.2
contig_782011	WP_061104008.1	100	24	0	0	3	74	73	96	1.49E-10	51.2	7612203f-ee23-4077-a788-77dcc4482d54	TCGA-ESCA	TCGA-LN-A49O	Primary Tumor	Pseudomonas yamanorum strain LBUM636 chromosome	NZ_CP012400.2
contig_782011	WP_001246632.1	100	24	0	0	3	74	73	96	2.08E-10	50.8	7612203f-ee23-4077-a788-77dcc4482d54	TCGA-ESCA	TCGA-LN-A49O	Primary Tumor	Pseudomonas yamanorum strain LBUM636 chromosome	NZ_CP012400.2
contig_738816	WP_005727505.1	100	24	0	0	74	3	151	174	1.70E-11	54.7	7612203f-ee23-4077-a788-77dcc4482d54	TCGA-ESCA	TCGA-LN-A49O	Primary Tumor	Pseudomonas yamanorum strain LBUM636 chromosome	NZ_CP012400.2
contig_359782	WP_144544623.1	100	24	0	0	3	74	25	48	1.21E-11	52	7612203f-ee23-4077-a788-77dcc4482d54	TCGA-ESCA	TCGA-LN-A49O	Primary Tumor	Pseudomonas yamanorum strain LBUM636 chromosome	NZ_CP012400.2
contig_359782	WP_025906198.1	95.833	24	1	0	3	74	25	48	3.98E-11	50.4	7612203f-ee23-4077-a788-77dcc4482d54	TCGA-ESCA	TCGA-LN-A49O	Primary Tumor	Pseudomonas yamanorum strain LBUM636 chromosome	NZ_CP012400.2
contig_359782	WP_079507585.1	100	23	0	0	6	74	25	47	2.00E-10	48.9	7612203f-ee23-4077-a788-77dcc4482d54	TCGA-ESCA	TCGA-LN-A49O	Primary Tumor	Pseudomonas yamanorum strain LBUM636 chromosome	NZ_CP012400.2
contig_130335	WP_206335395.1	100	43	0	0	131	3	1	43	2.14E-26	91.3	7612203f-ee23-4077-a788-77dcc4482d54	TCGA-ESCA	TCGA-LN-A49O	Primary Tumor	Pseudomonas yamanorum strain LBUM636 chromosome	NZ_CP012400.2
contig_129357	WP_061814001.1	96.552	29	1	0	46	132	1	29	1.28E-12	57	7612203f-ee23-4077-a788-77dcc4482d54	TCGA-ESCA	TCGA-LN-A49O	Primary Tumor	Pseudomonas yamanorum strain LBUM636 chromosome	NZ_CP012400.2
contig_141322	WP_153298978.1	100	40	0	0	161	42	1	40	3.17E-22	79.3	7612203f-ee23-4077-a788-77dcc4482d54	TCGA-ESCA	TCGA-LN-A49O	Primary Tumor	Pseudomonas yamanorum strain LBUM636 chromosome	NZ_CP012400.2
contig_232068	WP_025490271.1	95.833	24	1	0	3	74	194	217	5.95E-10	50.1	7612203f-ee23-4077-a788-77dcc4482d54	TCGA-ESCA	TCGA-LN-A49O	Primary Tumor	Pseudomonas yamanorum strain LBUM636 chromosome	NZ_CP012400.2
contig_130336	WP_206663350.1	100	31	0	0	95	3	1	31	4.55E-16	63.5	7612203f-ee23-4077-a788-77dcc4482d54	TCGA-ESCA	TCGA-LN-A49O	Primary Tumor	Pseudomonas yamanorum strain LBUM636 chromosome	NZ_CP012400.2
contig_599637	WP_059937720.1	100	24	0	0	73	2	270	293	6.03E-13	58.5	7612203f-ee23-4077-a788-77dcc4482d54	TCGA-ESCA	TCGA-LN-A49O	Primary Tumor	Pseudomonas yamanorum strain LBUM636 chromosome	NZ_CP012400.2
contig_434658	WP_214706330.1	96	25	1	0	75	1	32	56	7.62E-11	52.8	7612203f-ee23-4077-a788-77dcc4482d54	TCGA-ESCA	TCGA-LN-A49O	Primary Tumor	Pseudomonas yamanorum strain LBUM636 chromosome	NZ_CP012400.2
contig_434658	WP_024631566.1	96	25	1	0	75	1	32	56	1.67E-10	51.6	7612203f-ee23-4077-a788-77dcc4482d54	TCGA-ESCA	TCGA-LN-A49O	Primary Tumor	Pseudomonas yamanorum strain LBUM636 chromosome	NZ_CP012400.2
contig_684420	WP_016831114.1	100	35	0	0	110	6	41	75	1.51E-18	72	7612203f-ee23-4077-a788-77dcc4482d54	TCGA-ESCA	TCGA-LN-A49O	Primary Tumor	Pseudomonas yamanorum strain LBUM636 chromosome	NZ_CP012400.2
contig_684420	WP_087816384.1	100	35	0	0	110	6	41	75	1.54E-18	72	7612203f-ee23-4077-a788-77dcc4482d54	TCGA-ESCA	TCGA-LN-A49O	Primary Tumor	Pseudomonas yamanorum strain LBUM636 chromosome	NZ_CP012400.2
contig_496755	WP_005728483.1	100	24	0	0	3	74	63	86	5.97E-11	53.1	7612203f-ee23-4077-a788-77dcc4482d54	TCGA-ESCA	TCGA-LN-A49O	Primary Tumor	Pseudomonas yamanorum strain LBUM636 chromosome	NZ_CP012400.2
contig_496755	WP_225190559.1	100	18	0	0	3	56	63	80	7.43E-07	39.7	7612203f-ee23-4077-a788-77dcc4482d54	TCGA-ESCA	TCGA-LN-A49O	Primary Tumor	Pseudomonas yamanorum strain LBUM636 chromosome	NZ_CP012400.2
contig_208687	WP_000183349.1	100	24	0	0	2	73	59	82	8.08E-12	54.7	7612203f-ee23-4077-a788-77dcc4482d54	TCGA-ESCA	TCGA-LN-A49O	Primary Tumor	Pseudomonas yamanorum strain LBUM636 chromosome	NZ_CP012400.2
contig_726764	WP_059937720.1	96	25	1	0	1	75	251	275	4.18E-12	56.2	7612203f-ee23-4077-a788-77dcc4482d54	TCGA-ESCA	TCGA-LN-A49O	Primary Tumor	Pseudomonas yamanorum strain LBUM636 chromosome	NZ_CP012400.2
contig_488045	WP_205758276.1	100	21	0	0	74	12	54	74	3.39E-09	45.4	7612203f-ee23-4077-a788-77dcc4482d54	TCGA-ESCA	TCGA-LN-A49O	Primary Tumor	Pseudomonas yamanorum strain LBUM636 chromosome	NZ_CP012400.2
contig_488045	WP_050232139.1	100	21	0	0	74	12	67	87	4.68E-09	45.4	7612203f-ee23-4077-a788-77dcc4482d54	TCGA-ESCA	TCGA-LN-A49O	Primary Tumor	Pseudomonas yamanorum strain LBUM636 chromosome	NZ_CP012400.2
contig_560910	WP_188249234.1	100	25	0	0	1	75	109	133	1.29E-11	53.5	7612203f-ee23-4077-a788-77dcc4482d54	TCGA-ESCA	TCGA-LN-A49O	Primary Tumor	Pseudomonas yamanorum strain LBUM636 chromosome	NZ_CP012400.2
contig_560910	WP_000515495.1	100	25	0	0	1	75	864	888	2.62E-11	53.9	7612203f-ee23-4077-a788-77dcc4482d54	TCGA-ESCA	TCGA-LN-A49O	Primary Tumor	Pseudomonas yamanorum strain LBUM636 chromosome	NZ_CP012400.2
contig_560910	WP_153021371.1	100	25	0	0	1	75	864	888	2.62E-11	53.9	7612203f-ee23-4077-a788-77dcc4482d54	TCGA-ESCA	TCGA-LN-A49O	Primary Tumor	Pseudomonas yamanorum strain LBUM636 chromosome	NZ_CP012400.2
contig_559014	WP_005729300.1	100	25	0	0	1	75	648	672	9.32E-11	52.4	7612203f-ee23-4077-a788-77dcc4482d54	TCGA-ESCA	TCGA-LN-A49O	Primary Tumor	Pseudomonas yamanorum strain LBUM636 chromosome	NZ_CP012400.2
contig_45561	WP_048710324.1	100	25	0	0	75	1	26	50	4.34E-12	56.2	7612203f-ee23-4077-a788-77dcc4482d54	TCGA-ESCA	TCGA-LN-A49O	Primary Tumor	Pseudomonas yamanorum strain LBUM636 chromosome	NZ_CP012400.2
contig_45561	WP_026583683.1	100	25	0	0	75	1	26	50	1.14E-11	55.1	7612203f-ee23-4077-a788-77dcc4482d54	TCGA-ESCA	TCGA-LN-A49O	Primary Tumor	Pseudomonas yamanorum strain LBUM636 chromosome	NZ_CP012400.2
contig_45561	WP_000569649.1	100	25	0	0	75	1	26	50	1.41E-11	54.7	7612203f-ee23-4077-a788-77dcc4482d54	TCGA-ESCA	TCGA-LN-A49O	Primary Tumor	Pseudomonas yamanorum strain LBUM636 chromosome	NZ_CP012400.2
contig_45561	WP_000569643.1	100	25	0	0	75	1	26	50	1.41E-11	54.7	7612203f-ee23-4077-a788-77dcc4482d54	TCGA-ESCA	TCGA-LN-A49O	Primary Tumor	Pseudomonas yamanorum strain LBUM636 chromosome	NZ_CP012400.2
contig_45561	WP_012727651.1	100	25	0	0	75	1	26	50	1.51E-11	54.7	7612203f-ee23-4077-a788-77dcc4482d54	TCGA-ESCA	TCGA-LN-A49O	Primary Tumor	Pseudomonas yamanorum strain LBUM636 chromosome	NZ_CP012400.2
contig_45561	WP_069662434.1	100	25	0	0	75	1	24	48	1.85E-11	54.3	7612203f-ee23-4077-a788-77dcc4482d54	TCGA-ESCA	TCGA-LN-A49O	Primary Tumor	Pseudomonas yamanorum strain LBUM636 chromosome	NZ_CP012400.2
contig_45561	WP_144481248.1	100	25	0	0	75	1	26	50	6.07E-11	53.1	7612203f-ee23-4077-a788-77dcc4482d54	TCGA-ESCA	TCGA-LN-A49O	Primary Tumor	Pseudomonas yamanorum strain LBUM636 chromosome	NZ_CP012400.2
contig_45561	WP_067204816.1	96	25	1	0	75	1	26	50	6.57E-11	52.8	7612203f-ee23-4077-a788-77dcc4482d54	TCGA-ESCA	TCGA-LN-A49O	Primary Tumor	Pseudomonas yamanorum strain LBUM636 chromosome	NZ_CP012400.2
contig_45561	WP_024633566.1	100	25	0	0	75	1	26	50	6.90E-11	52.8	7612203f-ee23-4077-a788-77dcc4482d54	TCGA-ESCA	TCGA-LN-A49O	Primary Tumor	Pseudomonas yamanorum strain LBUM636 chromosome	NZ_CP012400.2
contig_191156	WP_096179768.1	96	25	1	0	77	3	10	34	1.37E-10	50.1	7612203f-ee23-4077-a788-77dcc4482d54	TCGA-ESCA	TCGA-LN-A49O	Primary Tumor	Pseudomonas yamanorum strain LBUM636 chromosome	NZ_CP012400.2
contig_816977	WP_012727355.1	100	24	0	0	3	74	258	281	7.99E-11	52.8	7612203f-ee23-4077-a788-77dcc4482d54	TCGA-ESCA	TCGA-LN-A49O	Primary Tumor	Pseudomonas yamanorum strain LBUM636 chromosome	NZ_CP012400.2
contig_816977	WP_214725824.1	100	24	0	0	3	74	256	279	9.08E-11	52.4	7612203f-ee23-4077-a788-77dcc4482d54	TCGA-ESCA	TCGA-LN-A49O	Primary Tumor	Pseudomonas yamanorum strain LBUM636 chromosome	NZ_CP012400.2
contig_816977	WP_144479125.1	100	24	0	0	3	74	253	276	9.08E-11	52.4	7612203f-ee23-4077-a788-77dcc4482d54	TCGA-ESCA	TCGA-LN-A49O	Primary Tumor	Pseudomonas yamanorum strain LBUM636 chromosome	NZ_CP012400.2
contig_816977	WP_024632716.1	100	24	0	0	3	74	253	276	9.72E-11	52.4	7612203f-ee23-4077-a788-77dcc4482d54	TCGA-ESCA	TCGA-LN-A49O	Primary Tumor	Pseudomonas yamanorum strain LBUM636 chromosome	NZ_CP012400.2
contig_816977	WP_131625306.1	95.833	24	1	0	3	74	268	291	3.46E-10	50.8	7612203f-ee23-4077-a788-77dcc4482d54	TCGA-ESCA	TCGA-LN-A49O	Primary Tumor	Pseudomonas yamanorum strain LBUM636 chromosome	NZ_CP012400.2
contig_816977	WP_103631924.1	95.833	24	1	0	3	74	265	288	4.59E-10	50.4	7612203f-ee23-4077-a788-77dcc4482d54	TCGA-ESCA	TCGA-LN-A49O	Primary Tumor	Pseudomonas yamanorum strain LBUM636 chromosome	NZ_CP012400.2
contig_196070	WP_001349920.1	100	18	0	0	54	1	1	18	6.77E-07	41.6	7612203f-ee23-4077-a788-77dcc4482d54	TCGA-ESCA	TCGA-LN-A49O	Primary Tumor	Pseudomonas yamanorum strain LBUM636 chromosome	NZ_CP012400.2
contig_196070	WP_069288900.1	100	18	0	0	54	1	1	18	8.44E-07	41.2	7612203f-ee23-4077-a788-77dcc4482d54	TCGA-ESCA	TCGA-LN-A49O	Primary Tumor	Pseudomonas yamanorum strain LBUM636 chromosome	NZ_CP012400.2
contig_428348	WP_165636686.1	100	24	0	0	2	73	284	307	6.19E-11	52.8	7612203f-ee23-4077-a788-77dcc4482d54	TCGA-ESCA	TCGA-LN-A49O	Primary Tumor	Pseudomonas yamanorum strain LBUM636 chromosome	NZ_CP012400.2
contig_428348	WP_000840207.1	100	24	0	0	2	73	284	307	8.42E-11	52.4	7612203f-ee23-4077-a788-77dcc4482d54	TCGA-ESCA	TCGA-LN-A49O	Primary Tumor	Pseudomonas yamanorum strain LBUM636 chromosome	NZ_CP012400.2
contig_428348	WP_134438869.1	100	24	0	0	2	73	284	307	8.68E-11	52.4	7612203f-ee23-4077-a788-77dcc4482d54	TCGA-ESCA	TCGA-LN-A49O	Primary Tumor	Pseudomonas yamanorum strain LBUM636 chromosome	NZ_CP012400.2
contig_428348	WP_069142061.1	100	24	0	0	2	73	284	307	9.15E-11	52.4	7612203f-ee23-4077-a788-77dcc4482d54	TCGA-ESCA	TCGA-LN-A49O	Primary Tumor	Pseudomonas yamanorum strain LBUM636 chromosome	NZ_CP012400.2
contig_428348	WP_142750127.1	100	24	0	0	2	73	284	307	9.32E-11	52.4	7612203f-ee23-4077-a788-77dcc4482d54	TCGA-ESCA	TCGA-LN-A49O	Primary Tumor	Pseudomonas yamanorum strain LBUM636 chromosome	NZ_CP012400.2
contig_428348	WP_023147606.1	100	24	0	0	2	73	284	307	1.01E-10	52.4	7612203f-ee23-4077-a788-77dcc4482d54	TCGA-ESCA	TCGA-LN-A49O	Primary Tumor	Pseudomonas yamanorum strain LBUM636 chromosome	NZ_CP012400.2
contig_7522	WP_072651134.1	100	25	0	0	1	75	32	56	3.17E-11	51.2	7612203f-ee23-4077-a788-77dcc4482d54	TCGA-ESCA	TCGA-LN-A49O	Primary Tumor	Epilithonimonas vandammei strain F5649 chromosome	NZ_CP034161.1
contig_7522	WP_171491517.1	100	19	0	0	20	76	2	20	2.64E-08	42.7	7612203f-ee23-4077-a788-77dcc4482d54	TCGA-ESCA	TCGA-LN-A49O	Primary Tumor	Epilithonimonas vandammei strain F5649 chromosome	NZ_CP034161.1
contig_52476	WP_000515495.1	100	25	0	0	75	1	121	145	5.95E-11	53.1	7612203f-ee23-4077-a788-77dcc4482d54	TCGA-ESCA	TCGA-LN-A49O	Primary Tumor	Pseudomonas yamanorum strain LBUM636 chromosome	NZ_CP012400.2
contig_52476	WP_153021371.1	100	25	0	0	75	1	121	145	5.95E-11	53.1	7612203f-ee23-4077-a788-77dcc4482d54	TCGA-ESCA	TCGA-LN-A49O	Primary Tumor	Pseudomonas yamanorum strain LBUM636 chromosome	NZ_CP012400.2
contig_52476	WP_142750108.1	100	25	0	0	75	1	121	145	8.50E-11	52.8	7612203f-ee23-4077-a788-77dcc4482d54	TCGA-ESCA	TCGA-LN-A49O	Primary Tumor	Pseudomonas yamanorum strain LBUM636 chromosome	NZ_CP012400.2
contig_409625	WP_192486460.1	100	24	0	0	74	3	6	29	3.15E-11	53.5	7612203f-ee23-4077-a788-77dcc4482d54	TCGA-ESCA	TCGA-LN-A49O	Primary Tumor	Pseudomonas yamanorum strain LBUM636 chromosome	NZ_CP012400.2
contig_583908	WP_006681781.1	96	25	1	0	1	75	258	282	1.35E-10	52	7612203f-ee23-4077-a788-77dcc4482d54	TCGA-ESCA	TCGA-LN-A49O	Primary Tumor	Pseudomonas yamanorum strain LBUM636 chromosome	NZ_CP012400.2
contig_492470	WP_079507585.1	95.833	24	1	0	74	3	38	61	1.09E-10	49.3	7612203f-ee23-4077-a788-77dcc4482d54	TCGA-ESCA	TCGA-LN-A49O	Primary Tumor	Pseudomonas yamanorum strain LBUM636 chromosome	NZ_CP012400.2
contig_492470	WP_000918873.1	95.833	24	1	0	74	3	38	61	1.52E-10	48.9	7612203f-ee23-4077-a788-77dcc4482d54	TCGA-ESCA	TCGA-LN-A49O	Primary Tumor	Pseudomonas yamanorum strain LBUM636 chromosome	NZ_CP012400.2
contig_492470	WP_000918874.1	95.833	24	1	0	74	3	38	61	1.63E-10	48.9	7612203f-ee23-4077-a788-77dcc4482d54	TCGA-ESCA	TCGA-LN-A49O	Primary Tumor	Pseudomonas yamanorum strain LBUM636 chromosome	NZ_CP012400.2
contig_492470	WP_144544623.1	95.833	24	1	0	74	3	39	62	1.72E-10	48.9	7612203f-ee23-4077-a788-77dcc4482d54	TCGA-ESCA	TCGA-LN-A49O	Primary Tumor	Pseudomonas yamanorum strain LBUM636 chromosome	NZ_CP012400.2
contig_492470	WP_017691433.1	95.833	24	1	0	74	3	51	74	7.34E-10	47.8	7612203f-ee23-4077-a788-77dcc4482d54	TCGA-ESCA	TCGA-LN-A49O	Primary Tumor	Pseudomonas yamanorum strain LBUM636 chromosome	NZ_CP012400.2
contig_492470	WP_095337316.1	95.652	23	1	0	74	6	39	61	1.29E-09	46.2	7612203f-ee23-4077-a788-77dcc4482d54	TCGA-ESCA	TCGA-LN-A49O	Primary Tumor	Pseudomonas yamanorum strain LBUM636 chromosome	NZ_CP012400.2
contig_492470	WP_000897044.1	95.652	23	1	0	74	6	39	61	1.94E-09	46.2	7612203f-ee23-4077-a788-77dcc4482d54	TCGA-ESCA	TCGA-LN-A49O	Primary Tumor	Pseudomonas yamanorum strain LBUM636 chromosome	NZ_CP012400.2
contig_383294	WP_012727684.1	95.833	24	1	0	3	74	445	468	3.58E-11	53.5	7612203f-ee23-4077-a788-77dcc4482d54	TCGA-ESCA	TCGA-LN-A49O	Primary Tumor	Bacillus pacificus strain anQ-h4 chromosome	NZ_CP086328.1
contig_383294	WP_214727137.1	95.833	24	1	0	3	74	445	468	3.58E-11	53.5	7612203f-ee23-4077-a788-77dcc4482d54	TCGA-ESCA	TCGA-LN-A49O	Primary Tumor	Bacillus pacificus strain anQ-h4 chromosome	NZ_CP086328.1
contig_383294	WP_024633592.1	95.833	24	1	0	3	74	445	468	3.87E-11	53.5	7612203f-ee23-4077-a788-77dcc4482d54	TCGA-ESCA	TCGA-LN-A49O	Primary Tumor	Bacillus pacificus strain anQ-h4 chromosome	NZ_CP086328.1
contig_383294	WP_214705926.1	95.833	24	1	0	3	74	445	468	4.75E-11	53.1	7612203f-ee23-4077-a788-77dcc4482d54	TCGA-ESCA	TCGA-LN-A49O	Primary Tumor	Bacillus pacificus strain anQ-h4 chromosome	NZ_CP086328.1
contig_822668	WP_141394363.1	98.246	57	1	0	172	2	1	57	8.76E-21	77	7612203f-ee23-4077-a788-77dcc4482d54	TCGA-ESCA	TCGA-LN-A49O	Primary Tumor	Pseudomonas yamanorum strain LBUM636 chromosome	NZ_CP012400.2
contig_140053	WP_141394363.1	100	21	0	0	78	16	44	64	2.03E-08	43.5	7612203f-ee23-4077-a788-77dcc4482d54	TCGA-ESCA	TCGA-LN-A49O	Primary Tumor	Pseudomonas yamanorum strain LBUM636 chromosome	NZ_CP012400.2
contig_14354	WP_002513151.1	96	25	1	0	75	1	160	184	4.67E-09	47.8	7612203f-ee23-4077-a788-77dcc4482d54	TCGA-ESCA	TCGA-LN-A49O	Primary Tumor	Pseudomonas yamanorum strain LBUM636 chromosome	NZ_CP012400.2
contig_28634	WP_141394363.1	100	21	0	0	2	64	44	64	6.10E-08	43.5	7612203f-ee23-4077-a788-77dcc4482d54	TCGA-ESCA	TCGA-LN-A49O	Primary Tumor	Pseudomonas yamanorum strain LBUM636 chromosome	NZ_CP012400.2
contig_31742	WP_126268435.1	95.833	24	1	0	2	73	29	52	3.61E-10	47.8	7612203f-ee23-4077-a788-77dcc4482d54	TCGA-ESCA	TCGA-LN-A49O	Primary Tumor	Pseudomonas yamanorum strain LBUM636 chromosome	NZ_CP012400.2
contig_585191	WP_002938341.1	95.652	23	1	0	5	73	118	140	2.40E-09	47.8	7612203f-ee23-4077-a788-77dcc4482d54	TCGA-ESCA	TCGA-LN-A49O	Primary Tumor	Pseudomonas yamanorum strain LBUM636 chromosome	NZ_CP012400.2
contig_62167	WP_171877883.1	100	24	0	0	3	74	32	55	7.01E-11	50.4	7612203f-ee23-4077-a788-77dcc4482d54	TCGA-ESCA	TCGA-LN-A49O	Primary Tumor	Pseudomonas yamanorum strain LBUM636 chromosome	NZ_CP012400.2
contig_62167	WP_097308490.1	100	24	0	0	3	74	32	55	1.11E-10	50.4	7612203f-ee23-4077-a788-77dcc4482d54	TCGA-ESCA	TCGA-LN-A49O	Primary Tumor	Pseudomonas yamanorum strain LBUM636 chromosome	NZ_CP012400.2
contig_62167	WP_094888995.1	100	24	0	0	3	74	32	55	1.38E-10	50.1	7612203f-ee23-4077-a788-77dcc4482d54	TCGA-ESCA	TCGA-LN-A49O	Primary Tumor	Pseudomonas yamanorum strain LBUM636 chromosome	NZ_CP012400.2
contig_62167	WP_012775990.1	100	24	0	0	3	74	32	55	1.43E-10	50.4	7612203f-ee23-4077-a788-77dcc4482d54	TCGA-ESCA	TCGA-LN-A49O	Primary Tumor	Pseudomonas yamanorum strain LBUM636 chromosome	NZ_CP012400.2
contig_121629	WP_087816384.1	96	25	1	0	1	75	97	121	8.27E-11	51.6	7612203f-ee23-4077-a788-77dcc4482d54	TCGA-ESCA	TCGA-LN-A49O	Primary Tumor	Pseudomonas yamanorum strain LBUM636 chromosome	NZ_CP012400.2
contig_121629	WP_016831114.1	96	25	1	0	1	75	97	121	8.72E-11	51.6	7612203f-ee23-4077-a788-77dcc4482d54	TCGA-ESCA	TCGA-LN-A49O	Primary Tumor	Pseudomonas yamanorum strain LBUM636 chromosome	NZ_CP012400.2
contig_121629	WP_205758276.1	100	24	0	0	2	73	1	24	9.71E-11	49.3	7612203f-ee23-4077-a788-77dcc4482d54	TCGA-ESCA	TCGA-LN-A49O	Primary Tumor	Pseudomonas yamanorum strain LBUM636 chromosome	NZ_CP012400.2
contig_121629	WP_050232139.1	100	24	0	0	2	73	14	37	1.27E-10	49.3	7612203f-ee23-4077-a788-77dcc4482d54	TCGA-ESCA	TCGA-LN-A49O	Primary Tumor	Pseudomonas yamanorum strain LBUM636 chromosome	NZ_CP012400.2
contig_673699	WP_166517998.1	100	38	0	0	116	3	45	82	2.14E-21	77.8	7612203f-ee23-4077-a788-77dcc4482d54	TCGA-ESCA	TCGA-LN-A49O	Primary Tumor	Streptosporangium violaceochromogenes strain JCM 3281 sequence061	NZ_BNBB01000061.1
contig_673699	WP_061814001.1	100	38	0	0	116	3	58	95	3.14E-21	77.8	7612203f-ee23-4077-a788-77dcc4482d54	TCGA-ESCA	TCGA-LN-A49O	Primary Tumor	Streptosporangium violaceochromogenes strain JCM 3281 sequence061	NZ_BNBB01000061.1
contig_80096	WP_171877883.1	100	24	0	0	74	3	49	72	1.14E-10	50.1	7612203f-ee23-4077-a788-77dcc4482d54	TCGA-ESCA	TCGA-LN-A49O	Primary Tumor	Pseudomonas yamanorum strain LBUM636 chromosome	NZ_CP012400.2
contig_80096	WP_097308490.1	100	24	0	0	74	3	49	72	1.25E-10	50.1	7612203f-ee23-4077-a788-77dcc4482d54	TCGA-ESCA	TCGA-LN-A49O	Primary Tumor	Pseudomonas yamanorum strain LBUM636 chromosome	NZ_CP012400.2
contig_80096	WP_094888995.1	100	24	0	0	74	3	49	72	1.39E-10	50.1	7612203f-ee23-4077-a788-77dcc4482d54	TCGA-ESCA	TCGA-LN-A49O	Primary Tumor	Pseudomonas yamanorum strain LBUM636 chromosome	NZ_CP012400.2
contig_80096	WP_012775990.1	100	24	0	0	74	3	49	72	1.79E-10	50.1	7612203f-ee23-4077-a788-77dcc4482d54	TCGA-ESCA	TCGA-LN-A49O	Primary Tumor	Pseudomonas yamanorum strain LBUM636 chromosome	NZ_CP012400.2
contig_820538	WP_002512783.1	100	25	0	0	1	75	108	132	4.18E-11	53.1	7612203f-ee23-4077-a788-77dcc4482d54	TCGA-ESCA	TCGA-LN-A49O	Primary Tumor	Pseudomonas yamanorum strain LBUM636 chromosome	NZ_CP012400.2
contig_218733	WP_001142332.1	100	21	0	0	75	13	117	137	1.68E-08	45.1	7612203f-ee23-4077-a788-77dcc4482d54	TCGA-ESCA	TCGA-LN-A49O	Primary Tumor	Pseudomonas yamanorum strain LBUM636 chromosome	NZ_CP012400.2
contig_541283	WP_015365091.1	96	25	1	0	1	75	482	506	1.24E-09	49.3	7612203f-ee23-4077-a788-77dcc4482d54	TCGA-ESCA	TCGA-LN-A49O	Primary Tumor	Pseudomonas yamanorum strain LBUM636 chromosome	NZ_CP012400.2
contig_288616	WP_147504130.1	100	25	0	0	75	1	39	63	4.25E-11	51.2	7612203f-ee23-4077-a788-77dcc4482d54	TCGA-ESCA	TCGA-LN-A49O	Primary Tumor	Pseudomonas yamanorum strain LBUM636 chromosome	NZ_CP012400.2
contig_191150	WP_072651134.1	100	27	0	0	142	62	73	99	4.97E-13	57	7612203f-ee23-4077-a788-77dcc4482d54	TCGA-ESCA	TCGA-LN-A49O	Primary Tumor	Pseudomonas yamanorum strain LBUM636 chromosome	NZ_CP012400.2
contig_191150	WP_203659316.1	97.872	47	1	0	143	3	23	69	6.16E-06	38.1	7612203f-ee23-4077-a788-77dcc4482d54	TCGA-ESCA	TCGA-LN-A49O	Primary Tumor	Pseudomonas yamanorum strain LBUM636 chromosome	NZ_CP012400.2
contig_701085	WP_001142332.1	100	24	0	0	3	74	100	123	2.19E-11	52.4	7612203f-ee23-4077-a788-77dcc4482d54	TCGA-ESCA	TCGA-LN-A49O	Primary Tumor	Pseudomonas yamanorum strain LBUM636 chromosome	NZ_CP012400.2
contig_701085	WP_023626436.1	95.833	24	1	0	3	74	100	123	6.45E-11	51.2	7612203f-ee23-4077-a788-77dcc4482d54	TCGA-ESCA	TCGA-LN-A49O	Primary Tumor	Pseudomonas yamanorum strain LBUM636 chromosome	NZ_CP012400.2
contig_701085	WP_009336562.1	95.833	24	1	0	3	74	100	123	7.33E-11	51.2	7612203f-ee23-4077-a788-77dcc4482d54	TCGA-ESCA	TCGA-LN-A49O	Primary Tumor	Pseudomonas yamanorum strain LBUM636 chromosome	NZ_CP012400.2
contig_766283	WP_153298978.1	97.619	42	1	0	17	142	1	42	1.48E-23	82	7612203f-ee23-4077-a788-77dcc4482d54	TCGA-ESCA	TCGA-LN-A49O	Primary Tumor	Pseudomonas ceruminis strain BML-PP028 sequence044	NZ_BQHW01000044.1
contig_404080	WP_062810404.1	96	25	1	0	75	1	170	194	5.34E-11	53.1	7612203f-ee23-4077-a788-77dcc4482d54	TCGA-ESCA	TCGA-LN-A49O	Primary Tumor	Pseudomonas yamanorum strain LBUM636 chromosome	NZ_CP012400.2
contig_455071	WP_166517998.1	97.674	43	1	0	2	130	27	69	3.73E-23	82.4	7612203f-ee23-4077-a788-77dcc4482d54	TCGA-ESCA	TCGA-LN-A49O	Primary Tumor	Streptosporangium violaceochromogenes strain JCM 3281 sequence061	NZ_BNBB01000061.1
contig_455071	WP_061814001.1	97.674	43	1	0	2	130	40	82	4.48E-23	82.8	7612203f-ee23-4077-a788-77dcc4482d54	TCGA-ESCA	TCGA-LN-A49O	Primary Tumor	Streptosporangium violaceochromogenes strain JCM 3281 sequence061	NZ_BNBB01000061.1
contig_190619	WP_006584480.1	100	25	0	0	1	75	128	152	1.73E-11	54.7	7612203f-ee23-4077-a788-77dcc4482d54	TCGA-ESCA	TCGA-LN-A49O	Primary Tumor	Pseudomonas yamanorum strain LBUM636 chromosome	NZ_CP012400.2
contig_190619	WP_005727505.1	100	25	0	0	1	75	128	152	1.82E-11	54.7	7612203f-ee23-4077-a788-77dcc4482d54	TCGA-ESCA	TCGA-LN-A49O	Primary Tumor	Pseudomonas yamanorum strain LBUM636 chromosome	NZ_CP012400.2
contig_190619	WP_006587734.1	96	25	1	0	1	75	128	152	5.28E-11	53.1	7612203f-ee23-4077-a788-77dcc4482d54	TCGA-ESCA	TCGA-LN-A49O	Primary Tumor	Pseudomonas yamanorum strain LBUM636 chromosome	NZ_CP012400.2
contig_138968	WP_214723914.1	100	20	0	0	2	61	216	235	5.13E-07	42	7612203f-ee23-4077-a788-77dcc4482d54	TCGA-ESCA	TCGA-LN-A49O	Primary Tumor	Pseudomonas yamanorum strain LBUM636 chromosome	NZ_CP012400.2
contig_813960	WP_206663350.1	96.875	32	1	0	154	249	1	32	2.27E-15	62.8	7612203f-ee23-4077-a788-77dcc4482d54	TCGA-ESCA	TCGA-LN-A49O	Primary Tumor	Actinomadura cremea strain JCM 3308 sequence060	NZ_BMRF01000060.1
contig_574092	WP_214703885.1	100	23	0	0	1	69	447	469	5.83E-13	58.5	7612203f-ee23-4077-a788-77dcc4482d54	TCGA-ESCA	TCGA-LN-A49O	Primary Tumor	Pseudomonas yamanorum strain LBUM636 chromosome	NZ_CP012400.2
contig_669786	WP_153602218.1	100	24	0	0	4	75	3	26	1.54E-11	50.8	7612203f-ee23-4077-a788-77dcc4482d54	TCGA-ESCA	TCGA-LN-A49O	Primary Tumor	Pseudomonas yamanorum strain LBUM636 chromosome	NZ_CP012400.2
contig_421651	WP_147504131.1	96.667	30	1	0	3	92	19	48	2.39E-13	57	7612203f-ee23-4077-a788-77dcc4482d54	TCGA-ESCA	TCGA-LN-A49O	Primary Tumor	Pseudomonas yamanorum strain LBUM636 chromosome	NZ_CP012400.2
contig_667006	WP_166517998.1	97.143	35	1	0	1	105	63	97	1.63E-17	67.8	7612203f-ee23-4077-a788-77dcc4482d54	TCGA-ESCA	TCGA-LN-A49O	Primary Tumor	Pseudomonas yamanorum strain LBUM636 chromosome	NZ_CP012400.2
contig_667006	WP_061814001.1	97.143	35	1	0	1	105	76	110	2.50E-17	67.8	7612203f-ee23-4077-a788-77dcc4482d54	TCGA-ESCA	TCGA-LN-A49O	Primary Tumor	Pseudomonas yamanorum strain LBUM636 chromosome	NZ_CP012400.2
contig_568821	WP_214704589.1	100	25	0	0	75	1	43	67	1.00E-10	52.4	7612203f-ee23-4077-a788-77dcc4482d54	TCGA-ESCA	TCGA-LN-A49O	Primary Tumor	Pseudomonas yamanorum strain LBUM636 chromosome	NZ_CP012400.2
contig_187559	WP_214705926.1	95.833	24	1	0	73	2	773	796	2.92E-10	50.8	7612203f-ee23-4077-a788-77dcc4482d54	TCGA-ESCA	TCGA-LN-A49O	Primary Tumor	Pseudomonas yamanorum strain LBUM636 chromosome	NZ_CP012400.2
contig_187559	WP_214727137.1	95.833	24	1	0	73	2	773	796	2.92E-10	50.8	7612203f-ee23-4077-a788-77dcc4482d54	TCGA-ESCA	TCGA-LN-A49O	Primary Tumor	Pseudomonas yamanorum strain LBUM636 chromosome	NZ_CP012400.2
contig_719779	WP_040047324.1	100	46	0	0	2	139	108	153	1.14E-27	95.9	7612203f-ee23-4077-a788-77dcc4482d54	TCGA-ESCA	TCGA-LN-A49O	Primary Tumor	Pseudomonas yamanorum strain LBUM636 chromosome	NZ_CP012400.2
contig_719779	WP_154609202.1	100	46	0	0	2	139	5	50	1.22E-27	96.3	7612203f-ee23-4077-a788-77dcc4482d54	TCGA-ESCA	TCGA-LN-A49O	Primary Tumor	Pseudomonas yamanorum strain LBUM636 chromosome	NZ_CP012400.2
contig_719779	WP_158100155.1	100	46	0	0	2	139	108	153	2.28E-27	95.5	7612203f-ee23-4077-a788-77dcc4482d54	TCGA-ESCA	TCGA-LN-A49O	Primary Tumor	Pseudomonas yamanorum strain LBUM636 chromosome	NZ_CP012400.2
contig_719779	WP_122766919.1	100	46	0	0	2	139	48	93	3.29E-27	96.3	7612203f-ee23-4077-a788-77dcc4482d54	TCGA-ESCA	TCGA-LN-A49O	Primary Tumor	Pseudomonas yamanorum strain LBUM636 chromosome	NZ_CP012400.2
contig_719779	WP_135279546.1	100	46	0	0	2	139	108	153	3.56E-27	95.9	7612203f-ee23-4077-a788-77dcc4482d54	TCGA-ESCA	TCGA-LN-A49O	Primary Tumor	Pseudomonas yamanorum strain LBUM636 chromosome	NZ_CP012400.2
contig_719779	WP_080895249.1	100	46	0	0	2	139	74	119	5.00E-27	96.7	7612203f-ee23-4077-a788-77dcc4482d54	TCGA-ESCA	TCGA-LN-A49O	Primary Tumor	Pseudomonas yamanorum strain LBUM636 chromosome	NZ_CP012400.2
contig_719779	WP_015058867.1	100	46	0	0	2	139	108	153	1.16E-26	96.3	7612203f-ee23-4077-a788-77dcc4482d54	TCGA-ESCA	TCGA-LN-A49O	Primary Tumor	Pseudomonas yamanorum strain LBUM636 chromosome	NZ_CP012400.2
contig_719779	WP_000027060.1	100	46	0	0	2	139	108	153	1.17E-26	96.3	7612203f-ee23-4077-a788-77dcc4482d54	TCGA-ESCA	TCGA-LN-A49O	Primary Tumor	Pseudomonas yamanorum strain LBUM636 chromosome	NZ_CP012400.2
contig_719779	WP_080699425.1	100	46	0	0	2	139	108	153	1.17E-26	96.3	7612203f-ee23-4077-a788-77dcc4482d54	TCGA-ESCA	TCGA-LN-A49O	Primary Tumor	Pseudomonas yamanorum strain LBUM636 chromosome	NZ_CP012400.2
contig_719779	WP_000027057.1	100	46	0	0	2	139	108	153	1.20E-26	96.3	7612203f-ee23-4077-a788-77dcc4482d54	TCGA-ESCA	TCGA-LN-A49O	Primary Tumor	Pseudomonas yamanorum strain LBUM636 chromosome	NZ_CP012400.2
contig_719779	WP_063314631.1	100	46	0	0	2	139	108	153	1.20E-26	96.3	7612203f-ee23-4077-a788-77dcc4482d54	TCGA-ESCA	TCGA-LN-A49O	Primary Tumor	Pseudomonas yamanorum strain LBUM636 chromosome	NZ_CP012400.2
contig_719779	WP_011645017.1	100	46	0	0	2	139	108	153	1.24E-26	96.3	7612203f-ee23-4077-a788-77dcc4482d54	TCGA-ESCA	TCGA-LN-A49O	Primary Tumor	Pseudomonas yamanorum strain LBUM636 chromosome	NZ_CP012400.2
contig_719779	WP_000027050.1	100	46	0	0	2	139	108	153	1.26E-26	96.3	7612203f-ee23-4077-a788-77dcc4482d54	TCGA-ESCA	TCGA-LN-A49O	Primary Tumor	Pseudomonas yamanorum strain LBUM636 chromosome	NZ_CP012400.2
contig_719779	WP_110085663.1	100	46	0	0	2	139	108	153	1.28E-26	96.3	7612203f-ee23-4077-a788-77dcc4482d54	TCGA-ESCA	TCGA-LN-A49O	Primary Tumor	Pseudomonas yamanorum strain LBUM636 chromosome	NZ_CP012400.2
contig_719779	WP_032938831.1	100	37	0	0	2	112	108	144	8.43E-21	77.8	7612203f-ee23-4077-a788-77dcc4482d54	TCGA-ESCA	TCGA-LN-A49O	Primary Tumor	Pseudomonas yamanorum strain LBUM636 chromosome	NZ_CP012400.2
contig_719779	WP_154590121.1	100	37	0	0	29	139	1	37	1.74E-20	77.8	7612203f-ee23-4077-a788-77dcc4482d54	TCGA-ESCA	TCGA-LN-A49O	Primary Tumor	Pseudomonas yamanorum strain LBUM636 chromosome	NZ_CP012400.2
contig_673703	WP_147504130.1	100	25	0	0	76	2	6	30	4.37E-12	53.9	7612203f-ee23-4077-a788-77dcc4482d54	TCGA-ESCA	TCGA-LN-A49O	Primary Tumor	Pseudomonas yamanorum strain LBUM636 chromosome	NZ_CP012400.2
contig_132866	WP_153602218.1	100	27	0	0	17	97	1	27	9.98E-14	56.6	7612203f-ee23-4077-a788-77dcc4482d54	TCGA-ESCA	TCGA-LN-A49O	Primary Tumor	Pseudomonas yamanorum strain LBUM636 chromosome	NZ_CP012400.2
contig_422382	WP_166517998.1	100	27	0	0	1	81	59	85	3.76E-13	56.2	7612203f-ee23-4077-a788-77dcc4482d54	TCGA-ESCA	TCGA-LN-A49O	Primary Tumor	Pseudomonas yamanorum strain LBUM636 chromosome	NZ_CP012400.2
contig_422382	WP_061814001.1	100	27	0	0	1	81	72	98	4.56E-13	56.6	7612203f-ee23-4077-a788-77dcc4482d54	TCGA-ESCA	TCGA-LN-A49O	Primary Tumor	Pseudomonas yamanorum strain LBUM636 chromosome	NZ_CP012400.2
contig_721452	WP_002883293.1	100	24	0	0	2	73	130	153	7.65E-11	52.8	7612203f-ee23-4077-a788-77dcc4482d54	TCGA-ESCA	TCGA-LN-A49O	Primary Tumor	Pseudomonas paracarnis strain UBT403	NZ_CAJFCM010000002.1
contig_184205	WP_079120585.1	100	24	0	0	2	73	290	313	2.83E-10	51.2	7612203f-ee23-4077-a788-77dcc4482d54	TCGA-ESCA	TCGA-LN-A49O	Primary Tumor	Pseudomonas yamanorum strain LBUM636 chromosome	NZ_CP012400.2
contig_184205	WP_000533640.1	100	24	0	0	2	73	312	335	2.84E-10	51.2	7612203f-ee23-4077-a788-77dcc4482d54	TCGA-ESCA	TCGA-LN-A49O	Primary Tumor	Pseudomonas yamanorum strain LBUM636 chromosome	NZ_CP012400.2
contig_184205	WP_116257519.1	100	24	0	0	2	73	312	335	2.87E-10	51.2	7612203f-ee23-4077-a788-77dcc4482d54	TCGA-ESCA	TCGA-LN-A49O	Primary Tumor	Pseudomonas yamanorum strain LBUM636 chromosome	NZ_CP012400.2
contig_528881	WP_210241372.1	95.833	24	1	0	3	74	167	190	6.92E-10	49.7	7612203f-ee23-4077-a788-77dcc4482d54	TCGA-ESCA	TCGA-LN-A49O	Primary Tumor	Pseudomonas yamanorum strain LBUM636 chromosome	NZ_CP012400.2
contig_433483	WP_142958047.1	100	25	0	0	1	75	192	216	8.38E-11	52.8	7612203f-ee23-4077-a788-77dcc4482d54	TCGA-ESCA	TCGA-LN-A49O	Primary Tumor	Pseudomonas yamanorum strain LBUM636 chromosome	NZ_CP012400.2
contig_34640	WP_096179768.1	95.833	24	1	0	2	73	1	24	1.12E-08	45.1	7612203f-ee23-4077-a788-77dcc4482d54	TCGA-ESCA	TCGA-LN-A49O	Primary Tumor	Pseudomonas yamanorum strain LBUM636 chromosome	NZ_CP012400.2
contig_34640	WP_129947654.1	95.652	23	1	0	2	70	1	23	3.57E-08	43.1	7612203f-ee23-4077-a788-77dcc4482d54	TCGA-ESCA	TCGA-LN-A49O	Primary Tumor	Pseudomonas yamanorum strain LBUM636 chromosome	NZ_CP012400.2
contig_34640	WP_078000600.1	95.652	23	1	0	2	70	1	23	4.51E-08	43.1	7612203f-ee23-4077-a788-77dcc4482d54	TCGA-ESCA	TCGA-LN-A49O	Primary Tumor	Pseudomonas yamanorum strain LBUM636 chromosome	NZ_CP012400.2
contig_34640	WP_050277357.1	95.652	23	1	0	2	70	1	23	6.40E-08	43.1	7612203f-ee23-4077-a788-77dcc4482d54	TCGA-ESCA	TCGA-LN-A49O	Primary Tumor	Pseudomonas yamanorum strain LBUM636 chromosome	NZ_CP012400.2
contig_34199	WP_072651134.1	100	40	0	0	2	121	55	94	2.22E-22	80.5	7612203f-ee23-4077-a788-77dcc4482d54	TCGA-ESCA	TCGA-LN-A49O	Primary Tumor	Bacillus mobilis strain 16-00177	NZ_FWZG01000006.1
contig_34199	WP_203659316.1	100	40	0	0	1	120	5	44	2.54E-22	79.3	7612203f-ee23-4077-a788-77dcc4482d54	TCGA-ESCA	TCGA-LN-A49O	Primary Tumor	Bacillus mobilis strain 16-00177	NZ_FWZG01000006.1
contig_34199	WP_171491517.1	100	33	0	0	3	101	19	51	2.20E-17	66.2	7612203f-ee23-4077-a788-77dcc4482d54	TCGA-ESCA	TCGA-LN-A49O	Primary Tumor	Bacillus mobilis strain 16-00177	NZ_FWZG01000006.1
contig_728331	WP_024632716.1	95.833	24	1	0	73	2	273	296	8.27E-10	49.7	7612203f-ee23-4077-a788-77dcc4482d54	TCGA-ESCA	TCGA-LN-A49O	Primary Tumor	Pseudomonas yamanorum strain LBUM636 chromosome	NZ_CP012400.2
contig_270705	WP_110883488.1	100	24	0	0	73	2	19	42	3.12E-12	56.6	7612203f-ee23-4077-a788-77dcc4482d54	TCGA-ESCA	TCGA-LN-A49O	Primary Tumor	Pseudomonas yamanorum strain LBUM636 chromosome	NZ_CP012400.2
contig_758212	WP_205758276.1	100	25	0	0	75	1	12	36	1.77E-11	51.2	7612203f-ee23-4077-a788-77dcc4482d54	TCGA-ESCA	TCGA-LN-A49O	Primary Tumor	Pseudomonas yamanorum strain LBUM636 chromosome	NZ_CP012400.2
contig_758212	WP_050232139.1	100	25	0	0	75	1	25	49	2.68E-11	51.2	7612203f-ee23-4077-a788-77dcc4482d54	TCGA-ESCA	TCGA-LN-A49O	Primary Tumor	Pseudomonas yamanorum strain LBUM636 chromosome	NZ_CP012400.2
contig_758212	WP_016831114.1	95.833	24	1	0	73	2	109	132	1.03E-09	48.5	7612203f-ee23-4077-a788-77dcc4482d54	TCGA-ESCA	TCGA-LN-A49O	Primary Tumor	Pseudomonas yamanorum strain LBUM636 chromosome	NZ_CP012400.2
contig_710080	WP_206663350.1	95.455	22	1	0	68	3	1	22	1.20E-08	44.3	7612203f-ee23-4077-a788-77dcc4482d54	TCGA-ESCA	TCGA-LN-A49O	Primary Tumor	Streptosporangium violaceochromogenes strain JCM 3281 sequence054	NZ_BNBB01000054.1
contig_650109	WP_025845287.1	95.833	24	1	0	3	74	197	220	1.72E-10	51.6	7612203f-ee23-4077-a788-77dcc4482d54	TCGA-ESCA	TCGA-LN-A49O	Primary Tumor	Pseudomonas yamanorum strain LBUM636 chromosome	NZ_CP012400.2
contig_34638	WP_153602218.1	96.774	31	1	0	1	93	17	47	4.32E-16	64.7	7612203f-ee23-4077-a788-77dcc4482d54	TCGA-ESCA	TCGA-LN-A49O	Primary Tumor	Pseudomonas yamanorum strain LBUM636 chromosome	NZ_CP012400.2
contig_765541	WP_000466913.1	100	24	0	0	3	74	111	134	2.04E-09	48.5	7612203f-ee23-4077-a788-77dcc4482d54	TCGA-ESCA	TCGA-LN-A49O	Primary Tumor	Pseudomonas yamanorum strain LBUM636 chromosome	NZ_CP012400.2
contig_765541	WP_039121395.1	100	24	0	0	3	74	111	134	2.08E-09	48.5	7612203f-ee23-4077-a788-77dcc4482d54	TCGA-ESCA	TCGA-LN-A49O	Primary Tumor	Pseudomonas yamanorum strain LBUM636 chromosome	NZ_CP012400.2
contig_531760	WP_016201461.1	100	24	0	0	3	74	313	336	1.19E-10	52	7612203f-ee23-4077-a788-77dcc4482d54	TCGA-ESCA	TCGA-LN-A49O	Primary Tumor	Pseudomonas yamanorum strain LBUM636 chromosome	NZ_CP012400.2
contig_518205	WP_201292839.1	100	24	0	0	3	74	138	161	1.87E-11	53.1	7612203f-ee23-4077-a788-77dcc4482d54	TCGA-ESCA	TCGA-LN-A49O	Primary Tumor	Pseudomonas yamanorum strain LBUM636 chromosome	NZ_CP012400.2
contig_518205	WP_192867095.1	100	24	0	0	3	74	73	96	2.92E-11	52.8	7612203f-ee23-4077-a788-77dcc4482d54	TCGA-ESCA	TCGA-LN-A49O	Primary Tumor	Pseudomonas yamanorum strain LBUM636 chromosome	NZ_CP012400.2
contig_518205	WP_000063280.1	100	24	0	0	3	74	156	179	5.24E-11	53.1	7612203f-ee23-4077-a788-77dcc4482d54	TCGA-ESCA	TCGA-LN-A49O	Primary Tumor	Pseudomonas yamanorum strain LBUM636 chromosome	NZ_CP012400.2
contig_518205	WP_000293706.1	100	24	0	0	3	74	57	80	6.22E-11	52.8	7612203f-ee23-4077-a788-77dcc4482d54	TCGA-ESCA	TCGA-LN-A49O	Primary Tumor	Pseudomonas yamanorum strain LBUM636 chromosome	NZ_CP012400.2
contig_518205	WP_000063277.1	100	24	0	0	3	74	156	179	2.33E-10	51.2	7612203f-ee23-4077-a788-77dcc4482d54	TCGA-ESCA	TCGA-LN-A49O	Primary Tumor	Pseudomonas yamanorum strain LBUM636 chromosome	NZ_CP012400.2
contig_748167	WP_153602218.1	100	42	0	0	128	3	1	42	2.95E-24	84.7	7612203f-ee23-4077-a788-77dcc4482d54	TCGA-ESCA	TCGA-LN-A49O	Primary Tumor	Pseudomonas yamanorum strain LBUM636 chromosome	NZ_CP012400.2
contig_139500	WP_153587288.1	95.833	24	1	0	72	1	1	24	1.99E-09	45.4	7612203f-ee23-4077-a788-77dcc4482d54	TCGA-ESCA	TCGA-LN-A49O	Primary Tumor	Pseudomonas yamanorum strain LBUM636 chromosome	NZ_CP012400.2
contig_3438219	WP_003215426.1	98.214	168	3	0	460	963	1	168	1.56E-90	268	5690c8f2-d5be-4c8b-8dbe-636f9277939d	TCGA-ESCA	TCGA-IG-A97H	Primary Tumor	Pseudomonas yamanorum strain LBUM636 chromosome	NZ_CP012400.2
contig_1929341	WP_012273095.1	98.571	70	1	0	2097	2306	1	70	7.22E-41	144	5690c8f2-d5be-4c8b-8dbe-636f9277939d	TCGA-ESCA	TCGA-IG-A97H	Primary Tumor	Pseudomonas yamanorum strain LBUM636 chromosome	NZ_CP012400.2
contig_545514	WP_048402431.1	95.918	98	4	0	294	1	1	98	1.15E-42	151	5690c8f2-d5be-4c8b-8dbe-636f9277939d	TCGA-ESCA	TCGA-IG-A97H	Primary Tumor	Pseudomonas yamanorum strain LBUM636 chromosome	NZ_CP012400.2
contig_3936627	WP_134326153.1	96.262	214	8	0	2	643	354	567	2.59E-146	431	5690c8f2-d5be-4c8b-8dbe-636f9277939d	TCGA-ESCA	TCGA-IG-A97H	Primary Tumor	Pseudomonas yamanorum strain LBUM636 chromosome	NZ_CP012400.2
contig_3936627	WP_008431773.1	98.671	301	4	0	643	1545	1	301	6.14E-141	408	5690c8f2-d5be-4c8b-8dbe-636f9277939d	TCGA-ESCA	TCGA-IG-A97H	Primary Tumor	Pseudomonas yamanorum strain LBUM636 chromosome	NZ_CP012400.2
contig_1221959	WP_206524990.1	95.652	23	1	0	357	425	1	23	4.27E-08	46.2	5690c8f2-d5be-4c8b-8dbe-636f9277939d	TCGA-ESCA	TCGA-IG-A97H	Primary Tumor	Pseudomonas yamanorum strain LBUM636 chromosome	NZ_CP012400.2
contig_1297885	WP_003213508.1	98.837	344	4	0	1907	876	1	344	0	596	5690c8f2-d5be-4c8b-8dbe-636f9277939d	TCGA-ESCA	TCGA-IG-A97H	Primary Tumor	Pseudomonas yamanorum strain LBUM636 chromosome	NZ_CP012400.2
contig_1297885	WP_008439522.1	100	271	0	0	876	64	1	271	1.03E-155	465	5690c8f2-d5be-4c8b-8dbe-636f9277939d	TCGA-ESCA	TCGA-IG-A97H	Primary Tumor	Pseudomonas yamanorum strain LBUM636 chromosome	NZ_CP012400.2
contig_123353	WP_003177365.1	98.551	69	1	0	369	163	1	69	7.28E-37	132	5690c8f2-d5be-4c8b-8dbe-636f9277939d	TCGA-ESCA	TCGA-IG-A97H	Primary Tumor	Pseudomonas yamanorum strain LBUM636 chromosome	NZ_CP012400.2
contig_123353	WP_005792389.1	98.148	54	1	0	163	2	1	54	6.13E-28	107	5690c8f2-d5be-4c8b-8dbe-636f9277939d	TCGA-ESCA	TCGA-IG-A97H	Primary Tumor	Pseudomonas yamanorum strain LBUM636 chromosome	NZ_CP012400.2
contig_5189395	WP_003219919.1	97.468	79	2	0	238	2	472	550	6.26E-49	161	5690c8f2-d5be-4c8b-8dbe-636f9277939d	TCGA-ESCA	TCGA-IG-A97H	Primary Tumor	Pseudomonas yamanorum strain LBUM636 chromosome	NZ_CP012400.2
contig_833480	WP_048364712.1	95.105	286	14	0	860	3	1	286	1.06E-175	504	5690c8f2-d5be-4c8b-8dbe-636f9277939d	TCGA-ESCA	TCGA-IG-A97H	Primary Tumor	Pseudomonas yamanorum strain LBUM636 chromosome	NZ_CP012400.2
contig_1028339	WP_049262323.1	96.667	60	2	0	57	236	1	60	9.73E-35	122	5690c8f2-d5be-4c8b-8dbe-636f9277939d	TCGA-ESCA	TCGA-IG-A97H	Primary Tumor	Pseudomonas yamanorum strain LBUM636 chromosome	NZ_CP012400.2
contig_2064264	WP_134326155.1	95.798	119	5	0	3	359	282	400	5.39E-70	231	5690c8f2-d5be-4c8b-8dbe-636f9277939d	TCGA-ESCA	TCGA-IG-A97H	Primary Tumor	Pseudomonas yamanorum strain LBUM636 chromosome	NZ_CP012400.2
contig_1305386	WP_134326155.1	96.491	228	8	0	796	113	173	400	2.31E-158	446	5690c8f2-d5be-4c8b-8dbe-636f9277939d	TCGA-ESCA	TCGA-IG-A97H	Primary Tumor	Pseudomonas yamanorum strain LBUM636 chromosome	NZ_CP012400.2
contig_5377853	WP_240700464.1	97.619	42	1	0	1794	1919	1	42	3.12E-16	72.4	5690c8f2-d5be-4c8b-8dbe-636f9277939d	TCGA-ESCA	TCGA-IG-A97H	Primary Tumor	Pseudomonas yamanorum strain LBUM636 chromosome	NZ_CP012400.2
contig_3234906	WP_003210966.1	98.75	160	2	0	485	6	1	160	9.94E-109	325	5690c8f2-d5be-4c8b-8dbe-636f9277939d	TCGA-ESCA	TCGA-IG-A97H	Primary Tumor	Pseudomonas yamanorum strain LBUM636 chromosome	NZ_CP012400.2
contig_1246646	WP_048365417.1	95.439	285	13	0	856	2	1	285	0	566	5690c8f2-d5be-4c8b-8dbe-636f9277939d	TCGA-ESCA	TCGA-IG-A97H	Primary Tumor	Pseudomonas yamanorum strain LBUM636 chromosome	NZ_CP012400.2
contig_37304	WP_003215426.1	98.98	196	2	0	996	409	1	196	2.10E-96	293	5690c8f2-d5be-4c8b-8dbe-636f9277939d	TCGA-ESCA	TCGA-IG-A97H	Primary Tumor	Pseudomonas yamanorum strain LBUM636 chromosome	NZ_CP012400.2
contig_1930341	WP_003446102.1	98.551	69	1	0	2	208	46	114	8.38E-43	139	5690c8f2-d5be-4c8b-8dbe-636f9277939d	TCGA-ESCA	TCGA-IG-A97H	Primary Tumor	Pseudomonas yamanorum strain LBUM636 chromosome	NZ_CP012400.2
contig_3412323	WP_003210966.1	98.667	75	1	0	440	216	141	215	9.18E-46	148	5690c8f2-d5be-4c8b-8dbe-636f9277939d	TCGA-ESCA	TCGA-IG-A97H	Primary Tumor	Pseudomonas yamanorum strain LBUM636 chromosome	NZ_CP012400.2
contig_374563	WP_003213508.1	98.507	67	1	0	530	730	1	67	2.84E-22	93.2	5690c8f2-d5be-4c8b-8dbe-636f9277939d	TCGA-ESCA	TCGA-IG-A97H	Primary Tumor	Pseudomonas yamanorum strain LBUM636 chromosome	NZ_CP012400.2
contig_5281692	WP_059763398.1	98.936	94	1	0	3	284	269	362	9.72E-61	193	5690c8f2-d5be-4c8b-8dbe-636f9277939d	TCGA-ESCA	TCGA-IG-A97H	Primary Tumor	Pseudomonas yamanorum strain LBUM636 chromosome	NZ_CP012400.2
contig_3963087	WP_134326155.1	98.81	84	1	0	3	254	217	300	4.80E-52	167	5690c8f2-d5be-4c8b-8dbe-636f9277939d	TCGA-ESCA	TCGA-IG-A97H	Primary Tumor	Pseudomonas yamanorum strain LBUM636 chromosome	NZ_CP012400.2
contig_5350223	WP_008431773.1	99.048	210	2	0	635	6	1	210	7.35E-93	278	5690c8f2-d5be-4c8b-8dbe-636f9277939d	TCGA-ESCA	TCGA-IG-A97H	Primary Tumor	Pseudomonas yamanorum strain LBUM636 chromosome	NZ_CP012400.2
contig_5350223	WP_134326153.1	96.581	117	4	0	985	635	451	567	1.75E-73	236	5690c8f2-d5be-4c8b-8dbe-636f9277939d	TCGA-ESCA	TCGA-IG-A97H	Primary Tumor	Pseudomonas yamanorum strain LBUM636 chromosome	NZ_CP012400.2
contig_858082	WP_003213515.1	98.333	60	1	0	182	3	1	60	3.72E-34	120	5690c8f2-d5be-4c8b-8dbe-636f9277939d	TCGA-ESCA	TCGA-IG-A97H	Primary Tumor	Pseudomonas yamanorum strain LBUM636 chromosome	NZ_CP012400.2
contig_1892413	WP_003103876.1	95.146	103	5	0	1119	811	1	103	6.42E-64	199	5690c8f2-d5be-4c8b-8dbe-636f9277939d	TCGA-ESCA	TCGA-IG-A97H	Primary Tumor	Pseudomonas yamanorum strain LBUM636 chromosome	NZ_CP012400.2
contig_1749643	WP_048365417.1	95.652	230	10	0	40	729	1	230	7.91E-164	457	5690c8f2-d5be-4c8b-8dbe-636f9277939d	TCGA-ESCA	TCGA-IG-A97H	Primary Tumor	Pseudomonas yamanorum strain LBUM636 chromosome	NZ_CP012400.2
contig_2175350	WP_003213508.1	98.106	264	5	0	2	793	81	344	3.49E-178	501	5690c8f2-d5be-4c8b-8dbe-636f9277939d	TCGA-ESCA	TCGA-IG-A97H	Primary Tumor	Pseudomonas yamanorum strain LBUM636 chromosome	NZ_CP012400.2
contig_2175350	WP_008439522.1	99.492	197	1	0	793	1383	1	197	2.27E-101	315	5690c8f2-d5be-4c8b-8dbe-636f9277939d	TCGA-ESCA	TCGA-IG-A97H	Primary Tumor	Pseudomonas yamanorum strain LBUM636 chromosome	NZ_CP012400.2
contig_2154138	WP_206524990.1	95.455	22	1	0	69	4	1	22	3.20E-08	44.7	5690c8f2-d5be-4c8b-8dbe-636f9277939d	TCGA-ESCA	TCGA-IG-A97H	Primary Tumor	Pseudomonas yamanorum strain LBUM636 chromosome	NZ_CP012400.2
contig_5421580	WP_134553536.1	100	37	0	0	719	609	1	37	2.90E-18	76.6	5690c8f2-d5be-4c8b-8dbe-636f9277939d	TCGA-ESCA	TCGA-IG-A97H	Primary Tumor	Pseudomonas yamanorum strain LBUM636 chromosome	NZ_CP012400.2
contig_1056798	WP_029380372.1	98.592	142	2	0	10	435	159	300	4.17E-91	281	5690c8f2-d5be-4c8b-8dbe-636f9277939d	TCGA-ESCA	TCGA-IG-A97H	Primary Tumor	Pseudomonas yamanorum strain LBUM636 chromosome	NZ_CP012400.2
contig_5285762	WP_003219919.1	97.464	276	7	0	829	2	214	489	1.63E-145	426	5690c8f2-d5be-4c8b-8dbe-636f9277939d	TCGA-ESCA	TCGA-IG-A97H	Primary Tumor	Pseudomonas yamanorum strain LBUM636 chromosome	NZ_CP012400.2
contig_2141892	WP_194271336.1	97.143	35	1	0	889	993	1	35	3.13E-16	75.5	5690c8f2-d5be-4c8b-8dbe-636f9277939d	TCGA-ESCA	TCGA-IG-A97H	Primary Tumor	Acidovorax wautersii strain DSM 27981	NZ_FONX01000011.1
contig_3031878	WP_003210964.1	96.578	263	9	0	24	812	1	263	3.62E-175	490	5690c8f2-d5be-4c8b-8dbe-636f9277939d	TCGA-ESCA	TCGA-IG-A97H	Primary Tumor	Pseudomonas yamanorum strain LBUM636 chromosome	NZ_CP012400.2
contig_3031878	WP_003210962.1	98.621	145	2	0	911	1345	1	145	5.87E-98	302	5690c8f2-d5be-4c8b-8dbe-636f9277939d	TCGA-ESCA	TCGA-IG-A97H	Primary Tumor	Pseudomonas yamanorum strain LBUM636 chromosome	NZ_CP012400.2
contig_3506822	WP_008436527.1	97.853	559	12	0	17	1693	14	572	0	1053	5690c8f2-d5be-4c8b-8dbe-636f9277939d	TCGA-ESCA	TCGA-IG-A97H	Primary Tumor	Pseudomonas yamanorum strain LBUM636 chromosome	NZ_CP012400.2
contig_3506822	WP_003215421.1	98.592	213	3	0	1725	2363	1	213	1.67E-143	427	5690c8f2-d5be-4c8b-8dbe-636f9277939d	TCGA-ESCA	TCGA-IG-A97H	Primary Tumor	Pseudomonas yamanorum strain LBUM636 chromosome	NZ_CP012400.2
contig_1173651	WP_194271332.1	95.082	122	6	0	867	502	1	122	5.04E-81	248	5690c8f2-d5be-4c8b-8dbe-636f9277939d	TCGA-ESCA	TCGA-IG-A97H	Primary Tumor	Pseudomonas yamanorum strain LBUM636 chromosome	NZ_CP012400.2
contig_1791194	WP_059766023.1	97.802	182	4	0	5	550	116	297	1.06E-118	338	5690c8f2-d5be-4c8b-8dbe-636f9277939d	TCGA-ESCA	TCGA-IG-A97H	Primary Tumor	Pseudomonas yamanorum strain LBUM636 chromosome	NZ_CP012400.2
contig_395291	WP_003213515.1	98.964	193	2	0	625	1203	1	193	6.03E-121	348	5690c8f2-d5be-4c8b-8dbe-636f9277939d	TCGA-ESCA	TCGA-IG-A97H	Primary Tumor	Pseudomonas yamanorum strain LBUM636 chromosome	NZ_CP012400.2
contig_395291	WP_134327564.1	95.205	146	7	0	440	3	1	146	6.11E-86	273	5690c8f2-d5be-4c8b-8dbe-636f9277939d	TCGA-ESCA	TCGA-IG-A97H	Primary Tumor	Pseudomonas yamanorum strain LBUM636 chromosome	NZ_CP012400.2
contig_4947769	WP_106940575.1	100	24	0	0	3	74	28	51	4.84E-10	50.4	5690c8f2-d5be-4c8b-8dbe-636f9277939d	TCGA-ESCA	TCGA-IG-A97H	Primary Tumor	NA	NA
contig_885411	WP_011911830.1	95.513	156	7	0	477	944	1	156	9.59E-95	281	5690c8f2-d5be-4c8b-8dbe-636f9277939d	TCGA-ESCA	TCGA-IG-A97H	Primary Tumor	Lachnoanaerobaculum orale strain DSM 24553 DSM24553_4	NZ_RRCM01000004.1
contig_5534865	WP_003215423.1	97.351	151	4	0	653	201	1	151	9.03E-103	301	5690c8f2-d5be-4c8b-8dbe-636f9277939d	TCGA-ESCA	TCGA-IG-A97H	Primary Tumor	Pseudomonas yamanorum strain LBUM636 chromosome	NZ_CP012400.2
contig_1994192	WP_102367932.1	96.764	309	10	0	930	4	1	309	0	585	5690c8f2-d5be-4c8b-8dbe-636f9277939d	TCGA-ESCA	TCGA-IG-A97H	Primary Tumor	Pseudomonas yamanorum strain LBUM636 chromosome	NZ_CP012400.2
contig_205530	WP_003213515.1	98.204	167	2	1	611	114	41	207	2.64E-101	291	5690c8f2-d5be-4c8b-8dbe-636f9277939d	TCGA-ESCA	TCGA-IG-A97H	Primary Tumor	Pseudomonas yamanorum strain LBUM636 chromosome	NZ_CP012400.2
contig_5377201	WP_059761575.1	95.652	230	10	0	698	9	204	433	1.50E-157	455	5690c8f2-d5be-4c8b-8dbe-636f9277939d	TCGA-ESCA	TCGA-IG-A97H	Primary Tumor	Pseudomonas yamanorum strain LBUM636 chromosome	NZ_CP012400.2
contig_817417	WP_001325019.1	96.97	33	1	0	99	1	153	185	1.46E-14	63.2	5690c8f2-d5be-4c8b-8dbe-636f9277939d	TCGA-ESCA	TCGA-IG-A97H	Primary Tumor	Pseudomonas yamanorum strain LBUM636 chromosome	NZ_CP012400.2
contig_552310	WP_001260374.1	96.774	31	1	0	111	19	1	31	8.03E-15	66.6	5690c8f2-d5be-4c8b-8dbe-636f9277939d	TCGA-ESCA	TCGA-IG-A97H	Primary Tumor	Pseudomonas yamanorum strain LBUM636 chromosome	NZ_CP012400.2
contig_446043	WP_134327567.1	99.123	228	2	0	686	3	1	228	1.78E-153	441	5690c8f2-d5be-4c8b-8dbe-636f9277939d	TCGA-ESCA	TCGA-IG-A97H	Primary Tumor	Pseudomonas yamanorum strain LBUM636 chromosome	NZ_CP012400.2
contig_446043	WP_003213522.1	97.573	206	5	0	1308	691	1	206	6.48E-131	380	5690c8f2-d5be-4c8b-8dbe-636f9277939d	TCGA-ESCA	TCGA-IG-A97H	Primary Tumor	Pseudomonas yamanorum strain LBUM636 chromosome	NZ_CP012400.2
contig_3447154	WP_003210962.1	99.31	145	1	0	1	435	313	457	4.34E-98	290	5690c8f2-d5be-4c8b-8dbe-636f9277939d	TCGA-ESCA	TCGA-IG-A97H	Primary Tumor	Pseudomonas yamanorum strain LBUM636 chromosome	NZ_CP012400.2
contig_1299937	WP_005792389.1	97.143	105	3	0	595	909	1	105	3.99E-54	180	5690c8f2-d5be-4c8b-8dbe-636f9277939d	TCGA-ESCA	TCGA-IG-A97H	Primary Tumor	Pseudomonas yamanorum strain LBUM636 chromosome	NZ_CP012400.2
contig_1299937	WP_003177365.1	98.551	69	1	0	389	595	1	69	5.29E-37	132	5690c8f2-d5be-4c8b-8dbe-636f9277939d	TCGA-ESCA	TCGA-IG-A97H	Primary Tumor	Pseudomonas yamanorum strain LBUM636 chromosome	NZ_CP012400.2
contig_2261060	WP_059765712.1	98.095	105	2	0	682	368	164	268	3.20E-55	177	5690c8f2-d5be-4c8b-8dbe-636f9277939d	TCGA-ESCA	TCGA-IG-A97H	Primary Tumor	Pseudomonas yamanorum strain LBUM636 chromosome	NZ_CP012400.2
contig_1839565	WP_003218843.1	97.573	206	5	0	618	1	1	206	5.54E-148	420	5690c8f2-d5be-4c8b-8dbe-636f9277939d	TCGA-ESCA	TCGA-IG-A97H	Primary Tumor	Pseudomonas yamanorum strain LBUM636 chromosome	NZ_CP012400.2
contig_5028871	WP_048366003.1	97.647	85	2	0	2177	2431	1	85	1.29E-37	146	5690c8f2-d5be-4c8b-8dbe-636f9277939d	TCGA-ESCA	TCGA-IG-A97H	Primary Tumor	Pseudomonas yamanorum strain LBUM636 chromosome	NZ_CP012400.2
contig_374327	WP_059763803.1	95.484	155	7	0	466	2	106	260	8.85E-85	256	5690c8f2-d5be-4c8b-8dbe-636f9277939d	TCGA-ESCA	TCGA-IG-A97H	Primary Tumor	Pseudomonas yamanorum strain LBUM636 chromosome	NZ_CP012400.2
contig_4018300	WP_003215423.1	100	25	0	0	75	1	27	51	1.34E-12	55.8	5690c8f2-d5be-4c8b-8dbe-636f9277939d	TCGA-ESCA	TCGA-IG-A97H	Primary Tumor	NA	NA
contig_1738039	WP_059763803.1	95.935	123	5	0	2	370	295	417	7.70E-78	237	5690c8f2-d5be-4c8b-8dbe-636f9277939d	TCGA-ESCA	TCGA-IG-A97H	Primary Tumor	Pseudomonas yamanorum strain LBUM636 chromosome	NZ_CP012400.2
contig_1193600	WP_011347578.1	95.349	86	4	0	1175	918	1	86	2.94E-44	152	5690c8f2-d5be-4c8b-8dbe-636f9277939d	TCGA-ESCA	TCGA-IG-A97H	Primary Tumor	Pseudomonas yamanorum strain LBUM636 chromosome	NZ_CP012400.2
contig_1051833	WP_035884595.1	98.387	62	1	0	559	744	1	62	6.18E-37	126	5690c8f2-d5be-4c8b-8dbe-636f9277939d	TCGA-ESCA	TCGA-IG-A97H	Primary Tumor	NA	NA
contig_1051833	WP_000995360.1	98.387	62	1	0	559	744	1	62	1.87E-36	125	5690c8f2-d5be-4c8b-8dbe-636f9277939d	TCGA-ESCA	TCGA-IG-A97H	Primary Tumor	NA	NA
contig_1051833	WP_000995361.1	96.774	62	2	0	559	744	1	62	1.94E-35	122	5690c8f2-d5be-4c8b-8dbe-636f9277939d	TCGA-ESCA	TCGA-IG-A97H	Primary Tumor	NA	NA
contig_1051833	WP_001277463.1	95.161	62	3	0	559	744	1	62	1.75E-33	117	5690c8f2-d5be-4c8b-8dbe-636f9277939d	TCGA-ESCA	TCGA-IG-A97H	Primary Tumor	NA	NA
contig_3469031	WP_003210962.1	96.569	204	7	0	3	614	126	329	2.51E-141	403	5690c8f2-d5be-4c8b-8dbe-636f9277939d	TCGA-ESCA	TCGA-IG-A97H	Primary Tumor	Pseudomonas yamanorum strain LBUM636 chromosome	NZ_CP012400.2
contig_899531	WP_194271332.1	96.429	28	1	0	2	85	95	122	1.98E-10	58.2	5690c8f2-d5be-4c8b-8dbe-636f9277939d	TCGA-ESCA	TCGA-IG-A97H	Primary Tumor	Pseudomonas yamanorum strain LBUM636 chromosome	NZ_CP012400.2
contig_1166984	WP_003211049.1	100	52	0	0	149	304	1	52	3.97E-21	86.3	5690c8f2-d5be-4c8b-8dbe-636f9277939d	TCGA-ESCA	TCGA-IG-A97H	Primary Tumor	Pseudomonas yamanorum strain LBUM636 chromosome	NZ_CP012400.2
contig_760564	WP_003446102.1	97.368	114	3	0	566	225	1	114	3.32E-73	225	5690c8f2-d5be-4c8b-8dbe-636f9277939d	TCGA-ESCA	TCGA-IG-A97H	Primary Tumor	Pseudomonas yamanorum strain LBUM636 chromosome	NZ_CP012400.2
contig_513039	WP_214726227.1	95.238	21	1	0	64	2	183	203	1.06E-06	40.8	5690c8f2-d5be-4c8b-8dbe-636f9277939d	TCGA-ESCA	TCGA-IG-A97H	Primary Tumor	Pseudomonas yamanorum strain LBUM636 chromosome	NZ_CP012400.2
contig_3171129	WP_008436527.1	100	24	0	0	3	74	358	381	2.06E-11	54.3	5690c8f2-d5be-4c8b-8dbe-636f9277939d	TCGA-ESCA	TCGA-IG-A97H	Primary Tumor	Pseudomonas yamanorum strain LBUM636 chromosome	NZ_CP012400.2
contig_5268852	WP_003219919.1	98.942	189	2	0	1	567	66	254	7.80E-116	339	5690c8f2-d5be-4c8b-8dbe-636f9277939d	TCGA-ESCA	TCGA-IG-A97H	Primary Tumor	Pseudomonas yamanorum strain LBUM636 chromosome	NZ_CP012400.2
contig_5354545	WP_011347578.1	96.154	52	2	0	451	606	1	52	9.82E-21	82	5690c8f2-d5be-4c8b-8dbe-636f9277939d	TCGA-ESCA	TCGA-IG-A97H	Primary Tumor	Gluconacetobacter tumulicola strain LMG 27725 contig00005	NZ_JABEQL010000005.1
contig_4920590	WP_134327565.1	96.117	103	4	0	2	310	334	436	1.24E-64	204	5690c8f2-d5be-4c8b-8dbe-636f9277939d	TCGA-ESCA	TCGA-IG-A97H	Primary Tumor	Pseudomonas yamanorum strain LBUM636 chromosome	NZ_CP012400.2
contig_1146951	WP_010214247.1	97.101	69	2	0	1505	1299	1	69	8.84E-37	130	5690c8f2-d5be-4c8b-8dbe-636f9277939d	TCGA-ESCA	TCGA-IG-A97H	Primary Tumor	Pseudomonas yamanorum strain LBUM636 chromosome	NZ_CP012400.2
contig_599557	WP_010176042.1	98.413	63	1	0	122	310	1	63	5.29E-08	48.9	5690c8f2-d5be-4c8b-8dbe-636f9277939d	TCGA-ESCA	TCGA-IG-A97H	Primary Tumor	Pseudomonas yamanorum strain LBUM636 chromosome	NZ_CP012400.2
contig_792351	WP_003219919.1	97.727	88	2	0	264	1	122	209	4.55E-41	140	5690c8f2-d5be-4c8b-8dbe-636f9277939d	TCGA-ESCA	TCGA-IG-A97H	Primary Tumor	Pseudomonas yamanorum strain LBUM636 chromosome	NZ_CP012400.2
contig_4706941	WP_134327565.1	98.492	199	3	0	1	597	386	584	4.30E-136	393	5690c8f2-d5be-4c8b-8dbe-636f9277939d	TCGA-ESCA	TCGA-IG-A97H	Primary Tumor	Pseudomonas yamanorum strain LBUM636 chromosome	NZ_CP012400.2
contig_1800432	WP_206524990.1	95.652	23	1	0	697	629	1	23	2.05E-08	48.5	5690c8f2-d5be-4c8b-8dbe-636f9277939d	TCGA-ESCA	TCGA-IG-A97H	Primary Tumor	Pseudomonas yamanorum strain LBUM636 chromosome	NZ_CP012400.2
contig_5404269	WP_014818985.1	95.041	121	6	0	1989	2351	1	121	1.47E-64	213	5690c8f2-d5be-4c8b-8dbe-636f9277939d	TCGA-ESCA	TCGA-IG-A97H	Primary Tumor	Pseudomonas yamanorum strain LBUM636 chromosome	NZ_CP012400.2
contig_222857	WP_048364997.1	96.447	197	7	0	591	1	25	221	2.79E-125	354	5690c8f2-d5be-4c8b-8dbe-636f9277939d	TCGA-ESCA	TCGA-IG-A97H	Primary Tumor	Pseudomonas yamanorum strain LBUM636 chromosome	NZ_CP012400.2
contig_1004027	WP_059763398.1	100	24	0	0	73	2	266	289	1.60E-09	48.9	5690c8f2-d5be-4c8b-8dbe-636f9277939d	TCGA-ESCA	TCGA-IG-A97H	Primary Tumor	Pseudomonas yamanorum strain LBUM636 chromosome	NZ_CP012400.2
contig_3421258	WP_102367932.1	98.095	315	6	0	717	1661	1	315	0	626	5690c8f2-d5be-4c8b-8dbe-636f9277939d	TCGA-ESCA	TCGA-IG-A97H	Primary Tumor	Pseudomonas yamanorum strain LBUM636 chromosome	NZ_CP012400.2
contig_3371795	WP_048365290.1	98.361	61	1	0	183	1	1	61	9.29E-36	118	5690c8f2-d5be-4c8b-8dbe-636f9277939d	TCGA-ESCA	TCGA-IG-A97H	Primary Tumor	Pseudomonas yamanorum strain LBUM636 chromosome	NZ_CP012400.2
contig_3371795	WP_048365291.1	96.154	26	1	0	273	196	157	182	1.00E-09	52	5690c8f2-d5be-4c8b-8dbe-636f9277939d	TCGA-ESCA	TCGA-IG-A97H	Primary Tumor	Pseudomonas yamanorum strain LBUM636 chromosome	NZ_CP012400.2
contig_585509	WP_003209260.1	98.039	102	2	0	6	311	141	242	1.50E-64	196	5690c8f2-d5be-4c8b-8dbe-636f9277939d	TCGA-ESCA	TCGA-IG-A97H	Primary Tumor	Pseudomonas yamanorum strain LBUM636 chromosome	NZ_CP012400.2
contig_2488929	WP_059761575.1	97.143	210	6	0	630	1	1	210	1.42E-127	381	5690c8f2-d5be-4c8b-8dbe-636f9277939d	TCGA-ESCA	TCGA-IG-A97H	Primary Tumor	Pseudomonas yamanorum strain LBUM636 chromosome	NZ_CP012400.2
contig_4884321	WP_134327565.1	97.953	342	7	0	1030	5	208	549	0	682	5690c8f2-d5be-4c8b-8dbe-636f9277939d	TCGA-ESCA	TCGA-IG-A97H	Primary Tumor	Pseudomonas yamanorum strain LBUM636 chromosome	NZ_CP012400.2
contig_3044976	WP_005792389.1	95.833	24	1	0	2	73	39	62	4.79E-09	45.8	5690c8f2-d5be-4c8b-8dbe-636f9277939d	TCGA-ESCA	TCGA-IG-A97H	Primary Tumor	Pseudomonas yamanorum strain LBUM636 chromosome	NZ_CP012400.2
contig_1243722	WP_059766023.1	95.37	324	15	0	1006	35	2	325	0	611	5690c8f2-d5be-4c8b-8dbe-636f9277939d	TCGA-ESCA	TCGA-IG-A97H	Primary Tumor	Pseudomonas yamanorum strain LBUM636 chromosome	NZ_CP012400.2
contig_3437738	WP_003209260.1	95.726	117	5	0	366	16	167	283	9.34E-74	220	5690c8f2-d5be-4c8b-8dbe-636f9277939d	TCGA-ESCA	TCGA-IG-A97H	Primary Tumor	Pseudomonas yamanorum strain LBUM636 chromosome	NZ_CP012400.2
contig_1023639	WP_024227131.1	100	24	0	0	2	73	31	54	7.17E-11	49.7	5690c8f2-d5be-4c8b-8dbe-636f9277939d	TCGA-ESCA	TCGA-IG-A97H	Primary Tumor	Pseudomonas yamanorum strain LBUM636 chromosome	NZ_CP012400.2
contig_1023639	WP_033805674.1	100	24	0	0	2	73	2	25	7.28E-11	49.3	5690c8f2-d5be-4c8b-8dbe-636f9277939d	TCGA-ESCA	TCGA-IG-A97H	Primary Tumor	Pseudomonas yamanorum strain LBUM636 chromosome	NZ_CP012400.2
contig_1023639	WP_032313122.1	100	24	0	0	2	73	44	67	8.41E-11	50.1	5690c8f2-d5be-4c8b-8dbe-636f9277939d	TCGA-ESCA	TCGA-IG-A97H	Primary Tumor	Pseudomonas yamanorum strain LBUM636 chromosome	NZ_CP012400.2
contig_1023639	WP_105512388.1	100	24	0	0	2	73	84	107	1.19E-10	50.4	5690c8f2-d5be-4c8b-8dbe-636f9277939d	TCGA-ESCA	TCGA-IG-A97H	Primary Tumor	Pseudomonas yamanorum strain LBUM636 chromosome	NZ_CP012400.2
contig_1023639	WP_024232618.1	100	24	0	0	2	73	64	87	1.28E-10	50.1	5690c8f2-d5be-4c8b-8dbe-636f9277939d	TCGA-ESCA	TCGA-IG-A97H	Primary Tumor	Pseudomonas yamanorum strain LBUM636 chromosome	NZ_CP012400.2
contig_1023639	WP_109076824.1	100	24	0	0	2	73	81	104	1.32E-10	50.4	5690c8f2-d5be-4c8b-8dbe-636f9277939d	TCGA-ESCA	TCGA-IG-A97H	Primary Tumor	Pseudomonas yamanorum strain LBUM636 chromosome	NZ_CP012400.2
contig_1023639	WP_048968128.1	100	24	0	0	2	73	74	97	1.35E-10	50.1	5690c8f2-d5be-4c8b-8dbe-636f9277939d	TCGA-ESCA	TCGA-IG-A97H	Primary Tumor	Pseudomonas yamanorum strain LBUM636 chromosome	NZ_CP012400.2
contig_1023639	WP_000683105.1	100	24	0	0	2	73	84	107	1.36E-10	50.4	5690c8f2-d5be-4c8b-8dbe-636f9277939d	TCGA-ESCA	TCGA-IG-A97H	Primary Tumor	Pseudomonas yamanorum strain LBUM636 chromosome	NZ_CP012400.2
contig_1023639	WP_000683158.1	100	24	0	0	2	73	84	107	1.40E-10	50.4	5690c8f2-d5be-4c8b-8dbe-636f9277939d	TCGA-ESCA	TCGA-IG-A97H	Primary Tumor	Pseudomonas yamanorum strain LBUM636 chromosome	NZ_CP012400.2
contig_3529679	WP_134553536.1	100	37	0	0	580	690	1	37	4.21E-18	77	5690c8f2-d5be-4c8b-8dbe-636f9277939d	TCGA-ESCA	TCGA-IG-A97H	Primary Tumor	Pseudomonas yamanorum strain LBUM636 chromosome	NZ_CP012400.2
contig_3215481	WP_147325908.1	100	32	0	0	98	3	104	135	1.32E-16	67.8	5690c8f2-d5be-4c8b-8dbe-636f9277939d	TCGA-ESCA	TCGA-IG-A97H	Primary Tumor	NA	NA
contig_3215481	WP_000123343.1	100	32	0	0	98	3	104	135	2.40E-16	68.9	5690c8f2-d5be-4c8b-8dbe-636f9277939d	TCGA-ESCA	TCGA-IG-A97H	Primary Tumor	NA	NA
contig_3215481	WP_118924900.1	100	32	0	0	98	3	91	122	2.51E-16	68.6	5690c8f2-d5be-4c8b-8dbe-636f9277939d	TCGA-ESCA	TCGA-IG-A97H	Primary Tumor	NA	NA
contig_3217660	WP_011911830.1	97.378	267	7	0	952	152	1	267	0	512	5690c8f2-d5be-4c8b-8dbe-636f9277939d	TCGA-ESCA	TCGA-IG-A97H	Primary Tumor	Pseudomonas luteola strain ACRSF NODE_9_length_239177_cov_21.303540_pilon	NZ_JAKREJ010000009.1
contig_3217660	WP_017678263.1	97.727	44	1	0	283	152	1	44	1.91E-23	92.8	5690c8f2-d5be-4c8b-8dbe-636f9277939d	TCGA-ESCA	TCGA-IG-A97H	Primary Tumor	Pseudomonas luteola strain ACRSF NODE_9_length_239177_cov_21.303540_pilon	NZ_JAKREJ010000009.1
contig_1699951	WP_003210966.1	99.535	215	1	0	294	938	1	215	2.68E-155	434	5690c8f2-d5be-4c8b-8dbe-636f9277939d	TCGA-ESCA	TCGA-IG-A97H	Primary Tumor	Pseudomonas yamanorum strain LBUM636 chromosome	NZ_CP012400.2
contig_622888	WP_003218843.1	98.413	63	1	0	1	189	233	295	2.95E-39	130	5690c8f2-d5be-4c8b-8dbe-636f9277939d	TCGA-ESCA	TCGA-IG-A97H	Primary Tumor	Pseudomonas yamanorum strain LBUM636 chromosome	NZ_CP012400.2
contig_1716282	WP_059763313.1	100	24	0	0	2	73	112	135	9.76E-11	52.4	5690c8f2-d5be-4c8b-8dbe-636f9277939d	TCGA-ESCA	TCGA-IG-A97H	Primary Tumor	NA	NA
contig_5175815	WP_059761575.1	95.679	162	7	0	486	1	404	565	2.81E-107	323	5690c8f2-d5be-4c8b-8dbe-636f9277939d	TCGA-ESCA	TCGA-IG-A97H	Primary Tumor	Pseudomonas yamanorum strain LBUM636 chromosome	NZ_CP012400.2
contig_1177861	WP_008439522.1	97.462	197	5	0	2	592	374	570	5.48E-106	317	5690c8f2-d5be-4c8b-8dbe-636f9277939d	TCGA-ESCA	TCGA-IG-A97H	Primary Tumor	Pseudomonas yamanorum strain LBUM636 chromosome	NZ_CP012400.2
contig_1174825	WP_048363844.1	100	27	0	0	3	83	287	313	1.15E-12	58.2	5690c8f2-d5be-4c8b-8dbe-636f9277939d	TCGA-ESCA	TCGA-IG-A97H	Primary Tumor	Pseudomonas yamanorum strain LBUM636 chromosome	NZ_CP012400.2
contig_1981134	WP_004098955.1	95.833	24	1	0	73	2	486	509	4.33E-09	47.8	5690c8f2-d5be-4c8b-8dbe-636f9277939d	TCGA-ESCA	TCGA-IG-A97H	Primary Tumor	Pseudomonas yamanorum strain LBUM636 chromosome	NZ_CP012400.2
contig_4923993	WP_011911830.1	100	134	0	0	1	402	134	267	4.21E-89	278	5690c8f2-d5be-4c8b-8dbe-636f9277939d	TCGA-ESCA	TCGA-IG-A97H	Primary Tumor	Pseudomonas fulva strain YAB-1 contig17	NZ_LAWW01000017.1
contig_4923993	WP_017678263.1	97.727	44	1	0	271	402	1	44	2.14E-23	92.8	5690c8f2-d5be-4c8b-8dbe-636f9277939d	TCGA-ESCA	TCGA-IG-A97H	Primary Tumor	Pseudomonas fulva strain YAB-1 contig17	NZ_LAWW01000017.1
contig_5435659	WP_134327565.1	97.857	140	3	0	3	422	215	354	2.07E-93	280	5690c8f2-d5be-4c8b-8dbe-636f9277939d	TCGA-ESCA	TCGA-IG-A97H	Primary Tumor	Pseudomonas yamanorum strain LBUM636 chromosome	NZ_CP012400.2
contig_5597588	WP_003151133.1	100	125	0	0	697	323	1	125	1.19E-86	257	5690c8f2-d5be-4c8b-8dbe-636f9277939d	TCGA-ESCA	TCGA-IG-A97H	Primary Tumor	Pseudomonas paracarnis strain UBT403	NZ_CAJFCM010000002.1
contig_5597588	WP_001172026.1	100	111	0	0	339	7	1	111	2.43E-74	225	5690c8f2-d5be-4c8b-8dbe-636f9277939d	TCGA-ESCA	TCGA-IG-A97H	Primary Tumor	Pseudomonas paracarnis strain UBT403	NZ_CAJFCM010000002.1
contig_662533	WP_003158917.1	97.156	211	6	0	1123	491	351	561	4.59E-136	399	5690c8f2-d5be-4c8b-8dbe-636f9277939d	TCGA-ESCA	TCGA-IG-A97H	Primary Tumor	Acidovorax soli strain DSM 25157	NZ_FNQJ01000028.1
contig_662533	WP_000995360.1	97.521	121	3	0	471	109	1	121	7.21E-56	178	5690c8f2-d5be-4c8b-8dbe-636f9277939d	TCGA-ESCA	TCGA-IG-A97H	Primary Tumor	Acidovorax soli strain DSM 25157	NZ_FNQJ01000028.1
contig_662533	WP_035884595.1	95.041	121	6	0	471	109	1	121	1.65E-55	177	5690c8f2-d5be-4c8b-8dbe-636f9277939d	TCGA-ESCA	TCGA-IG-A97H	Primary Tumor	Acidovorax soli strain DSM 25157	NZ_FNQJ01000028.1
contig_1784582	WP_008436527.1	98.473	131	2	0	394	2	14	144	1.29E-76	236	5690c8f2-d5be-4c8b-8dbe-636f9277939d	TCGA-ESCA	TCGA-IG-A97H	Primary Tumor	Pseudomonas yamanorum strain LBUM636 chromosome	NZ_CP012400.2
contig_5002124	WP_008436527.1	97.032	438	13	0	1390	77	135	572	0	828	5690c8f2-d5be-4c8b-8dbe-636f9277939d	TCGA-ESCA	TCGA-IG-A97H	Primary Tumor	Pseudomonas yamanorum strain LBUM636 chromosome	NZ_CP012400.2
contig_1041045	WP_003209260.1	100	19	0	0	235	179	265	283	4.31E-07	45.1	5690c8f2-d5be-4c8b-8dbe-636f9277939d	TCGA-ESCA	TCGA-IG-A97H	Primary Tumor	Pseudomonas yamanorum strain LBUM636 chromosome	NZ_CP012400.2
contig_732452	WP_010176042.1	98.413	63	1	0	463	275	1	63	4.26E-08	48.9	5690c8f2-d5be-4c8b-8dbe-636f9277939d	TCGA-ESCA	TCGA-IG-A97H	Primary Tumor	Pseudomonas yamanorum strain LBUM636 chromosome	NZ_CP012400.2
contig_584148	WP_048365289.1	96.078	102	4	0	195	500	1	102	5.95E-60	194	5690c8f2-d5be-4c8b-8dbe-636f9277939d	TCGA-ESCA	TCGA-IG-A97H	Primary Tumor	Pseudomonas fluorescens strain ATCC 13525 chromosome I	NZ_LT907842.1
contig_1153150	WP_134327564.1	97.727	220	5	0	1	660	424	643	1.98E-134	399	5690c8f2-d5be-4c8b-8dbe-636f9277939d	TCGA-ESCA	TCGA-IG-A97H	Primary Tumor	Pseudomonas yamanorum strain LBUM636 chromosome	NZ_CP012400.2
contig_955130	WP_000818601.1	100	24	0	0	3	74	107	130	5.61E-11	52.4	5690c8f2-d5be-4c8b-8dbe-636f9277939d	TCGA-ESCA	TCGA-IG-A97H	Primary Tumor	Pseudomonas yamanorum strain LBUM636 chromosome	NZ_CP012400.2
contig_5160045	WP_098549012.1	98.901	91	1	0	753	481	1	91	1.55E-54	181	5690c8f2-d5be-4c8b-8dbe-636f9277939d	TCGA-ESCA	TCGA-IG-A97H	Primary Tumor	Pseudomonas yamanorum strain LBUM636 chromosome	NZ_CP012400.2
contig_2262107	WP_134326153.1	99.083	109	1	0	2	328	257	365	3.68E-60	192	5690c8f2-d5be-4c8b-8dbe-636f9277939d	TCGA-ESCA	TCGA-IG-A97H	Primary Tumor	Pseudomonas yamanorum strain LBUM636 chromosome	NZ_CP012400.2
contig_5156638	WP_162853521.1	95.833	72	3	0	218	3	1	72	1.74E-47	146	5690c8f2-d5be-4c8b-8dbe-636f9277939d	TCGA-ESCA	TCGA-IG-A97H	Primary Tumor	Pseudomonas yamanorum strain LBUM636 chromosome	NZ_CP012400.2
contig_920432	WP_048364997.1	96.414	251	9	0	1	753	35	285	9.95E-168	467	5690c8f2-d5be-4c8b-8dbe-636f9277939d	TCGA-ESCA	TCGA-IG-A97H	Primary Tumor	Pseudomonas yamanorum strain LBUM636 chromosome	NZ_CP012400.2
contig_3281210	WP_048365289.1	96.078	102	4	0	2065	1760	1	102	4.39E-59	194	5690c8f2-d5be-4c8b-8dbe-636f9277939d	TCGA-ESCA	TCGA-IG-A97H	Primary Tumor	Pseudomonas yamanorum strain LBUM636 chromosome	NZ_CP012400.2
contig_5598264	WP_003176137.1	96.241	133	3	1	447	845	1	131	3.80E-84	257	5690c8f2-d5be-4c8b-8dbe-636f9277939d	TCGA-ESCA	TCGA-IG-A97H	Primary Tumor	Pseudomonas yamanorum strain LBUM636 chromosome	NZ_CP012400.2
contig_790867	WP_102367932.1	97.826	184	4	0	553	2	268	451	6.09E-115	335	5690c8f2-d5be-4c8b-8dbe-636f9277939d	TCGA-ESCA	TCGA-IG-A97H	Primary Tumor	Pseudomonas yamanorum strain LBUM636 chromosome	NZ_CP012400.2
contig_1002677	WP_048363399.1	95.652	115	5	0	2	346	94	208	1.34E-63	195	5690c8f2-d5be-4c8b-8dbe-636f9277939d	TCGA-ESCA	TCGA-IG-A97H	Primary Tumor	Pseudomonas yamanorum strain LBUM636 chromosome	NZ_CP012400.2
contig_1863544	WP_008439522.1	97.087	103	3	0	2	310	173	275	1.52E-62	199	5690c8f2-d5be-4c8b-8dbe-636f9277939d	TCGA-ESCA	TCGA-IG-A97H	Primary Tumor	Pseudomonas yamanorum strain LBUM636 chromosome	NZ_CP012400.2
contig_1782439	WP_003210962.1	100	120	0	0	365	6	333	452	2.01E-79	241	5690c8f2-d5be-4c8b-8dbe-636f9277939d	TCGA-ESCA	TCGA-IG-A97H	Primary Tumor	Pseudomonas yamanorum strain LBUM636 chromosome	NZ_CP012400.2
contig_3560030	WP_001138014.1	95.522	201	9	0	1849	2451	788	988	2.79E-121	390	5690c8f2-d5be-4c8b-8dbe-636f9277939d	TCGA-ESCA	TCGA-IG-A97H	Primary Tumor	Pseudomonas fulva strain YAB-1 contig17	NZ_LAWW01000017.1
contig_3560030	WP_001762520.1	96.154	104	4	0	2140	2451	1	104	1.22E-62	205	5690c8f2-d5be-4c8b-8dbe-636f9277939d	TCGA-ESCA	TCGA-IG-A97H	Primary Tumor	Pseudomonas fulva strain YAB-1 contig17	NZ_LAWW01000017.1
contig_3560030	WP_139785910.1	95.652	69	3	0	2245	2451	1	69	7.88E-40	140	5690c8f2-d5be-4c8b-8dbe-636f9277939d	TCGA-ESCA	TCGA-IG-A97H	Primary Tumor	Pseudomonas fulva strain YAB-1 contig17	NZ_LAWW01000017.1
contig_572170	WP_004577240.1	98.058	103	2	0	970	1278	1	103	1.05E-63	207	5690c8f2-d5be-4c8b-8dbe-636f9277939d	TCGA-ESCA	TCGA-IG-A97H	Primary Tumor	Pseudomonas yamanorum strain LBUM636 chromosome	NZ_CP012400.2
contig_2373692	WP_134327564.1	97.525	202	5	0	4	609	256	457	3.53E-128	374	5690c8f2-d5be-4c8b-8dbe-636f9277939d	TCGA-ESCA	TCGA-IG-A97H	Primary Tumor	Pseudomonas yamanorum strain LBUM636 chromosome	NZ_CP012400.2
contig_5615621	WP_102606419.1	95.935	123	5	0	1	369	52	174	9.98E-60	184	5690c8f2-d5be-4c8b-8dbe-636f9277939d	TCGA-ESCA	TCGA-IG-A97H	Primary Tumor	Pseudomonas yamanorum strain LBUM636 chromosome	NZ_CP012400.2
contig_1253111	WP_024632969.1	95.833	24	1	0	73	2	100	123	1.79E-09	48.9	5690c8f2-d5be-4c8b-8dbe-636f9277939d	TCGA-ESCA	TCGA-IG-A97H	Primary Tumor	Pseudomonas yamanorum strain LBUM636 chromosome	NZ_CP012400.2
contig_282050	WP_087692903.1	97.895	475	10	0	1769	345	1	475	0	819	5690c8f2-d5be-4c8b-8dbe-636f9277939d	TCGA-ESCA	TCGA-IG-A97H	Primary Tumor	Pseudomonas yamanorum strain LBUM636 chromosome	NZ_CP012400.2
contig_1901578	WP_060754513.1	100	46	0	0	306	169	1	46	2.78E-09	53.9	5690c8f2-d5be-4c8b-8dbe-636f9277939d	TCGA-ESCA	TCGA-IG-A97H	Primary Tumor	Pseudomonas yamanorum strain LBUM636 chromosome	NZ_CP012400.2
contig_1901578	WP_003190018.1	97.826	46	1	0	306	169	1	46	7.17E-09	52.8	5690c8f2-d5be-4c8b-8dbe-636f9277939d	TCGA-ESCA	TCGA-IG-A97H	Primary Tumor	Pseudomonas yamanorum strain LBUM636 chromosome	NZ_CP012400.2
contig_1032207	WP_050471560.1	95.833	24	1	0	73	2	181	204	1.02E-09	49.3	5690c8f2-d5be-4c8b-8dbe-636f9277939d	TCGA-ESCA	TCGA-IG-A97H	Primary Tumor	Pseudomonas yamanorum strain LBUM636 chromosome	NZ_CP012400.2
contig_4876600	WP_194271336.1	97.297	185	5	0	598	44	1	185	2.26E-131	369	5690c8f2-d5be-4c8b-8dbe-636f9277939d	TCGA-ESCA	TCGA-IG-A97H	Primary Tumor	Acidovorax wautersii strain DSM 27981	NZ_FONX01000011.1
contig_4523864	WP_003304067.1	95.192	104	5	0	747	436	1	104	1.16E-62	196	5690c8f2-d5be-4c8b-8dbe-636f9277939d	TCGA-ESCA	TCGA-IG-A97H	Primary Tumor	Pseudomonas yamanorum strain LBUM636 chromosome	NZ_CP012400.2
contig_4523864	WP_005415415.1	97.727	44	1	0	893	762	1	44	2.25E-23	91.7	5690c8f2-d5be-4c8b-8dbe-636f9277939d	TCGA-ESCA	TCGA-IG-A97H	Primary Tumor	Pseudomonas yamanorum strain LBUM636 chromosome	NZ_CP012400.2
contig_5374351	WP_004577240.1	100	246	0	0	740	3	1	246	1.30E-167	466	5690c8f2-d5be-4c8b-8dbe-636f9277939d	TCGA-ESCA	TCGA-IG-A97H	Primary Tumor	Pseudomonas gessardii strain LMG 21604	NZ_FNKR01000003.1
contig_5374351	WP_156029280.1	100	23	0	0	71	3	1	23	3.20E-09	52.8	5690c8f2-d5be-4c8b-8dbe-636f9277939d	TCGA-ESCA	TCGA-IG-A97H	Primary Tumor	Pseudomonas gessardii strain LMG 21604	NZ_FNKR01000003.1
contig_5470011	WP_059761690.1	97.368	38	1	0	3	116	387	424	1.21E-13	72.4	5690c8f2-d5be-4c8b-8dbe-636f9277939d	TCGA-ESCA	TCGA-IG-A97H	Primary Tumor	Pseudomonas yamanorum strain LBUM636 chromosome	NZ_CP012400.2
contig_933304	WP_008439522.1	100	24	0	0	74	3	201	224	5.82E-10	50.1	5690c8f2-d5be-4c8b-8dbe-636f9277939d	TCGA-ESCA	TCGA-IG-A97H	Primary Tumor	Pseudomonas yamanorum strain LBUM636 chromosome	NZ_CP012400.2
contig_538645	WP_162853521.1	96	25	1	0	1	75	10	34	2.20E-11	51.2	5690c8f2-d5be-4c8b-8dbe-636f9277939d	TCGA-ESCA	TCGA-IG-A97H	Primary Tumor	Pseudomonas yamanorum strain LBUM636 chromosome	NZ_CP012400.2
contig_1736734	WP_134326153.1	97.826	92	2	0	278	3	308	399	2.15E-59	189	5690c8f2-d5be-4c8b-8dbe-636f9277939d	TCGA-ESCA	TCGA-IG-A97H	Primary Tumor	Pseudomonas yamanorum strain LBUM636 chromosome	NZ_CP012400.2
contig_3074339	WP_000080885.1	100	24	0	0	2	73	44	67	1.03E-10	51.2	5690c8f2-d5be-4c8b-8dbe-636f9277939d	TCGA-ESCA	TCGA-IG-A97H	Primary Tumor	Shigella sonnei strain SE6-1 chromosome	NZ_CP055292.1
contig_5511205	WP_087694260.1	99.429	175	1	0	500	1024	1	175	2.41E-126	369	5690c8f2-d5be-4c8b-8dbe-636f9277939d	TCGA-ESCA	TCGA-IG-A97H	Primary Tumor	Pseudomonas yamanorum strain LBUM636 chromosome	NZ_CP012400.2
contig_5511205	WP_003219919.1	99.237	131	1	0	67	459	422	552	7.80E-73	234	5690c8f2-d5be-4c8b-8dbe-636f9277939d	TCGA-ESCA	TCGA-IG-A97H	Primary Tumor	Pseudomonas yamanorum strain LBUM636 chromosome	NZ_CP012400.2
contig_1674769	WP_059761575.1	97.436	78	2	0	2	235	366	443	1.97E-47	159	5690c8f2-d5be-4c8b-8dbe-636f9277939d	TCGA-ESCA	TCGA-IG-A97H	Primary Tumor	Pseudomonas yamanorum strain LBUM636 chromosome	NZ_CP012400.2
contig_3557151	WP_134327564.1	100	24	0	0	2	73	55	78	5.40E-09	47.4	5690c8f2-d5be-4c8b-8dbe-636f9277939d	TCGA-ESCA	TCGA-IG-A97H	Primary Tumor	NA	NA
contig_236158	WP_003210962.1	98.394	249	4	0	748	2	1	249	1.95E-177	506	5690c8f2-d5be-4c8b-8dbe-636f9277939d	TCGA-ESCA	TCGA-IG-A97H	Primary Tumor	Pseudomonas yamanorum strain LBUM636 chromosome	NZ_CP012400.2
contig_236158	WP_003210964.1	98.558	208	3	0	1470	847	56	263	4.49E-147	421	5690c8f2-d5be-4c8b-8dbe-636f9277939d	TCGA-ESCA	TCGA-IG-A97H	Primary Tumor	Pseudomonas yamanorum strain LBUM636 chromosome	NZ_CP012400.2
contig_2411515	WP_010053067.1	98.305	59	1	0	1199	1023	190	248	2.42E-31	119	5690c8f2-d5be-4c8b-8dbe-636f9277939d	TCGA-ESCA	TCGA-IG-A97H	Primary Tumor	Pseudomonas yamanorum strain LBUM636 chromosome	NZ_CP012400.2
contig_3162974	WP_134327564.1	97.475	198	5	0	34	627	77	274	3.05E-92	282	5690c8f2-d5be-4c8b-8dbe-636f9277939d	TCGA-ESCA	TCGA-IG-A97H	Primary Tumor	Pseudomonas yamanorum strain LBUM636 chromosome	NZ_CP012400.2
contig_1051124	WP_059761575.1	97.333	75	2	0	625	849	1	75	9.65E-41	149	5690c8f2-d5be-4c8b-8dbe-636f9277939d	TCGA-ESCA	TCGA-IG-A97H	Primary Tumor	Pseudomonas yamanorum strain LBUM636 chromosome	NZ_CP012400.2
contig_902254	WP_001138014.1	95.676	185	8	0	556	2	788	972	7.28E-116	357	5690c8f2-d5be-4c8b-8dbe-636f9277939d	TCGA-ESCA	TCGA-IG-A97H	Primary Tumor	Pseudomonas yamanorum strain LBUM636 chromosome	NZ_CP012400.2
contig_902254	WP_001762520.1	96.591	88	3	0	265	2	1	88	9.88E-55	173	5690c8f2-d5be-4c8b-8dbe-636f9277939d	TCGA-ESCA	TCGA-IG-A97H	Primary Tumor	Pseudomonas yamanorum strain LBUM636 chromosome	NZ_CP012400.2
contig_639799	WP_134327567.1	96.364	55	2	0	144	308	1	55	7.32E-28	102	5690c8f2-d5be-4c8b-8dbe-636f9277939d	TCGA-ESCA	TCGA-IG-A97H	Primary Tumor	Pseudomonas yamanorum strain LBUM636 chromosome	NZ_CP012400.2
contig_5112415	WP_003176285.1	100	54	0	0	89	250	1	54	5.13E-32	109	5690c8f2-d5be-4c8b-8dbe-636f9277939d	TCGA-ESCA	TCGA-IG-A97H	Primary Tumor	Pseudomonas yamanorum strain LBUM636 chromosome	NZ_CP012400.2
contig_691783	WP_059763398.1	96.296	27	1	0	1	81	263	289	6.16E-11	53.1	5690c8f2-d5be-4c8b-8dbe-636f9277939d	TCGA-ESCA	TCGA-IG-A97H	Primary Tumor	Pseudomonas yamanorum strain LBUM636 chromosome	NZ_CP012400.2
contig_1013826	WP_008439522.1	99.697	330	1	0	1207	218	302	631	0	529	5690c8f2-d5be-4c8b-8dbe-636f9277939d	TCGA-ESCA	TCGA-IG-A97H	Primary Tumor	Pseudomonas yamanorum strain LBUM636 chromosome	NZ_CP012400.2
contig_19217	WP_087692903.1	97.701	348	8	0	2	1045	128	475	0	603	5690c8f2-d5be-4c8b-8dbe-636f9277939d	TCGA-ESCA	TCGA-IG-A97H	Primary Tumor	Pseudomonas yamanorum strain LBUM636 chromosome	NZ_CP012400.2
contig_550630	WP_134326155.1	95.192	104	5	0	312	1	1	104	3.55E-62	197	5690c8f2-d5be-4c8b-8dbe-636f9277939d	TCGA-ESCA	TCGA-IG-A97H	Primary Tumor	Pseudomonas yamanorum strain LBUM636 chromosome	NZ_CP012400.2
contig_550630	WP_008431773.1	98.63	73	1	0	557	339	238	310	1.46E-26	102	5690c8f2-d5be-4c8b-8dbe-636f9277939d	TCGA-ESCA	TCGA-IG-A97H	Primary Tumor	Pseudomonas yamanorum strain LBUM636 chromosome	NZ_CP012400.2
contig_1892376	WP_059765306.1	96	25	1	0	1	75	127	151	5.13E-10	50.4	5690c8f2-d5be-4c8b-8dbe-636f9277939d	TCGA-ESCA	TCGA-IG-A97H	Primary Tumor	NA	NA
contig_358011	WP_003215423.1	98.78	82	1	0	632	877	70	151	1.29E-74	168	5690c8f2-d5be-4c8b-8dbe-636f9277939d	TCGA-ESCA	TCGA-IG-A97H	Primary Tumor	Pseudomonas yamanorum strain LBUM636 chromosome	NZ_CP012400.2
contig_358011	WP_003215423.1	95.238	63	3	0	426	614	1	63	1.29E-74	129	5690c8f2-d5be-4c8b-8dbe-636f9277939d	TCGA-ESCA	TCGA-IG-A97H	Primary Tumor	Pseudomonas yamanorum strain LBUM636 chromosome	NZ_CP012400.2
contig_358011	WP_003215424.1	97.561	82	2	0	246	1	1	82	8.52E-17	75.5	5690c8f2-d5be-4c8b-8dbe-636f9277939d	TCGA-ESCA	TCGA-IG-A97H	Primary Tumor	Pseudomonas yamanorum strain LBUM636 chromosome	NZ_CP012400.2
contig_4703346	WP_003210966.1	95.833	24	1	0	2	73	74	97	6.64E-10	49.7	5690c8f2-d5be-4c8b-8dbe-636f9277939d	TCGA-ESCA	TCGA-IG-A97H	Primary Tumor	Pseudomonas yamanorum strain LBUM636 chromosome	NZ_CP012400.2
contig_1068345	WP_131623226.1	96.552	29	1	0	2	88	467	495	3.96E-14	62.4	5690c8f2-d5be-4c8b-8dbe-636f9277939d	TCGA-ESCA	TCGA-IG-A97H	Primary Tumor	Pseudomonas yamanorum strain LBUM636 chromosome	NZ_CP012400.2
contig_298894	WP_049262323.1	100	31	0	0	98	6	1	31	1.89E-14	67.8	5690c8f2-d5be-4c8b-8dbe-636f9277939d	TCGA-ESCA	TCGA-IG-A97H	Primary Tumor	Pseudomonas yamanorum strain LBUM636 chromosome	NZ_CP012400.2
contig_181693	WP_090368335.1	96.364	110	4	0	818	489	24	133	1.22E-74	223	5690c8f2-d5be-4c8b-8dbe-636f9277939d	TCGA-ESCA	TCGA-IG-A97H	Primary Tumor	Pseudomonas yamanorum strain LBUM636 chromosome	NZ_CP012400.2
contig_5551259	WP_134327566.1	99.138	116	1	0	46	393	21	136	7.02E-78	236	5690c8f2-d5be-4c8b-8dbe-636f9277939d	TCGA-ESCA	TCGA-IG-A97H	Primary Tumor	Pseudomonas yamanorum strain LBUM636 chromosome	NZ_CP012400.2
contig_247263	WP_003210962.1	95.652	23	1	0	74	6	96	118	1.81E-10	51.6	5690c8f2-d5be-4c8b-8dbe-636f9277939d	TCGA-ESCA	TCGA-IG-A97H	Primary Tumor	Cutibacterium acnes HL096PA1	NC_021085.1
contig_2543463	WP_003210962.1	100	59	0	0	1	177	435	493	1.12E-34	122	5690c8f2-d5be-4c8b-8dbe-636f9277939d	TCGA-ESCA	TCGA-IG-A97H	Primary Tumor	Pseudomonas yamanorum strain LBUM636 chromosome	NZ_CP012400.2
contig_546534	WP_024632969.1	95.833	24	1	0	1	72	102	125	7.77E-10	50.1	5690c8f2-d5be-4c8b-8dbe-636f9277939d	TCGA-ESCA	TCGA-IG-A97H	Primary Tumor	Pseudomonas yamanorum strain LBUM636 chromosome	NZ_CP012400.2
contig_3361768	WP_004577240.1	99.58	238	1	0	1	714	83	320	1.98E-159	455	5690c8f2-d5be-4c8b-8dbe-636f9277939d	TCGA-ESCA	TCGA-IG-A97H	Primary Tumor	Pseudomonas yamanorum strain LBUM636 chromosome	NZ_CP012400.2
contig_3361768	WP_156029280.1	100	97	0	0	424	714	1	97	6.10E-66	207	5690c8f2-d5be-4c8b-8dbe-636f9277939d	TCGA-ESCA	TCGA-IG-A97H	Primary Tumor	Pseudomonas yamanorum strain LBUM636 chromosome	NZ_CP012400.2
contig_393976	WP_003209260.1	100	27	0	0	83	3	142	168	7.18E-12	55.5	5690c8f2-d5be-4c8b-8dbe-636f9277939d	TCGA-ESCA	TCGA-IG-A97H	Primary Tumor	Pseudomonas yamanorum strain LBUM636 chromosome	NZ_CP012400.2
contig_5013080	WP_134327567.1	99.222	257	2	0	1	771	38	294	0	508	5690c8f2-d5be-4c8b-8dbe-636f9277939d	TCGA-ESCA	TCGA-IG-A97H	Primary Tumor	Pseudomonas yamanorum strain LBUM636 chromosome	NZ_CP012400.2
contig_1968190	WP_048362434.1	97.71	131	3	0	2	394	325	455	9.26E-87	260	5690c8f2-d5be-4c8b-8dbe-636f9277939d	TCGA-ESCA	TCGA-IG-A97H	Primary Tumor	Pseudomonas yamanorum strain LBUM636 chromosome	NZ_CP012400.2
contig_1035213	WP_098549012.1	100	91	0	0	113	385	1	91	2.33E-60	184	5690c8f2-d5be-4c8b-8dbe-636f9277939d	TCGA-ESCA	TCGA-IG-A97H	Primary Tumor	Pseudomonas yamanorum strain LBUM636 chromosome	NZ_CP012400.2
contig_961741	WP_134327564.1	95.625	160	7	0	480	1	123	282	2.13E-60	196	5690c8f2-d5be-4c8b-8dbe-636f9277939d	TCGA-ESCA	TCGA-IG-A97H	Primary Tumor	Pseudomonas yamanorum strain LBUM636 chromosome	NZ_CP012400.2
contig_462800	WP_048365172.1	95.495	111	5	0	860	1192	1	111	1.79E-55	189	5690c8f2-d5be-4c8b-8dbe-636f9277939d	TCGA-ESCA	TCGA-IG-A97H	Primary Tumor	Pseudomonas yamanorum strain LBUM636 chromosome	NZ_CP012400.2
contig_3374314	WP_048364997.1	97.727	88	2	0	545	282	198	285	7.37E-59	185	5690c8f2-d5be-4c8b-8dbe-636f9277939d	TCGA-ESCA	TCGA-IG-A97H	Primary Tumor	Pseudomonas yamanorum strain LBUM636 chromosome	NZ_CP012400.2
contig_564060	WP_003210966.1	95.833	24	1	0	74	3	191	214	6.24E-09	47	5690c8f2-d5be-4c8b-8dbe-636f9277939d	TCGA-ESCA	TCGA-IG-A97H	Primary Tumor	Pseudomonas yamanorum strain LBUM636 chromosome	NZ_CP012400.2
contig_5309791	WP_134327566.1	97.163	141	4	0	3	425	116	256	1.82E-85	256	5690c8f2-d5be-4c8b-8dbe-636f9277939d	TCGA-ESCA	TCGA-IG-A97H	Primary Tumor	Pseudomonas yamanorum strain LBUM636 chromosome	NZ_CP012400.2
contig_3885548	WP_087694584.1	96.111	180	7	0	624	1163	1	180	7.07E-123	356	5690c8f2-d5be-4c8b-8dbe-636f9277939d	TCGA-ESCA	TCGA-IG-A97H	Primary Tumor	Pseudomonas yamanorum strain LBUM636 chromosome	NZ_CP012400.2
contig_3885548	WP_003213503.1	100	49	0	0	407	553	35	83	4.18E-27	102	5690c8f2-d5be-4c8b-8dbe-636f9277939d	TCGA-ESCA	TCGA-IG-A97H	Primary Tumor	Pseudomonas yamanorum strain LBUM636 chromosome	NZ_CP012400.2
contig_3885548	WP_008439522.1	98.438	64	1	0	3	194	568	631	2.30E-21	95.5	5690c8f2-d5be-4c8b-8dbe-636f9277939d	TCGA-ESCA	TCGA-IG-A97H	Primary Tumor	Pseudomonas yamanorum strain LBUM636 chromosome	NZ_CP012400.2
contig_3184437	WP_003209260.1	100	65	0	0	2	196	219	283	1.05E-37	128	5690c8f2-d5be-4c8b-8dbe-636f9277939d	TCGA-ESCA	TCGA-IG-A97H	Primary Tumor	Pseudomonas yamanorum strain LBUM636 chromosome	NZ_CP012400.2
contig_3994219	WP_001260374.1	100	30	0	0	262	351	2	31	2.06E-14	66.6	5690c8f2-d5be-4c8b-8dbe-636f9277939d	TCGA-ESCA	TCGA-IG-A97H	Primary Tumor	Acidovorax wautersii strain DSM 27981	NZ_FONX01000011.1
contig_1107067	WP_059762236.1	100	24	0	0	2	73	180	203	5.74E-11	53.1	5690c8f2-d5be-4c8b-8dbe-636f9277939d	TCGA-ESCA	TCGA-IG-A97H	Primary Tumor	Pseudomonas yamanorum strain LBUM636 chromosome	NZ_CP012400.2
contig_2039927	WP_059766131.1	95.681	301	13	0	2	904	44	344	0	576	5690c8f2-d5be-4c8b-8dbe-636f9277939d	TCGA-ESCA	TCGA-IG-A97H	Primary Tumor	Pseudomonas yamanorum strain LBUM636 chromosome	NZ_CP012400.2
contig_281002	WP_044796383.1	96	25	1	0	75	1	32	56	2.03E-11	53.5	5690c8f2-d5be-4c8b-8dbe-636f9277939d	TCGA-ESCA	TCGA-IG-A97H	Primary Tumor	Pseudomonas yamanorum strain LBUM636 chromosome	NZ_CP012400.2
contig_5425879	WP_003209260.1	95.283	106	5	0	3	320	56	161	1.72E-51	162	5690c8f2-d5be-4c8b-8dbe-636f9277939d	TCGA-ESCA	TCGA-IG-A97H	Primary Tumor	Pseudomonas yamanorum strain LBUM636 chromosome	NZ_CP012400.2
contig_3294955	WP_059763398.1	95.402	87	4	0	1	261	197	283	4.88E-53	172	5690c8f2-d5be-4c8b-8dbe-636f9277939d	TCGA-ESCA	TCGA-IG-A97H	Primary Tumor	Pseudomonas yamanorum strain LBUM636 chromosome	NZ_CP012400.2
contig_886413	WP_240700464.1	97.674	43	1	0	260	132	1	43	2.97E-18	72	5690c8f2-d5be-4c8b-8dbe-636f9277939d	TCGA-ESCA	TCGA-IG-A97H	Primary Tumor	Pseudomonas yamanorum strain LBUM636 chromosome	NZ_CP012400.2
contig_58629	WP_003210964.1	97.727	44	1	0	2	133	185	228	2.34E-23	87.4	5690c8f2-d5be-4c8b-8dbe-636f9277939d	TCGA-ESCA	TCGA-IG-A97H	Primary Tumor	Pseudomonas yamanorum strain LBUM636 chromosome	NZ_CP012400.2
contig_953700	WP_033637437.1	95.833	24	1	0	2	73	155	178	5.50E-10	50.1	5690c8f2-d5be-4c8b-8dbe-636f9277939d	TCGA-ESCA	TCGA-IG-A97H	Primary Tumor	Pseudomonas yamanorum strain LBUM636 chromosome	NZ_CP012400.2
contig_985656	WP_048363844.1	95.833	24	1	0	74	3	343	366	4.57E-10	50.4	5690c8f2-d5be-4c8b-8dbe-636f9277939d	TCGA-ESCA	TCGA-IG-A97H	Primary Tumor	Pseudomonas yamanorum strain LBUM636 chromosome	NZ_CP012400.2
contig_1740544	WP_102367932.1	100	24	0	0	74	3	299	322	2.75E-11	53.9	5690c8f2-d5be-4c8b-8dbe-636f9277939d	TCGA-ESCA	TCGA-IG-A97H	Primary Tumor	Pseudomonas gessardii strain LMG 21604	NZ_FNKR01000003.1
contig_1196699	WP_003151133.1	99.2	125	1	0	473	847	1	125	4.16E-83	256	5690c8f2-d5be-4c8b-8dbe-636f9277939d	TCGA-ESCA	TCGA-IG-A97H	Primary Tumor	Pseudomonas kunmingensis strain 7850S chromosome	NZ_CP090366.1
contig_1196699	WP_001172026.1	99.099	111	1	0	831	1163	1	111	9.47E-71	223	5690c8f2-d5be-4c8b-8dbe-636f9277939d	TCGA-ESCA	TCGA-IG-A97H	Primary Tumor	Pseudomonas kunmingensis strain 7850S chromosome	NZ_CP090366.1
contig_1196699	WP_000741275.1	100	111	0	0	1181	1513	1	111	3.45E-70	221	5690c8f2-d5be-4c8b-8dbe-636f9277939d	TCGA-ESCA	TCGA-IG-A97H	Primary Tumor	Pseudomonas kunmingensis strain 7850S chromosome	NZ_CP090366.1
contig_1196699	WP_000091614.1	98.99	99	1	0	1540	1836	1	99	4.18E-63	203	5690c8f2-d5be-4c8b-8dbe-636f9277939d	TCGA-ESCA	TCGA-IG-A97H	Primary Tumor	Pseudomonas kunmingensis strain 7850S chromosome	NZ_CP090366.1
contig_5350415	WP_059765642.1	100	24	0	0	2	73	216	239	5.67E-11	53.1	5690c8f2-d5be-4c8b-8dbe-636f9277939d	TCGA-ESCA	TCGA-IG-A97H	Primary Tumor	NA	NA
contig_5634460	WP_012273095.1	97.143	70	2	0	224	15	1	70	1.22E-42	142	5690c8f2-d5be-4c8b-8dbe-636f9277939d	TCGA-ESCA	TCGA-IG-A97H	Primary Tumor	Pseudomonas yamanorum strain LBUM636 chromosome	NZ_CP012400.2
contig_5469972	WP_087692903.1	96.296	81	3	0	65	307	1	81	7.14E-36	126	5690c8f2-d5be-4c8b-8dbe-636f9277939d	TCGA-ESCA	TCGA-IG-A97H	Primary Tumor	Pseudomonas yamanorum strain LBUM636 chromosome	NZ_CP012400.2
contig_397578	WP_004577240.1	95.833	24	1	0	74	3	204	227	4.22E-09	47.8	5690c8f2-d5be-4c8b-8dbe-636f9277939d	TCGA-ESCA	TCGA-IG-A97H	Primary Tumor	Pseudomonas yamanorum strain LBUM636 chromosome	NZ_CP012400.2
contig_5282101	WP_003101146.1	96.667	30	1	0	390	479	1	30	7.52E-13	60.8	5690c8f2-d5be-4c8b-8dbe-636f9277939d	TCGA-ESCA	TCGA-IG-A97H	Primary Tumor	Pseudomonas yamanorum strain LBUM636 chromosome	NZ_CP012400.2
contig_1236989	WP_003214552.1	100	89	0	0	186	452	1	89	1.16E-43	143	5690c8f2-d5be-4c8b-8dbe-636f9277939d	TCGA-ESCA	TCGA-IG-A97H	Primary Tumor	Pseudomonas yamanorum strain LBUM636 chromosome	NZ_CP012400.2
contig_2227385	WP_134327567.1	100	104	0	0	1737	1426	207	310	7.78E-66	216	5690c8f2-d5be-4c8b-8dbe-636f9277939d	TCGA-ESCA	TCGA-IG-A97H	Primary Tumor	NA	NA
contig_5423035	WP_102606419.1	96.552	116	4	0	2	349	172	287	1.18E-52	170	5690c8f2-d5be-4c8b-8dbe-636f9277939d	TCGA-ESCA	TCGA-IG-A97H	Primary Tumor	Pseudomonas yamanorum strain LBUM636 chromosome	NZ_CP012400.2
contig_5423035	WP_003219919.1	98.81	84	1	0	349	600	1	84	2.92E-49	167	5690c8f2-d5be-4c8b-8dbe-636f9277939d	TCGA-ESCA	TCGA-IG-A97H	Primary Tumor	Pseudomonas yamanorum strain LBUM636 chromosome	NZ_CP012400.2
contig_3269525	WP_003210962.1	100	38	0	0	115	2	438	475	1.25E-19	78.6	5690c8f2-d5be-4c8b-8dbe-636f9277939d	TCGA-ESCA	TCGA-IG-A97H	Primary Tumor	Pseudomonas yamanorum strain LBUM636 chromosome	NZ_CP012400.2
contig_3950444	WP_000790504.1	100	24	0	0	74	3	45	68	4.27E-12	52.8	5690c8f2-d5be-4c8b-8dbe-636f9277939d	TCGA-ESCA	TCGA-IG-A97H	Primary Tumor	Pseudomonas yamanorum strain LBUM636 chromosome	NZ_CP012400.2
contig_3950444	WP_094790447.1	100	20	0	0	74	15	45	64	4.91E-09	44.7	5690c8f2-d5be-4c8b-8dbe-636f9277939d	TCGA-ESCA	TCGA-IG-A97H	Primary Tumor	Pseudomonas yamanorum strain LBUM636 chromosome	NZ_CP012400.2
contig_5274167	WP_008439522.1	95.833	24	1	0	3	74	153	176	4.15E-09	47.8	5690c8f2-d5be-4c8b-8dbe-636f9277939d	TCGA-ESCA	TCGA-IG-A97H	Primary Tumor	Pseudomonas yamanorum strain LBUM636 chromosome	NZ_CP012400.2
contig_3152564	WP_003215421.1	98.413	189	3	0	655	89	25	213	2.95E-135	377	5690c8f2-d5be-4c8b-8dbe-636f9277939d	TCGA-ESCA	TCGA-IG-A97H	Primary Tumor	Pseudomonas yamanorum strain LBUM636 chromosome	NZ_CP012400.2
contig_5073836	WP_134326153.1	95.502	289	13	0	868	2	1	289	0	579	5690c8f2-d5be-4c8b-8dbe-636f9277939d	TCGA-ESCA	TCGA-IG-A97H	Primary Tumor	Pseudomonas yamanorum strain LBUM636 chromosome	NZ_CP012400.2
contig_3356823	WP_008436527.1	100	30	0	0	90	1	126	155	2.30E-14	63.2	5690c8f2-d5be-4c8b-8dbe-636f9277939d	TCGA-ESCA	TCGA-IG-A97H	Primary Tumor	Pseudomonas yamanorum strain LBUM636 chromosome	NZ_CP012400.2
contig_3555390	WP_001295836.1	100	24	0	0	2	73	92	115	1.19E-10	51.6	5690c8f2-d5be-4c8b-8dbe-636f9277939d	TCGA-ESCA	TCGA-IG-A97H	Primary Tumor	Pseudomonas edaphica strain B7002 run0228_B7002_S27_L005_contig_22	NZ_JACAOZ010000022.1
contig_3617664	WP_194271332.1	95.833	24	1	0	73	2	89	112	8.16E-11	51.2	5690c8f2-d5be-4c8b-8dbe-636f9277939d	TCGA-ESCA	TCGA-IG-A97H	Primary Tumor	Gluconacetobacter tumulicola strain LMG 27725 contig00005	NZ_JABEQL010000005.1
contig_596037	WP_111975979.1	95.833	24	1	0	74	3	288	311	6.19E-09	47.4	5690c8f2-d5be-4c8b-8dbe-636f9277939d	TCGA-ESCA	TCGA-IG-A97H	Primary Tumor	Pseudomonas yamanorum strain LBUM636 chromosome	NZ_CP012400.2
contig_1065277	WP_019965208.1	95.652	23	1	0	70	2	32	54	6.32E-09	47.4	5690c8f2-d5be-4c8b-8dbe-636f9277939d	TCGA-ESCA	TCGA-IG-A97H	Primary Tumor	Pseudomonas protegens CHA0 chromosome 1	NZ_LS999205.1
contig_3297574	WP_003090944.1	96.386	83	3	0	1086	1334	1	83	3.92E-12	62	5690c8f2-d5be-4c8b-8dbe-636f9277939d	TCGA-ESCA	TCGA-IG-A97H	Primary Tumor	Pseudomonas yamanorum strain LBUM636 chromosome	NZ_CP012400.2
contig_658833	WP_048366221.1	95.833	24	1	0	2	73	117	140	3.19E-10	50.8	5690c8f2-d5be-4c8b-8dbe-636f9277939d	TCGA-ESCA	TCGA-IG-A97H	Primary Tumor	Pseudomonas yamanorum strain LBUM636 chromosome	NZ_CP012400.2
contig_3643367	WP_023629338.1	95.122	123	6	0	370	2	342	464	2.55E-74	235	5690c8f2-d5be-4c8b-8dbe-636f9277939d	TCGA-ESCA	TCGA-IG-A97H	Primary Tumor	Pseudomonas yamanorum strain LBUM636 chromosome	NZ_CP012400.2
contig_306419	WP_011645030.1	96.491	57	2	0	27	197	246	302	1.03E-18	85.1	5690c8f2-d5be-4c8b-8dbe-636f9277939d	TCGA-ESCA	TCGA-IG-A97H	Primary Tumor	Pseudomonas yamanorum strain LBUM636 chromosome	NZ_CP012400.2
contig_5330597	WP_003218843.1	98.857	175	2	0	1	525	85	259	6.76E-128	360	5690c8f2-d5be-4c8b-8dbe-636f9277939d	TCGA-ESCA	TCGA-IG-A97H	Primary Tumor	Pseudomonas yamanorum strain LBUM636 chromosome	NZ_CP012400.2
contig_583252	WP_102367932.1	97.368	114	3	0	2	343	282	395	1.35E-63	200	5690c8f2-d5be-4c8b-8dbe-636f9277939d	TCGA-ESCA	TCGA-IG-A97H	Primary Tumor	Pseudomonas yamanorum strain LBUM636 chromosome	NZ_CP012400.2
contig_804033	WP_134327564.1	95.455	44	2	0	906	775	600	643	4.95E-19	87	5690c8f2-d5be-4c8b-8dbe-636f9277939d	TCGA-ESCA	TCGA-IG-A97H	Primary Tumor	Pseudomonas yamanorum strain LBUM636 chromosome	NZ_CP012400.2
contig_2149117	WP_003210964.1	100	25	0	0	75	1	141	165	3.50E-13	58.9	5690c8f2-d5be-4c8b-8dbe-636f9277939d	TCGA-ESCA	TCGA-IG-A97H	Primary Tumor	Pseudomonas yamanorum strain LBUM636 chromosome	NZ_CP012400.2
contig_5465096	WP_008439522.1	95.833	24	1	0	74	3	98	121	7.99E-09	47	5690c8f2-d5be-4c8b-8dbe-636f9277939d	TCGA-ESCA	TCGA-IG-A97H	Primary Tumor	Pseudomonas yamanorum strain LBUM636 chromosome	NZ_CP012400.2
contig_1081589	WP_003219919.1	95.833	24	1	0	2	73	204	227	4.17E-09	47.8	5690c8f2-d5be-4c8b-8dbe-636f9277939d	TCGA-ESCA	TCGA-IG-A97H	Primary Tumor	Pseudomonas fluorescens strain ATCC 13525 chromosome I	NZ_LT907842.1
contig_736032	WP_003103876.1	96.117	103	4	0	1105	1413	1	103	5.05E-64	202	5690c8f2-d5be-4c8b-8dbe-636f9277939d	TCGA-ESCA	TCGA-IG-A97H	Primary Tumor	Pseudomonas yamanorum strain LBUM636 chromosome	NZ_CP012400.2
contig_736032	WP_047024907.1	100	18	0	0	1	54	78	95	5.31E-06	44.7	5690c8f2-d5be-4c8b-8dbe-636f9277939d	TCGA-ESCA	TCGA-IG-A97H	Primary Tumor	Pseudomonas yamanorum strain LBUM636 chromosome	NZ_CP012400.2
contig_1786817	WP_008436527.1	95.238	42	2	0	128	3	142	183	1.68E-20	81.3	5690c8f2-d5be-4c8b-8dbe-636f9277939d	TCGA-ESCA	TCGA-IG-A97H	Primary Tumor	Pseudomonas yamanorum strain LBUM636 chromosome	NZ_CP012400.2
contig_1993895	WP_203303141.1	96.522	115	4	0	2	346	14	128	1.46E-78	229	5690c8f2-d5be-4c8b-8dbe-636f9277939d	TCGA-ESCA	TCGA-IG-A97H	Primary Tumor	Pseudomonas yamanorum strain LBUM636 chromosome	NZ_CP012400.2
contig_389092	WP_010214247.1	97.101	69	2	0	60	266	1	69	1.92E-39	129	5690c8f2-d5be-4c8b-8dbe-636f9277939d	TCGA-ESCA	TCGA-IG-A97H	Primary Tumor	Pseudomonas yamanorum strain LBUM636 chromosome	NZ_CP012400.2
contig_15131	WP_011911830.1	96	25	1	0	75	1	157	181	4.06E-10	50.4	5690c8f2-d5be-4c8b-8dbe-636f9277939d	TCGA-ESCA	TCGA-IG-A97H	Primary Tumor	Pseudomonas fulva strain YAB-1 contig17	NZ_LAWW01000017.1
contig_4949612	WP_003304067.1	95.192	104	5	0	213	524	1	104	1.96E-61	196	5690c8f2-d5be-4c8b-8dbe-636f9277939d	TCGA-ESCA	TCGA-IG-A97H	Primary Tumor	Pseudomonas yamanorum strain LBUM636 chromosome	NZ_CP012400.2
contig_4949612	WP_005415415.1	97.727	44	1	0	67	198	1	44	1.02E-22	90.5	5690c8f2-d5be-4c8b-8dbe-636f9277939d	TCGA-ESCA	TCGA-IG-A97H	Primary Tumor	Pseudomonas yamanorum strain LBUM636 chromosome	NZ_CP012400.2
contig_580033	WP_005792389.1	95.833	24	1	0	74	3	30	53	1.44E-09	47	5690c8f2-d5be-4c8b-8dbe-636f9277939d	TCGA-ESCA	TCGA-IG-A97H	Primary Tumor	Pseudomonas yamanorum strain LBUM636 chromosome	NZ_CP012400.2
contig_3377866	WP_007898912.1	96.491	57	2	0	1	171	18	74	5.57E-37	119	5690c8f2-d5be-4c8b-8dbe-636f9277939d	TCGA-ESCA	TCGA-IG-A97H	Primary Tumor	Pseudomonas yamanorum strain LBUM636 chromosome	NZ_CP012400.2
contig_1722550	WP_134327565.1	95.833	24	1	0	2	73	366	389	2.25E-11	54.3	5690c8f2-d5be-4c8b-8dbe-636f9277939d	TCGA-ESCA	TCGA-IG-A97H	Primary Tumor	Pseudomonas yamanorum strain LBUM636 chromosome	NZ_CP012400.2
contig_771570	WP_134327566.1	97.297	259	7	0	777	1	67	325	8.49E-174	485	5690c8f2-d5be-4c8b-8dbe-636f9277939d	TCGA-ESCA	TCGA-IG-A97H	Primary Tumor	Pseudomonas yamanorum strain LBUM636 chromosome	NZ_CP012400.2
contig_962801	WP_019279566.1	95.833	24	1	0	73	2	59	82	3.73E-08	43.9	5690c8f2-d5be-4c8b-8dbe-636f9277939d	TCGA-ESCA	TCGA-IG-A97H	Primary Tumor	Pseudomonas yamanorum strain LBUM636 chromosome	NZ_CP012400.2
contig_962801	WP_069287263.1	95.833	24	1	0	73	2	4	27	4.01E-08	45.1	5690c8f2-d5be-4c8b-8dbe-636f9277939d	TCGA-ESCA	TCGA-IG-A97H	Primary Tumor	Pseudomonas yamanorum strain LBUM636 chromosome	NZ_CP012400.2
contig_962801	WP_023147606.1	95.833	24	1	0	73	2	564	587	4.27E-08	45.1	5690c8f2-d5be-4c8b-8dbe-636f9277939d	TCGA-ESCA	TCGA-IG-A97H	Primary Tumor	Pseudomonas yamanorum strain LBUM636 chromosome	NZ_CP012400.2
contig_962801	WP_000840207.1	95.833	24	1	0	73	2	558	581	5.00E-08	44.7	5690c8f2-d5be-4c8b-8dbe-636f9277939d	TCGA-ESCA	TCGA-IG-A97H	Primary Tumor	Pseudomonas yamanorum strain LBUM636 chromosome	NZ_CP012400.2
contig_962801	WP_069142061.1	95.833	24	1	0	73	2	558	581	5.02E-08	44.7	5690c8f2-d5be-4c8b-8dbe-636f9277939d	TCGA-ESCA	TCGA-IG-A97H	Primary Tumor	Pseudomonas yamanorum strain LBUM636 chromosome	NZ_CP012400.2
contig_4923823	WP_102606419.1	100	25	0	0	75	1	103	127	1.19E-10	52	5690c8f2-d5be-4c8b-8dbe-636f9277939d	TCGA-ESCA	TCGA-IG-A97H	Primary Tumor	Pseudomonas yamanorum strain LBUM636 chromosome	NZ_CP012400.2
contig_4936925	WP_003213508.1	96.97	33	1	0	99	1	227	259	5.08E-15	65.1	5690c8f2-d5be-4c8b-8dbe-636f9277939d	TCGA-ESCA	TCGA-IG-A97H	Primary Tumor	Pseudomonas yamanorum strain LBUM636 chromosome	NZ_CP012400.2
contig_3370935	WP_003210962.1	95.833	24	1	0	72	1	434	457	1.60E-09	48.9	5690c8f2-d5be-4c8b-8dbe-636f9277939d	TCGA-ESCA	TCGA-IG-A97H	Primary Tumor	Pseudomonas yamanorum strain LBUM636 chromosome	NZ_CP012400.2
contig_1653634	WP_003210966.1	95.833	48	2	0	146	3	122	169	1.10E-25	92.4	5690c8f2-d5be-4c8b-8dbe-636f9277939d	TCGA-ESCA	TCGA-IG-A97H	Primary Tumor	Pseudomonas yamanorum strain LBUM636 chromosome	NZ_CP012400.2
contig_4923703	WP_007898912.1	98.649	74	1	0	612	391	1	74	2.13E-48	155	5690c8f2-d5be-4c8b-8dbe-636f9277939d	TCGA-ESCA	TCGA-IG-A97H	Primary Tumor	Pseudomonas yamanorum strain LBUM636 chromosome	NZ_CP012400.2
contig_3436451	WP_003219919.1	96.296	27	1	0	82	2	151	177	8.31E-13	58.9	5690c8f2-d5be-4c8b-8dbe-636f9277939d	TCGA-ESCA	TCGA-IG-A97H	Primary Tumor	Pseudomonas yamanorum strain LBUM636 chromosome	NZ_CP012400.2
contig_5292782	WP_134327565.1	95.732	164	7	0	492	1	69	232	1.63E-107	318	5690c8f2-d5be-4c8b-8dbe-636f9277939d	TCGA-ESCA	TCGA-IG-A97H	Primary Tumor	Pseudomonas yamanorum strain LBUM636 chromosome	NZ_CP012400.2
contig_4702730	WP_048364997.1	100	29	0	0	2	88	122	150	1.34E-13	60.5	5690c8f2-d5be-4c8b-8dbe-636f9277939d	TCGA-ESCA	TCGA-IG-A97H	Primary Tumor	Pseudomonas gessardii strain LMG 21604	NZ_FNKR01000003.1
contig_4105220	WP_023629338.1	97.917	48	1	0	1	144	725	772	8.81E-27	99.4	5690c8f2-d5be-4c8b-8dbe-636f9277939d	TCGA-ESCA	TCGA-IG-A97H	Primary Tumor	Pseudomonas yamanorum strain LBUM636 chromosome	NZ_CP012400.2
contig_1791168	WP_003213520.1	95.918	49	2	0	151	5	1	49	3.37E-11	56.6	5690c8f2-d5be-4c8b-8dbe-636f9277939d	TCGA-ESCA	TCGA-IG-A97H	Primary Tumor	Pseudomonas yamanorum strain LBUM636 chromosome	NZ_CP012400.2
contig_4951456	WP_134327564.1	96.354	192	7	0	577	2	393	584	1.47E-117	347	5690c8f2-d5be-4c8b-8dbe-636f9277939d	TCGA-ESCA	TCGA-IG-A97H	Primary Tumor	Pseudomonas yamanorum strain LBUM636 chromosome	NZ_CP012400.2
contig_3195420	WP_003210964.1	100	24	0	0	73	2	5	28	1.24E-10	52	5690c8f2-d5be-4c8b-8dbe-636f9277939d	TCGA-ESCA	TCGA-IG-A97H	Primary Tumor	Pseudomonas yamanorum strain LBUM636 chromosome	NZ_CP012400.2
contig_1760516	WP_008431773.1	100	71	0	0	215	3	188	258	2.90E-41	135	5690c8f2-d5be-4c8b-8dbe-636f9277939d	TCGA-ESCA	TCGA-IG-A97H	Primary Tumor	Pseudomonas yamanorum strain LBUM636 chromosome	NZ_CP012400.2
contig_495947	WP_003215424.1	95.833	24	1	0	74	3	85	108	3.76E-08	43.9	5690c8f2-d5be-4c8b-8dbe-636f9277939d	TCGA-ESCA	TCGA-IG-A97H	Primary Tumor	Pseudomonas yamanorum strain LBUM636 chromosome	NZ_CP012400.2
contig_3450989	WP_134326155.1	100	25	0	0	75	1	180	204	1.01E-11	55.1	5690c8f2-d5be-4c8b-8dbe-636f9277939d	TCGA-ESCA	TCGA-IG-A97H	Primary Tumor	Pseudomonas yamanorum strain LBUM636 chromosome	NZ_CP012400.2
contig_5243651	WP_003218843.1	100	124	0	0	1002	631	187	310	1.08E-85	260	5690c8f2-d5be-4c8b-8dbe-636f9277939d	TCGA-ESCA	TCGA-IG-A97H	Primary Tumor	Pseudomonas yamanorum strain LBUM636 chromosome	NZ_CP012400.2
contig_234132	WP_087692903.1	100	25	0	0	1	75	426	450	3.78E-10	50.8	5690c8f2-d5be-4c8b-8dbe-636f9277939d	TCGA-ESCA	TCGA-IG-A97H	Primary Tumor	Pseudomonas yamanorum strain LBUM636 chromosome	NZ_CP012400.2
contig_4989868	WP_194273002.1	95.61	205	9	0	3	617	45	249	1.63E-103	301	5690c8f2-d5be-4c8b-8dbe-636f9277939d	TCGA-ESCA	TCGA-IG-A97H	Primary Tumor	Gluconacetobacter tumulicola strain LMG 27725 contig00005	NZ_JABEQL010000005.1
contig_1737179	WP_021075688.1	100	31	0	0	99	7	217	247	3.69E-14	62	5690c8f2-d5be-4c8b-8dbe-636f9277939d	TCGA-ESCA	TCGA-IG-A97H	Primary Tumor	NA	NA
contig_986052	WP_008439522.1	100	24	0	0	73	2	152	175	1.44E-09	48.9	5690c8f2-d5be-4c8b-8dbe-636f9277939d	TCGA-ESCA	TCGA-IG-A97H	Primary Tumor	Pseudomonas yamanorum strain LBUM636 chromosome	NZ_CP012400.2
contig_1029101	WP_087694260.1	97.849	93	2	0	281	3	1	93	7.19E-63	197	5690c8f2-d5be-4c8b-8dbe-636f9277939d	TCGA-ESCA	TCGA-IG-A97H	Primary Tumor	Pseudomonas yamanorum strain LBUM636 chromosome	NZ_CP012400.2
contig_4005324	WP_003158917.1	96	25	1	0	75	1	126	150	2.70E-10	51.2	5690c8f2-d5be-4c8b-8dbe-636f9277939d	TCGA-ESCA	TCGA-IG-A97H	Primary Tumor	Pseudomonas gessardii strain LMG 21604	NZ_FNKR01000003.1
contig_5268437	WP_008439522.1	100	136	0	0	1	408	259	394	6.41E-52	172	5690c8f2-d5be-4c8b-8dbe-636f9277939d	TCGA-ESCA	TCGA-IG-A97H	Primary Tumor	Pseudomonas yamanorum strain LBUM636 chromosome	NZ_CP012400.2
contig_302650	WP_003211049.1	98.077	52	1	0	217	62	1	52	2.61E-22	84.7	5690c8f2-d5be-4c8b-8dbe-636f9277939d	TCGA-ESCA	TCGA-IG-A97H	Primary Tumor	Pseudomonas yamanorum strain LBUM636 chromosome	NZ_CP012400.2
contig_260265	WP_015880921.1	95.455	22	1	0	66	1	130	151	7.15E-08	44.3	5690c8f2-d5be-4c8b-8dbe-636f9277939d	TCGA-ESCA	TCGA-IG-A97H	Primary Tumor	Pseudomonas yamanorum strain LBUM636 chromosome	NZ_CP012400.2
contig_241713	WP_240700464.1	100	19	0	0	3	59	25	43	7.27E-08	45.1	5690c8f2-d5be-4c8b-8dbe-636f9277939d	TCGA-ESCA	TCGA-IG-A97H	Primary Tumor	Pseudomonas yamanorum strain LBUM636 chromosome	NZ_CP012400.2
contig_587867	WP_008439522.1	95.833	24	1	0	3	74	78	101	5.88E-08	44.7	5690c8f2-d5be-4c8b-8dbe-636f9277939d	TCGA-ESCA	TCGA-IG-A97H	Primary Tumor	Pseudomonas yamanorum strain LBUM636 chromosome	NZ_CP012400.2
contig_3347815	WP_087694260.1	99.254	134	1	0	3	404	155	288	2.25E-93	276	5690c8f2-d5be-4c8b-8dbe-636f9277939d	TCGA-ESCA	TCGA-IG-A97H	Primary Tumor	Pseudomonas yamanorum strain LBUM636 chromosome	NZ_CP012400.2
contig_1310002	WP_008777654.1	100	64	0	0	19	210	190	253	1.16E-39	132	5690c8f2-d5be-4c8b-8dbe-636f9277939d	TCGA-ESCA	TCGA-IG-A97H	Primary Tumor	Pseudomonas yamanorum strain LBUM636 chromosome	NZ_CP012400.2
contig_1310002	WP_001297013.1	100	64	0	0	19	210	190	253	3.49E-39	132	5690c8f2-d5be-4c8b-8dbe-636f9277939d	TCGA-ESCA	TCGA-IG-A97H	Primary Tumor	Pseudomonas yamanorum strain LBUM636 chromosome	NZ_CP012400.2
contig_1310002	WP_000841446.1	100	64	0	0	19	210	190	253	3.84E-39	132	5690c8f2-d5be-4c8b-8dbe-636f9277939d	TCGA-ESCA	TCGA-IG-A97H	Primary Tumor	Pseudomonas yamanorum strain LBUM636 chromosome	NZ_CP012400.2
contig_1310002	WP_004036922.1	100	47	0	0	70	210	1	47	1.51E-26	95.1	5690c8f2-d5be-4c8b-8dbe-636f9277939d	TCGA-ESCA	TCGA-IG-A97H	Primary Tumor	Pseudomonas yamanorum strain LBUM636 chromosome	NZ_CP012400.2
contig_2166041	WP_003176285.1	100	54	0	0	361	200	1	54	3.10E-31	109	5690c8f2-d5be-4c8b-8dbe-636f9277939d	TCGA-ESCA	TCGA-IG-A97H	Primary Tumor	Pseudomonas yamanorum strain LBUM636 chromosome	NZ_CP012400.2
contig_872677	WP_059766131.1	98.182	55	1	0	3	167	1	55	4.00E-35	123	5690c8f2-d5be-4c8b-8dbe-636f9277939d	TCGA-ESCA	TCGA-IG-A97H	Primary Tumor	Pseudomonas yamanorum strain LBUM636 chromosome	NZ_CP012400.2
contig_599350	WP_004098955.1	96	25	1	0	1	75	468	492	9.81E-10	49.7	5690c8f2-d5be-4c8b-8dbe-636f9277939d	TCGA-ESCA	TCGA-IG-A97H	Primary Tumor	Pseudomonas yamanorum strain LBUM636 chromosome	NZ_CP012400.2
contig_545717	WP_048362434.1	95.259	232	11	0	2	697	112	343	1.20E-161	454	5690c8f2-d5be-4c8b-8dbe-636f9277939d	TCGA-ESCA	TCGA-IG-A97H	Primary Tumor	Pseudomonas yamanorum strain LBUM636 chromosome	NZ_CP012400.2
contig_5435516	WP_001325019.1	95.833	24	1	0	3	74	161	184	1.19E-09	49.3	5690c8f2-d5be-4c8b-8dbe-636f9277939d	TCGA-ESCA	TCGA-IG-A97H	Primary Tumor	Pseudomonas yamanorum strain LBUM636 chromosome	NZ_CP012400.2
contig_435442	WP_128705380.1	100	23	0	0	73	5	235	257	8.57E-10	49.7	5690c8f2-d5be-4c8b-8dbe-636f9277939d	TCGA-ESCA	TCGA-IG-A97H	Primary Tumor	Pseudomonas yamanorum strain LBUM636 chromosome	NZ_CP012400.2
contig_435442	WP_033654692.1	95.652	23	1	0	73	5	232	254	3.94E-09	47.8	5690c8f2-d5be-4c8b-8dbe-636f9277939d	TCGA-ESCA	TCGA-IG-A97H	Primary Tumor	Pseudomonas yamanorum strain LBUM636 chromosome	NZ_CP012400.2
contig_435442	WP_012726792.1	95.652	23	1	0	73	5	247	269	5.38E-09	47.4	5690c8f2-d5be-4c8b-8dbe-636f9277939d	TCGA-ESCA	TCGA-IG-A97H	Primary Tumor	Pseudomonas yamanorum strain LBUM636 chromosome	NZ_CP012400.2
contig_435442	WP_144477067.1	95.652	23	1	0	73	5	246	268	6.29E-09	47.4	5690c8f2-d5be-4c8b-8dbe-636f9277939d	TCGA-ESCA	TCGA-IG-A97H	Primary Tumor	Pseudomonas yamanorum strain LBUM636 chromosome	NZ_CP012400.2
contig_435442	WP_017370549.1	95.652	23	1	0	73	5	246	268	6.48E-09	47.4	5690c8f2-d5be-4c8b-8dbe-636f9277939d	TCGA-ESCA	TCGA-IG-A97H	Primary Tumor	Pseudomonas yamanorum strain LBUM636 chromosome	NZ_CP012400.2
contig_435442	WP_214729598.1	95.652	23	1	0	73	5	246	268	6.67E-09	47.4	5690c8f2-d5be-4c8b-8dbe-636f9277939d	TCGA-ESCA	TCGA-IG-A97H	Primary Tumor	Pseudomonas yamanorum strain LBUM636 chromosome	NZ_CP012400.2
contig_435442	WP_024631631.1	95.652	23	1	0	73	5	247	269	7.01E-09	47	5690c8f2-d5be-4c8b-8dbe-636f9277939d	TCGA-ESCA	TCGA-IG-A97H	Primary Tumor	Pseudomonas yamanorum strain LBUM636 chromosome	NZ_CP012400.2
contig_4849420	WP_087694584.1	100	79	0	0	239	3	1	79	7.92E-50	161	5690c8f2-d5be-4c8b-8dbe-636f9277939d	TCGA-ESCA	TCGA-IG-A97H	Primary Tumor	Pseudomonas yamanorum strain LBUM636 chromosome	NZ_CP012400.2
contig_4849420	WP_003213503.1	100	65	0	0	504	310	19	83	7.42E-29	101	5690c8f2-d5be-4c8b-8dbe-636f9277939d	TCGA-ESCA	TCGA-IG-A97H	Primary Tumor	Pseudomonas yamanorum strain LBUM636 chromosome	NZ_CP012400.2
contig_1995530	WP_021077543.1	100	28	0	0	86	3	6	33	1.50E-14	60.5	5690c8f2-d5be-4c8b-8dbe-636f9277939d	TCGA-ESCA	TCGA-IG-A97H	Primary Tumor	Pseudomonas yamanorum strain LBUM636 chromosome	NZ_CP012400.2
contig_689289	WP_003219919.1	100	51	0	0	221	69	75	125	2.83E-29	107	5690c8f2-d5be-4c8b-8dbe-636f9277939d	TCGA-ESCA	TCGA-IG-A97H	Primary Tumor	Pseudomonas yamanorum strain LBUM636 chromosome	NZ_CP012400.2
contig_805768	WP_003214552.1	100	89	0	0	443	177	1	89	3.55E-44	143	5690c8f2-d5be-4c8b-8dbe-636f9277939d	TCGA-ESCA	TCGA-IG-A97H	Primary Tumor	Pseudomonas yamanorum strain LBUM636 chromosome	NZ_CP012400.2
contig_1208496	WP_010207387.1	95.918	49	2	0	33	179	1	49	3.21E-29	100	5690c8f2-d5be-4c8b-8dbe-636f9277939d	TCGA-ESCA	TCGA-IG-A97H	Primary Tumor	Pseudomonas yamanorum strain LBUM636 chromosome	NZ_CP012400.2
contig_70792	WP_059761575.1	95.062	81	4	0	1	243	52	132	1.02E-34	123	5690c8f2-d5be-4c8b-8dbe-636f9277939d	TCGA-ESCA	TCGA-IG-A97H	Primary Tumor	Pseudomonas paracarnis strain UBT403	NZ_CAJFCM010000001.1
contig_3075233	WP_214705917.1	95.833	24	1	0	2	73	68	91	1.15E-10	52	5690c8f2-d5be-4c8b-8dbe-636f9277939d	TCGA-ESCA	TCGA-IG-A97H	Primary Tumor	Pseudomonas yamanorum strain LBUM636 chromosome	NZ_CP012400.2
contig_3075233	WP_214727127.1	95.833	24	1	0	2	73	68	91	1.24E-10	51.6	5690c8f2-d5be-4c8b-8dbe-636f9277939d	TCGA-ESCA	TCGA-IG-A97H	Primary Tumor	Pseudomonas yamanorum strain LBUM636 chromosome	NZ_CP012400.2
contig_293901	WP_003210962.1	97.917	48	1	0	169	26	446	493	5.63E-26	97.1	5690c8f2-d5be-4c8b-8dbe-636f9277939d	TCGA-ESCA	TCGA-IG-A97H	Primary Tumor	Pseudomonas yamanorum strain LBUM636 chromosome	NZ_CP012400.2
contig_3924253	WP_003210964.1	96	25	1	0	1	75	96	120	2.09E-12	57	5690c8f2-d5be-4c8b-8dbe-636f9277939d	TCGA-ESCA	TCGA-IG-A97H	Primary Tumor	Pseudomonas yamanorum strain LBUM636 chromosome	NZ_CP012400.2
contig_928069	WP_008436527.1	100	24	0	0	3	74	154	177	5.48E-11	53.1	5690c8f2-d5be-4c8b-8dbe-636f9277939d	TCGA-ESCA	TCGA-IG-A97H	Primary Tumor	Pseudomonas yamanorum strain LBUM636 chromosome	NZ_CP012400.2
contig_4902565	WP_048366221.1	96	25	1	0	75	1	136	160	2.45E-10	51.2	5690c8f2-d5be-4c8b-8dbe-636f9277939d	TCGA-ESCA	TCGA-IG-A97H	Primary Tumor	NA	NA
contig_282247	WP_059761575.1	96	25	1	0	75	1	581	605	8.09E-12	55.5	5690c8f2-d5be-4c8b-8dbe-636f9277939d	TCGA-ESCA	TCGA-IG-A97H	Primary Tumor	Pseudomonas yamanorum strain LBUM636 chromosome	NZ_CP012400.2
contig_1103245	WP_048363802.1	97.71	131	3	0	1	393	134	264	2.64E-90	263	5690c8f2-d5be-4c8b-8dbe-636f9277939d	TCGA-ESCA	TCGA-IG-A97H	Primary Tumor	Pseudomonas yamanorum strain LBUM636 chromosome	NZ_CP012400.2
contig_5290172	WP_134326153.1	96.522	230	8	0	2	691	51	280	4.45E-165	467	5690c8f2-d5be-4c8b-8dbe-636f9277939d	TCGA-ESCA	TCGA-IG-A97H	Primary Tumor	Pseudomonas yamanorum strain LBUM636 chromosome	NZ_CP012400.2
contig_3456682	WP_041964630.1	96	25	1	0	1	75	83	107	4.33E-10	50.4	5690c8f2-d5be-4c8b-8dbe-636f9277939d	TCGA-ESCA	TCGA-IG-A97H	Primary Tumor	Peribacillus frigoritolerans strain JHS1 chromosome	NZ_CP091882.1
contig_3456682	WP_214725853.1	96	25	1	0	1	75	83	107	5.11E-10	50.4	5690c8f2-d5be-4c8b-8dbe-636f9277939d	TCGA-ESCA	TCGA-IG-A97H	Primary Tumor	Peribacillus frigoritolerans strain JHS1 chromosome	NZ_CP091882.1
contig_2539759	WP_194273002.1	96.078	51	2	0	153	1	8	58	1.00E-30	106	5690c8f2-d5be-4c8b-8dbe-636f9277939d	TCGA-ESCA	TCGA-IG-A97H	Primary Tumor	Gluconacetobacter tumulicola strain LMG 27725 contig00005	NZ_JABEQL010000005.1
contig_969324	WP_003219919.1	97.753	89	2	0	268	2	8	96	4.26E-53	172	5690c8f2-d5be-4c8b-8dbe-636f9277939d	TCGA-ESCA	TCGA-IG-A97H	Primary Tumor	Pseudomonas yamanorum strain LBUM636 chromosome	NZ_CP012400.2
contig_1222890	WP_029380372.1	96.732	153	5	0	467	9	141	293	3.88E-104	299	5690c8f2-d5be-4c8b-8dbe-636f9277939d	TCGA-ESCA	TCGA-IG-A97H	Primary Tumor	Arthrobacter pityocampae strain Tp2 NODE_44_length_1042_cov_1.42798	NZ_PRKW01000040.1
contig_666375	WP_060775624.1	95.833	24	1	0	2	73	199	222	1.64E-09	48.9	5690c8f2-d5be-4c8b-8dbe-636f9277939d	TCGA-ESCA	TCGA-IG-A97H	Primary Tumor	Pseudomonas yamanorum strain LBUM636 chromosome	NZ_CP012400.2
contig_629319	WP_003215421.1	95.833	24	1	0	73	2	97	120	1.95E-09	48.5	5690c8f2-d5be-4c8b-8dbe-636f9277939d	TCGA-ESCA	TCGA-IG-A97H	Primary Tumor	Pseudomonas yamanorum strain LBUM636 chromosome	NZ_CP012400.2
contig_870749	WP_012727355.1	95.833	24	1	0	3	74	152	175	7.10E-09	47	5690c8f2-d5be-4c8b-8dbe-636f9277939d	TCGA-ESCA	TCGA-IG-A97H	Primary Tumor	Pseudomonas yamanorum strain LBUM636 chromosome	NZ_CP012400.2
contig_870749	WP_144479125.1	95.833	24	1	0	3	74	147	170	8.89E-09	47	5690c8f2-d5be-4c8b-8dbe-636f9277939d	TCGA-ESCA	TCGA-IG-A97H	Primary Tumor	Pseudomonas yamanorum strain LBUM636 chromosome	NZ_CP012400.2
contig_870749	WP_214725824.1	95.833	24	1	0	3	74	150	173	1.08E-08	46.6	5690c8f2-d5be-4c8b-8dbe-636f9277939d	TCGA-ESCA	TCGA-IG-A97H	Primary Tumor	Pseudomonas yamanorum strain LBUM636 chromosome	NZ_CP012400.2
contig_5126176	WP_053258696.1	95.833	24	1	0	72	1	1	24	1.18E-11	53.5	5690c8f2-d5be-4c8b-8dbe-636f9277939d	TCGA-ESCA	TCGA-IG-A97H	Primary Tumor	Pseudomonas yamanorum strain LBUM636 chromosome	NZ_CP012400.2
contig_1007773	WP_087694260.1	98.106	264	5	0	1021	230	188	451	5.99E-172	485	5690c8f2-d5be-4c8b-8dbe-636f9277939d	TCGA-ESCA	TCGA-IG-A97H	Primary Tumor	Pseudomonas yamanorum strain LBUM636 chromosome	NZ_CP012400.2
contig_1029415	WP_003213515.1	95.833	24	1	0	73	2	94	117	6.00E-09	47	5690c8f2-d5be-4c8b-8dbe-636f9277939d	TCGA-ESCA	TCGA-IG-A97H	Primary Tumor	Pseudomonas yamanorum strain LBUM636 chromosome	NZ_CP012400.2
contig_901010	WP_003209260.1	95.455	66	3	0	614	811	1	66	3.08E-38	135	5690c8f2-d5be-4c8b-8dbe-636f9277939d	TCGA-ESCA	TCGA-IG-A97H	Primary Tumor	Pseudomonas yamanorum strain LBUM636 chromosome	NZ_CP012400.2
contig_5441903	WP_194272996.1	96.104	77	3	0	136	366	1	77	2.55E-32	114	5690c8f2-d5be-4c8b-8dbe-636f9277939d	TCGA-ESCA	TCGA-IG-A97H	Primary Tumor	Gluconacetobacter tumulicola strain LMG 27725 contig00005	NZ_JABEQL010000005.1
contig_4032895	WP_003210962.1	96.97	33	1	0	3	101	349	381	5.67E-16	67.8	5690c8f2-d5be-4c8b-8dbe-636f9277939d	TCGA-ESCA	TCGA-IG-A97H	Primary Tumor	Pseudomonas yamanorum strain LBUM636 chromosome	NZ_CP012400.2
contig_4026430	WP_207937858.1	100	25	0	0	75	1	15	39	2.98E-11	53.5	5690c8f2-d5be-4c8b-8dbe-636f9277939d	TCGA-ESCA	TCGA-IG-A97H	Primary Tumor	NA	NA
contig_4026430	WP_052892478.1	100	25	0	0	75	1	295	319	3.60E-11	53.5	5690c8f2-d5be-4c8b-8dbe-636f9277939d	TCGA-ESCA	TCGA-IG-A97H	Primary Tumor	NA	NA
contig_4026430	WP_001359455.1	100	25	0	0	75	1	295	319	3.61E-11	53.5	5690c8f2-d5be-4c8b-8dbe-636f9277939d	TCGA-ESCA	TCGA-IG-A97H	Primary Tumor	NA	NA
contig_3346236	WP_010053067.1	100	24	0	0	73	2	212	235	4.37E-11	53.1	5690c8f2-d5be-4c8b-8dbe-636f9277939d	TCGA-ESCA	TCGA-IG-A97H	Primary Tumor	NA	NA
contig_393731	WP_059765385.1	95.349	43	2	0	131	3	347	389	2.78E-24	91.7	5690c8f2-d5be-4c8b-8dbe-636f9277939d	TCGA-ESCA	TCGA-IG-A97H	Primary Tumor	Pseudomonas yamanorum strain LBUM636 chromosome	NZ_CP012400.2
contig_2290495	WP_003799992.1	96.296	27	1	0	1	81	112	138	2.72E-10	51.2	5690c8f2-d5be-4c8b-8dbe-636f9277939d	TCGA-ESCA	TCGA-IG-A97H	Primary Tumor	Pseudomonas yamanorum strain LBUM636 chromosome	NZ_CP012400.2
contig_1003939	WP_011911830.1	95.833	24	1	0	74	3	153	176	1.02E-09	49.3	5690c8f2-d5be-4c8b-8dbe-636f9277939d	TCGA-ESCA	TCGA-IG-A97H	Primary Tumor	Pseudomonas yamanorum strain LBUM636 chromosome	NZ_CP012400.2
contig_1861311	WP_192867095.1	100	25	0	0	75	1	109	133	6.43E-13	57	5690c8f2-d5be-4c8b-8dbe-636f9277939d	TCGA-ESCA	TCGA-IG-A97H	Primary Tumor	NA	NA
contig_1861311	WP_169788254.1	100	25	0	0	75	1	15	39	1.79E-12	55.8	5690c8f2-d5be-4c8b-8dbe-636f9277939d	TCGA-ESCA	TCGA-IG-A97H	Primary Tumor	NA	NA
contig_1861311	WP_000293706.1	100	25	0	0	75	1	93	117	1.92E-12	57	5690c8f2-d5be-4c8b-8dbe-636f9277939d	TCGA-ESCA	TCGA-IG-A97H	Primary Tumor	NA	NA
contig_1861311	WP_000063277.1	100	25	0	0	75	1	192	216	2.28E-12	57	5690c8f2-d5be-4c8b-8dbe-636f9277939d	TCGA-ESCA	TCGA-IG-A97H	Primary Tumor	NA	NA
contig_1861311	WP_000063280.1	100	25	0	0	75	1	192	216	2.39E-12	57	5690c8f2-d5be-4c8b-8dbe-636f9277939d	TCGA-ESCA	TCGA-IG-A97H	Primary Tumor	NA	NA
contig_1861311	WP_172828379.1	100	25	0	0	75	1	9	33	2.54E-12	55.5	5690c8f2-d5be-4c8b-8dbe-636f9277939d	TCGA-ESCA	TCGA-IG-A97H	Primary Tumor	NA	NA
contig_390011	WP_003210962.1	95.455	44	2	0	133	2	91	134	1.10E-23	90.1	5690c8f2-d5be-4c8b-8dbe-636f9277939d	TCGA-ESCA	TCGA-IG-A97H	Primary Tumor	Pseudomonas yamanorum strain LBUM636 chromosome	NZ_CP012400.2
contig_5559898	WP_003213508.1	96.226	53	2	0	2	160	50	102	1.07E-29	105	5690c8f2-d5be-4c8b-8dbe-636f9277939d	TCGA-ESCA	TCGA-IG-A97H	Primary Tumor	Pseudomonas yamanorum strain LBUM636 chromosome	NZ_CP012400.2
contig_1084048	WP_048363874.1	96.667	30	1	0	152	63	89	118	6.55E-15	62.8	5690c8f2-d5be-4c8b-8dbe-636f9277939d	TCGA-ESCA	TCGA-IG-A97H	Primary Tumor	Pseudomonas fulva strain YAB-1 contig17	NZ_LAWW01000017.1
contig_107224	WP_053258696.1	96.364	55	2	0	107	271	1	55	6.38E-33	112	5690c8f2-d5be-4c8b-8dbe-636f9277939d	TCGA-ESCA	TCGA-IG-A97H	Primary Tumor	Pseudomonas yamanorum strain LBUM636 chromosome	NZ_CP012400.2
contig_1265716	WP_042863651.1	100	24	0	0	74	3	220	243	5.15E-11	53.1	5690c8f2-d5be-4c8b-8dbe-636f9277939d	TCGA-ESCA	TCGA-IG-A97H	Primary Tumor	Pseudomonas yamanorum strain LBUM636 chromosome	NZ_CP012400.2
contig_1265716	WP_142667706.1	100	24	0	0	74	3	220	243	5.46E-11	53.1	5690c8f2-d5be-4c8b-8dbe-636f9277939d	TCGA-ESCA	TCGA-IG-A97H	Primary Tumor	Pseudomonas yamanorum strain LBUM636 chromosome	NZ_CP012400.2
contig_2306932	WP_003213515.1	100	24	0	0	74	3	61	84	5.33E-11	52.4	5690c8f2-d5be-4c8b-8dbe-636f9277939d	TCGA-ESCA	TCGA-IG-A97H	Primary Tumor	Pseudomonas yamanorum strain LBUM636 chromosome	NZ_CP012400.2
contig_987312	WP_048363844.1	95.833	24	1	0	3	74	247	270	1.61E-09	48.9	5690c8f2-d5be-4c8b-8dbe-636f9277939d	TCGA-ESCA	TCGA-IG-A97H	Primary Tumor	Pseudomonas yamanorum strain LBUM636 chromosome	NZ_CP012400.2
contig_1188022	WP_003210966.1	95.833	24	1	0	3	74	68	91	8.05E-10	49.7	5690c8f2-d5be-4c8b-8dbe-636f9277939d	TCGA-ESCA	TCGA-IG-A97H	Primary Tumor	Pseudomonas yamanorum strain LBUM636 chromosome	NZ_CP012400.2
contig_387102	WP_059766023.1	100	24	0	0	3	74	142	165	7.83E-10	49.7	5690c8f2-d5be-4c8b-8dbe-636f9277939d	TCGA-ESCA	TCGA-IG-A97H	Primary Tumor	Pseudomonas yamanorum strain LBUM636 chromosome	NZ_CP012400.2
contig_824191	WP_048366003.1	95.833	24	1	0	73	2	234	257	7.92E-09	47	5690c8f2-d5be-4c8b-8dbe-636f9277939d	TCGA-ESCA	TCGA-IG-A97H	Primary Tumor	Pseudomonas yamanorum strain LBUM636 chromosome	NZ_CP012400.2
contig_5455910	WP_203303141.1	100	24	0	0	2	73	50	73	1.27E-10	51.6	5690c8f2-d5be-4c8b-8dbe-636f9277939d	TCGA-ESCA	TCGA-IG-A97H	Primary Tumor	Pseudomonas yamanorum strain LBUM636 chromosome	NZ_CP012400.2
contig_5459826	WP_000983082.1	96.429	28	1	0	3	86	136	163	1.04E-11	55.1	5690c8f2-d5be-4c8b-8dbe-636f9277939d	TCGA-ESCA	TCGA-IG-A97H	Primary Tumor	Pseudomonas yamanorum strain LBUM636 chromosome	NZ_CP012400.2
contig_5459826	WP_001323889.1	96.429	28	1	0	3	86	370	397	1.38E-11	55.1	5690c8f2-d5be-4c8b-8dbe-636f9277939d	TCGA-ESCA	TCGA-IG-A97H	Primary Tumor	Pseudomonas yamanorum strain LBUM636 chromosome	NZ_CP012400.2
contig_5459826	WP_214727854.1	96.429	28	1	0	3	86	433	460	4.79E-10	50.8	5690c8f2-d5be-4c8b-8dbe-636f9277939d	TCGA-ESCA	TCGA-IG-A97H	Primary Tumor	Pseudomonas yamanorum strain LBUM636 chromosome	NZ_CP012400.2
contig_4065165	WP_134327565.1	95.833	24	1	0	3	74	367	390	2.99E-11	53.9	5690c8f2-d5be-4c8b-8dbe-636f9277939d	TCGA-ESCA	TCGA-IG-A97H	Primary Tumor	Pseudomonas yamanorum strain LBUM636 chromosome	NZ_CP012400.2
contig_460406	WP_214705940.1	95.833	24	1	0	74	3	46	69	2.40E-10	51.2	5690c8f2-d5be-4c8b-8dbe-636f9277939d	TCGA-ESCA	TCGA-IG-A97H	Primary Tumor	Pseudomonas yamanorum strain LBUM636 chromosome	NZ_CP012400.2
contig_307416	WP_000515495.1	100	24	0	0	73	2	720	743	2.09E-11	54.3	5690c8f2-d5be-4c8b-8dbe-636f9277939d	TCGA-ESCA	TCGA-IG-A97H	Primary Tumor	Pseudomonas yamanorum strain LBUM636 chromosome	NZ_CP012400.2
contig_307416	WP_153021371.1	95.833	24	1	0	73	2	720	743	6.62E-11	52.8	5690c8f2-d5be-4c8b-8dbe-636f9277939d	TCGA-ESCA	TCGA-IG-A97H	Primary Tumor	Pseudomonas yamanorum strain LBUM636 chromosome	NZ_CP012400.2
contig_281894	WP_059761575.1	96	25	1	0	75	1	388	412	4.47E-11	53.5	5690c8f2-d5be-4c8b-8dbe-636f9277939d	TCGA-ESCA	TCGA-IG-A97H	Primary Tumor	Pseudomonas cedrina strain LMG 23661 chromosome I	NZ_LT629753.1
contig_3886864	WP_048365417.1	95.833	24	1	0	74	3	283	306	1.63E-10	51.6	5690c8f2-d5be-4c8b-8dbe-636f9277939d	TCGA-ESCA	TCGA-IG-A97H	Primary Tumor	Pseudomonas yamanorum strain LBUM636 chromosome	NZ_CP012400.2
contig_26521	WP_003177365.1	97.059	34	1	0	3	104	25	58	1.42E-17	67	5690c8f2-d5be-4c8b-8dbe-636f9277939d	TCGA-ESCA	TCGA-IG-A97H	Primary Tumor	Pseudomonas yamanorum strain LBUM636 chromosome	NZ_CP012400.2
contig_1949004	WP_131623226.1	96	25	1	0	3	77	497	521	1.59E-11	54.7	5690c8f2-d5be-4c8b-8dbe-636f9277939d	TCGA-ESCA	TCGA-IG-A97H	Primary Tumor	Pseudomonas yamanorum strain LBUM636 chromosome	NZ_CP012400.2
contig_3997180	WP_194271339.1	100	25	0	0	75	1	39	63	4.63E-13	55.1	5690c8f2-d5be-4c8b-8dbe-636f9277939d	TCGA-ESCA	TCGA-IG-A97H	Primary Tumor	Pseudomonas yamanorum strain LBUM636 chromosome	NZ_CP012400.2
contig_4291305	WP_194273002.1	96.078	51	2	0	35	187	1	51	2.48E-29	103	5690c8f2-d5be-4c8b-8dbe-636f9277939d	TCGA-ESCA	TCGA-IG-A97H	Primary Tumor	Gluconacetobacter tumulicola strain LMG 27725 contig00005	NZ_JABEQL010000005.1
contig_5558366	WP_171523477.1	100	38	0	0	114	1	14	51	1.08E-20	74.7	5690c8f2-d5be-4c8b-8dbe-636f9277939d	TCGA-ESCA	TCGA-IG-A97H	Primary Tumor	NA	NA
contig_2175009	WP_038706865.1	96.296	27	1	0	1	81	224	250	4.61E-11	53.5	5690c8f2-d5be-4c8b-8dbe-636f9277939d	TCGA-ESCA	TCGA-IG-A97H	Primary Tumor	Pseudomonas yamanorum strain LBUM636 chromosome	NZ_CP012400.2
contig_392162	WP_000080885.1	100	24	0	0	74	3	55	78	1.87E-12	55.8	5690c8f2-d5be-4c8b-8dbe-636f9277939d	TCGA-ESCA	TCGA-IG-A97H	Primary Tumor	Pseudomonas yamanorum strain LBUM636 chromosome	NZ_CP012400.2
contig_228990	WP_010981357.1	96.774	31	1	0	476	568	1	31	8.90E-13	63.5	5690c8f2-d5be-4c8b-8dbe-636f9277939d	TCGA-ESCA	TCGA-IG-A97H	Primary Tumor	Pseudomonas yamanorum strain LBUM636 chromosome	NZ_CP012400.2
contig_312281	WP_029380372.1	100	164	0	0	493	2	1	164	5.00E-110	332	5690c8f2-d5be-4c8b-8dbe-636f9277939d	TCGA-ESCA	TCGA-IG-A97H	Primary Tumor	Pseudomonas yamanorum strain LBUM636 chromosome	NZ_CP012400.2
contig_3412519	WP_024634104.1	95.652	23	1	0	3	71	149	171	5.24E-09	47.4	5690c8f2-d5be-4c8b-8dbe-636f9277939d	TCGA-ESCA	TCGA-IG-A97H	Primary Tumor	Pseudomonas yamanorum strain LBUM636 chromosome	NZ_CP012400.2
contig_533712	WP_003210964.1	95.652	23	1	0	3	71	104	126	1.25E-09	49.3	5690c8f2-d5be-4c8b-8dbe-636f9277939d	TCGA-ESCA	TCGA-IG-A97H	Primary Tumor	Pseudomonas yamanorum strain LBUM636 chromosome	NZ_CP012400.2
contig_1863004	WP_003215426.1	100	25	0	0	75	1	60	84	3.92E-11	52.8	5690c8f2-d5be-4c8b-8dbe-636f9277939d	TCGA-ESCA	TCGA-IG-A97H	Primary Tumor	Pseudomonas yamanorum strain LBUM636 chromosome	NZ_CP012400.2
contig_327571	WP_102367932.1	95.833	24	1	0	2	73	340	363	1.73E-09	48.9	5690c8f2-d5be-4c8b-8dbe-636f9277939d	TCGA-ESCA	TCGA-IG-A97H	Primary Tumor	Pseudomonas yamanorum strain LBUM636 chromosome	NZ_CP012400.2
contig_189446	WP_147325908.1	100	25	0	0	2	76	72	96	6.32E-11	52.4	5690c8f2-d5be-4c8b-8dbe-636f9277939d	TCGA-ESCA	TCGA-IG-A97H	Primary Tumor	Pseudomonas yamanorum strain LBUM636 chromosome	NZ_CP012400.2
contig_189446	WP_000123343.1	100	25	0	0	2	76	72	96	6.53E-11	52.8	5690c8f2-d5be-4c8b-8dbe-636f9277939d	TCGA-ESCA	TCGA-IG-A97H	Primary Tumor	Pseudomonas yamanorum strain LBUM636 chromosome	NZ_CP012400.2
contig_189446	WP_118924900.1	100	25	0	0	2	76	59	83	6.93E-11	52.8	5690c8f2-d5be-4c8b-8dbe-636f9277939d	TCGA-ESCA	TCGA-IG-A97H	Primary Tumor	Pseudomonas yamanorum strain LBUM636 chromosome	NZ_CP012400.2
contig_5513394	WP_002555468.1	100	38	0	0	1157	1044	1	38	2.02E-17	75.5	5690c8f2-d5be-4c8b-8dbe-636f9277939d	TCGA-ESCA	TCGA-IG-A97H	Primary Tumor	Pseudomonas yamanorum strain LBUM636 chromosome	NZ_CP012400.2
contig_5513394	WP_014854209.1	97.368	38	1	0	1157	1044	1	38	3.49E-17	74.7	5690c8f2-d5be-4c8b-8dbe-636f9277939d	TCGA-ESCA	TCGA-IG-A97H	Primary Tumor	Pseudomonas yamanorum strain LBUM636 chromosome	NZ_CP012400.2
contig_3225194	WP_144477067.1	95.652	23	1	0	71	3	270	292	7.43E-09	47	5690c8f2-d5be-4c8b-8dbe-636f9277939d	TCGA-ESCA	TCGA-IG-A97H	Primary Tumor	Pseudomonas yamanorum strain LBUM636 chromosome	NZ_CP012400.2
contig_3225194	WP_024631631.1	95.652	23	1	0	71	3	271	293	8.44E-09	47	5690c8f2-d5be-4c8b-8dbe-636f9277939d	TCGA-ESCA	TCGA-IG-A97H	Primary Tumor	Pseudomonas yamanorum strain LBUM636 chromosome	NZ_CP012400.2
contig_3225194	WP_214729598.1	95.652	23	1	0	71	3	270	292	8.77E-09	47	5690c8f2-d5be-4c8b-8dbe-636f9277939d	TCGA-ESCA	TCGA-IG-A97H	Primary Tumor	Pseudomonas yamanorum strain LBUM636 chromosome	NZ_CP012400.2
contig_3225194	WP_012726792.1	95.652	23	1	0	71	3	271	293	1.92E-08	45.8	5690c8f2-d5be-4c8b-8dbe-636f9277939d	TCGA-ESCA	TCGA-IG-A97H	Primary Tumor	Pseudomonas yamanorum strain LBUM636 chromosome	NZ_CP012400.2
contig_134817	WP_131621288.1	95.833	24	1	0	3	74	387	410	1.98E-09	48.5	5690c8f2-d5be-4c8b-8dbe-636f9277939d	TCGA-ESCA	TCGA-IG-A97H	Primary Tumor	Pseudomonas yamanorum strain LBUM636 chromosome	NZ_CP012400.2
contig_5349686	WP_059761575.1	99.107	112	1	0	3	338	119	230	7.56E-71	224	5690c8f2-d5be-4c8b-8dbe-636f9277939d	TCGA-ESCA	TCGA-IG-A97H	Primary Tumor	Pseudomonas yamanorum strain LBUM636 chromosome	NZ_CP012400.2
contig_152759	WP_102370194.1	100	24	0	0	74	3	28	51	3.47E-12	56.2	5690c8f2-d5be-4c8b-8dbe-636f9277939d	TCGA-ESCA	TCGA-IG-A97H	Primary Tumor	Pseudomonas yamanorum strain LBUM636 chromosome	NZ_CP012400.2
contig_745601	WP_003293029.1	95.833	24	1	0	72	1	24	47	1.41E-11	52	5690c8f2-d5be-4c8b-8dbe-636f9277939d	TCGA-ESCA	TCGA-IG-A97H	Primary Tumor	NA	NA
contig_5386398	WP_162547896.1	100	24	0	0	3	74	244	267	2.08E-11	54.3	5690c8f2-d5be-4c8b-8dbe-636f9277939d	TCGA-ESCA	TCGA-IG-A97H	Primary Tumor	NA	NA
contig_841811	WP_008439522.1	100	24	0	0	73	2	103	126	3.08E-10	50.8	5690c8f2-d5be-4c8b-8dbe-636f9277939d	TCGA-ESCA	TCGA-IG-A97H	Primary Tumor	Pseudomonas yamanorum strain LBUM636 chromosome	NZ_CP012400.2
contig_1014916	WP_194273016.1	100	24	0	0	2	73	46	69	5.08E-13	56.2	5690c8f2-d5be-4c8b-8dbe-636f9277939d	TCGA-ESCA	TCGA-IG-A97H	Primary Tumor	Pseudomonas yamanorum strain LBUM636 chromosome	NZ_CP012400.2
contig_1029367	WP_134327564.1	96.429	28	1	0	86	3	280	307	3.93E-14	62.4	5690c8f2-d5be-4c8b-8dbe-636f9277939d	TCGA-ESCA	TCGA-IG-A97H	Primary Tumor	Pseudomonas yamanorum strain LBUM636 chromosome	NZ_CP012400.2
contig_19280	WP_134327566.1	100	85	0	0	257	3	1	85	1.04E-41	142	5690c8f2-d5be-4c8b-8dbe-636f9277939d	TCGA-ESCA	TCGA-IG-A97H	Primary Tumor	Pseudomonas yamanorum strain LBUM636 chromosome	NZ_CP012400.2
contig_19280	WP_134327565.1	96	50	2	0	413	264	535	584	5.73E-25	98.6	5690c8f2-d5be-4c8b-8dbe-636f9277939d	TCGA-ESCA	TCGA-IG-A97H	Primary Tumor	Pseudomonas yamanorum strain LBUM636 chromosome	NZ_CP012400.2
contig_3205801	WP_008436527.1	100	24	0	0	73	2	303	326	1.53E-10	52	5690c8f2-d5be-4c8b-8dbe-636f9277939d	TCGA-ESCA	TCGA-IG-A97H	Primary Tumor	NA	NA
contig_4258487	WP_008436527.1	100	24	0	0	73	2	416	439	1.08E-11	55.1	5690c8f2-d5be-4c8b-8dbe-636f9277939d	TCGA-ESCA	TCGA-IG-A97H	Primary Tumor	Pseudomonas yamanorum strain LBUM636 chromosome	NZ_CP012400.2
contig_5362924	WP_019828215.1	95.833	96	4	0	316	29	67	162	7.21E-63	187	5690c8f2-d5be-4c8b-8dbe-636f9277939d	TCGA-ESCA	TCGA-IG-A97H	Primary Tumor	Pseudomonas yamanorum strain LBUM636 chromosome	NZ_CP012400.2
contig_2543940	WP_114290792.1	96.226	53	2	0	159	1	1	53	1.62E-28	107	5690c8f2-d5be-4c8b-8dbe-636f9277939d	TCGA-ESCA	TCGA-IG-A97H	Primary Tumor	Pseudomonas yamanorum strain LBUM636 chromosome	NZ_CP012400.2
contig_1238290	WP_134327564.1	100	29	0	0	2	88	280	308	1.94E-15	65.9	5690c8f2-d5be-4c8b-8dbe-636f9277939d	TCGA-ESCA	TCGA-IG-A97H	Primary Tumor	Pseudomonas yamanorum strain LBUM636 chromosome	NZ_CP012400.2
contig_2013322	WP_003176137.1	100	59	0	0	178	2	1	59	3.99E-37	121	5690c8f2-d5be-4c8b-8dbe-636f9277939d	TCGA-ESCA	TCGA-IG-A97H	Primary Tumor	Pseudomonas yamanorum strain LBUM636 chromosome	NZ_CP012400.2
contig_2013322	WP_047277524.1	100	59	0	0	178	2	1	59	5.74E-37	120	5690c8f2-d5be-4c8b-8dbe-636f9277939d	TCGA-ESCA	TCGA-IG-A97H	Primary Tumor	Pseudomonas yamanorum strain LBUM636 chromosome	NZ_CP012400.2
contig_855905	WP_008436527.1	96	25	1	0	77	3	199	223	5.64E-11	53.1	5690c8f2-d5be-4c8b-8dbe-636f9277939d	TCGA-ESCA	TCGA-IG-A97H	Primary Tumor	Pseudomonas yamanorum strain LBUM636 chromosome	NZ_CP012400.2
contig_1878785	WP_059762236.1	100	25	0	0	1	75	180	204	1.04E-11	55.1	5690c8f2-d5be-4c8b-8dbe-636f9277939d	TCGA-ESCA	TCGA-IG-A97H	Primary Tumor	Cutibacterium acnes HL096PA1	NC_021085.1
contig_4030885	WP_016840962.1	96	25	1	0	75	1	60	84	1.41E-11	52	5690c8f2-d5be-4c8b-8dbe-636f9277939d	TCGA-ESCA	TCGA-IG-A97H	Primary Tumor	Pseudomonas yamanorum strain LBUM636 chromosome	NZ_CP012400.2
contig_4706303	WP_003209260.1	98.611	72	1	0	216	1	111	182	2.25E-43	140	5690c8f2-d5be-4c8b-8dbe-636f9277939d	TCGA-ESCA	TCGA-IG-A97H	Primary Tumor	Pseudomonas yamanorum strain LBUM636 chromosome	NZ_CP012400.2
contig_3593811	WP_059765642.1	100	24	0	0	2	73	283	306	1.53E-10	52	5690c8f2-d5be-4c8b-8dbe-636f9277939d	TCGA-ESCA	TCGA-IG-A97H	Primary Tumor	Pseudomonas yamanorum strain LBUM636 chromosome	NZ_CP012400.2
contig_3417164	WP_048365172.1	95.833	24	1	0	3	74	183	206	1.10E-09	49.3	5690c8f2-d5be-4c8b-8dbe-636f9277939d	TCGA-ESCA	TCGA-IG-A97H	Primary Tumor	Pseudomonas yamanorum strain LBUM636 chromosome	NZ_CP012400.2
contig_5146977	WP_134326153.1	95.833	24	1	0	74	3	515	538	6.40E-09	47.4	5690c8f2-d5be-4c8b-8dbe-636f9277939d	TCGA-ESCA	TCGA-IG-A97H	Primary Tumor	Pseudomonas yamanorum strain LBUM636 chromosome	NZ_CP012400.2
contig_954346	WP_087692903.1	98.485	66	1	0	2	199	59	124	2.45E-27	101	5690c8f2-d5be-4c8b-8dbe-636f9277939d	TCGA-ESCA	TCGA-IG-A97H	Primary Tumor	Pseudomonas yamanorum strain LBUM636 chromosome	NZ_CP012400.2
contig_1935748	WP_003219919.1	96.154	26	1	0	78	1	140	165	4.77E-12	56.2	5690c8f2-d5be-4c8b-8dbe-636f9277939d	TCGA-ESCA	TCGA-IG-A97H	Primary Tumor	Pseudomonas yamanorum strain LBUM636 chromosome	NZ_CP012400.2
contig_4290911	WP_059766044.1	97.368	38	1	0	2	115	125	162	1.44E-20	80.1	5690c8f2-d5be-4c8b-8dbe-636f9277939d	TCGA-ESCA	TCGA-IG-A97H	Primary Tumor	Pseudomonas yamanorum strain LBUM636 chromosome	NZ_CP012400.2
contig_4706528	WP_134327564.1	100	25	0	0	75	1	481	505	5.43E-10	50.4	5690c8f2-d5be-4c8b-8dbe-636f9277939d	TCGA-ESCA	TCGA-IG-A97H	Primary Tumor	NA	NA
contig_3045875	WP_001138014.1	96.154	26	1	0	2	79	831	856	4.52E-10	50.4	5690c8f2-d5be-4c8b-8dbe-636f9277939d	TCGA-ESCA	TCGA-IG-A97H	Primary Tumor	Pseudomonas yamanorum strain LBUM636 chromosome	NZ_CP012400.2
contig_3045875	WP_042863651.1	96.154	26	1	0	2	79	831	856	7.22E-10	50.1	5690c8f2-d5be-4c8b-8dbe-636f9277939d	TCGA-ESCA	TCGA-IG-A97H	Primary Tumor	Pseudomonas yamanorum strain LBUM636 chromosome	NZ_CP012400.2
contig_3045875	WP_142667706.1	96.154	26	1	0	2	79	831	856	8.13E-10	49.7	5690c8f2-d5be-4c8b-8dbe-636f9277939d	TCGA-ESCA	TCGA-IG-A97H	Primary Tumor	Pseudomonas yamanorum strain LBUM636 chromosome	NZ_CP012400.2
contig_1809967	WP_134327565.1	100	24	0	0	3	74	432	455	3.51E-10	50.8	5690c8f2-d5be-4c8b-8dbe-636f9277939d	TCGA-ESCA	TCGA-IG-A97H	Primary Tumor	Pseudomonas yamanorum strain LBUM636 chromosome	NZ_CP012400.2
contig_4443982	WP_203302081.1	95.833	24	1	0	73	2	251	274	8.06E-10	49.7	5690c8f2-d5be-4c8b-8dbe-636f9277939d	TCGA-ESCA	TCGA-IG-A97H	Primary Tumor	Pseudomonas yamanorum strain LBUM636 chromosome	NZ_CP012400.2
contig_1209739	WP_012273095.1	95.833	24	1	0	73	2	3	26	9.81E-12	52	5690c8f2-d5be-4c8b-8dbe-636f9277939d	TCGA-ESCA	TCGA-IG-A97H	Primary Tumor	Pseudomonas yamanorum strain LBUM636 chromosome	NZ_CP012400.2
contig_758895	WP_003214552.1	100	18	0	0	54	1	39	56	2.20E-06	38.9	5690c8f2-d5be-4c8b-8dbe-636f9277939d	TCGA-ESCA	TCGA-IG-A97H	Primary Tumor	Pseudomonas yamanorum strain LBUM636 chromosome	NZ_CP012400.2
contig_5407308	WP_048363802.1	100	24	0	0	2	73	149	172	4.92E-09	47.4	5690c8f2-d5be-4c8b-8dbe-636f9277939d	TCGA-ESCA	TCGA-IG-A97H	Primary Tumor	Pseudomonas yamanorum strain LBUM636 chromosome	NZ_CP012400.2
contig_1048979	WP_059765306.1	95.833	24	1	0	73	2	215	238	5.19E-10	50.4	5690c8f2-d5be-4c8b-8dbe-636f9277939d	TCGA-ESCA	TCGA-IG-A97H	Primary Tumor	Pseudomonas yamanorum strain LBUM636 chromosome	NZ_CP012400.2
contig_3341538	WP_004098958.1	100	25	0	0	75	1	663	687	9.26E-11	52.4	5690c8f2-d5be-4c8b-8dbe-636f9277939d	TCGA-ESCA	TCGA-IG-A97H	Primary Tumor	Pseudomonas yamanorum strain LBUM636 chromosome	NZ_CP012400.2
contig_680378	WP_008431773.1	100	25	0	0	1	75	69	93	3.78E-12	56.2	5690c8f2-d5be-4c8b-8dbe-636f9277939d	TCGA-ESCA	TCGA-IG-A97H	Primary Tumor	Pseudomonas yamanorum strain LBUM636 chromosome	NZ_CP012400.2
contig_199405	WP_048364712.1	96	25	1	0	1	75	458	482	5.65E-10	50.4	5690c8f2-d5be-4c8b-8dbe-636f9277939d	TCGA-ESCA	TCGA-IG-A97H	Primary Tumor	Pseudomonas yamanorum strain LBUM636 chromosome	NZ_CP012400.2
contig_5449377	WP_004152116.1	95.833	24	1	0	3	74	833	856	6.17E-10	50.1	5690c8f2-d5be-4c8b-8dbe-636f9277939d	TCGA-ESCA	TCGA-IG-A97H	Primary Tumor	NA	NA
contig_777661	WP_023147606.1	100	25	0	0	75	1	421	445	2.46E-11	54.3	5690c8f2-d5be-4c8b-8dbe-636f9277939d	TCGA-ESCA	TCGA-IG-A97H	Primary Tumor	Pseudomonas yamanorum strain LBUM636 chromosome	NZ_CP012400.2
contig_777661	WP_069142061.1	100	25	0	0	75	1	415	439	2.65E-11	53.9	5690c8f2-d5be-4c8b-8dbe-636f9277939d	TCGA-ESCA	TCGA-IG-A97H	Primary Tumor	Pseudomonas yamanorum strain LBUM636 chromosome	NZ_CP012400.2
contig_777661	WP_000840207.1	100	25	0	0	75	1	415	439	2.66E-11	53.9	5690c8f2-d5be-4c8b-8dbe-636f9277939d	TCGA-ESCA	TCGA-IG-A97H	Primary Tumor	Pseudomonas yamanorum strain LBUM636 chromosome	NZ_CP012400.2
contig_490691	WP_141335713.1	95.833	24	1	0	74	3	85	108	2.11E-10	51.2	5690c8f2-d5be-4c8b-8dbe-636f9277939d	TCGA-ESCA	TCGA-IG-A97H	Primary Tumor	Pseudomonas yamanorum strain LBUM636 chromosome	NZ_CP012400.2
contig_206826	WP_001260374.1	100	17	0	0	199	149	15	31	3.93E-06	38.9	5690c8f2-d5be-4c8b-8dbe-636f9277939d	TCGA-ESCA	TCGA-IG-A97H	Primary Tumor	Pseudomonas yamanorum strain LBUM636 chromosome	NZ_CP012400.2
contig_30190	WP_003213522.1	97.452	157	4	0	2	472	23	179	1.63E-111	314	5690c8f2-d5be-4c8b-8dbe-636f9277939d	TCGA-ESCA	TCGA-IG-A97H	Primary Tumor	Pseudomonas yamanorum strain LBUM636 chromosome	NZ_CP012400.2
contig_2155884	WP_023629338.1	96	25	1	0	1	75	376	400	1.52E-11	54.7	5690c8f2-d5be-4c8b-8dbe-636f9277939d	TCGA-ESCA	TCGA-IG-A97H	Primary Tumor	Pseudomonas yamanorum strain LBUM636 chromosome	NZ_CP012400.2
contig_857324	WP_009873351.1	100	24	0	0	2	73	71	94	2.69E-10	51.2	5690c8f2-d5be-4c8b-8dbe-636f9277939d	TCGA-ESCA	TCGA-IG-A97H	Primary Tumor	Pseudomonas yamanorum strain LBUM636 chromosome	NZ_CP012400.2
contig_1043767	WP_134327565.1	97.826	46	1	0	121	258	1	46	2.64E-26	99.8	5690c8f2-d5be-4c8b-8dbe-636f9277939d	TCGA-ESCA	TCGA-IG-A97H	Primary Tumor	Pseudomonas yamanorum strain LBUM636 chromosome	NZ_CP012400.2
contig_4370291	WP_003446102.1	95.833	24	1	0	73	2	50	73	3.82E-12	53.9	5690c8f2-d5be-4c8b-8dbe-636f9277939d	TCGA-ESCA	TCGA-IG-A97H	Primary Tumor	Pseudomonas grimontii strain DSM 17515	NZ_FNKM01000002.1
contig_444524	WP_000091614.1	96.97	99	3	0	503	207	10	108	2.88E-66	197	5690c8f2-d5be-4c8b-8dbe-636f9277939d	TCGA-ESCA	TCGA-IG-A97H	Primary Tumor	Pseudomonas yamanorum strain LBUM636 chromosome	NZ_CP012400.2
contig_444524	WP_023103794.1	98.551	69	1	0	207	1	1	69	5.03E-30	105	5690c8f2-d5be-4c8b-8dbe-636f9277939d	TCGA-ESCA	TCGA-IG-A97H	Primary Tumor	Pseudomonas yamanorum strain LBUM636 chromosome	NZ_CP012400.2
contig_5240048	WP_202116303.1	100	24	0	0	74	3	409	432	4.28E-11	53.5	5690c8f2-d5be-4c8b-8dbe-636f9277939d	TCGA-ESCA	TCGA-IG-A97H	Primary Tumor	NA	NA
contig_5240048	WP_001027292.1	100	24	0	0	74	3	419	442	4.32E-11	53.5	5690c8f2-d5be-4c8b-8dbe-636f9277939d	TCGA-ESCA	TCGA-IG-A97H	Primary Tumor	NA	NA
contig_5240048	WP_134592765.1	100	24	0	0	74	3	409	432	4.32E-11	53.5	5690c8f2-d5be-4c8b-8dbe-636f9277939d	TCGA-ESCA	TCGA-IG-A97H	Primary Tumor	NA	NA
contig_5240048	WP_016230593.1	100	24	0	0	74	3	419	442	5.10E-11	53.1	5690c8f2-d5be-4c8b-8dbe-636f9277939d	TCGA-ESCA	TCGA-IG-A97H	Primary Tumor	NA	NA
contig_5240048	WP_142752653.1	100	24	0	0	74	3	419	442	5.10E-11	53.1	5690c8f2-d5be-4c8b-8dbe-636f9277939d	TCGA-ESCA	TCGA-IG-A97H	Primary Tumor	NA	NA
contig_5240048	WP_142757031.1	100	24	0	0	74	3	17	40	1.02E-10	52	5690c8f2-d5be-4c8b-8dbe-636f9277939d	TCGA-ESCA	TCGA-IG-A97H	Primary Tumor	NA	NA
contig_3985640	WP_134327565.1	98.925	93	1	0	3	281	140	232	1.78E-58	187	5690c8f2-d5be-4c8b-8dbe-636f9277939d	TCGA-ESCA	TCGA-IG-A97H	Primary Tumor	Pseudomonas yamanorum strain LBUM636 chromosome	NZ_CP012400.2
contig_848614	WP_033654692.1	96	25	1	0	1	75	254	278	1.74E-10	51.6	5690c8f2-d5be-4c8b-8dbe-636f9277939d	TCGA-ESCA	TCGA-IG-A97H	Primary Tumor	Pseudomonas yamanorum strain LBUM636 chromosome	NZ_CP012400.2
contig_1270876	WP_002883176.1	100	24	0	0	73	2	241	264	1.98E-09	48.5	5690c8f2-d5be-4c8b-8dbe-636f9277939d	TCGA-ESCA	TCGA-IG-A97H	Primary Tumor	Pseudomonas yamanorum strain LBUM636 chromosome	NZ_CP012400.2
contig_935918	WP_059766131.1	97.059	34	1	0	3	104	206	239	4.84E-18	73.6	5690c8f2-d5be-4c8b-8dbe-636f9277939d	TCGA-ESCA	TCGA-IG-A97H	Primary Tumor	Pseudomonas yamanorum strain LBUM636 chromosome	NZ_CP012400.2
contig_756674	WP_102370194.1	96	25	1	0	75	1	32	56	2.54E-10	51.2	5690c8f2-d5be-4c8b-8dbe-636f9277939d	TCGA-ESCA	TCGA-IG-A97H	Primary Tumor	Pseudomonas yamanorum strain LBUM636 chromosome	NZ_CP012400.2
contig_3400874	WP_059766023.1	95.833	24	1	0	74	3	122	145	1.46E-11	54.7	5690c8f2-d5be-4c8b-8dbe-636f9277939d	TCGA-ESCA	TCGA-IG-A97H	Primary Tumor	Pseudomonas yamanorum strain LBUM636 chromosome	NZ_CP012400.2
contig_3470803	WP_048363399.1	95.652	69	3	0	3	209	30	98	4.47E-30	107	5690c8f2-d5be-4c8b-8dbe-636f9277939d	TCGA-ESCA	TCGA-IG-A97H	Primary Tumor	Pseudomonas yamanorum strain LBUM636 chromosome	NZ_CP012400.2
contig_854067	WP_048364997.1	96	25	1	0	1	75	119	143	3.20E-11	53.9	5690c8f2-d5be-4c8b-8dbe-636f9277939d	TCGA-ESCA	TCGA-IG-A97H	Primary Tumor	Pseudomonas yamanorum strain LBUM636 chromosome	NZ_CP012400.2
contig_5166761	WP_015880921.1	95.833	24	1	0	73	2	128	151	4.23E-09	47.8	5690c8f2-d5be-4c8b-8dbe-636f9277939d	TCGA-ESCA	TCGA-IG-A97H	Primary Tumor	Pseudomonas yamanorum strain LBUM636 chromosome	NZ_CP012400.2
contig_562972	WP_048363803.1	96	25	1	0	1	75	215	239	1.46E-10	52	5690c8f2-d5be-4c8b-8dbe-636f9277939d	TCGA-ESCA	TCGA-IG-A97H	Primary Tumor	Pseudomonas yamanorum strain LBUM636 chromosome	NZ_CP012400.2
contig_5297843	WP_003089120.1	100	49	0	0	148	2	1	49	2.36E-29	104	5690c8f2-d5be-4c8b-8dbe-636f9277939d	TCGA-ESCA	TCGA-IG-A97H	Primary Tumor	NA	NA
contig_4844089	WP_079121155.1	100	25	0	0	75	1	82	106	5.39E-13	56.6	5690c8f2-d5be-4c8b-8dbe-636f9277939d	TCGA-ESCA	TCGA-IG-A97H	Primary Tumor	Pseudomonas yamanorum strain LBUM636 chromosome	NZ_CP012400.2
contig_4844089	WP_201292839.1	100	25	0	0	75	1	64	88	1.34E-12	56.2	5690c8f2-d5be-4c8b-8dbe-636f9277939d	TCGA-ESCA	TCGA-IG-A97H	Primary Tumor	Pseudomonas yamanorum strain LBUM636 chromosome	NZ_CP012400.2
contig_4844089	WP_000063280.1	100	25	0	0	75	1	82	106	1.98E-12	57.4	5690c8f2-d5be-4c8b-8dbe-636f9277939d	TCGA-ESCA	TCGA-IG-A97H	Primary Tumor	Pseudomonas yamanorum strain LBUM636 chromosome	NZ_CP012400.2
contig_4844089	WP_000063277.1	100	25	0	0	75	1	82	106	2.06E-12	57	5690c8f2-d5be-4c8b-8dbe-636f9277939d	TCGA-ESCA	TCGA-IG-A97H	Primary Tumor	Pseudomonas yamanorum strain LBUM636 chromosome	NZ_CP012400.2
contig_4844089	WP_192867095.1	100	23	0	0	69	1	1	23	2.65E-10	50.1	5690c8f2-d5be-4c8b-8dbe-636f9277939d	TCGA-ESCA	TCGA-IG-A97H	Primary Tumor	Pseudomonas yamanorum strain LBUM636 chromosome	NZ_CP012400.2
contig_4844089	WP_094314496.1	100	21	0	0	75	13	82	102	7.44E-10	47.8	5690c8f2-d5be-4c8b-8dbe-636f9277939d	TCGA-ESCA	TCGA-IG-A97H	Primary Tumor	Pseudomonas yamanorum strain LBUM636 chromosome	NZ_CP012400.2
contig_2473291	WP_087694584.1	96.296	162	6	0	486	1	57	218	3.05E-115	327	5690c8f2-d5be-4c8b-8dbe-636f9277939d	TCGA-ESCA	TCGA-IG-A97H	Primary Tumor	Pseudomonas grimontii strain DSM 17515	NZ_FNKM01000002.1
contig_1873019	WP_059766131.1	96	25	1	0	1	75	332	356	2.34E-11	54.3	5690c8f2-d5be-4c8b-8dbe-636f9277939d	TCGA-ESCA	TCGA-IG-A97H	Primary Tumor	Pseudomonas yamanorum strain LBUM636 chromosome	NZ_CP012400.2
contig_899369	WP_003209260.1	97.368	38	1	0	2	115	125	162	5.56E-18	72.8	5690c8f2-d5be-4c8b-8dbe-636f9277939d	TCGA-ESCA	TCGA-IG-A97H	Primary Tumor	Pseudomonas yamanorum strain LBUM636 chromosome	NZ_CP012400.2
contig_165873	WP_134327564.1	100	24	0	0	3	74	198	221	3.51E-09	48.1	5690c8f2-d5be-4c8b-8dbe-636f9277939d	TCGA-ESCA	TCGA-IG-A97H	Primary Tumor	Pseudomonas yamanorum strain LBUM636 chromosome	NZ_CP012400.2
contig_222865	WP_003219919.1	96	25	1	0	1	75	57	81	1.51E-09	48.9	5690c8f2-d5be-4c8b-8dbe-636f9277939d	TCGA-ESCA	TCGA-IG-A97H	Primary Tumor	Pseudomonas yamanorum strain LBUM636 chromosome	NZ_CP012400.2
contig_484360	WP_006680256.1	96	25	1	0	75	1	290	314	1.19E-10	52	5690c8f2-d5be-4c8b-8dbe-636f9277939d	TCGA-ESCA	TCGA-IG-A97H	Primary Tumor	Pseudomonas yamanorum strain LBUM636 chromosome	NZ_CP012400.2
contig_784918	WP_194272996.1	96.104	77	3	0	269	39	1	77	3.78E-34	112	5690c8f2-d5be-4c8b-8dbe-636f9277939d	TCGA-ESCA	TCGA-IG-A97H	Primary Tumor	Gluconacetobacter tumulicola strain LMG 27725 contig00005	NZ_JABEQL010000005.1
contig_736927	WP_072118620.1	100	30	0	0	2	91	234	263	2.12E-14	62.8	5690c8f2-d5be-4c8b-8dbe-636f9277939d	TCGA-ESCA	TCGA-IG-A97H	Primary Tumor	Pseudomonas yamanorum strain LBUM636 chromosome	NZ_CP012400.2
contig_736927	WP_071925347.1	100	30	0	0	2	91	234	263	2.15E-14	63.2	5690c8f2-d5be-4c8b-8dbe-636f9277939d	TCGA-ESCA	TCGA-IG-A97H	Primary Tumor	Pseudomonas yamanorum strain LBUM636 chromosome	NZ_CP012400.2
contig_736927	WP_045352288.1	100	30	0	0	2	91	234	263	2.19E-14	62.8	5690c8f2-d5be-4c8b-8dbe-636f9277939d	TCGA-ESCA	TCGA-IG-A97H	Primary Tumor	Pseudomonas yamanorum strain LBUM636 chromosome	NZ_CP012400.2
contig_736927	WP_000805902.1	100	30	0	0	2	91	234	263	2.21E-14	63.2	5690c8f2-d5be-4c8b-8dbe-636f9277939d	TCGA-ESCA	TCGA-IG-A97H	Primary Tumor	Pseudomonas yamanorum strain LBUM636 chromosome	NZ_CP012400.2
contig_736927	WP_072109891.1	100	30	0	0	2	91	234	263	2.24E-14	62.8	5690c8f2-d5be-4c8b-8dbe-636f9277939d	TCGA-ESCA	TCGA-IG-A97H	Primary Tumor	Pseudomonas yamanorum strain LBUM636 chromosome	NZ_CP012400.2
contig_2905378	WP_134327567.1	96	25	1	0	75	1	276	300	4.43E-12	56.2	5690c8f2-d5be-4c8b-8dbe-636f9277939d	TCGA-ESCA	TCGA-IG-A97H	Primary Tumor	Pseudomonas yamanorum strain LBUM636 chromosome	NZ_CP012400.2
contig_641422	WP_194271336.1	98.876	89	1	0	2	268	18	106	5.34E-61	183	5690c8f2-d5be-4c8b-8dbe-636f9277939d	TCGA-ESCA	TCGA-IG-A97H	Primary Tumor	Acidovorax wautersii strain DSM 27981	NZ_FONX01000011.1
contig_558432	WP_017677865.1	100	24	0	0	1	72	196	219	6.41E-09	47.4	5690c8f2-d5be-4c8b-8dbe-636f9277939d	TCGA-ESCA	TCGA-IG-A97H	Primary Tumor	Pseudomonas yamanorum strain LBUM636 chromosome	NZ_CP012400.2
contig_3528969	WP_010981357.1	98.958	96	1	0	289	2	69	164	7.92E-49	153	5690c8f2-d5be-4c8b-8dbe-636f9277939d	TCGA-ESCA	TCGA-IG-A97H	Primary Tumor	Acidovorax soli strain DSM 25157	NZ_FNQJ01000028.1
contig_2058804	WP_134326153.1	100	25	0	0	1	75	435	459	1.92E-12	57.4	5690c8f2-d5be-4c8b-8dbe-636f9277939d	TCGA-ESCA	TCGA-IG-A97H	Primary Tumor	Pseudomonas yamanorum strain LBUM636 chromosome	NZ_CP012400.2
contig_842089	WP_134327565.1	100	24	0	0	2	73	324	347	1.36E-10	52	5690c8f2-d5be-4c8b-8dbe-636f9277939d	TCGA-ESCA	TCGA-IG-A97H	Primary Tumor	Pseudomonas yamanorum strain LBUM636 chromosome	NZ_CP012400.2
contig_1806358	WP_098549012.1	100	24	0	0	3	74	44	67	1.22E-10	49.7	5690c8f2-d5be-4c8b-8dbe-636f9277939d	TCGA-ESCA	TCGA-IG-A97H	Primary Tumor	Pseudomonas yamanorum strain LBUM636 chromosome	NZ_CP012400.2
contig_623372	WP_106940575.1	100	41	0	0	124	2	290	330	1.20E-21	84.3	5690c8f2-d5be-4c8b-8dbe-636f9277939d	TCGA-ESCA	TCGA-IG-A97H	Primary Tumor	Pseudomonas fulva strain YAB-1 contig17	NZ_LAWW01000017.1
contig_775822	WP_033647952.1	96	25	1	0	1	75	133	157	4.16E-10	50.4	5690c8f2-d5be-4c8b-8dbe-636f9277939d	TCGA-ESCA	TCGA-IG-A97H	Primary Tumor	Pseudomonas yamanorum strain LBUM636 chromosome	NZ_CP012400.2
contig_189669	WP_003210964.1	100	29	0	0	88	2	196	224	2.09E-15	65.5	5690c8f2-d5be-4c8b-8dbe-636f9277939d	TCGA-ESCA	TCGA-IG-A97H	Primary Tumor	Pseudomonas yamanorum strain LBUM636 chromosome	NZ_CP012400.2
contig_1949057	WP_008431773.1	100	28	0	0	86	3	247	274	9.43E-13	58.2	5690c8f2-d5be-4c8b-8dbe-636f9277939d	TCGA-ESCA	TCGA-IG-A97H	Primary Tumor	Pseudomonas yamanorum strain LBUM636 chromosome	NZ_CP012400.2
contig_430230	WP_050471560.1	95.652	23	1	0	6	74	87	109	1.89E-09	48.9	5690c8f2-d5be-4c8b-8dbe-636f9277939d	TCGA-ESCA	TCGA-IG-A97H	Primary Tumor	Pseudomonas yamanorum strain LBUM636 chromosome	NZ_CP012400.2
contig_283464	WP_087694584.1	98.148	54	1	0	2	163	151	204	3.46E-34	116	5690c8f2-d5be-4c8b-8dbe-636f9277939d	TCGA-ESCA	TCGA-IG-A97H	Primary Tumor	Pseudomonas yamanorum strain LBUM636 chromosome	NZ_CP012400.2
contig_3397037	WP_194271336.1	100	24	0	0	1	72	91	114	8.20E-11	52	5690c8f2-d5be-4c8b-8dbe-636f9277939d	TCGA-ESCA	TCGA-IG-A97H	Primary Tumor	Acidovorax wautersii strain DSM 27981	NZ_FONX01000011.1
contig_387223	WP_008436527.1	95.833	24	1	0	73	2	225	248	2.91E-10	50.8	5690c8f2-d5be-4c8b-8dbe-636f9277939d	TCGA-ESCA	TCGA-IG-A97H	Primary Tumor	Pseudomonas yamanorum strain LBUM636 chromosome	NZ_CP012400.2
contig_3401827	WP_008431773.1	100	25	0	0	1	75	122	146	2.90E-09	48.1	5690c8f2-d5be-4c8b-8dbe-636f9277939d	TCGA-ESCA	TCGA-IG-A97H	Primary Tumor	NA	NA
contig_262961	WP_059765712.1	95.833	24	1	0	74	3	165	188	5.62E-09	47.4	5690c8f2-d5be-4c8b-8dbe-636f9277939d	TCGA-ESCA	TCGA-IG-A97H	Primary Tumor	Pseudomonas yamanorum strain LBUM636 chromosome	NZ_CP012400.2
contig_124158	WP_003213522.1	100	24	0	0	74	3	174	197	1.86E-10	51.2	5690c8f2-d5be-4c8b-8dbe-636f9277939d	TCGA-ESCA	TCGA-IG-A97H	Primary Tumor	Pseudomonas yamanorum strain LBUM636 chromosome	NZ_CP012400.2
contig_1991844	WP_002555468.1	100	38	0	0	582	695	1	38	1.92E-18	75.5	5690c8f2-d5be-4c8b-8dbe-636f9277939d	TCGA-ESCA	TCGA-IG-A97H	Primary Tumor	Pseudomonas yamanorum strain LBUM636 chromosome	NZ_CP012400.2
contig_1991844	WP_014854209.1	97.368	38	1	0	582	695	1	38	3.47E-18	74.7	5690c8f2-d5be-4c8b-8dbe-636f9277939d	TCGA-ESCA	TCGA-IG-A97H	Primary Tumor	Pseudomonas yamanorum strain LBUM636 chromosome	NZ_CP012400.2
contig_527229	WP_048363844.1	100	24	0	0	74	3	311	334	1.43E-10	52	5690c8f2-d5be-4c8b-8dbe-636f9277939d	TCGA-ESCA	TCGA-IG-A97H	Primary Tumor	Pseudomonas yamanorum strain LBUM636 chromosome	NZ_CP012400.2
contig_5287937	WP_199267333.1	100	33	0	0	3	101	96	128	1.31E-15	63.9	5690c8f2-d5be-4c8b-8dbe-636f9277939d	TCGA-ESCA	TCGA-IG-A97H	Primary Tumor	Pseudomonas libanensis strain DSM 17149 7_326504_15.2974	NZ_JYLH01000007.1
contig_5287937	WP_079121683.1	100	33	0	0	3	101	48	80	1.55E-15	63.9	5690c8f2-d5be-4c8b-8dbe-636f9277939d	TCGA-ESCA	TCGA-IG-A97H	Primary Tumor	Pseudomonas libanensis strain DSM 17149 7_326504_15.2974	NZ_JYLH01000007.1
contig_5287937	WP_009671328.1	100	33	0	0	3	101	60	92	1.55E-15	63.9	5690c8f2-d5be-4c8b-8dbe-636f9277939d	TCGA-ESCA	TCGA-IG-A97H	Primary Tumor	Pseudomonas libanensis strain DSM 17149 7_326504_15.2974	NZ_JYLH01000007.1
contig_5287937	WP_108858352.1	100	33	0	0	3	101	81	113	2.59E-15	63.9	5690c8f2-d5be-4c8b-8dbe-636f9277939d	TCGA-ESCA	TCGA-IG-A97H	Primary Tumor	Pseudomonas libanensis strain DSM 17149 7_326504_15.2974	NZ_JYLH01000007.1
contig_5287937	WP_069289263.1	100	33	0	0	3	101	90	122	2.97E-15	63.9	5690c8f2-d5be-4c8b-8dbe-636f9277939d	TCGA-ESCA	TCGA-IG-A97H	Primary Tumor	Pseudomonas libanensis strain DSM 17149 7_326504_15.2974	NZ_JYLH01000007.1
contig_5287937	WP_069288900.1	100	33	0	0	3	101	149	181	5.44E-15	63.5	5690c8f2-d5be-4c8b-8dbe-636f9277939d	TCGA-ESCA	TCGA-IG-A97H	Primary Tumor	Pseudomonas libanensis strain DSM 17149 7_326504_15.2974	NZ_JYLH01000007.1
contig_5287937	WP_001349920.1	100	33	0	0	3	101	149	181	9.44E-15	63.5	5690c8f2-d5be-4c8b-8dbe-636f9277939d	TCGA-ESCA	TCGA-IG-A97H	Primary Tumor	Pseudomonas libanensis strain DSM 17149 7_326504_15.2974	NZ_JYLH01000007.1
contig_5287937	WP_142750148.1	100	27	0	0	21	101	1	27	7.32E-11	50.4	5690c8f2-d5be-4c8b-8dbe-636f9277939d	TCGA-ESCA	TCGA-IG-A97H	Primary Tumor	Pseudomonas libanensis strain DSM 17149 7_326504_15.2974	NZ_JYLH01000007.1
contig_5287937	WP_165636784.1	100	24	0	0	30	101	1	24	9.73E-09	45.1	5690c8f2-d5be-4c8b-8dbe-636f9277939d	TCGA-ESCA	TCGA-IG-A97H	Primary Tumor	Pseudomonas libanensis strain DSM 17149 7_326504_15.2974	NZ_JYLH01000007.1
contig_1265252	WP_011645030.1	96.491	57	2	0	523	353	246	302	7.56E-20	84.3	5690c8f2-d5be-4c8b-8dbe-636f9277939d	TCGA-ESCA	TCGA-IG-A97H	Primary Tumor	Escherichia marmotae strain H1-003-0086-C-F	NZ_CACSXJ020000039.1
contig_5329069	WP_059763055.1	100	24	0	0	3	74	13	36	4.84E-10	50.4	5690c8f2-d5be-4c8b-8dbe-636f9277939d	TCGA-ESCA	TCGA-IG-A97H	Primary Tumor	NA	NA
contig_5093814	WP_102606419.1	100	28	0	0	2	85	139	166	9.70E-12	55.5	5690c8f2-d5be-4c8b-8dbe-636f9277939d	TCGA-ESCA	TCGA-IG-A97H	Primary Tumor	Pseudomonas yamanorum strain LBUM636 chromosome	NZ_CP012400.2
contig_1123230	WP_008436527.1	100	24	0	0	73	2	472	495	8.57E-12	55.5	5690c8f2-d5be-4c8b-8dbe-636f9277939d	TCGA-ESCA	TCGA-IG-A97H	Primary Tumor	Pseudomonas yamanorum strain LBUM636 chromosome	NZ_CP012400.2
contig_5250740	WP_134327564.1	100	52	0	0	157	2	564	615	2.33E-28	103	5690c8f2-d5be-4c8b-8dbe-636f9277939d	TCGA-ESCA	TCGA-IG-A97H	Primary Tumor	Pseudomonas yamanorum strain LBUM636 chromosome	NZ_CP012400.2
contig_424633	WP_134326775.1	100	24	0	0	74	3	134	157	7.15E-12	54.7	5690c8f2-d5be-4c8b-8dbe-636f9277939d	TCGA-ESCA	TCGA-IG-A97H	Primary Tumor	Pseudomonas yamanorum strain LBUM636 chromosome	NZ_CP012400.2
contig_3281218	WP_102370194.1	95.833	24	1	0	74	3	101	124	5.39E-10	50.1	5690c8f2-d5be-4c8b-8dbe-636f9277939d	TCGA-ESCA	TCGA-IG-A97H	Primary Tumor	Pseudomonas yamanorum strain LBUM636 chromosome	NZ_CP012400.2
contig_777137	WP_059763613.1	95.833	24	1	0	4	75	228	251	4.07E-09	47.8	5690c8f2-d5be-4c8b-8dbe-636f9277939d	TCGA-ESCA	TCGA-IG-A97H	Primary Tumor	Pseudomonas yamanorum strain LBUM636 chromosome	NZ_CP012400.2
contig_189046	WP_004098958.1	95.833	24	1	0	73	2	976	999	6.00E-08	44.3	5690c8f2-d5be-4c8b-8dbe-636f9277939d	TCGA-ESCA	TCGA-IG-A97H	Primary Tumor	Pseudomonas yamanorum strain LBUM636 chromosome	NZ_CP012400.2
contig_3370135	WP_214729612.1	95.833	24	1	0	3	74	450	473	7.74E-11	52.8	5690c8f2-d5be-4c8b-8dbe-636f9277939d	TCGA-ESCA	TCGA-IG-A97H	Primary Tumor	Pseudomonas yamanorum strain LBUM636 chromosome	NZ_CP012400.2
contig_3370135	WP_214710006.1	95.833	24	1	0	3	74	444	467	8.21E-11	52.8	5690c8f2-d5be-4c8b-8dbe-636f9277939d	TCGA-ESCA	TCGA-IG-A97H	Primary Tumor	Pseudomonas yamanorum strain LBUM636 chromosome	NZ_CP012400.2
contig_3370135	WP_022461314.1	95.833	24	1	0	3	74	440	463	1.96E-10	51.6	5690c8f2-d5be-4c8b-8dbe-636f9277939d	TCGA-ESCA	TCGA-IG-A97H	Primary Tumor	Pseudomonas yamanorum strain LBUM636 chromosome	NZ_CP012400.2
contig_498196	WP_079121684.1	100	24	0	0	3	74	66	89	2.80E-11	51.2	5690c8f2-d5be-4c8b-8dbe-636f9277939d	TCGA-ESCA	TCGA-IG-A97H	Primary Tumor	Pseudomonas yamanorum strain LBUM636 chromosome	NZ_CP012400.2
contig_498196	WP_074466152.1	100	24	0	0	3	74	66	89	3.79E-11	51.2	5690c8f2-d5be-4c8b-8dbe-636f9277939d	TCGA-ESCA	TCGA-IG-A97H	Primary Tumor	Pseudomonas yamanorum strain LBUM636 chromosome	NZ_CP012400.2
contig_498196	WP_000840193.1	100	24	0	0	3	74	66	89	6.26E-11	50.8	5690c8f2-d5be-4c8b-8dbe-636f9277939d	TCGA-ESCA	TCGA-IG-A97H	Primary Tumor	Pseudomonas yamanorum strain LBUM636 chromosome	NZ_CP012400.2
contig_498196	WP_032347501.1	100	24	0	0	3	74	66	89	6.66E-11	50.8	5690c8f2-d5be-4c8b-8dbe-636f9277939d	TCGA-ESCA	TCGA-IG-A97H	Primary Tumor	Pseudomonas yamanorum strain LBUM636 chromosome	NZ_CP012400.2
contig_498196	WP_001605651.1	100	24	0	0	3	74	66	89	9.08E-11	50.4	5690c8f2-d5be-4c8b-8dbe-636f9277939d	TCGA-ESCA	TCGA-IG-A97H	Primary Tumor	Pseudomonas yamanorum strain LBUM636 chromosome	NZ_CP012400.2
contig_498196	WP_069142061.1	100	24	0	0	3	74	66	89	9.15E-11	52.4	5690c8f2-d5be-4c8b-8dbe-636f9277939d	TCGA-ESCA	TCGA-IG-A97H	Primary Tumor	Pseudomonas yamanorum strain LBUM636 chromosome	NZ_CP012400.2
contig_498196	WP_142746638.1	100	24	0	0	3	74	66	89	9.78E-11	50.8	5690c8f2-d5be-4c8b-8dbe-636f9277939d	TCGA-ESCA	TCGA-IG-A97H	Primary Tumor	Pseudomonas yamanorum strain LBUM636 chromosome	NZ_CP012400.2
contig_498196	WP_146707117.1	100	24	0	0	3	74	66	89	1.11E-10	50.8	5690c8f2-d5be-4c8b-8dbe-636f9277939d	TCGA-ESCA	TCGA-IG-A97H	Primary Tumor	Pseudomonas yamanorum strain LBUM636 chromosome	NZ_CP012400.2
contig_498196	WP_000840207.1	100	24	0	0	3	74	66	89	1.24E-10	52	5690c8f2-d5be-4c8b-8dbe-636f9277939d	TCGA-ESCA	TCGA-IG-A97H	Primary Tumor	Pseudomonas yamanorum strain LBUM636 chromosome	NZ_CP012400.2
contig_498196	WP_023147606.1	100	24	0	0	3	74	66	89	1.33E-10	52	5690c8f2-d5be-4c8b-8dbe-636f9277939d	TCGA-ESCA	TCGA-IG-A97H	Primary Tumor	Pseudomonas yamanorum strain LBUM636 chromosome	NZ_CP012400.2
contig_498196	WP_172804196.1	100	24	0	0	3	74	66	89	1.45E-10	51.2	5690c8f2-d5be-4c8b-8dbe-636f9277939d	TCGA-ESCA	TCGA-IG-A97H	Primary Tumor	Pseudomonas yamanorum strain LBUM636 chromosome	NZ_CP012400.2
contig_498196	WP_029799658.1	100	24	0	0	3	74	66	89	1.45E-10	51.2	5690c8f2-d5be-4c8b-8dbe-636f9277939d	TCGA-ESCA	TCGA-IG-A97H	Primary Tumor	Pseudomonas yamanorum strain LBUM636 chromosome	NZ_CP012400.2
contig_498196	WP_134438869.1	100	24	0	0	3	74	66	89	1.46E-10	52	5690c8f2-d5be-4c8b-8dbe-636f9277939d	TCGA-ESCA	TCGA-IG-A97H	Primary Tumor	Pseudomonas yamanorum strain LBUM636 chromosome	NZ_CP012400.2
contig_498196	WP_142750127.1	100	24	0	0	3	74	66	89	1.58E-10	51.6	5690c8f2-d5be-4c8b-8dbe-636f9277939d	TCGA-ESCA	TCGA-IG-A97H	Primary Tumor	Pseudomonas yamanorum strain LBUM636 chromosome	NZ_CP012400.2
contig_498196	WP_165636686.1	100	24	0	0	3	74	66	89	1.74E-10	51.6	5690c8f2-d5be-4c8b-8dbe-636f9277939d	TCGA-ESCA	TCGA-IG-A97H	Primary Tumor	Pseudomonas yamanorum strain LBUM636 chromosome	NZ_CP012400.2
contig_498196	WP_079120354.1	100	19	0	0	3	59	66	84	4.09E-07	40.4	5690c8f2-d5be-4c8b-8dbe-636f9277939d	TCGA-ESCA	TCGA-IG-A97H	Primary Tumor	Pseudomonas yamanorum strain LBUM636 chromosome	NZ_CP012400.2
contig_1279528	WP_000424924.1	100	25	0	0	1	75	38	62	2.21E-13	55.8	5690c8f2-d5be-4c8b-8dbe-636f9277939d	TCGA-ESCA	TCGA-IG-A97H	Primary Tumor	Shigella sonnei strain SE6-1 chromosome	NZ_CP055292.1
contig_5611858	WP_004152116.1	100	24	0	0	73	2	853	876	5.33E-10	50.4	5690c8f2-d5be-4c8b-8dbe-636f9277939d	TCGA-ESCA	TCGA-IG-A97H	Primary Tumor	NA	NA
contig_3582671	WP_010053067.1	100	24	0	0	2	73	216	239	8.60E-11	52.4	5690c8f2-d5be-4c8b-8dbe-636f9277939d	TCGA-ESCA	TCGA-IG-A97H	Primary Tumor	Pseudomonas yamanorum strain LBUM636 chromosome	NZ_CP012400.2
contig_61760	WP_059766131.1	95.652	23	1	0	105	173	1	23	1.10E-08	48.5	5690c8f2-d5be-4c8b-8dbe-636f9277939d	TCGA-ESCA	TCGA-IG-A97H	Primary Tumor	Pseudomonas yamanorum strain LBUM636 chromosome	NZ_CP012400.2
contig_5630821	WP_003218843.1	98.095	105	2	0	177	491	1	105	4.26E-72	218	5690c8f2-d5be-4c8b-8dbe-636f9277939d	TCGA-ESCA	TCGA-IG-A97H	Primary Tumor	Pseudomonas yamanorum strain LBUM636 chromosome	NZ_CP012400.2
contig_5032687	WP_214706329.1	96	25	1	0	75	1	522	546	4.17E-10	50.4	5690c8f2-d5be-4c8b-8dbe-636f9277939d	TCGA-ESCA	TCGA-IG-A97H	Primary Tumor	Shigella sonnei strain SE6-1 chromosome	NZ_CP055292.1
contig_404969	WP_021075688.1	95.833	24	1	0	73	2	90	113	1.02E-11	54.7	5690c8f2-d5be-4c8b-8dbe-636f9277939d	TCGA-ESCA	TCGA-IG-A97H	Primary Tumor	Pseudomonas yamanorum strain LBUM636 chromosome	NZ_CP012400.2
contig_1142988	WP_207912321.1	95.238	21	1	0	2	64	32	52	1.04E-06	47	5690c8f2-d5be-4c8b-8dbe-636f9277939d	TCGA-ESCA	TCGA-IG-A97H	Primary Tumor	Pseudomonas yamanorum strain LBUM636 chromosome	NZ_CP012400.2
contig_4007559	WP_006021048.1	100	24	0	0	74	3	40	63	2.20E-11	52.4	5690c8f2-d5be-4c8b-8dbe-636f9277939d	TCGA-ESCA	TCGA-IG-A97H	Primary Tumor	Pseudomonas yamanorum strain LBUM636 chromosome	NZ_CP012400.2
contig_4007559	WP_043237079.1	95.455	22	1	0	74	9	40	61	1.11E-09	48.1	5690c8f2-d5be-4c8b-8dbe-636f9277939d	TCGA-ESCA	TCGA-IG-A97H	Primary Tumor	Pseudomonas yamanorum strain LBUM636 chromosome	NZ_CP012400.2
contig_4007559	WP_038365430.1	95.455	22	1	0	74	9	40	61	1.18E-09	47.8	5690c8f2-d5be-4c8b-8dbe-636f9277939d	TCGA-ESCA	TCGA-IG-A97H	Primary Tumor	Pseudomonas yamanorum strain LBUM636 chromosome	NZ_CP012400.2
contig_1191341	WP_010053067.1	95.556	45	2	0	691	825	1	45	2.84E-20	87	5690c8f2-d5be-4c8b-8dbe-636f9277939d	TCGA-ESCA	TCGA-IG-A97H	Primary Tumor	Pseudomonas yamanorum strain LBUM636 chromosome	NZ_CP012400.2
contig_1690673	WP_008436527.1	100	24	0	0	73	2	189	212	3.17E-11	53.9	5690c8f2-d5be-4c8b-8dbe-636f9277939d	TCGA-ESCA	TCGA-IG-A97H	Primary Tumor	Pseudomonas yamanorum strain LBUM636 chromosome	NZ_CP012400.2
contig_2157592	WP_003156940.1	95.833	24	1	0	2	73	35	58	1.51E-12	55.1	5690c8f2-d5be-4c8b-8dbe-636f9277939d	TCGA-ESCA	TCGA-IG-A97H	Primary Tumor	Halopseudomonas pachastrellae strain JCM 12285	NZ_FOUD01000047.1
contig_5413124	WP_000741275.1	100	111	0	0	455	123	1	111	3.35E-75	220	5690c8f2-d5be-4c8b-8dbe-636f9277939d	TCGA-ESCA	TCGA-IG-A97H	Primary Tumor	Pseudomonas kunmingensis strain 7850S chromosome	NZ_CP090366.1
contig_5413124	WP_000091614.1	100	32	0	0	96	1	1	32	5.56E-16	69.7	5690c8f2-d5be-4c8b-8dbe-636f9277939d	TCGA-ESCA	TCGA-IG-A97H	Primary Tumor	Pseudomonas kunmingensis strain 7850S chromosome	NZ_CP090366.1
contig_5413124	WP_000091613.1	96.875	32	1	0	96	1	1	32	2.97E-15	67.8	5690c8f2-d5be-4c8b-8dbe-636f9277939d	TCGA-ESCA	TCGA-IG-A97H	Primary Tumor	Pseudomonas kunmingensis strain 7850S chromosome	NZ_CP090366.1
contig_1257373	WP_087694260.1	96.947	131	4	0	1	393	325	455	9.08E-71	218	5690c8f2-d5be-4c8b-8dbe-636f9277939d	TCGA-ESCA	TCGA-IG-A97H	Primary Tumor	Pseudomonas yamanorum strain LBUM636 chromosome	NZ_CP012400.2
contig_3533151	WP_000840207.1	100	24	0	0	2	73	439	462	1.51E-09	48.9	5690c8f2-d5be-4c8b-8dbe-636f9277939d	TCGA-ESCA	TCGA-IG-A97H	Primary Tumor	NA	NA
contig_3533151	WP_069142061.1	100	24	0	0	2	73	439	462	1.95E-09	48.5	5690c8f2-d5be-4c8b-8dbe-636f9277939d	TCGA-ESCA	TCGA-IG-A97H	Primary Tumor	NA	NA
contig_3533151	WP_023147606.1	95.833	24	1	0	2	73	445	468	4.77E-09	47.8	5690c8f2-d5be-4c8b-8dbe-636f9277939d	TCGA-ESCA	TCGA-IG-A97H	Primary Tumor	NA	NA
contig_5413043	WP_003446102.1	100	14	0	0	349	390	25	38	3.22E-10	32.7	5690c8f2-d5be-4c8b-8dbe-636f9277939d	TCGA-ESCA	TCGA-IG-A97H	Primary Tumor	Pseudomonas yamanorum strain LBUM636 chromosome	NZ_CP012400.2
contig_4729270	WP_059763803.1	100	24	0	0	2	73	132	155	1.85E-10	51.6	5690c8f2-d5be-4c8b-8dbe-636f9277939d	TCGA-ESCA	TCGA-IG-A97H	Primary Tumor	Shigella sonnei strain SE6-1 chromosome	NZ_CP055292.1
contig_208689	WP_048365291.1	95.833	24	1	0	74	3	109	132	1.86E-10	50.8	5690c8f2-d5be-4c8b-8dbe-636f9277939d	TCGA-ESCA	TCGA-IG-A97H	Primary Tumor	Pseudomonas yamanorum strain LBUM636 chromosome	NZ_CP012400.2
contig_1253067	WP_000983082.1	95.833	24	1	0	2	73	139	162	7.98E-09	47	5690c8f2-d5be-4c8b-8dbe-636f9277939d	TCGA-ESCA	TCGA-IG-A97H	Primary Tumor	Pseudomonas yamanorum strain LBUM636 chromosome	NZ_CP012400.2
contig_1253067	WP_001323889.1	95.833	24	1	0	2	73	373	396	8.19E-09	47	5690c8f2-d5be-4c8b-8dbe-636f9277939d	TCGA-ESCA	TCGA-IG-A97H	Primary Tumor	Pseudomonas yamanorum strain LBUM636 chromosome	NZ_CP012400.2
contig_1253067	WP_214727854.1	100	23	0	0	2	70	436	458	5.29E-08	44.7	5690c8f2-d5be-4c8b-8dbe-636f9277939d	TCGA-ESCA	TCGA-IG-A97H	Primary Tumor	Pseudomonas yamanorum strain LBUM636 chromosome	NZ_CP012400.2
contig_1170787	WP_016808263.1	100	23	0	0	73	5	400	422	5.97E-10	50.1	5690c8f2-d5be-4c8b-8dbe-636f9277939d	TCGA-ESCA	TCGA-IG-A97H	Primary Tumor	NA	NA
contig_2350930	WP_033895396.1	96	25	1	0	75	1	28	52	1.28E-10	50.1	5690c8f2-d5be-4c8b-8dbe-636f9277939d	TCGA-ESCA	TCGA-IG-A97H	Primary Tumor	Pseudomonas yamanorum strain LBUM636 chromosome	NZ_CP012400.2
contig_827675	WP_003209260.1	96.226	53	2	0	159	1	76	128	1.96E-25	93.2	5690c8f2-d5be-4c8b-8dbe-636f9277939d	TCGA-ESCA	TCGA-IG-A97H	Primary Tumor	Pseudomonas yamanorum strain LBUM636 chromosome	NZ_CP012400.2
contig_4516194	WP_131623226.1	96.154	26	1	0	78	1	463	488	1.06E-11	55.1	5690c8f2-d5be-4c8b-8dbe-636f9277939d	TCGA-ESCA	TCGA-IG-A97H	Primary Tumor	NA	NA
contig_1892067	WP_003209260.1	96	25	1	0	1	75	172	196	4.76E-11	53.1	5690c8f2-d5be-4c8b-8dbe-636f9277939d	TCGA-ESCA	TCGA-IG-A97H	Primary Tumor	Pseudomonas yamanorum strain LBUM636 chromosome	NZ_CP012400.2
contig_3332251	WP_194271336.1	95.062	81	4	0	1	243	105	185	1.39E-48	158	5690c8f2-d5be-4c8b-8dbe-636f9277939d	TCGA-ESCA	TCGA-IG-A97H	Primary Tumor	Pseudomonas yamanorum strain LBUM636 chromosome	NZ_CP012400.2
contig_3440046	WP_029380372.1	96.078	51	2	0	3	155	189	239	9.10E-28	99.8	5690c8f2-d5be-4c8b-8dbe-636f9277939d	TCGA-ESCA	TCGA-IG-A97H	Primary Tumor	Arthrobacter pityocampae strain Tp2 NODE_44_length_1042_cov_1.42798	NZ_PRKW01000040.1
contig_1777933	WP_004146456.1	95.833	24	1	0	73	2	428	451	1.57E-10	51.6	5690c8f2-d5be-4c8b-8dbe-636f9277939d	TCGA-ESCA	TCGA-IG-A97H	Primary Tumor	Pseudomonas yamanorum strain LBUM636 chromosome	NZ_CP012400.2
contig_1097898	WP_009883570.1	95.652	23	1	0	73	5	340	362	2.32E-09	48.5	5690c8f2-d5be-4c8b-8dbe-636f9277939d	TCGA-ESCA	TCGA-IG-A97H	Primary Tumor	Pseudomonas yamanorum strain LBUM636 chromosome	NZ_CP012400.2
contig_1917231	WP_059766131.1	96	25	1	0	1	75	126	150	4.89E-10	50.4	5690c8f2-d5be-4c8b-8dbe-636f9277939d	TCGA-ESCA	TCGA-IG-A97H	Primary Tumor	Pseudomonas yamanorum strain LBUM636 chromosome	NZ_CP012400.2
contig_856846	WP_134327565.1	95.833	24	1	0	2	73	422	445	6.92E-09	47	5690c8f2-d5be-4c8b-8dbe-636f9277939d	TCGA-ESCA	TCGA-IG-A97H	Primary Tumor	Pseudomonas yamanorum strain LBUM636 chromosome	NZ_CP012400.2
contig_231043	WP_003210962.1	100	24	0	0	74	3	403	426	3.32E-10	50.8	5690c8f2-d5be-4c8b-8dbe-636f9277939d	TCGA-ESCA	TCGA-IG-A97H	Primary Tumor	Pseudomonas yamanorum strain LBUM636 chromosome	NZ_CP012400.2
contig_3487262	WP_019828215.1	98	150	3	0	318	767	1	150	1.54E-104	299	5690c8f2-d5be-4c8b-8dbe-636f9277939d	TCGA-ESCA	TCGA-IG-A97H	Primary Tumor	Pseudomonas yamanorum strain LBUM636 chromosome	NZ_CP012400.2
contig_2287740	WP_000515495.1	100	24	0	0	2	73	504	527	4.85E-09	47.4	5690c8f2-d5be-4c8b-8dbe-636f9277939d	TCGA-ESCA	TCGA-IG-A97H	Primary Tumor	NA	NA
contig_2287740	WP_153021371.1	100	24	0	0	2	73	504	527	4.85E-09	47.4	5690c8f2-d5be-4c8b-8dbe-636f9277939d	TCGA-ESCA	TCGA-IG-A97H	Primary Tumor	NA	NA
contig_2287740	WP_142750108.1	100	24	0	0	2	73	504	527	5.86E-09	47.4	5690c8f2-d5be-4c8b-8dbe-636f9277939d	TCGA-ESCA	TCGA-IG-A97H	Primary Tumor	NA	NA
contig_3436445	WP_134484118.1	100	39	0	0	3	119	12	50	7.93E-23	80.5	5690c8f2-d5be-4c8b-8dbe-636f9277939d	TCGA-ESCA	TCGA-IG-A97H	Primary Tumor	NA	NA
contig_3436445	WP_001297109.1	100	39	0	0	3	119	12	50	8.36E-23	81.6	5690c8f2-d5be-4c8b-8dbe-636f9277939d	TCGA-ESCA	TCGA-IG-A97H	Primary Tumor	NA	NA
contig_3436445	WP_069287815.1	100	21	0	0	57	119	1	21	8.93E-09	45.4	5690c8f2-d5be-4c8b-8dbe-636f9277939d	TCGA-ESCA	TCGA-IG-A97H	Primary Tumor	NA	NA
contig_1863300	WP_063544037.1	100	25	0	0	1	75	269	293	4.88E-11	53.1	5690c8f2-d5be-4c8b-8dbe-636f9277939d	TCGA-ESCA	TCGA-IG-A97H	Primary Tumor	Pseudomonas yamanorum strain LBUM636 chromosome	NZ_CP012400.2
contig_3045749	WP_064095216.1	95.833	24	1	0	2	73	251	274	2.63E-08	45.4	5690c8f2-d5be-4c8b-8dbe-636f9277939d	TCGA-ESCA	TCGA-IG-A97H	Primary Tumor	Pseudomonas yamanorum strain LBUM636 chromosome	NZ_CP012400.2
contig_619906	WP_214725902.1	96	25	1	0	1	75	252	276	5.97E-12	55.8	5690c8f2-d5be-4c8b-8dbe-636f9277939d	TCGA-ESCA	TCGA-IG-A97H	Primary Tumor	Pseudomonas paracarnis strain UBT403	NZ_CAJFCM010000001.1
contig_4950083	WP_002919515.1	100	24	0	0	3	74	164	187	1.47E-10	52	5690c8f2-d5be-4c8b-8dbe-636f9277939d	TCGA-ESCA	TCGA-IG-A97H	Primary Tumor	NA	NA
contig_4950083	WP_004929740.1	100	24	0	0	3	74	164	187	1.50E-10	52	5690c8f2-d5be-4c8b-8dbe-636f9277939d	TCGA-ESCA	TCGA-IG-A97H	Primary Tumor	NA	NA
contig_4950083	WP_019965852.1	95.238	21	1	0	12	74	168	188	3.72E-08	45.1	5690c8f2-d5be-4c8b-8dbe-636f9277939d	TCGA-ESCA	TCGA-IG-A97H	Primary Tumor	NA	NA
contig_5407701	WP_134326153.1	100	27	0	0	82	2	297	323	4.66E-13	60.1	5690c8f2-d5be-4c8b-8dbe-636f9277939d	TCGA-ESCA	TCGA-IG-A97H	Primary Tumor	Pseudomonas yamanorum strain LBUM636 chromosome	NZ_CP012400.2
contig_561599	WP_017679266.1	100	25	0	0	1	75	31	55	3.22E-11	53.5	5690c8f2-d5be-4c8b-8dbe-636f9277939d	TCGA-ESCA	TCGA-IG-A97H	Primary Tumor	Pseudomonas yamanorum strain LBUM636 chromosome	NZ_CP012400.2
contig_1238353	WP_059765712.1	95.652	23	1	0	2	70	181	203	4.76E-08	44.7	5690c8f2-d5be-4c8b-8dbe-636f9277939d	TCGA-ESCA	TCGA-IG-A97H	Primary Tumor	Pseudomonas yamanorum strain LBUM636 chromosome	NZ_CP012400.2
contig_3175236	WP_003215426.1	100	26	0	0	2	79	171	196	5.15E-09	50.4	5690c8f2-d5be-4c8b-8dbe-636f9277939d	TCGA-ESCA	TCGA-IG-A97H	Primary Tumor	Pseudomonas yamanorum strain LBUM636 chromosome	NZ_CP012400.2
contig_5021360	WP_004577240.1	100	23	0	0	73	5	118	140	2.46E-09	48.5	5690c8f2-d5be-4c8b-8dbe-636f9277939d	TCGA-ESCA	TCGA-IG-A97H	Primary Tumor	Pseudomonas paracarnis strain UBT403	NZ_CAJFCM010000001.1
contig_448967	WP_134326153.1	100	24	0	0	74	3	345	368	4.60E-11	53.1	5690c8f2-d5be-4c8b-8dbe-636f9277939d	TCGA-ESCA	TCGA-IG-A97H	Primary Tumor	Pseudomonas paracarnis strain UBT403	NZ_CAJFCM010000001.1
contig_1220204	WP_019828215.1	97.531	81	2	0	243	1	3	83	2.33E-53	162	5690c8f2-d5be-4c8b-8dbe-636f9277939d	TCGA-ESCA	TCGA-IG-A97H	Primary Tumor	Pseudomonas yamanorum strain LBUM636 chromosome	NZ_CP012400.2
contig_1219645	WP_008436527.1	95.833	24	1	0	2	73	501	524	1.29E-09	49.3	5690c8f2-d5be-4c8b-8dbe-636f9277939d	TCGA-ESCA	TCGA-IG-A97H	Primary Tumor	Pseudomonas brenneri strain DSM 15294 chromosome I	NZ_LT629800.1
contig_2250124	WP_059763055.1	95.833	24	1	0	2	73	334	357	3.94E-10	50.8	5690c8f2-d5be-4c8b-8dbe-636f9277939d	TCGA-ESCA	TCGA-IG-A97H	Primary Tumor	Pseudomonas yamanorum strain LBUM636 chromosome	NZ_CP012400.2
contig_3040190	WP_214706261.1	96	25	1	0	1	75	42	66	5.52E-10	50.4	5690c8f2-d5be-4c8b-8dbe-636f9277939d	TCGA-ESCA	TCGA-IG-A97H	Primary Tumor	NA	NA
contig_4137066	WP_134327564.1	96	25	1	0	75	1	426	450	1.80E-10	51.6	5690c8f2-d5be-4c8b-8dbe-636f9277939d	TCGA-ESCA	TCGA-IG-A97H	Primary Tumor	Pseudomonas yamanorum strain LBUM636 chromosome	NZ_CP012400.2
contig_5467380	WP_003209260.1	95.833	24	1	0	3	74	176	199	1.76E-10	51.6	5690c8f2-d5be-4c8b-8dbe-636f9277939d	TCGA-ESCA	TCGA-IG-A97H	Primary Tumor	Pseudomonas yamanorum strain LBUM636 chromosome	NZ_CP012400.2
contig_5195905	WP_032490487.1	100	24	0	0	73	2	27	50	1.76E-13	58.2	5690c8f2-d5be-4c8b-8dbe-636f9277939d	TCGA-ESCA	TCGA-IG-A97H	Primary Tumor	NA	NA
contig_5195905	WP_008609174.1	100	24	0	0	73	2	27	50	4.83E-13	57	5690c8f2-d5be-4c8b-8dbe-636f9277939d	TCGA-ESCA	TCGA-IG-A97H	Primary Tumor	NA	NA
contig_5195905	WP_001166628.1	100	24	0	0	73	2	27	50	5.55E-13	57	5690c8f2-d5be-4c8b-8dbe-636f9277939d	TCGA-ESCA	TCGA-IG-A97H	Primary Tumor	NA	NA
contig_5195905	WP_005798840.1	100	24	0	0	73	2	27	50	8.37E-13	56.2	5690c8f2-d5be-4c8b-8dbe-636f9277939d	TCGA-ESCA	TCGA-IG-A97H	Primary Tumor	NA	NA
contig_5195905	WP_010791752.1	95.833	24	1	0	73	2	27	50	3.92E-12	54.7	5690c8f2-d5be-4c8b-8dbe-636f9277939d	TCGA-ESCA	TCGA-IG-A97H	Primary Tumor	NA	NA
contig_5195905	WP_003131969.1	95.833	24	1	0	73	2	27	50	1.12E-11	53.5	5690c8f2-d5be-4c8b-8dbe-636f9277939d	TCGA-ESCA	TCGA-IG-A97H	Primary Tumor	NA	NA
contig_5283997	WP_170976227.1	100	39	0	0	5	121	61	99	2.31E-22	81.3	5690c8f2-d5be-4c8b-8dbe-636f9277939d	TCGA-ESCA	TCGA-IG-A97H	Primary Tumor	NA	NA
contig_5283997	WP_079121594.1	100	39	0	0	5	121	60	98	2.40E-22	81.3	5690c8f2-d5be-4c8b-8dbe-636f9277939d	TCGA-ESCA	TCGA-IG-A97H	Primary Tumor	NA	NA
contig_5283997	WP_172900819.1	100	39	0	0	5	121	57	95	2.56E-22	80.9	5690c8f2-d5be-4c8b-8dbe-636f9277939d	TCGA-ESCA	TCGA-IG-A97H	Primary Tumor	NA	NA
contig_5283997	WP_045438272.1	100	39	0	0	5	121	47	85	2.60E-22	80.5	5690c8f2-d5be-4c8b-8dbe-636f9277939d	TCGA-ESCA	TCGA-IG-A97H	Primary Tumor	NA	NA
contig_5283997	WP_170988873.1	100	39	0	0	5	121	54	92	2.79E-22	80.9	5690c8f2-d5be-4c8b-8dbe-636f9277939d	TCGA-ESCA	TCGA-IG-A97H	Primary Tumor	NA	NA
contig_5283997	WP_077884720.1	100	39	0	0	5	121	50	88	3.03E-22	80.5	5690c8f2-d5be-4c8b-8dbe-636f9277939d	TCGA-ESCA	TCGA-IG-A97H	Primary Tumor	NA	NA
contig_5283997	WP_077794966.1	100	39	0	0	5	121	86	124	3.06E-22	81.6	5690c8f2-d5be-4c8b-8dbe-636f9277939d	TCGA-ESCA	TCGA-IG-A97H	Primary Tumor	NA	NA
contig_5283997	WP_072209681.1	100	39	0	0	5	121	91	129	3.64E-22	81.6	5690c8f2-d5be-4c8b-8dbe-636f9277939d	TCGA-ESCA	TCGA-IG-A97H	Primary Tumor	NA	NA
contig_5283997	WP_077793389.1	100	39	0	0	5	121	101	139	4.16E-22	81.6	5690c8f2-d5be-4c8b-8dbe-636f9277939d	TCGA-ESCA	TCGA-IG-A97H	Primary Tumor	NA	NA
contig_5283997	WP_081338941.1	100	39	0	0	5	121	106	144	4.27E-22	81.6	5690c8f2-d5be-4c8b-8dbe-636f9277939d	TCGA-ESCA	TCGA-IG-A97H	Primary Tumor	NA	NA
contig_5283997	WP_171866672.1	100	39	0	0	5	121	9	47	4.44E-22	79	5690c8f2-d5be-4c8b-8dbe-636f9277939d	TCGA-ESCA	TCGA-IG-A97H	Primary Tumor	NA	NA
contig_5283997	WP_024252425.1	100	39	0	0	5	121	124	162	9.09E-22	81.3	5690c8f2-d5be-4c8b-8dbe-636f9277939d	TCGA-ESCA	TCGA-IG-A97H	Primary Tumor	NA	NA
contig_5283997	WP_134592765.1	100	39	0	0	5	121	564	602	8.33E-21	82	5690c8f2-d5be-4c8b-8dbe-636f9277939d	TCGA-ESCA	TCGA-IG-A97H	Primary Tumor	NA	NA
contig_5283997	WP_001027292.1	100	39	0	0	5	121	574	612	8.41E-21	82	5690c8f2-d5be-4c8b-8dbe-636f9277939d	TCGA-ESCA	TCGA-IG-A97H	Primary Tumor	NA	NA
contig_5283997	WP_202116303.1	100	39	0	0	5	121	564	602	8.75E-21	81.6	5690c8f2-d5be-4c8b-8dbe-636f9277939d	TCGA-ESCA	TCGA-IG-A97H	Primary Tumor	NA	NA
contig_5283997	WP_142757031.1	100	39	0	0	5	121	172	210	9.40E-21	79.7	5690c8f2-d5be-4c8b-8dbe-636f9277939d	TCGA-ESCA	TCGA-IG-A97H	Primary Tumor	NA	NA
contig_2097069	WP_004930538.1	95.455	22	1	0	75	10	268	289	6.01E-07	41.6	5690c8f2-d5be-4c8b-8dbe-636f9277939d	TCGA-ESCA	TCGA-IG-A97H	Primary Tumor	Pseudomonas yamanorum strain LBUM636 chromosome	NZ_CP012400.2
contig_1905749	WP_153021371.1	100	37	0	0	1	111	243	279	1.16E-23	89.7	5690c8f2-d5be-4c8b-8dbe-636f9277939d	TCGA-ESCA	TCGA-IG-A97H	Primary Tumor	Pseudomonas yamanorum strain LBUM636 chromosome	NZ_CP012400.2
contig_1905749	WP_000515495.1	100	37	0	0	1	111	243	279	1.23E-23	89.7	5690c8f2-d5be-4c8b-8dbe-636f9277939d	TCGA-ESCA	TCGA-IG-A97H	Primary Tumor	Pseudomonas yamanorum strain LBUM636 chromosome	NZ_CP012400.2
contig_1905749	WP_142750108.1	100	37	0	0	1	111	243	279	2.26E-22	86.3	5690c8f2-d5be-4c8b-8dbe-636f9277939d	TCGA-ESCA	TCGA-IG-A97H	Primary Tumor	Pseudomonas yamanorum strain LBUM636 chromosome	NZ_CP012400.2
contig_3560213	WP_048364564.1	100	27	0	0	2	82	230	256	7.79E-13	60.1	5690c8f2-d5be-4c8b-8dbe-636f9277939d	TCGA-ESCA	TCGA-IG-A97H	Primary Tumor	Pseudomonas yamanorum strain LBUM636 chromosome	NZ_CP012400.2
contig_4013147	WP_087694584.1	95.833	24	1	0	73	2	180	203	2.77E-11	53.9	5690c8f2-d5be-4c8b-8dbe-636f9277939d	TCGA-ESCA	TCGA-IG-A97H	Primary Tumor	Pseudomonas yamanorum strain LBUM636 chromosome	NZ_CP012400.2
contig_2154217	WP_102367932.1	100	71	0	0	2	214	380	450	3.92E-43	144	5690c8f2-d5be-4c8b-8dbe-636f9277939d	TCGA-ESCA	TCGA-IG-A97H	Primary Tumor	Pseudomonas yamanorum strain LBUM636 chromosome	NZ_CP012400.2
contig_3999695	WP_059765883.1	97.222	36	1	0	2	109	173	208	2.04E-17	71.6	5690c8f2-d5be-4c8b-8dbe-636f9277939d	TCGA-ESCA	TCGA-IG-A97H	Primary Tumor	Pseudomonas yamanorum strain LBUM636 chromosome	NZ_CP012400.2
contig_591230	WP_003219919.1	100	27	0	0	82	2	192	218	1.85E-11	54.7	5690c8f2-d5be-4c8b-8dbe-636f9277939d	TCGA-ESCA	TCGA-IG-A97H	Primary Tumor	Pseudomonas ceruminis strain BML-PP028 sequence044	NZ_BQHW01000044.1
contig_4891421	WP_059766131.1	95.455	22	1	0	3	68	498	519	9.79E-10	49.7	5690c8f2-d5be-4c8b-8dbe-636f9277939d	TCGA-ESCA	TCGA-IG-A97H	Primary Tumor	Pseudomonas yamanorum strain LBUM636 chromosome	NZ_CP012400.2
contig_3351905	WP_048365290.1	96	25	1	0	1	75	51	75	2.46E-08	45.1	5690c8f2-d5be-4c8b-8dbe-636f9277939d	TCGA-ESCA	TCGA-IG-A97H	Primary Tumor	Pseudomonas yamanorum strain LBUM636 chromosome	NZ_CP012400.2
contig_281369	WP_008431773.1	100	24	0	0	1	72	287	310	5.99E-10	51.6	5690c8f2-d5be-4c8b-8dbe-636f9277939d	TCGA-ESCA	TCGA-IG-A97H	Primary Tumor	Pseudomonas yamanorum strain LBUM636 chromosome	NZ_CP012400.2
contig_796773	WP_008431773.1	95.455	22	1	0	75	10	84	105	5.14E-07	42	5690c8f2-d5be-4c8b-8dbe-636f9277939d	TCGA-ESCA	TCGA-IG-A97H	Primary Tumor	Pseudomonas yamanorum strain LBUM636 chromosome	NZ_CP012400.2
contig_1166531	WP_038706865.1	95.833	24	1	0	73	2	185	208	7.41E-10	50.1	5690c8f2-d5be-4c8b-8dbe-636f9277939d	TCGA-ESCA	TCGA-IG-A97H	Primary Tumor	Pseudomonas yamanorum strain LBUM636 chromosome	NZ_CP012400.2
contig_5445752	WP_134327564.1	100	25	0	0	75	1	79	103	3.10E-11	53.9	5690c8f2-d5be-4c8b-8dbe-636f9277939d	TCGA-ESCA	TCGA-IG-A97H	Primary Tumor	Pseudomonas yamanorum strain LBUM636 chromosome	NZ_CP012400.2
contig_3343560	WP_008436527.1	95.833	24	1	0	74	3	411	434	1.80E-11	54.3	5690c8f2-d5be-4c8b-8dbe-636f9277939d	TCGA-ESCA	TCGA-IG-A97H	Primary Tumor	Pseudomonas yamanorum strain LBUM636 chromosome	NZ_CP012400.2
contig_409284	WP_003213508.1	95.833	24	1	0	74	3	172	195	3.12E-09	48.1	5690c8f2-d5be-4c8b-8dbe-636f9277939d	TCGA-ESCA	TCGA-IG-A97H	Primary Tumor	Pseudomonas yamanorum strain LBUM636 chromosome	NZ_CP012400.2
contig_3763657	WP_003089120.1	100	111	0	0	1	333	4	114	6.01E-71	210	5690c8f2-d5be-4c8b-8dbe-636f9277939d	TCGA-ESCA	TCGA-IG-A97H	Primary Tumor	NA	NA
contig_3763657	WP_023103794.1	98.246	57	1	0	547	377	67	123	5.75E-34	116	5690c8f2-d5be-4c8b-8dbe-636f9277939d	TCGA-ESCA	TCGA-IG-A97H	Primary Tumor	NA	NA
contig_5606169	WP_002883176.1	100	24	0	0	3	74	220	243	1.89E-11	54.3	5690c8f2-d5be-4c8b-8dbe-636f9277939d	TCGA-ESCA	TCGA-IG-A97H	Primary Tumor	NA	NA
contig_576672	WP_008436527.1	100	25	0	0	75	1	50	74	3.84E-13	59.3	5690c8f2-d5be-4c8b-8dbe-636f9277939d	TCGA-ESCA	TCGA-IG-A97H	Primary Tumor	Pseudomonas yamanorum strain LBUM636 chromosome	NZ_CP012400.2
contig_3229005	WP_048363844.1	95.833	24	1	0	73	2	332	355	1.05E-10	52.4	5690c8f2-d5be-4c8b-8dbe-636f9277939d	TCGA-ESCA	TCGA-IG-A97H	Primary Tumor	NA	NA
contig_766917	WP_008439522.1	95.833	24	1	0	74	3	568	591	1.94E-09	48.5	5690c8f2-d5be-4c8b-8dbe-636f9277939d	TCGA-ESCA	TCGA-IG-A97H	Primary Tumor	Pseudomonas yamanorum strain LBUM636 chromosome	NZ_CP012400.2
contig_896032	WP_087692903.1	96	25	1	0	1	75	431	455	4.05E-10	50.8	5690c8f2-d5be-4c8b-8dbe-636f9277939d	TCGA-ESCA	TCGA-IG-A97H	Primary Tumor	Pseudomonas yamanorum strain LBUM636 chromosome	NZ_CP012400.2
contig_3350630	WP_048363803.1	96	25	1	0	1	75	174	198	1.88E-09	48.9	5690c8f2-d5be-4c8b-8dbe-636f9277939d	TCGA-ESCA	TCGA-IG-A97H	Primary Tumor	NA	NA
contig_5268612	WP_110612825.1	96	25	1	0	1	75	63	87	5.02E-10	49.7	5690c8f2-d5be-4c8b-8dbe-636f9277939d	TCGA-ESCA	TCGA-IG-A97H	Primary Tumor	Pseudomonas yamanorum strain LBUM636 chromosome	NZ_CP012400.2
contig_885684	WP_048363399.1	95.833	24	1	0	73	2	161	184	9.10E-11	52.4	5690c8f2-d5be-4c8b-8dbe-636f9277939d	TCGA-ESCA	TCGA-IG-A97H	Primary Tumor	Pseudomonas yamanorum strain LBUM636 chromosome	NZ_CP012400.2
contig_4080256	WP_006681492.1	95.833	24	1	0	74	3	46	69	9.72E-11	50.8	5690c8f2-d5be-4c8b-8dbe-636f9277939d	TCGA-ESCA	TCGA-IG-A97H	Primary Tumor	NA	NA
contig_2235469	WP_194273016.1	100	24	0	0	74	3	79	102	5.99E-11	50.8	5690c8f2-d5be-4c8b-8dbe-636f9277939d	TCGA-ESCA	TCGA-IG-A97H	Primary Tumor	NA	NA
contig_1252602	WP_008436527.1	96	25	1	0	1	75	275	299	5.50E-10	50.4	5690c8f2-d5be-4c8b-8dbe-636f9277939d	TCGA-ESCA	TCGA-IG-A97H	Primary Tumor	Pseudomonas yamanorum strain LBUM636 chromosome	NZ_CP012400.2
contig_1078467	WP_059761663.1	100	35	0	0	3	107	230	264	2.11E-19	76.6	5690c8f2-d5be-4c8b-8dbe-636f9277939d	TCGA-ESCA	TCGA-IG-A97H	Primary Tumor	Pseudomonas yamanorum strain LBUM636 chromosome	NZ_CP012400.2
contig_1882137	WP_008439522.1	95.833	24	1	0	74	3	209	232	1.13E-08	46.6	5690c8f2-d5be-4c8b-8dbe-636f9277939d	TCGA-ESCA	TCGA-IG-A97H	Primary Tumor	Pseudomonas yamanorum strain LBUM636 chromosome	NZ_CP012400.2
contig_1674541	WP_004036922.1	95.833	24	1	0	73	2	53	76	5.20E-10	49.7	5690c8f2-d5be-4c8b-8dbe-636f9277939d	TCGA-ESCA	TCGA-IG-A97H	Primary Tumor	Pseudomonas yamanorum strain LBUM636 chromosome	NZ_CP012400.2
contig_1674541	WP_008777654.1	95.833	24	1	0	73	2	259	282	1.84E-08	45.8	5690c8f2-d5be-4c8b-8dbe-636f9277939d	TCGA-ESCA	TCGA-IG-A97H	Primary Tumor	Pseudomonas yamanorum strain LBUM636 chromosome	NZ_CP012400.2
contig_1674541	WP_001297013.1	95.833	24	1	0	73	2	259	282	2.12E-08	45.8	5690c8f2-d5be-4c8b-8dbe-636f9277939d	TCGA-ESCA	TCGA-IG-A97H	Primary Tumor	Pseudomonas yamanorum strain LBUM636 chromosome	NZ_CP012400.2
contig_1674541	WP_000841446.1	95.833	24	1	0	73	2	259	282	2.18E-08	45.8	5690c8f2-d5be-4c8b-8dbe-636f9277939d	TCGA-ESCA	TCGA-IG-A97H	Primary Tumor	Pseudomonas yamanorum strain LBUM636 chromosome	NZ_CP012400.2
contig_3333842	WP_102367932.1	95.455	44	2	0	1	132	271	314	6.04E-23	88.2	5690c8f2-d5be-4c8b-8dbe-636f9277939d	TCGA-ESCA	TCGA-IG-A97H	Primary Tumor	Pseudomonas yamanorum strain LBUM636 chromosome	NZ_CP012400.2
contig_2276486	WP_003219919.1	96	25	1	0	1	75	490	514	5.59E-09	47.4	5690c8f2-d5be-4c8b-8dbe-636f9277939d	TCGA-ESCA	TCGA-IG-A97H	Primary Tumor	Pseudomonas yamanorum strain LBUM636 chromosome	NZ_CP012400.2
contig_3316857	WP_162853521.1	96	25	1	0	75	1	17	41	3.34E-12	53.1	5690c8f2-d5be-4c8b-8dbe-636f9277939d	TCGA-ESCA	TCGA-IG-A97H	Primary Tumor	NA	NA
contig_1833275	WP_002883293.1	100	24	0	0	2	73	72	95	5.36E-12	55.8	5690c8f2-d5be-4c8b-8dbe-636f9277939d	TCGA-ESCA	TCGA-IG-A97H	Primary Tumor	Pseudomonas yamanorum strain LBUM636 chromosome	NZ_CP012400.2
contig_1833275	WP_011078986.1	100	24	0	0	2	73	72	95	7.33E-12	55.5	5690c8f2-d5be-4c8b-8dbe-636f9277939d	TCGA-ESCA	TCGA-IG-A97H	Primary Tumor	Pseudomonas yamanorum strain LBUM636 chromosome	NZ_CP012400.2
contig_3177063	WP_004036922.1	100	24	0	0	74	3	29	52	1.48E-10	51.2	5690c8f2-d5be-4c8b-8dbe-636f9277939d	TCGA-ESCA	TCGA-IG-A97H	Primary Tumor	Pseudomonas yamanorum strain LBUM636 chromosome	NZ_CP012400.2
contig_3177063	WP_008777654.1	100	24	0	0	74	3	235	258	2.22E-10	51.2	5690c8f2-d5be-4c8b-8dbe-636f9277939d	TCGA-ESCA	TCGA-IG-A97H	Primary Tumor	Pseudomonas yamanorum strain LBUM636 chromosome	NZ_CP012400.2
contig_3177063	WP_001297013.1	100	24	0	0	74	3	235	258	2.47E-10	51.2	5690c8f2-d5be-4c8b-8dbe-636f9277939d	TCGA-ESCA	TCGA-IG-A97H	Primary Tumor	Pseudomonas yamanorum strain LBUM636 chromosome	NZ_CP012400.2
contig_3177063	WP_000841446.1	100	24	0	0	74	3	235	258	2.50E-10	51.2	5690c8f2-d5be-4c8b-8dbe-636f9277939d	TCGA-ESCA	TCGA-IG-A97H	Primary Tumor	Pseudomonas yamanorum strain LBUM636 chromosome	NZ_CP012400.2
contig_2262528	WP_214722537.1	95.833	24	1	0	72	1	266	289	1.38E-09	49.3	5690c8f2-d5be-4c8b-8dbe-636f9277939d	TCGA-ESCA	TCGA-IG-A97H	Primary Tumor	Pseudomonas yamanorum strain LBUM636 chromosome	NZ_CP012400.2
contig_5302726	WP_003219919.1	100	24	0	0	3	74	481	504	3.40E-11	53.5	5690c8f2-d5be-4c8b-8dbe-636f9277939d	TCGA-ESCA	TCGA-IG-A97H	Primary Tumor	NA	NA
contig_2062801	WP_000084639.1	100	27	0	0	81	1	69	95	4.77E-13	57.8	5690c8f2-d5be-4c8b-8dbe-636f9277939d	TCGA-ESCA	TCGA-IG-A97H	Primary Tumor	Shigella sonnei strain SE6-1 chromosome	NZ_CP055292.1
contig_449039	WP_003210964.1	100	24	0	0	3	74	117	140	1.80E-10	51.6	5690c8f2-d5be-4c8b-8dbe-636f9277939d	TCGA-ESCA	TCGA-IG-A97H	Primary Tumor	Pseudomonas yamanorum strain LBUM636 chromosome	NZ_CP012400.2
contig_1799460	WP_019828215.1	95.833	24	1	0	73	2	1	24	1.03E-07	48.1	5690c8f2-d5be-4c8b-8dbe-636f9277939d	TCGA-ESCA	TCGA-IG-A97H	Primary Tumor	Pseudomonas yamanorum strain LBUM636 chromosome	NZ_CP012400.2
contig_4408982	WP_024633200.1	95.238	21	1	0	74	12	252	272	7.60E-07	41.2	5690c8f2-d5be-4c8b-8dbe-636f9277939d	TCGA-ESCA	TCGA-IG-A97H	Primary Tumor	NA	NA
contig_373188	WP_010981357.1	95.652	69	3	0	3	209	136	204	5.57E-42	137	5690c8f2-d5be-4c8b-8dbe-636f9277939d	TCGA-ESCA	TCGA-IG-A97H	Primary Tumor	Pseudomonas yamanorum strain LBUM636 chromosome	NZ_CP012400.2
contig_4903991	WP_150923281.1	96.97	33	1	0	101	3	140	172	8.94E-17	70.1	5690c8f2-d5be-4c8b-8dbe-636f9277939d	TCGA-ESCA	TCGA-IG-A97H	Primary Tumor	Pseudomonas yamanorum strain LBUM636 chromosome	NZ_CP012400.2
contig_1924698	WP_008436527.1	100	25	0	0	1	75	308	332	5.34E-10	50.4	5690c8f2-d5be-4c8b-8dbe-636f9277939d	TCGA-ESCA	TCGA-IG-A97H	Primary Tumor	Pseudomonas yamanorum strain LBUM636 chromosome	NZ_CP012400.2
contig_3988409	WP_048364712.1	96	25	1	0	1	75	135	159	3.25E-12	56.6	5690c8f2-d5be-4c8b-8dbe-636f9277939d	TCGA-ESCA	TCGA-IG-A97H	Primary Tumor	Pseudomonas fulva strain YAB-1 contig17	NZ_LAWW01000017.1
contig_1914745	WP_048363844.1	100	25	0	0	1	75	355	379	2.34E-11	54.3	5690c8f2-d5be-4c8b-8dbe-636f9277939d	TCGA-ESCA	TCGA-IG-A97H	Primary Tumor	NA	NA
contig_457892	WP_003213508.1	100	24	0	0	3	74	138	161	5.74E-11	53.1	5690c8f2-d5be-4c8b-8dbe-636f9277939d	TCGA-ESCA	TCGA-IG-A97H	Primary Tumor	Pseudomonas yamanorum strain LBUM636 chromosome	NZ_CP012400.2
contig_1143798	WP_111975979.1	95.833	24	1	0	2	73	302	325	9.74E-10	49.7	5690c8f2-d5be-4c8b-8dbe-636f9277939d	TCGA-ESCA	TCGA-IG-A97H	Primary Tumor	Pseudomonas yamanorum strain LBUM636 chromosome	NZ_CP012400.2
contig_5554603	WP_023103794.1	96.667	30	1	0	3	92	46	75	8.95E-15	61.2	5690c8f2-d5be-4c8b-8dbe-636f9277939d	TCGA-ESCA	TCGA-IG-A97H	Primary Tumor	Pseudomonas paracarnis strain UBT403	NZ_CAJFCM010000002.1
contig_4988006	WP_059763398.1	95.89	73	3	0	221	3	204	276	2.96E-43	145	5690c8f2-d5be-4c8b-8dbe-636f9277939d	TCGA-ESCA	TCGA-IG-A97H	Primary Tumor	Pseudomonas yamanorum strain LBUM636 chromosome	NZ_CP012400.2
contig_202468	WP_003219919.1	95.833	24	1	0	74	3	197	220	1.23E-08	46.6	5690c8f2-d5be-4c8b-8dbe-636f9277939d	TCGA-ESCA	TCGA-IG-A97H	Primary Tumor	Pseudomonas yamanorum strain LBUM636 chromosome	NZ_CP012400.2
contig_1103535	WP_134327566.1	95.833	24	1	0	3	74	84	107	2.06E-09	48.5	5690c8f2-d5be-4c8b-8dbe-636f9277939d	TCGA-ESCA	TCGA-IG-A97H	Primary Tumor	Pseudomonas paraversuta strain UBT376	NZ_CAJFCK010000001.1
contig_4183584	WP_102370194.1	100	24	0	0	3	74	121	144	3.02E-10	50.8	5690c8f2-d5be-4c8b-8dbe-636f9277939d	TCGA-ESCA	TCGA-IG-A97H	Primary Tumor	Pseudomonas yamanorum strain LBUM636 chromosome	NZ_CP012400.2
contig_5569560	WP_023147606.1	100	25	0	0	75	1	403	427	7.00E-11	52.8	5690c8f2-d5be-4c8b-8dbe-636f9277939d	TCGA-ESCA	TCGA-IG-A97H	Primary Tumor	Pseudomonas yamanorum strain LBUM636 chromosome	NZ_CP012400.2
contig_5569560	WP_000840207.1	100	25	0	0	75	1	397	421	7.79E-11	52.8	5690c8f2-d5be-4c8b-8dbe-636f9277939d	TCGA-ESCA	TCGA-IG-A97H	Primary Tumor	Pseudomonas yamanorum strain LBUM636 chromosome	NZ_CP012400.2
contig_5569560	WP_069142061.1	100	25	0	0	75	1	397	421	9.80E-11	52.4	5690c8f2-d5be-4c8b-8dbe-636f9277939d	TCGA-ESCA	TCGA-IG-A97H	Primary Tumor	Pseudomonas yamanorum strain LBUM636 chromosome	NZ_CP012400.2
contig_5569560	WP_134438869.1	100	20	0	0	75	16	397	416	1.07E-07	43.9	5690c8f2-d5be-4c8b-8dbe-636f9277939d	TCGA-ESCA	TCGA-IG-A97H	Primary Tumor	Pseudomonas yamanorum strain LBUM636 chromosome	NZ_CP012400.2
contig_75528	WP_069142061.1	100	24	0	0	2	73	152	175	8.58E-10	49.7	5690c8f2-d5be-4c8b-8dbe-636f9277939d	TCGA-ESCA	TCGA-IG-A97H	Primary Tumor	NA	NA
contig_75528	WP_134438869.1	100	24	0	0	2	73	152	175	1.22E-09	49.3	5690c8f2-d5be-4c8b-8dbe-636f9277939d	TCGA-ESCA	TCGA-IG-A97H	Primary Tumor	NA	NA
contig_75528	WP_000840207.1	100	24	0	0	2	73	152	175	1.25E-09	49.3	5690c8f2-d5be-4c8b-8dbe-636f9277939d	TCGA-ESCA	TCGA-IG-A97H	Primary Tumor	NA	NA
contig_75528	WP_023147606.1	100	24	0	0	2	73	152	175	1.31E-09	49.3	5690c8f2-d5be-4c8b-8dbe-636f9277939d	TCGA-ESCA	TCGA-IG-A97H	Primary Tumor	NA	NA
contig_75528	WP_142750127.1	100	24	0	0	2	73	152	175	1.41E-09	48.9	5690c8f2-d5be-4c8b-8dbe-636f9277939d	TCGA-ESCA	TCGA-IG-A97H	Primary Tumor	NA	NA
contig_75528	WP_172804196.1	100	24	0	0	2	73	152	175	1.44E-09	48.5	5690c8f2-d5be-4c8b-8dbe-636f9277939d	TCGA-ESCA	TCGA-IG-A97H	Primary Tumor	NA	NA
contig_75528	WP_029799658.1	100	24	0	0	2	73	152	175	1.50E-09	48.5	5690c8f2-d5be-4c8b-8dbe-636f9277939d	TCGA-ESCA	TCGA-IG-A97H	Primary Tumor	NA	NA
contig_75528	WP_165636686.1	100	24	0	0	2	73	152	175	1.67E-09	48.9	5690c8f2-d5be-4c8b-8dbe-636f9277939d	TCGA-ESCA	TCGA-IG-A97H	Primary Tumor	NA	NA
contig_1109448	WP_102606419.1	100	28	0	0	86	3	122	149	5.16E-12	56.2	5690c8f2-d5be-4c8b-8dbe-636f9277939d	TCGA-ESCA	TCGA-IG-A97H	Primary Tumor	Pseudomonas yamanorum strain LBUM636 chromosome	NZ_CP012400.2
contig_5240167	WP_003089120.1	97.778	90	2	0	280	11	25	114	3.91E-54	164	5690c8f2-d5be-4c8b-8dbe-636f9277939d	TCGA-ESCA	TCGA-IG-A97H	Primary Tumor	NA	NA
contig_4702830	WP_059765712.1	100	24	0	0	2	73	159	182	4.28E-10	50.4	5690c8f2-d5be-4c8b-8dbe-636f9277939d	TCGA-ESCA	TCGA-IG-A97H	Primary Tumor	Pseudomonas yamanorum strain LBUM636 chromosome	NZ_CP012400.2
contig_3311891	WP_134327564.1	95.652	23	1	0	6	74	617	639	5.84E-09	47.4	5690c8f2-d5be-4c8b-8dbe-636f9277939d	TCGA-ESCA	TCGA-IG-A97H	Primary Tumor	Pseudomonas yamanorum strain LBUM636 chromosome	NZ_CP012400.2
contig_3995519	WP_023096280.1	96	25	1	0	75	1	270	294	1.39E-12	57.8	5690c8f2-d5be-4c8b-8dbe-636f9277939d	TCGA-ESCA	TCGA-IG-A97H	Primary Tumor	NA	NA
contig_5484114	WP_153021371.1	100	24	0	0	2	73	292	315	2.13E-12	57	5690c8f2-d5be-4c8b-8dbe-636f9277939d	TCGA-ESCA	TCGA-IG-A97H	Primary Tumor	NA	NA
contig_5484114	WP_000515495.1	100	24	0	0	2	73	292	315	2.21E-12	57	5690c8f2-d5be-4c8b-8dbe-636f9277939d	TCGA-ESCA	TCGA-IG-A97H	Primary Tumor	NA	NA
contig_5484114	WP_142750108.1	100	24	0	0	2	73	292	315	3.77E-12	56.2	5690c8f2-d5be-4c8b-8dbe-636f9277939d	TCGA-ESCA	TCGA-IG-A97H	Primary Tumor	NA	NA
contig_1074662	WP_102367932.1	100	24	0	0	2	73	147	170	4.72E-10	50.4	5690c8f2-d5be-4c8b-8dbe-636f9277939d	TCGA-ESCA	TCGA-IG-A97H	Primary Tumor	Pseudomonas yamanorum strain LBUM636 chromosome	NZ_CP012400.2
contig_5182172	WP_000084639.1	100	24	0	0	3	74	125	148	1.38E-11	53.5	5690c8f2-d5be-4c8b-8dbe-636f9277939d	TCGA-ESCA	TCGA-IG-A97H	Primary Tumor	Shigella sonnei strain SE6-1 chromosome	NZ_CP055292.1
contig_1797447	WP_106940575.1	100	24	0	0	74	3	63	86	2.97E-10	50.8	5690c8f2-d5be-4c8b-8dbe-636f9277939d	TCGA-ESCA	TCGA-IG-A97H	Primary Tumor	NA	NA
contig_1704224	WP_087692903.1	95.833	24	1	0	2	73	283	306	5.38E-08	44.7	5690c8f2-d5be-4c8b-8dbe-636f9277939d	TCGA-ESCA	TCGA-IG-A97H	Primary Tumor	Pseudomonas yamanorum strain LBUM636 chromosome	NZ_CP012400.2
contig_1049172	WP_038706865.1	100	23	0	0	73	5	181	203	4.02E-09	47.8	5690c8f2-d5be-4c8b-8dbe-636f9277939d	TCGA-ESCA	TCGA-IG-A97H	Primary Tumor	Pseudomonas yamanorum strain LBUM636 chromosome	NZ_CP012400.2
contig_3879302	WP_150923278.1	96	25	1	0	1	75	41	65	1.95E-11	54.3	5690c8f2-d5be-4c8b-8dbe-636f9277939d	TCGA-ESCA	TCGA-IG-A97H	Primary Tumor	Pseudomonas yamanorum strain LBUM636 chromosome	NZ_CP012400.2
contig_4988718	WP_003151133.1	100	25	0	0	1	75	25	49	2.41E-11	52.4	5690c8f2-d5be-4c8b-8dbe-636f9277939d	TCGA-ESCA	TCGA-IG-A97H	Primary Tumor	Pseudomonas paracarnis strain UBT403	NZ_CAJFCM010000002.1
contig_546080	WP_023629634.1	96	25	1	0	1	75	210	234	7.84E-11	52.8	5690c8f2-d5be-4c8b-8dbe-636f9277939d	TCGA-ESCA	TCGA-IG-A97H	Primary Tumor	Pseudomonas yamanorum strain LBUM636 chromosome	NZ_CP012400.2
contig_4083351	WP_009430799.1	96.296	27	1	0	82	2	30	56	3.58E-12	55.8	5690c8f2-d5be-4c8b-8dbe-636f9277939d	TCGA-ESCA	TCGA-IG-A97H	Primary Tumor	Pseudomonas mucidolens strain LMG 2223 chromosome I	NZ_LT629802.1
contig_4899933	WP_048362434.1	96	25	1	0	75	1	327	351	4.93E-10	50.4	5690c8f2-d5be-4c8b-8dbe-636f9277939d	TCGA-ESCA	TCGA-IG-A97H	Primary Tumor	Pseudomonas yamanorum strain LBUM636 chromosome	NZ_CP012400.2
contig_1120218	WP_055760552.1	100	24	0	0	2	73	19	42	1.14E-09	47	5690c8f2-d5be-4c8b-8dbe-636f9277939d	TCGA-ESCA	TCGA-IG-A97H	Primary Tumor	Pseudomonas synxantha strain R6-28-08 chromosome	NZ_CP027756.1
contig_902468	WP_134327565.1	98.485	66	1	0	198	1	1	66	4.15E-41	139	5690c8f2-d5be-4c8b-8dbe-636f9277939d	TCGA-ESCA	TCGA-IG-A97H	Primary Tumor	Pseudomonas yamanorum strain LBUM636 chromosome	NZ_CP012400.2
contig_4922828	WP_003213515.1	96.154	26	1	0	1	78	173	198	9.72E-11	52	5690c8f2-d5be-4c8b-8dbe-636f9277939d	TCGA-ESCA	TCGA-IG-A97H	Primary Tumor	Pseudomonas yamanorum strain LBUM636 chromosome	NZ_CP012400.2
contig_1107322	WP_207253655.1	95.238	21	1	0	12	74	1	21	1.27E-08	46.2	5690c8f2-d5be-4c8b-8dbe-636f9277939d	TCGA-ESCA	TCGA-IG-A97H	Primary Tumor	Pseudomonas yamanorum strain LBUM636 chromosome	NZ_CP012400.2
contig_1165131	WP_048364564.1	95.652	23	1	0	5	73	1	23	9.49E-10	49.3	5690c8f2-d5be-4c8b-8dbe-636f9277939d	TCGA-ESCA	TCGA-IG-A97H	Primary Tumor	Pseudomonas protegens CHA0 chromosome 1	NZ_LS999205.1
contig_503778	WP_000740570.1	100	24	0	0	74	3	4	27	4.67E-12	54.7	5690c8f2-d5be-4c8b-8dbe-636f9277939d	TCGA-ESCA	TCGA-IG-A97H	Primary Tumor	Pseudomonas yamanorum strain LBUM636 chromosome	NZ_CP012400.2
contig_3540827	WP_134326155.1	100	24	0	0	2	73	250	273	6.54E-11	52.8	5690c8f2-d5be-4c8b-8dbe-636f9277939d	TCGA-ESCA	TCGA-IG-A97H	Primary Tumor	NA	NA
contig_4077211	WP_059763398.1	95.833	24	1	0	74	3	328	351	6.60E-09	47.4	5690c8f2-d5be-4c8b-8dbe-636f9277939d	TCGA-ESCA	TCGA-IG-A97H	Primary Tumor	Pseudomonas yamanorum strain LBUM636 chromosome	NZ_CP012400.2
contig_4076706	WP_134327565.1	95.833	24	1	0	74	3	458	481	1.68E-09	48.9	5690c8f2-d5be-4c8b-8dbe-636f9277939d	TCGA-ESCA	TCGA-IG-A97H	Primary Tumor	Pseudomonas yamanorum strain LBUM636 chromosome	NZ_CP012400.2
contig_4034625	WP_214710298.1	95.833	24	1	0	73	2	194	217	5.01E-10	50.4	5690c8f2-d5be-4c8b-8dbe-636f9277939d	TCGA-ESCA	TCGA-IG-A97H	Primary Tumor	NA	NA
contig_4034625	WP_066301520.1	95.833	24	1	0	73	2	194	217	5.11E-10	50.4	5690c8f2-d5be-4c8b-8dbe-636f9277939d	TCGA-ESCA	TCGA-IG-A97H	Primary Tumor	NA	NA
contig_4034625	WP_214727149.1	95.833	24	1	0	73	2	194	217	5.54E-10	50.1	5690c8f2-d5be-4c8b-8dbe-636f9277939d	TCGA-ESCA	TCGA-IG-A97H	Primary Tumor	NA	NA
contig_1223366	WP_024632969.1	100	24	0	0	2	73	103	126	1.04E-10	52.4	5690c8f2-d5be-4c8b-8dbe-636f9277939d	TCGA-ESCA	TCGA-IG-A97H	Primary Tumor	Pseudomonas synxantha strain R6-28-08 chromosome	NZ_CP027756.1
contig_1223366	WP_214705786.1	95.833	24	1	0	2	73	96	119	4.49E-10	50.4	5690c8f2-d5be-4c8b-8dbe-636f9277939d	TCGA-ESCA	TCGA-IG-A97H	Primary Tumor	Pseudomonas synxantha strain R6-28-08 chromosome	NZ_CP027756.1
contig_1223366	WP_214727349.1	95.833	24	1	0	2	73	93	116	4.99E-10	50.4	5690c8f2-d5be-4c8b-8dbe-636f9277939d	TCGA-ESCA	TCGA-IG-A97H	Primary Tumor	Pseudomonas synxantha strain R6-28-08 chromosome	NZ_CP027756.1
contig_77263	WP_131623547.1	100	25	0	0	75	1	86	110	7.10E-11	52.8	5690c8f2-d5be-4c8b-8dbe-636f9277939d	TCGA-ESCA	TCGA-IG-A97H	Primary Tumor	Pseudomonas yamanorum strain LBUM636 chromosome	NZ_CP012400.2
contig_77263	WP_214727141.1	96	25	1	0	75	1	79	103	8.46E-11	52.8	5690c8f2-d5be-4c8b-8dbe-636f9277939d	TCGA-ESCA	TCGA-IG-A97H	Primary Tumor	Pseudomonas yamanorum strain LBUM636 chromosome	NZ_CP012400.2
contig_77263	WP_066301541.1	96	25	1	0	75	1	79	103	8.89E-11	52.4	5690c8f2-d5be-4c8b-8dbe-636f9277939d	TCGA-ESCA	TCGA-IG-A97H	Primary Tumor	Pseudomonas yamanorum strain LBUM636 chromosome	NZ_CP012400.2
contig_77263	WP_214705928.1	96	25	1	0	75	1	79	103	9.24E-11	52.4	5690c8f2-d5be-4c8b-8dbe-636f9277939d	TCGA-ESCA	TCGA-IG-A97H	Primary Tumor	Pseudomonas yamanorum strain LBUM636 chromosome	NZ_CP012400.2
contig_77263	WP_024633589.1	96	25	1	0	75	1	79	103	1.04E-10	52.4	5690c8f2-d5be-4c8b-8dbe-636f9277939d	TCGA-ESCA	TCGA-IG-A97H	Primary Tumor	Pseudomonas yamanorum strain LBUM636 chromosome	NZ_CP012400.2
contig_77263	WP_002511359.1	96	25	1	0	75	1	79	103	1.16E-10	52.4	5690c8f2-d5be-4c8b-8dbe-636f9277939d	TCGA-ESCA	TCGA-IG-A97H	Primary Tumor	Pseudomonas yamanorum strain LBUM636 chromosome	NZ_CP012400.2
contig_1968184	WP_029380372.1	100	24	0	0	279	208	277	300	2.11E-08	49.3	5690c8f2-d5be-4c8b-8dbe-636f9277939d	TCGA-ESCA	TCGA-IG-A97H	Primary Tumor	Pseudomonas fulva strain YAB-1 contig17	NZ_LAWW01000017.1
contig_202044	WP_008439522.1	95.833	24	1	0	74	3	300	323	1.16E-08	46.6	5690c8f2-d5be-4c8b-8dbe-636f9277939d	TCGA-ESCA	TCGA-IG-A97H	Primary Tumor	Pseudomonas yamanorum strain LBUM636 chromosome	NZ_CP012400.2
contig_516599	WP_001297013.1	100	24	0	0	74	3	31	54	1.73E-09	48.9	5690c8f2-d5be-4c8b-8dbe-636f9277939d	TCGA-ESCA	TCGA-IG-A97H	Primary Tumor	Pseudomonas fluorescens strain ATCC 13525 chromosome I	NZ_LT907842.1
contig_516599	WP_000841446.1	100	24	0	0	74	3	31	54	1.78E-09	48.9	5690c8f2-d5be-4c8b-8dbe-636f9277939d	TCGA-ESCA	TCGA-IG-A97H	Primary Tumor	Pseudomonas fluorescens strain ATCC 13525 chromosome I	NZ_LT907842.1
contig_516599	WP_008777654.1	100	24	0	0	74	3	31	54	1.82E-09	48.9	5690c8f2-d5be-4c8b-8dbe-636f9277939d	TCGA-ESCA	TCGA-IG-A97H	Primary Tumor	Pseudomonas fluorescens strain ATCC 13525 chromosome I	NZ_LT907842.1
contig_429045	WP_008439522.1	100	24	0	0	74	3	6	29	1.15E-08	46.6	5690c8f2-d5be-4c8b-8dbe-636f9277939d	TCGA-ESCA	TCGA-IG-A97H	Primary Tumor	Pseudomonas yamanorum strain LBUM636 chromosome	NZ_CP012400.2
contig_3520421	WP_134326153.1	96.97	33	1	0	2	100	513	545	1.31E-15	66.6	5690c8f2-d5be-4c8b-8dbe-636f9277939d	TCGA-ESCA	TCGA-IG-A97H	Primary Tumor	Pseudomonas yamanorum strain LBUM636 chromosome	NZ_CP012400.2
contig_343537	WP_081338941.1	100	26	0	0	79	2	117	142	2.42E-13	58.5	5690c8f2-d5be-4c8b-8dbe-636f9277939d	TCGA-ESCA	TCGA-IG-A97H	Primary Tumor	NA	NA
contig_343537	WP_077793389.1	100	26	0	0	79	2	112	137	2.94E-13	58.2	5690c8f2-d5be-4c8b-8dbe-636f9277939d	TCGA-ESCA	TCGA-IG-A97H	Primary Tumor	NA	NA
contig_343537	WP_072209681.1	100	26	0	0	79	2	102	127	3.99E-13	57.4	5690c8f2-d5be-4c8b-8dbe-636f9277939d	TCGA-ESCA	TCGA-IG-A97H	Primary Tumor	NA	NA
contig_343537	WP_024252425.1	100	26	0	0	79	2	135	160	4.30E-13	58.2	5690c8f2-d5be-4c8b-8dbe-636f9277939d	TCGA-ESCA	TCGA-IG-A97H	Primary Tumor	NA	NA
contig_343537	WP_077794966.1	100	26	0	0	79	2	97	122	4.73E-13	57.4	5690c8f2-d5be-4c8b-8dbe-636f9277939d	TCGA-ESCA	TCGA-IG-A97H	Primary Tumor	NA	NA
contig_343537	WP_171866672.1	100	26	0	0	79	2	20	45	6.82E-13	55.1	5690c8f2-d5be-4c8b-8dbe-636f9277939d	TCGA-ESCA	TCGA-IG-A97H	Primary Tumor	NA	NA
contig_343537	WP_134592765.1	100	26	0	0	79	2	575	600	7.58E-13	58.5	5690c8f2-d5be-4c8b-8dbe-636f9277939d	TCGA-ESCA	TCGA-IG-A97H	Primary Tumor	NA	NA
contig_343537	WP_001027292.1	100	26	0	0	79	2	585	610	8.03E-13	58.5	5690c8f2-d5be-4c8b-8dbe-636f9277939d	TCGA-ESCA	TCGA-IG-A97H	Primary Tumor	NA	NA
contig_343537	WP_202116303.1	100	26	0	0	79	2	575	600	8.04E-13	58.5	5690c8f2-d5be-4c8b-8dbe-636f9277939d	TCGA-ESCA	TCGA-IG-A97H	Primary Tumor	NA	NA
contig_343537	WP_045438272.1	100	26	0	0	79	2	58	83	9.81E-13	55.5	5690c8f2-d5be-4c8b-8dbe-636f9277939d	TCGA-ESCA	TCGA-IG-A97H	Primary Tumor	NA	NA
contig_343537	WP_170976227.1	100	26	0	0	79	2	72	97	9.99E-13	55.8	5690c8f2-d5be-4c8b-8dbe-636f9277939d	TCGA-ESCA	TCGA-IG-A97H	Primary Tumor	NA	NA
contig_343537	WP_079121594.1	100	26	0	0	79	2	71	96	1.02E-12	55.8	5690c8f2-d5be-4c8b-8dbe-636f9277939d	TCGA-ESCA	TCGA-IG-A97H	Primary Tumor	NA	NA
contig_343537	WP_172900819.1	100	26	0	0	79	2	68	93	1.04E-12	55.8	5690c8f2-d5be-4c8b-8dbe-636f9277939d	TCGA-ESCA	TCGA-IG-A97H	Primary Tumor	NA	NA
contig_343537	WP_170988873.1	100	26	0	0	79	2	65	90	1.06E-12	55.8	5690c8f2-d5be-4c8b-8dbe-636f9277939d	TCGA-ESCA	TCGA-IG-A97H	Primary Tumor	NA	NA
contig_343537	WP_077884720.1	100	26	0	0	79	2	61	86	1.19E-12	55.5	5690c8f2-d5be-4c8b-8dbe-636f9277939d	TCGA-ESCA	TCGA-IG-A97H	Primary Tumor	NA	NA
contig_343537	WP_142757031.1	100	26	0	0	79	2	183	208	1.26E-12	57.4	5690c8f2-d5be-4c8b-8dbe-636f9277939d	TCGA-ESCA	TCGA-IG-A97H	Primary Tumor	NA	NA
contig_3435978	WP_059763803.1	95.833	24	1	0	75	4	96	119	6.07E-09	47.4	5690c8f2-d5be-4c8b-8dbe-636f9277939d	TCGA-ESCA	TCGA-IG-A97H	Primary Tumor	NA	NA
contig_1691638	WP_019828215.1	96	25	1	0	1	75	63	87	3.85E-11	52.4	5690c8f2-d5be-4c8b-8dbe-636f9277939d	TCGA-ESCA	TCGA-IG-A97H	Primary Tumor	Pseudomonas yamanorum strain LBUM636 chromosome	NZ_CP012400.2
contig_1189034	WP_048363844.1	95.833	24	1	0	3	74	91	114	5.98E-11	53.1	5690c8f2-d5be-4c8b-8dbe-636f9277939d	TCGA-ESCA	TCGA-IG-A97H	Primary Tumor	Pseudomonas yamanorum strain LBUM636 chromosome	NZ_CP012400.2
contig_1892479	WP_001027292.1	100	24	0	0	3	74	391	414	2.50E-11	53.9	5690c8f2-d5be-4c8b-8dbe-636f9277939d	TCGA-ESCA	TCGA-IG-A97H	Primary Tumor	Pseudomonas fulva strain YAB-1 contig17	NZ_LAWW01000017.1
contig_1892479	WP_134592765.1	100	24	0	0	3	74	381	404	2.63E-11	53.9	5690c8f2-d5be-4c8b-8dbe-636f9277939d	TCGA-ESCA	TCGA-IG-A97H	Primary Tumor	Pseudomonas fulva strain YAB-1 contig17	NZ_LAWW01000017.1
contig_1892479	WP_202116303.1	100	24	0	0	3	74	381	404	2.65E-11	53.9	5690c8f2-d5be-4c8b-8dbe-636f9277939d	TCGA-ESCA	TCGA-IG-A97H	Primary Tumor	Pseudomonas fulva strain YAB-1 contig17	NZ_LAWW01000017.1
contig_1892479	WP_142752653.1	100	24	0	0	3	74	391	414	3.16E-11	53.9	5690c8f2-d5be-4c8b-8dbe-636f9277939d	TCGA-ESCA	TCGA-IG-A97H	Primary Tumor	Pseudomonas fulva strain YAB-1 contig17	NZ_LAWW01000017.1
contig_1892479	WP_016230593.1	100	24	0	0	3	74	391	414	3.25E-11	53.9	5690c8f2-d5be-4c8b-8dbe-636f9277939d	TCGA-ESCA	TCGA-IG-A97H	Primary Tumor	Pseudomonas fulva strain YAB-1 contig17	NZ_LAWW01000017.1
contig_5478146	WP_007181927.1	95.652	46	2	0	138	1	624	669	1.08E-24	93.2	5690c8f2-d5be-4c8b-8dbe-636f9277939d	TCGA-ESCA	TCGA-IG-A97H	Primary Tumor	Pseudomonas paracarnis strain UBT403	NZ_CAJFCM010000002.1
contig_5296215	WP_087694584.1	95.833	24	1	0	73	2	29	52	2.40E-10	51.2	5690c8f2-d5be-4c8b-8dbe-636f9277939d	TCGA-ESCA	TCGA-IG-A97H	Primary Tumor	Pseudomonas yamanorum strain LBUM636 chromosome	NZ_CP012400.2
contig_1164365	WP_156029280.1	97.436	39	1	0	1641	1525	59	97	1.63E-18	80.5	5690c8f2-d5be-4c8b-8dbe-636f9277939d	TCGA-ESCA	TCGA-IG-A97H	Primary Tumor	Pseudomonas yamanorum strain LBUM636 chromosome	NZ_CP012400.2
contig_1164365	WP_004577240.1	97.436	39	1	0	1641	1525	282	320	8.27E-17	81.3	5690c8f2-d5be-4c8b-8dbe-636f9277939d	TCGA-ESCA	TCGA-IG-A97H	Primary Tumor	Pseudomonas yamanorum strain LBUM636 chromosome	NZ_CP012400.2
contig_5426602	WP_016840962.1	100	23	0	0	3	71	57	79	9.37E-11	49.7	5690c8f2-d5be-4c8b-8dbe-636f9277939d	TCGA-ESCA	TCGA-IG-A97H	Primary Tumor	NA	NA
contig_212124	WP_059761575.1	96.154	26	1	0	1	78	437	462	3.82E-11	53.5	5690c8f2-d5be-4c8b-8dbe-636f9277939d	TCGA-ESCA	TCGA-IG-A97H	Primary Tumor	Pseudomonas yamanorum strain LBUM636 chromosome	NZ_CP012400.2
contig_4723338	WP_001172026.1	96.429	28	1	0	2	85	61	88	7.18E-15	61.2	5690c8f2-d5be-4c8b-8dbe-636f9277939d	TCGA-ESCA	TCGA-IG-A97H	Primary Tumor	Pseudomonas paracarnis strain UBT403	NZ_CAJFCM010000002.1
contig_4030959	WP_059765883.1	96	25	1	0	1	75	220	244	1.26E-10	52	5690c8f2-d5be-4c8b-8dbe-636f9277939d	TCGA-ESCA	TCGA-IG-A97H	Primary Tumor	Pseudomonas yamanorum strain LBUM636 chromosome	NZ_CP012400.2
contig_3294804	WP_048365417.1	100	25	0	0	1	75	245	269	2.00E-12	57.4	5690c8f2-d5be-4c8b-8dbe-636f9277939d	TCGA-ESCA	TCGA-IG-A97H	Primary Tumor	NA	NA
contig_817538	WP_047277524.1	100	25	0	0	1	75	93	117	7.38E-12	53.5	5690c8f2-d5be-4c8b-8dbe-636f9277939d	TCGA-ESCA	TCGA-IG-A97H	Primary Tumor	Pseudomonas spelaei strain CCM 7893 Pseudomonas_CCM7893_cont13_195717nt_UniDepth_1.02x	NZ_WNNK01000013.1
contig_817538	WP_003176137.1	100	25	0	0	1	75	93	117	7.42E-12	53.5	5690c8f2-d5be-4c8b-8dbe-636f9277939d	TCGA-ESCA	TCGA-IG-A97H	Primary Tumor	Pseudomonas spelaei strain CCM 7893 Pseudomonas_CCM7893_cont13_195717nt_UniDepth_1.02x	NZ_WNNK01000013.1
contig_783424	WP_024633592.1	100	24	0	0	3	74	932	955	6.04E-12	55.8	5690c8f2-d5be-4c8b-8dbe-636f9277939d	TCGA-ESCA	TCGA-IG-A97H	Primary Tumor	Pseudomonas yamanorum strain LBUM636 chromosome	NZ_CP012400.2
contig_783424	WP_214705926.1	100	24	0	0	3	74	931	954	6.28E-12	55.8	5690c8f2-d5be-4c8b-8dbe-636f9277939d	TCGA-ESCA	TCGA-IG-A97H	Primary Tumor	Pseudomonas yamanorum strain LBUM636 chromosome	NZ_CP012400.2
contig_783424	WP_214727137.1	100	24	0	0	3	74	931	954	7.72E-12	55.5	5690c8f2-d5be-4c8b-8dbe-636f9277939d	TCGA-ESCA	TCGA-IG-A97H	Primary Tumor	Pseudomonas yamanorum strain LBUM636 chromosome	NZ_CP012400.2
contig_783424	WP_012727684.1	100	24	0	0	3	74	931	954	7.79E-12	55.5	5690c8f2-d5be-4c8b-8dbe-636f9277939d	TCGA-ESCA	TCGA-IG-A97H	Primary Tumor	Pseudomonas yamanorum strain LBUM636 chromosome	NZ_CP012400.2
contig_1868685	WP_008431773.1	96	25	1	0	1	75	284	308	4.79E-10	50.4	5690c8f2-d5be-4c8b-8dbe-636f9277939d	TCGA-ESCA	TCGA-IG-A97H	Primary Tumor	Pseudomonas yamanorum strain LBUM636 chromosome	NZ_CP012400.2
contig_1122189	WP_060754513.1	100	46	0	0	63	200	1	46	2.77E-11	53.9	5690c8f2-d5be-4c8b-8dbe-636f9277939d	TCGA-ESCA	TCGA-IG-A97H	Primary Tumor	Pseudomonas yamanorum strain LBUM636 chromosome	NZ_CP012400.2
contig_1122189	WP_003190018.1	97.826	46	1	0	63	200	1	46	8.06E-11	52.8	5690c8f2-d5be-4c8b-8dbe-636f9277939d	TCGA-ESCA	TCGA-IG-A97H	Primary Tumor	Pseudomonas yamanorum strain LBUM636 chromosome	NZ_CP012400.2
contig_190874	WP_087694584.1	100	24	0	0	73	2	75	98	9.07E-11	52.4	5690c8f2-d5be-4c8b-8dbe-636f9277939d	TCGA-ESCA	TCGA-IG-A97H	Primary Tumor	Pseudomonas paracarnis strain UBT403	NZ_CAJFCM010000001.1
contig_12353	WP_003209260.1	95.833	24	1	0	74	3	135	158	3.67E-09	47.8	5690c8f2-d5be-4c8b-8dbe-636f9277939d	TCGA-ESCA	TCGA-IG-A97H	Primary Tumor	Pseudomonas yamanorum strain LBUM636 chromosome	NZ_CP012400.2
contig_148383	WP_059766023.1	95.833	24	1	0	73	2	216	239	1.26E-11	54.7	5690c8f2-d5be-4c8b-8dbe-636f9277939d	TCGA-ESCA	TCGA-IG-A97H	Primary Tumor	Pseudomonas yamanorum strain LBUM636 chromosome	NZ_CP012400.2
contig_1803299	WP_004630242.1	95.833	24	1	0	73	2	211	234	2.96E-10	50.8	5690c8f2-d5be-4c8b-8dbe-636f9277939d	TCGA-ESCA	TCGA-IG-A97H	Primary Tumor	Pseudomonas yamanorum strain LBUM636 chromosome	NZ_CP012400.2
contig_1803299	WP_054470453.1	95.833	24	1	0	73	2	210	233	3.83E-10	50.4	5690c8f2-d5be-4c8b-8dbe-636f9277939d	TCGA-ESCA	TCGA-IG-A97H	Primary Tumor	Pseudomonas yamanorum strain LBUM636 chromosome	NZ_CP012400.2
contig_1803299	WP_011911830.1	95.833	24	1	0	73	2	209	232	4.10E-10	50.4	5690c8f2-d5be-4c8b-8dbe-636f9277939d	TCGA-ESCA	TCGA-IG-A97H	Primary Tumor	Pseudomonas yamanorum strain LBUM636 chromosome	NZ_CP012400.2
contig_2019227	WP_031299630.1	95.833	24	1	0	74	3	257	280	6.06E-10	50.1	5690c8f2-d5be-4c8b-8dbe-636f9277939d	TCGA-ESCA	TCGA-IG-A97H	Primary Tumor	NA	NA
contig_277863	WP_008431773.1	96	25	1	0	75	1	189	213	3.32E-09	48.1	5690c8f2-d5be-4c8b-8dbe-636f9277939d	TCGA-ESCA	TCGA-IG-A97H	Primary Tumor	Pseudomonas yamanorum strain LBUM636 chromosome	NZ_CP012400.2
contig_2381466	WP_102370194.1	100	22	0	0	8	73	1	22	7.55E-09	47	5690c8f2-d5be-4c8b-8dbe-636f9277939d	TCGA-ESCA	TCGA-IG-A97H	Primary Tumor	Pseudomonas yamanorum strain LBUM636 chromosome	NZ_CP012400.2
contig_376438	WP_102367932.1	95.833	24	1	0	74	3	55	78	3.81E-10	50.8	5690c8f2-d5be-4c8b-8dbe-636f9277939d	TCGA-ESCA	TCGA-IG-A97H	Primary Tumor	Pseudomonas yamanorum strain LBUM636 chromosome	NZ_CP012400.2
contig_1264330	WP_001297013.1	100	24	0	0	3	74	7	30	2.70E-08	45.4	5690c8f2-d5be-4c8b-8dbe-636f9277939d	TCGA-ESCA	TCGA-IG-A97H	Primary Tumor	Pseudomonas yamanorum strain LBUM636 chromosome	NZ_CP012400.2
contig_1264330	WP_000841446.1	100	24	0	0	3	74	7	30	2.70E-08	45.4	5690c8f2-d5be-4c8b-8dbe-636f9277939d	TCGA-ESCA	TCGA-IG-A97H	Primary Tumor	Pseudomonas yamanorum strain LBUM636 chromosome	NZ_CP012400.2
contig_1264330	WP_008777654.1	100	24	0	0	3	74	7	30	3.43E-08	45.1	5690c8f2-d5be-4c8b-8dbe-636f9277939d	TCGA-ESCA	TCGA-IG-A97H	Primary Tumor	Pseudomonas yamanorum strain LBUM636 chromosome	NZ_CP012400.2
contig_4978126	WP_023629338.1	95.833	24	1	0	3	74	564	587	7.09E-10	50.1	5690c8f2-d5be-4c8b-8dbe-636f9277939d	TCGA-ESCA	TCGA-IG-A97H	Primary Tumor	Pseudomonas yamanorum strain LBUM636 chromosome	NZ_CP012400.2
contig_3592352	WP_000852296.1	100	24	0	0	74	3	38	61	7.29E-13	56.6	5690c8f2-d5be-4c8b-8dbe-636f9277939d	TCGA-ESCA	TCGA-IG-A97H	Primary Tumor	Pseudomonas yamanorum strain LBUM636 chromosome	NZ_CP012400.2
contig_5431232	WP_003219919.1	95.833	24	1	0	3	74	202	225	6.04E-09	47.4	5690c8f2-d5be-4c8b-8dbe-636f9277939d	TCGA-ESCA	TCGA-IG-A97H	Primary Tumor	Pseudomonas yamanorum strain LBUM636 chromosome	NZ_CP012400.2
contig_267193	WP_016808263.1	100	25	0	0	75	1	277	301	3.94E-12	56.2	5690c8f2-d5be-4c8b-8dbe-636f9277939d	TCGA-ESCA	TCGA-IG-A97H	Primary Tumor	Pseudomonas yamanorum strain LBUM636 chromosome	NZ_CP012400.2
contig_533615	WP_001694743.1	100	24	0	0	74	3	4	27	1.29E-11	50.8	5690c8f2-d5be-4c8b-8dbe-636f9277939d	TCGA-ESCA	TCGA-IG-A97H	Primary Tumor	Pseudomonas yamanorum strain LBUM636 chromosome	NZ_CP012400.2
contig_533615	WP_023563498.1	100	24	0	0	74	3	4	27	1.40E-11	50.4	5690c8f2-d5be-4c8b-8dbe-636f9277939d	TCGA-ESCA	TCGA-IG-A97H	Primary Tumor	Pseudomonas yamanorum strain LBUM636 chromosome	NZ_CP012400.2
contig_533615	WP_032246795.1	100	24	0	0	74	3	4	27	4.14E-11	51.6	5690c8f2-d5be-4c8b-8dbe-636f9277939d	TCGA-ESCA	TCGA-IG-A97H	Primary Tumor	Pseudomonas yamanorum strain LBUM636 chromosome	NZ_CP012400.2
contig_533615	WP_000459452.1	100	24	0	0	74	3	4	27	5.68E-11	51.6	5690c8f2-d5be-4c8b-8dbe-636f9277939d	TCGA-ESCA	TCGA-IG-A97H	Primary Tumor	Pseudomonas yamanorum strain LBUM636 chromosome	NZ_CP012400.2
contig_533615	WP_000459457.1	100	24	0	0	74	3	4	27	5.99E-11	51.6	5690c8f2-d5be-4c8b-8dbe-636f9277939d	TCGA-ESCA	TCGA-IG-A97H	Primary Tumor	Pseudomonas yamanorum strain LBUM636 chromosome	NZ_CP012400.2
contig_5446060	WP_000816232.1	95.833	24	1	0	74	3	123	146	1.18E-11	54.7	5690c8f2-d5be-4c8b-8dbe-636f9277939d	TCGA-ESCA	TCGA-IG-A97H	Primary Tumor	NA	NA
contig_3289846	WP_003215421.1	95.833	24	1	0	2	73	168	191	6.75E-11	52.4	5690c8f2-d5be-4c8b-8dbe-636f9277939d	TCGA-ESCA	TCGA-IG-A97H	Primary Tumor	NA	NA
contig_4069064	WP_000159868.1	100	24	0	0	73	2	28	51	3.95E-09	46.6	5690c8f2-d5be-4c8b-8dbe-636f9277939d	TCGA-ESCA	TCGA-IG-A97H	Primary Tumor	NA	NA
contig_4069064	WP_000123343.1	100	24	0	0	73	2	336	359	7.33E-09	47	5690c8f2-d5be-4c8b-8dbe-636f9277939d	TCGA-ESCA	TCGA-IG-A97H	Primary Tumor	NA	NA
contig_4069064	WP_118924900.1	100	24	0	0	73	2	323	346	7.56E-09	47	5690c8f2-d5be-4c8b-8dbe-636f9277939d	TCGA-ESCA	TCGA-IG-A97H	Primary Tumor	NA	NA
contig_150527	WP_048364712.1	100	24	0	0	73	2	272	295	2.29E-09	48.5	5690c8f2-d5be-4c8b-8dbe-636f9277939d	TCGA-ESCA	TCGA-IG-A97H	Primary Tumor	Pseudomonas yamanorum strain LBUM636 chromosome	NZ_CP012400.2
contig_455762	WP_003176137.1	95.238	21	1	0	13	75	1	21	6.90E-08	43.5	5690c8f2-d5be-4c8b-8dbe-636f9277939d	TCGA-ESCA	TCGA-IG-A97H	Primary Tumor	Pseudomonas migulae strain LMG 21608	NZ_FNTY01000002.1
contig_455762	WP_047277524.1	95.238	21	1	0	13	75	1	21	7.73E-08	43.1	5690c8f2-d5be-4c8b-8dbe-636f9277939d	TCGA-ESCA	TCGA-IG-A97H	Primary Tumor	Pseudomonas migulae strain LMG 21608	NZ_FNTY01000002.1
contig_552521	WP_005792389.1	96.296	27	1	0	126	46	58	84	4.96E-13	57	5690c8f2-d5be-4c8b-8dbe-636f9277939d	TCGA-ESCA	TCGA-IG-A97H	Primary Tumor	Pseudomonas yamanorum strain LBUM636 chromosome	NZ_CP012400.2
contig_747978	WP_074864308.1	95.833	24	1	0	74	3	74	97	2.82E-10	50.4	5690c8f2-d5be-4c8b-8dbe-636f9277939d	TCGA-ESCA	TCGA-IG-A97H	Primary Tumor	Pseudomonas yamanorum strain LBUM636 chromosome	NZ_CP012400.2
contig_833392	WP_214707549.1	95.833	24	1	0	2	73	362	385	4.75E-11	53.1	5690c8f2-d5be-4c8b-8dbe-636f9277939d	TCGA-ESCA	TCGA-IG-A97H	Primary Tumor	Pseudomonas yamanorum strain LBUM636 chromosome	NZ_CP012400.2
contig_833392	WP_015880313.1	95.833	24	1	0	2	73	342	365	6.25E-11	52.8	5690c8f2-d5be-4c8b-8dbe-636f9277939d	TCGA-ESCA	TCGA-IG-A97H	Primary Tumor	Pseudomonas yamanorum strain LBUM636 chromosome	NZ_CP012400.2
contig_3244312	WP_049520673.1	95.455	22	1	0	68	3	109	130	1.28E-08	46.2	5690c8f2-d5be-4c8b-8dbe-636f9277939d	TCGA-ESCA	TCGA-IG-A97H	Primary Tumor	Pseudomonas yamanorum strain LBUM636 chromosome	NZ_CP012400.2
contig_2485007	WP_134327564.1	95.833	24	1	0	2	73	208	231	1.02E-09	49.3	5690c8f2-d5be-4c8b-8dbe-636f9277939d	TCGA-ESCA	TCGA-IG-A97H	Primary Tumor	Pseudomonas yamanorum strain LBUM636 chromosome	NZ_CP012400.2
contig_328225	WP_003210962.1	95.833	24	1	0	73	2	130	153	3.81E-10	50.8	5690c8f2-d5be-4c8b-8dbe-636f9277939d	TCGA-ESCA	TCGA-IG-A97H	Primary Tumor	Pseudomonas yamanorum strain LBUM636 chromosome	NZ_CP012400.2
contig_5573294	WP_087694260.1	96.429	28	1	0	1	84	272	299	1.73E-12	57.8	5690c8f2-d5be-4c8b-8dbe-636f9277939d	TCGA-ESCA	TCGA-IG-A97H	Primary Tumor	Pseudomonas yamanorum strain LBUM636 chromosome	NZ_CP012400.2
contig_772548	WP_153021371.1	100	49	0	0	147	1	253	301	7.62E-33	116	5690c8f2-d5be-4c8b-8dbe-636f9277939d	TCGA-ESCA	TCGA-IG-A97H	Primary Tumor	Pseudomonas yamanorum strain LBUM636 chromosome	NZ_CP012400.2
contig_772548	WP_000515495.1	100	49	0	0	147	1	253	301	8.24E-33	116	5690c8f2-d5be-4c8b-8dbe-636f9277939d	TCGA-ESCA	TCGA-IG-A97H	Primary Tumor	Pseudomonas yamanorum strain LBUM636 chromosome	NZ_CP012400.2
contig_772548	WP_142750108.1	100	49	0	0	147	1	253	301	3.36E-32	114	5690c8f2-d5be-4c8b-8dbe-636f9277939d	TCGA-ESCA	TCGA-IG-A97H	Primary Tumor	Pseudomonas yamanorum strain LBUM636 chromosome	NZ_CP012400.2
contig_2482907	WP_048364712.1	95.833	24	1	0	31	102	49	72	1.02E-11	55.8	5690c8f2-d5be-4c8b-8dbe-636f9277939d	TCGA-ESCA	TCGA-IG-A97H	Primary Tumor	Pseudomonas yamanorum strain LBUM636 chromosome	NZ_CP012400.2
contig_301122	WP_000123343.1	100	36	0	0	109	2	244	279	5.88E-18	73.6	5690c8f2-d5be-4c8b-8dbe-636f9277939d	TCGA-ESCA	TCGA-IG-A97H	Primary Tumor	Pseudomonas yamanorum strain LBUM636 chromosome	NZ_CP012400.2
contig_301122	WP_118924900.1	100	36	0	0	109	2	231	266	5.90E-18	73.6	5690c8f2-d5be-4c8b-8dbe-636f9277939d	TCGA-ESCA	TCGA-IG-A97H	Primary Tumor	Pseudomonas yamanorum strain LBUM636 chromosome	NZ_CP012400.2
contig_4973293	WP_220096120.1	97.059	34	1	0	73	174	1	34	5.46E-17	66.6	5690c8f2-d5be-4c8b-8dbe-636f9277939d	TCGA-ESCA	TCGA-IG-A97H	Primary Tumor	Escherichia marmotae strain H1-003-0086-C-F	NZ_CACSXJ020000037.1
contig_1674540	WP_004036922.1	95.833	24	1	0	73	2	53	76	1.92E-09	48.1	5690c8f2-d5be-4c8b-8dbe-636f9277939d	TCGA-ESCA	TCGA-IG-A97H	Primary Tumor	Pseudomonas yamanorum strain LBUM636 chromosome	NZ_CP012400.2
contig_1674540	WP_008777654.1	100	23	0	0	70	2	260	282	4.34E-08	45.1	5690c8f2-d5be-4c8b-8dbe-636f9277939d	TCGA-ESCA	TCGA-IG-A97H	Primary Tumor	Pseudomonas yamanorum strain LBUM636 chromosome	NZ_CP012400.2
contig_1674540	WP_001297013.1	100	23	0	0	70	2	260	282	5.41E-08	44.7	5690c8f2-d5be-4c8b-8dbe-636f9277939d	TCGA-ESCA	TCGA-IG-A97H	Primary Tumor	Pseudomonas yamanorum strain LBUM636 chromosome	NZ_CP012400.2
contig_1674540	WP_000841446.1	100	23	0	0	70	2	260	282	5.52E-08	44.7	5690c8f2-d5be-4c8b-8dbe-636f9277939d	TCGA-ESCA	TCGA-IG-A97H	Primary Tumor	Pseudomonas yamanorum strain LBUM636 chromosome	NZ_CP012400.2
contig_5089725	WP_134327564.1	96.364	55	2	0	166	2	355	409	1.11E-30	110	5690c8f2-d5be-4c8b-8dbe-636f9277939d	TCGA-ESCA	TCGA-IG-A97H	Primary Tumor	Pseudomonas yamanorum strain LBUM636 chromosome	NZ_CP012400.2
contig_5313060	WP_087694584.1	96.97	66	2	0	200	3	197	262	1.62E-41	135	5690c8f2-d5be-4c8b-8dbe-636f9277939d	TCGA-ESCA	TCGA-IG-A97H	Primary Tumor	Pseudomonas yamanorum strain LBUM636 chromosome	NZ_CP012400.2
contig_3039467	WP_001172026.1	95.833	24	1	0	73	2	82	105	1.52E-12	55.1	5690c8f2-d5be-4c8b-8dbe-636f9277939d	TCGA-ESCA	TCGA-IG-A97H	Primary Tumor	Pseudomonas yamanorum strain LBUM636 chromosome	NZ_CP012400.2
contig_771964	WP_003210962.1	100	31	0	0	94	2	241	271	1.51E-17	72	5690c8f2-d5be-4c8b-8dbe-636f9277939d	TCGA-ESCA	TCGA-IG-A97H	Primary Tumor	Pseudomonas yamanorum strain LBUM636 chromosome	NZ_CP012400.2
contig_3274067	WP_000123343.1	100	24	0	0	3	74	244	267	6.81E-10	50.1	5690c8f2-d5be-4c8b-8dbe-636f9277939d	TCGA-ESCA	TCGA-IG-A97H	Primary Tumor	NA	NA
contig_3274067	WP_118924900.1	100	24	0	0	3	74	231	254	6.89E-10	50.1	5690c8f2-d5be-4c8b-8dbe-636f9277939d	TCGA-ESCA	TCGA-IG-A97H	Primary Tumor	NA	NA
contig_2302657	WP_048362434.1	100	24	0	0	74	3	219	242	8.24E-11	52.8	5690c8f2-d5be-4c8b-8dbe-636f9277939d	TCGA-ESCA	TCGA-IG-A97H	Primary Tumor	Pseudomonas yamanorum strain LBUM636 chromosome	NZ_CP012400.2
contig_148412	WP_001289873.1	98.291	117	2	0	351	1	1	117	9.39E-80	231	5690c8f2-d5be-4c8b-8dbe-636f9277939d	TCGA-ESCA	TCGA-IG-A97H	Primary Tumor	Pseudomonas extremaustralis strain DSM 17835 chromosome I	NZ_LT629689.1
contig_148412	WP_075245416.1	100	101	0	0	303	1	1	101	1.05E-69	206	5690c8f2-d5be-4c8b-8dbe-636f9277939d	TCGA-ESCA	TCGA-IG-A97H	Primary Tumor	Pseudomonas extremaustralis strain DSM 17835 chromosome I	NZ_LT629689.1
contig_990620	WP_102367932.1	96.429	28	1	0	84	1	9	36	1.68E-12	57.8	5690c8f2-d5be-4c8b-8dbe-636f9277939d	TCGA-ESCA	TCGA-IG-A97H	Primary Tumor	Pseudomonas yamanorum strain LBUM636 chromosome	NZ_CP012400.2
contig_165190	WP_059765642.1	100	23	0	0	71	3	277	299	8.74E-10	49.7	5690c8f2-d5be-4c8b-8dbe-636f9277939d	TCGA-ESCA	TCGA-IG-A97H	Primary Tumor	Pseudomonas yamanorum strain LBUM636 chromosome	NZ_CP012400.2
contig_848315	WP_008439522.1	96	25	1	0	1	75	77	101	2.16E-09	48.5	5690c8f2-d5be-4c8b-8dbe-636f9277939d	TCGA-ESCA	TCGA-IG-A97H	Primary Tumor	Marmoricola aurantiacus strain DSM 12652 Ga0197521_11	NZ_RKHO01000001.1
contig_3463287	WP_063544037.1	96.296	27	1	0	3	83	32	58	3.84E-12	56.6	5690c8f2-d5be-4c8b-8dbe-636f9277939d	TCGA-ESCA	TCGA-IG-A97H	Primary Tumor	Pseudomonas paracarnis strain UBT403	NZ_CAJFCM010000001.1
contig_667043	WP_059763055.1	96	25	1	0	76	2	2	26	2.02E-09	48.5	5690c8f2-d5be-4c8b-8dbe-636f9277939d	TCGA-ESCA	TCGA-IG-A97H	Primary Tumor	Pseudomonas yamanorum strain LBUM636 chromosome	NZ_CP012400.2
contig_26963	WP_098549012.1	96	25	1	0	1	75	16	40	6.50E-11	50.4	5690c8f2-d5be-4c8b-8dbe-636f9277939d	TCGA-ESCA	TCGA-IG-A97H	Primary Tumor	Pseudomonas yamanorum strain LBUM636 chromosome	NZ_CP012400.2
contig_904239	WP_048366287.1	95.833	24	1	0	73	2	222	245	2.60E-11	53.9	5690c8f2-d5be-4c8b-8dbe-636f9277939d	TCGA-ESCA	TCGA-IG-A97H	Primary Tumor	Pseudomonas yamanorum strain LBUM636 chromosome	NZ_CP012400.2
contig_723302	WP_134327564.1	100	65	0	0	198	4	299	363	3.38E-29	107	5690c8f2-d5be-4c8b-8dbe-636f9277939d	TCGA-ESCA	TCGA-IG-A97H	Primary Tumor	Pseudomonas yamanorum strain LBUM636 chromosome	NZ_CP012400.2
contig_3316354	WP_003210966.1	96	25	1	0	75	1	85	109	1.61E-10	51.6	5690c8f2-d5be-4c8b-8dbe-636f9277939d	TCGA-ESCA	TCGA-IG-A97H	Primary Tumor	Pseudomonas yamanorum strain LBUM636 chromosome	NZ_CP012400.2
contig_1018446	WP_029380372.1	99.438	178	1	0	234	767	1	178	1.02E-125	358	5690c8f2-d5be-4c8b-8dbe-636f9277939d	TCGA-ESCA	TCGA-IG-A97H	Primary Tumor	Pseudomonas fulva strain YAB-1 contig17	NZ_LAWW01000017.1
contig_3923040	WP_038358178.1	100	25	0	0	1	75	41	65	6.05E-12	53.5	5690c8f2-d5be-4c8b-8dbe-636f9277939d	TCGA-ESCA	TCGA-IG-A97H	Primary Tumor	Pseudomonas yamanorum strain LBUM636 chromosome	NZ_CP012400.2
contig_327148	WP_000840207.1	100	36	0	0	6	113	287	322	3.18E-20	80.1	5690c8f2-d5be-4c8b-8dbe-636f9277939d	TCGA-ESCA	TCGA-IG-A97H	Primary Tumor	Pseudomonas yamanorum strain LBUM636 chromosome	NZ_CP012400.2
contig_327148	WP_069142061.1	100	36	0	0	6	113	287	322	3.29E-20	80.1	5690c8f2-d5be-4c8b-8dbe-636f9277939d	TCGA-ESCA	TCGA-IG-A97H	Primary Tumor	Pseudomonas yamanorum strain LBUM636 chromosome	NZ_CP012400.2
contig_327148	WP_134438869.1	100	36	0	0	6	113	287	322	3.67E-20	79.7	5690c8f2-d5be-4c8b-8dbe-636f9277939d	TCGA-ESCA	TCGA-IG-A97H	Primary Tumor	Pseudomonas yamanorum strain LBUM636 chromosome	NZ_CP012400.2
contig_327148	WP_142750127.1	100	36	0	0	6	113	287	322	3.77E-20	79.3	5690c8f2-d5be-4c8b-8dbe-636f9277939d	TCGA-ESCA	TCGA-IG-A97H	Primary Tumor	Pseudomonas yamanorum strain LBUM636 chromosome	NZ_CP012400.2
contig_327148	WP_023147606.1	97.222	36	1	0	6	113	287	322	1.07E-19	78.6	5690c8f2-d5be-4c8b-8dbe-636f9277939d	TCGA-ESCA	TCGA-IG-A97H	Primary Tumor	Pseudomonas yamanorum strain LBUM636 chromosome	NZ_CP012400.2
contig_327148	WP_165636686.1	100	26	0	0	6	83	287	312	9.15E-13	58.9	5690c8f2-d5be-4c8b-8dbe-636f9277939d	TCGA-ESCA	TCGA-IG-A97H	Primary Tumor	Pseudomonas yamanorum strain LBUM636 chromosome	NZ_CP012400.2
contig_4405423	WP_134326153.1	100	25	0	0	75	1	440	464	1.83E-12	57.4	5690c8f2-d5be-4c8b-8dbe-636f9277939d	TCGA-ESCA	TCGA-IG-A97H	Primary Tumor	Pseudomonas yamanorum strain LBUM636 chromosome	NZ_CP012400.2
contig_1292062	WP_154590121.1	100	44	0	0	3	134	30	73	4.65E-27	94.4	5690c8f2-d5be-4c8b-8dbe-636f9277939d	TCGA-ESCA	TCGA-IG-A97H	Primary Tumor	Pseudomonas yamanorum strain LBUM636 chromosome	NZ_CP012400.2
contig_1292062	WP_154609202.1	100	44	0	0	3	134	43	86	7.28E-27	94.4	5690c8f2-d5be-4c8b-8dbe-636f9277939d	TCGA-ESCA	TCGA-IG-A97H	Primary Tumor	Pseudomonas yamanorum strain LBUM636 chromosome	NZ_CP012400.2
contig_1292062	WP_135279546.1	100	44	0	0	3	134	146	189	1.00E-26	94.7	5690c8f2-d5be-4c8b-8dbe-636f9277939d	TCGA-ESCA	TCGA-IG-A97H	Primary Tumor	Pseudomonas yamanorum strain LBUM636 chromosome	NZ_CP012400.2
contig_1292062	WP_162766802.1	100	43	0	0	6	134	1	43	1.28E-26	92.4	5690c8f2-d5be-4c8b-8dbe-636f9277939d	TCGA-ESCA	TCGA-IG-A97H	Primary Tumor	Pseudomonas yamanorum strain LBUM636 chromosome	NZ_CP012400.2
contig_1292062	WP_080895249.1	100	44	0	0	3	134	112	155	1.90E-26	95.1	5690c8f2-d5be-4c8b-8dbe-636f9277939d	TCGA-ESCA	TCGA-IG-A97H	Primary Tumor	Pseudomonas yamanorum strain LBUM636 chromosome	NZ_CP012400.2
contig_1292062	WP_000027057.1	100	44	0	0	3	134	146	189	3.45E-26	95.1	5690c8f2-d5be-4c8b-8dbe-636f9277939d	TCGA-ESCA	TCGA-IG-A97H	Primary Tumor	Pseudomonas yamanorum strain LBUM636 chromosome	NZ_CP012400.2
contig_1292062	WP_011645017.1	100	44	0	0	3	134	146	189	3.59E-26	94.7	5690c8f2-d5be-4c8b-8dbe-636f9277939d	TCGA-ESCA	TCGA-IG-A97H	Primary Tumor	Pseudomonas yamanorum strain LBUM636 chromosome	NZ_CP012400.2
contig_1292062	WP_015058867.1	100	44	0	0	3	134	146	189	3.79E-26	94.7	5690c8f2-d5be-4c8b-8dbe-636f9277939d	TCGA-ESCA	TCGA-IG-A97H	Primary Tumor	Pseudomonas yamanorum strain LBUM636 chromosome	NZ_CP012400.2
contig_1292062	WP_122766919.1	97.727	44	1	0	3	134	86	129	5.02E-26	93.2	5690c8f2-d5be-4c8b-8dbe-636f9277939d	TCGA-ESCA	TCGA-IG-A97H	Primary Tumor	Pseudomonas yamanorum strain LBUM636 chromosome	NZ_CP012400.2
contig_1292062	WP_110085663.1	97.727	44	1	0	3	134	146	189	1.06E-25	93.6	5690c8f2-d5be-4c8b-8dbe-636f9277939d	TCGA-ESCA	TCGA-IG-A97H	Primary Tumor	Pseudomonas yamanorum strain LBUM636 chromosome	NZ_CP012400.2
contig_1292062	WP_000027060.1	97.727	44	1	0	3	134	146	189	1.25E-25	93.6	5690c8f2-d5be-4c8b-8dbe-636f9277939d	TCGA-ESCA	TCGA-IG-A97H	Primary Tumor	Pseudomonas yamanorum strain LBUM636 chromosome	NZ_CP012400.2
contig_1292062	WP_080699425.1	97.727	44	1	0	3	134	146	189	1.25E-25	93.6	5690c8f2-d5be-4c8b-8dbe-636f9277939d	TCGA-ESCA	TCGA-IG-A97H	Primary Tumor	Pseudomonas yamanorum strain LBUM636 chromosome	NZ_CP012400.2
contig_1292062	WP_000027050.1	97.727	44	1	0	3	134	146	189	1.26E-25	93.6	5690c8f2-d5be-4c8b-8dbe-636f9277939d	TCGA-ESCA	TCGA-IG-A97H	Primary Tumor	Pseudomonas yamanorum strain LBUM636 chromosome	NZ_CP012400.2
contig_1292062	WP_063314631.1	97.727	44	1	0	3	134	146	189	1.26E-25	93.6	5690c8f2-d5be-4c8b-8dbe-636f9277939d	TCGA-ESCA	TCGA-IG-A97H	Primary Tumor	Pseudomonas yamanorum strain LBUM636 chromosome	NZ_CP012400.2
contig_1292062	WP_158100155.1	100	33	0	0	3	101	146	178	3.15E-19	74.7	5690c8f2-d5be-4c8b-8dbe-636f9277939d	TCGA-ESCA	TCGA-IG-A97H	Primary Tumor	Pseudomonas yamanorum strain LBUM636 chromosome	NZ_CP012400.2
contig_1292062	WP_158295668.1	96	25	1	0	60	134	1	25	8.25E-11	51.6	5690c8f2-d5be-4c8b-8dbe-636f9277939d	TCGA-ESCA	TCGA-IG-A97H	Primary Tumor	Pseudomonas yamanorum strain LBUM636 chromosome	NZ_CP012400.2
contig_2012127	WP_008436527.1	100	24	0	0	3	74	278	301	1.99E-10	51.6	5690c8f2-d5be-4c8b-8dbe-636f9277939d	TCGA-ESCA	TCGA-IG-A97H	Primary Tumor	Pseudomonas yamanorum strain LBUM636 chromosome	NZ_CP012400.2
contig_4693135	WP_134574203.1	97.727	88	2	0	10	273	1	88	2.79E-48	152	5690c8f2-d5be-4c8b-8dbe-636f9277939d	TCGA-ESCA	TCGA-IG-A97H	Primary Tumor	Gluconacetobacter tumulicola strain LMG 27725 contig00005	NZ_JABEQL010000005.1
contig_860459	WP_003210964.1	95.833	24	1	0	74	3	88	111	8.86E-11	52.4	5690c8f2-d5be-4c8b-8dbe-636f9277939d	TCGA-ESCA	TCGA-IG-A97H	Primary Tumor	Pseudomonas synxantha strain R6-28-08 chromosome	NZ_CP027756.1
contig_360648	WP_042863651.1	95.833	24	1	0	3	74	825	848	5.65E-10	50.1	5690c8f2-d5be-4c8b-8dbe-636f9277939d	TCGA-ESCA	TCGA-IG-A97H	Primary Tumor	Pseudomonas yamanorum strain LBUM636 chromosome	NZ_CP012400.2
contig_360648	WP_001138014.1	95.833	24	1	0	3	74	825	848	7.72E-10	49.7	5690c8f2-d5be-4c8b-8dbe-636f9277939d	TCGA-ESCA	TCGA-IG-A97H	Primary Tumor	Pseudomonas yamanorum strain LBUM636 chromosome	NZ_CP012400.2
contig_434291	WP_162547896.1	95.833	24	1	0	3	74	308	331	1.93E-10	51.6	5690c8f2-d5be-4c8b-8dbe-636f9277939d	TCGA-ESCA	TCGA-IG-A97H	Primary Tumor	Pseudomonas yamanorum strain LBUM636 chromosome	NZ_CP012400.2
contig_4947138	WP_024630202.1	95.833	24	1	0	75	4	245	268	1.80E-08	46.2	5690c8f2-d5be-4c8b-8dbe-636f9277939d	TCGA-ESCA	TCGA-IG-A97H	Primary Tumor	NA	NA
contig_5150828	WP_000761850.1	95.833	24	1	0	3	74	107	130	7.12E-09	47	5690c8f2-d5be-4c8b-8dbe-636f9277939d	TCGA-ESCA	TCGA-IG-A97H	Primary Tumor	NA	NA
contig_5212779	WP_049315761.1	95.652	23	1	0	7	75	91	113	8.84E-11	50.8	5690c8f2-d5be-4c8b-8dbe-636f9277939d	TCGA-ESCA	TCGA-IG-A97H	Primary Tumor	Pseudomonas yamanorum strain LBUM636 chromosome	NZ_CP012400.2
contig_1241830	WP_004577240.1	96.296	27	1	0	82	2	16	42	5.63E-10	50.4	5690c8f2-d5be-4c8b-8dbe-636f9277939d	TCGA-ESCA	TCGA-IG-A97H	Primary Tumor	Pseudomonas yamanorum strain LBUM636 chromosome	NZ_CP012400.2
contig_766926	WP_002212297.1	100	24	0	0	74	3	155	178	2.35E-11	53.5	5690c8f2-d5be-4c8b-8dbe-636f9277939d	TCGA-ESCA	TCGA-IG-A97H	Primary Tumor	Pseudomonas yamanorum strain LBUM636 chromosome	NZ_CP012400.2
contig_5310785	WP_048363844.1	95.833	24	1	0	3	74	336	359	1.69E-10	51.6	5690c8f2-d5be-4c8b-8dbe-636f9277939d	TCGA-ESCA	TCGA-IG-A97H	Primary Tumor	Pseudomonas yamanorum strain LBUM636 chromosome	NZ_CP012400.2
contig_3432477	WP_002919515.1	100	19	0	0	58	2	192	210	1.09E-06	40.8	5690c8f2-d5be-4c8b-8dbe-636f9277939d	TCGA-ESCA	TCGA-IG-A97H	Primary Tumor	NA	NA
contig_526328	WP_102367932.1	96	25	1	0	1	75	108	132	1.98E-10	51.6	5690c8f2-d5be-4c8b-8dbe-636f9277939d	TCGA-ESCA	TCGA-IG-A97H	Primary Tumor	Pseudomonas yamanorum strain LBUM636 chromosome	NZ_CP012400.2
contig_146454	WP_000338412.1	100	24	0	0	73	2	124	147	1.83E-10	51.6	5690c8f2-d5be-4c8b-8dbe-636f9277939d	TCGA-ESCA	TCGA-IG-A97H	Primary Tumor	Pseudomonas yamanorum strain LBUM636 chromosome	NZ_CP012400.2
contig_146454	WP_226316902.1	100	24	0	0	73	2	37	60	3.20E-10	50.1	5690c8f2-d5be-4c8b-8dbe-636f9277939d	TCGA-ESCA	TCGA-IG-A97H	Primary Tumor	Pseudomonas yamanorum strain LBUM636 chromosome	NZ_CP012400.2
contig_146454	WP_138704400.1	100	24	0	0	73	2	142	165	3.77E-10	50.4	5690c8f2-d5be-4c8b-8dbe-636f9277939d	TCGA-ESCA	TCGA-IG-A97H	Primary Tumor	Pseudomonas yamanorum strain LBUM636 chromosome	NZ_CP012400.2
contig_146454	WP_042896151.1	100	24	0	0	73	2	142	165	4.36E-10	50.4	5690c8f2-d5be-4c8b-8dbe-636f9277939d	TCGA-ESCA	TCGA-IG-A97H	Primary Tumor	Pseudomonas yamanorum strain LBUM636 chromosome	NZ_CP012400.2
contig_146454	WP_103057454.1	100	24	0	0	73	2	142	165	4.48E-10	50.4	5690c8f2-d5be-4c8b-8dbe-636f9277939d	TCGA-ESCA	TCGA-IG-A97H	Primary Tumor	Pseudomonas yamanorum strain LBUM636 chromosome	NZ_CP012400.2
contig_146454	WP_099588326.1	100	24	0	0	73	2	140	163	4.60E-10	50.4	5690c8f2-d5be-4c8b-8dbe-636f9277939d	TCGA-ESCA	TCGA-IG-A97H	Primary Tumor	Pseudomonas yamanorum strain LBUM636 chromosome	NZ_CP012400.2
contig_146454	WP_000018329.1	100	24	0	0	73	2	142	165	4.67E-10	50.4	5690c8f2-d5be-4c8b-8dbe-636f9277939d	TCGA-ESCA	TCGA-IG-A97H	Primary Tumor	Pseudomonas yamanorum strain LBUM636 chromosome	NZ_CP012400.2
contig_146454	WP_136637824.1	100	24	0	0	73	2	142	165	4.77E-10	50.4	5690c8f2-d5be-4c8b-8dbe-636f9277939d	TCGA-ESCA	TCGA-IG-A97H	Primary Tumor	Pseudomonas yamanorum strain LBUM636 chromosome	NZ_CP012400.2
contig_146454	WP_000018326.1	100	24	0	0	73	2	142	165	5.01E-10	50.4	5690c8f2-d5be-4c8b-8dbe-636f9277939d	TCGA-ESCA	TCGA-IG-A97H	Primary Tumor	Pseudomonas yamanorum strain LBUM636 chromosome	NZ_CP012400.2
contig_146454	WP_000018323.1	95.833	24	1	0	73	2	142	165	2.43E-09	48.5	5690c8f2-d5be-4c8b-8dbe-636f9277939d	TCGA-ESCA	TCGA-IG-A97H	Primary Tumor	Pseudomonas yamanorum strain LBUM636 chromosome	NZ_CP012400.2
contig_2293214	WP_156029280.1	100	73	0	0	220	2	4	76	4.03E-51	154	5690c8f2-d5be-4c8b-8dbe-636f9277939d	TCGA-ESCA	TCGA-IG-A97H	Primary Tumor	Pseudomonas yamanorum strain LBUM636 chromosome	NZ_CP012400.2
contig_2293214	WP_004577240.1	100	73	0	0	220	2	227	299	2.68E-49	156	5690c8f2-d5be-4c8b-8dbe-636f9277939d	TCGA-ESCA	TCGA-IG-A97H	Primary Tumor	Pseudomonas yamanorum strain LBUM636 chromosome	NZ_CP012400.2
contig_4937549	WP_194271339.1	100	20	0	0	1	60	51	70	4.41E-08	44.7	5690c8f2-d5be-4c8b-8dbe-636f9277939d	TCGA-ESCA	TCGA-IG-A97H	Primary Tumor	Acidovorax wautersii strain DSM 27981	NZ_FONX01000011.1
contig_5282256	WP_194273016.1	100	24	0	0	3	74	84	107	3.55E-10	48.9	5690c8f2-d5be-4c8b-8dbe-636f9277939d	TCGA-ESCA	TCGA-IG-A97H	Primary Tumor	NA	NA
contig_2150084	WP_023103794.1	98.039	51	1	0	3	155	73	123	4.03E-31	105	5690c8f2-d5be-4c8b-8dbe-636f9277939d	TCGA-ESCA	TCGA-IG-A97H	Primary Tumor	Pseudomonas yamanorum strain LBUM636 chromosome	NZ_CP012400.2
contig_2150084	WP_003089120.1	96	25	1	0	273	199	90	114	1.51E-07	45.4	5690c8f2-d5be-4c8b-8dbe-636f9277939d	TCGA-ESCA	TCGA-IG-A97H	Primary Tumor	Pseudomonas yamanorum strain LBUM636 chromosome	NZ_CP012400.2
contig_5247235	WP_033805674.1	100	24	0	0	73	2	13	36	2.43E-11	50.4	5690c8f2-d5be-4c8b-8dbe-636f9277939d	TCGA-ESCA	TCGA-IG-A97H	Primary Tumor	Pseudomonas yamanorum strain LBUM636 chromosome	NZ_CP012400.2
contig_5247235	WP_024227131.1	100	24	0	0	73	2	42	65	3.37E-11	50.8	5690c8f2-d5be-4c8b-8dbe-636f9277939d	TCGA-ESCA	TCGA-IG-A97H	Primary Tumor	Pseudomonas yamanorum strain LBUM636 chromosome	NZ_CP012400.2
contig_5247235	WP_032313122.1	100	24	0	0	73	2	55	78	4.14E-11	50.8	5690c8f2-d5be-4c8b-8dbe-636f9277939d	TCGA-ESCA	TCGA-IG-A97H	Primary Tumor	Pseudomonas yamanorum strain LBUM636 chromosome	NZ_CP012400.2
contig_5247235	WP_024232618.1	100	24	0	0	73	2	75	98	4.99E-11	51.2	5690c8f2-d5be-4c8b-8dbe-636f9277939d	TCGA-ESCA	TCGA-IG-A97H	Primary Tumor	Pseudomonas yamanorum strain LBUM636 chromosome	NZ_CP012400.2
contig_5247235	WP_105512388.1	100	24	0	0	73	2	95	118	5.75E-11	51.2	5690c8f2-d5be-4c8b-8dbe-636f9277939d	TCGA-ESCA	TCGA-IG-A97H	Primary Tumor	Pseudomonas yamanorum strain LBUM636 chromosome	NZ_CP012400.2
contig_5247235	WP_048968128.1	100	24	0	0	73	2	85	108	5.94E-11	51.2	5690c8f2-d5be-4c8b-8dbe-636f9277939d	TCGA-ESCA	TCGA-IG-A97H	Primary Tumor	Pseudomonas yamanorum strain LBUM636 chromosome	NZ_CP012400.2
contig_5247235	WP_000683105.1	100	24	0	0	73	2	95	118	6.01E-11	51.2	5690c8f2-d5be-4c8b-8dbe-636f9277939d	TCGA-ESCA	TCGA-IG-A97H	Primary Tumor	Pseudomonas yamanorum strain LBUM636 chromosome	NZ_CP012400.2
contig_5247235	WP_000683158.1	100	24	0	0	73	2	95	118	6.14E-11	51.2	5690c8f2-d5be-4c8b-8dbe-636f9277939d	TCGA-ESCA	TCGA-IG-A97H	Primary Tumor	Pseudomonas yamanorum strain LBUM636 chromosome	NZ_CP012400.2
contig_5247235	WP_109076824.1	100	24	0	0	73	2	92	115	6.34E-11	51.2	5690c8f2-d5be-4c8b-8dbe-636f9277939d	TCGA-ESCA	TCGA-IG-A97H	Primary Tumor	Pseudomonas yamanorum strain LBUM636 chromosome	NZ_CP012400.2
contig_5247235	WP_214291611.1	100	18	0	0	55	2	1	18	2.23E-07	40	5690c8f2-d5be-4c8b-8dbe-636f9277939d	TCGA-ESCA	TCGA-IG-A97H	Primary Tumor	Pseudomonas yamanorum strain LBUM636 chromosome	NZ_CP012400.2
contig_5247235	WP_214291993.1	100	17	0	0	52	2	1	17	8.68E-07	38.5	5690c8f2-d5be-4c8b-8dbe-636f9277939d	TCGA-ESCA	TCGA-IG-A97H	Primary Tumor	Pseudomonas yamanorum strain LBUM636 chromosome	NZ_CP012400.2
contig_5095548	WP_003210962.1	100	25	0	0	75	1	138	162	1.25E-10	52	5690c8f2-d5be-4c8b-8dbe-636f9277939d	TCGA-ESCA	TCGA-IG-A97H	Primary Tumor	NA	NA
contig_3984946	WP_003213508.1	100	24	0	0	73	2	283	306	3.28E-09	48.1	5690c8f2-d5be-4c8b-8dbe-636f9277939d	TCGA-ESCA	TCGA-IG-A97H	Primary Tumor	Pseudomonas yamanorum strain LBUM636 chromosome	NZ_CP012400.2
contig_122284	WP_021075688.1	100	25	0	0	1	75	122	146	3.07E-11	53.5	5690c8f2-d5be-4c8b-8dbe-636f9277939d	TCGA-ESCA	TCGA-IG-A97H	Primary Tumor	Pseudomonas yamanorum strain LBUM636 chromosome	NZ_CP012400.2
contig_3877671	WP_087694260.1	100	28	0	0	85	2	90	117	2.39E-14	62.8	5690c8f2-d5be-4c8b-8dbe-636f9277939d	TCGA-ESCA	TCGA-IG-A97H	Primary Tumor	Pseudomonas yamanorum strain LBUM636 chromosome	NZ_CP012400.2
contig_4014323	WP_024633563.1	96	25	1	0	1	75	70	94	5.68E-11	51.2	5690c8f2-d5be-4c8b-8dbe-636f9277939d	TCGA-ESCA	TCGA-IG-A97H	Primary Tumor	NA	NA
contig_5282188	WP_003158917.1	95.652	23	1	0	71	3	517	539	7.90E-10	49.7	5690c8f2-d5be-4c8b-8dbe-636f9277939d	TCGA-ESCA	TCGA-IG-A97H	Primary Tumor	Acidovorax soli strain DSM 25157	NZ_FNQJ01000028.1
contig_5260824	WP_134327565.1	95.833	24	1	0	74	3	380	403	1.92E-09	48.5	5690c8f2-d5be-4c8b-8dbe-636f9277939d	TCGA-ESCA	TCGA-IG-A97H	Primary Tumor	Pseudomonas yamanorum strain LBUM636 chromosome	NZ_CP012400.2
contig_1163474	WP_004098958.1	100	24	0	0	73	2	969	992	5.32E-10	50.4	5690c8f2-d5be-4c8b-8dbe-636f9277939d	TCGA-ESCA	TCGA-IG-A97H	Primary Tumor	Pseudomonas protegens CHA0 chromosome 1	NZ_LS999205.1
contig_352267	WP_194271332.1	95.833	24	1	0	74	3	7	30	8.24E-11	51.2	5690c8f2-d5be-4c8b-8dbe-636f9277939d	TCGA-ESCA	TCGA-IG-A97H	Primary Tumor	Pseudomonas yamanorum strain LBUM636 chromosome	NZ_CP012400.2
contig_2033044	WP_134327566.1	100	24	0	0	74	3	238	261	1.58E-09	48.9	5690c8f2-d5be-4c8b-8dbe-636f9277939d	TCGA-ESCA	TCGA-IG-A97H	Primary Tumor	NA	NA
contig_352308	WP_021075688.1	100	24	0	0	3	74	68	91	2.44E-11	53.9	5690c8f2-d5be-4c8b-8dbe-636f9277939d	TCGA-ESCA	TCGA-IG-A97H	Primary Tumor	Pseudomonas yamanorum strain LBUM636 chromosome	NZ_CP012400.2
contig_555901	WP_004181993.1	95.455	22	1	0	9	74	211	232	2.23E-07	42.7	5690c8f2-d5be-4c8b-8dbe-636f9277939d	TCGA-ESCA	TCGA-IG-A97H	Primary Tumor	Pseudomonas yamanorum strain LBUM636 chromosome	NZ_CP012400.2
contig_5373763	WP_134327567.1	100	30	0	0	3	92	281	310	1.30E-16	69.3	5690c8f2-d5be-4c8b-8dbe-636f9277939d	TCGA-ESCA	TCGA-IG-A97H	Primary Tumor	Pseudomonas yamanorum strain LBUM636 chromosome	NZ_CP012400.2
contig_13718	WP_008436527.1	100	25	0	0	1	75	345	369	2.12E-11	54.3	5690c8f2-d5be-4c8b-8dbe-636f9277939d	TCGA-ESCA	TCGA-IG-A97H	Primary Tumor	Pseudomonas yamanorum strain LBUM636 chromosome	NZ_CP012400.2
contig_1691477	WP_077418144.1	95.455	22	1	0	116	181	1	22	3.56E-08	47	5690c8f2-d5be-4c8b-8dbe-636f9277939d	TCGA-ESCA	TCGA-IG-A97H	Primary Tumor	Pseudomonas gessardii strain LMG 21604	NZ_FNKR01000003.1
contig_878561	WP_017679266.1	95.833	24	1	0	74	3	39	62	1.35E-09	48.9	5690c8f2-d5be-4c8b-8dbe-636f9277939d	TCGA-ESCA	TCGA-IG-A97H	Primary Tumor	Pseudomonas yamanorum strain LBUM636 chromosome	NZ_CP012400.2
contig_44684	WP_001448419.1	100	24	0	0	2	73	5	28	1.59E-11	50.4	5690c8f2-d5be-4c8b-8dbe-636f9277939d	TCGA-ESCA	TCGA-IG-A97H	Primary Tumor	Pseudomonas yamanorum strain LBUM636 chromosome	NZ_CP012400.2
contig_1007287	WP_102606419.1	96.154	26	1	0	2	79	232	257	1.77E-11	54.3	5690c8f2-d5be-4c8b-8dbe-636f9277939d	TCGA-ESCA	TCGA-IG-A97H	Primary Tumor	Pseudomonas yamanorum strain LBUM636 chromosome	NZ_CP012400.2
contig_5454313	WP_072209667.1	100	24	0	0	3	74	114	137	3.89E-10	49.3	5690c8f2-d5be-4c8b-8dbe-636f9277939d	TCGA-ESCA	TCGA-IG-A97H	Primary Tumor	Pseudomonas yamanorum strain LBUM636 chromosome	NZ_CP012400.2
contig_5454313	WP_000186853.1	100	24	0	0	3	74	197	220	7.14E-10	49.7	5690c8f2-d5be-4c8b-8dbe-636f9277939d	TCGA-ESCA	TCGA-IG-A97H	Primary Tumor	Pseudomonas yamanorum strain LBUM636 chromosome	NZ_CP012400.2
contig_2539578	WP_223612517.1	100	24	0	0	73	2	15	38	4.79E-10	50.1	5690c8f2-d5be-4c8b-8dbe-636f9277939d	TCGA-ESCA	TCGA-IG-A97H	Primary Tumor	NA	NA
contig_3065767	WP_000740570.1	100	25	0	0	1	75	31	55	7.03E-12	54.3	5690c8f2-d5be-4c8b-8dbe-636f9277939d	TCGA-ESCA	TCGA-IG-A97H	Primary Tumor	NA	NA
contig_463640	WP_048364712.1	100	24	0	0	74	3	465	488	2.88E-10	51.2	5690c8f2-d5be-4c8b-8dbe-636f9277939d	TCGA-ESCA	TCGA-IG-A97H	Primary Tumor	Pseudomonas yamanorum strain LBUM636 chromosome	NZ_CP012400.2
contig_1770466	WP_098549012.1	95.652	23	1	0	73	5	69	91	8.05E-11	50.1	5690c8f2-d5be-4c8b-8dbe-636f9277939d	TCGA-ESCA	TCGA-IG-A97H	Primary Tumor	Pseudomonas migulae strain LMG 21608	NZ_FNTY01000002.1
contig_562932	WP_000741275.1	95.833	24	1	0	3	74	81	104	1.82E-09	47	5690c8f2-d5be-4c8b-8dbe-636f9277939d	TCGA-ESCA	TCGA-IG-A97H	Primary Tumor	Pseudomonas yamanorum strain LBUM636 chromosome	NZ_CP012400.2
contig_1990952	WP_001332932.1	100	35	0	0	105	1	1	35	3.76E-20	74.3	5690c8f2-d5be-4c8b-8dbe-636f9277939d	TCGA-ESCA	TCGA-IG-A97H	Primary Tumor	Pseudomonas yamanorum strain LBUM636 chromosome	NZ_CP012400.2
contig_1990952	WP_000453567.1	100	35	0	0	105	1	1	35	1.45E-19	76.6	5690c8f2-d5be-4c8b-8dbe-636f9277939d	TCGA-ESCA	TCGA-IG-A97H	Primary Tumor	Pseudomonas yamanorum strain LBUM636 chromosome	NZ_CP012400.2
contig_1990952	WP_070326922.1	100	35	0	0	105	1	1	35	1.54E-19	76.3	5690c8f2-d5be-4c8b-8dbe-636f9277939d	TCGA-ESCA	TCGA-IG-A97H	Primary Tumor	Pseudomonas yamanorum strain LBUM636 chromosome	NZ_CP012400.2
contig_1990952	WP_085017940.1	100	35	0	0	105	1	1	35	1.55E-19	76.3	5690c8f2-d5be-4c8b-8dbe-636f9277939d	TCGA-ESCA	TCGA-IG-A97H	Primary Tumor	Pseudomonas yamanorum strain LBUM636 chromosome	NZ_CP012400.2
contig_1990952	WP_000453580.1	100	35	0	0	105	1	1	35	1.86E-19	76.3	5690c8f2-d5be-4c8b-8dbe-636f9277939d	TCGA-ESCA	TCGA-IG-A97H	Primary Tumor	Pseudomonas yamanorum strain LBUM636 chromosome	NZ_CP012400.2
contig_1990952	WP_001349033.1	100	34	0	0	105	4	1	34	2.98E-19	72	5690c8f2-d5be-4c8b-8dbe-636f9277939d	TCGA-ESCA	TCGA-IG-A97H	Primary Tumor	Pseudomonas yamanorum strain LBUM636 chromosome	NZ_CP012400.2
contig_1990952	WP_096989773.1	100	31	0	0	93	1	1	31	3.00E-16	67.8	5690c8f2-d5be-4c8b-8dbe-636f9277939d	TCGA-ESCA	TCGA-IG-A97H	Primary Tumor	Pseudomonas yamanorum strain LBUM636 chromosome	NZ_CP012400.2
contig_1990952	WP_136767820.1	100	26	0	0	105	28	1	26	6.65E-13	55.8	5690c8f2-d5be-4c8b-8dbe-636f9277939d	TCGA-ESCA	TCGA-IG-A97H	Primary Tumor	Pseudomonas yamanorum strain LBUM636 chromosome	NZ_CP012400.2
contig_1990952	WP_148723805.1	100	20	0	0	105	46	1	20	7.74E-08	42.7	5690c8f2-d5be-4c8b-8dbe-636f9277939d	TCGA-ESCA	TCGA-IG-A97H	Primary Tumor	Pseudomonas yamanorum strain LBUM636 chromosome	NZ_CP012400.2
contig_1982572	WP_214703766.1	95.833	24	1	0	2	73	283	306	8.09E-11	52.8	5690c8f2-d5be-4c8b-8dbe-636f9277939d	TCGA-ESCA	TCGA-IG-A97H	Primary Tumor	Pseudomonas yamanorum strain LBUM636 chromosome	NZ_CP012400.2
contig_5303073	WP_011911830.1	95.833	24	1	0	3	74	209	232	2.23E-10	51.2	5690c8f2-d5be-4c8b-8dbe-636f9277939d	TCGA-ESCA	TCGA-IG-A97H	Primary Tumor	Pseudomonas yamanorum strain LBUM636 chromosome	NZ_CP012400.2
contig_5303073	WP_004630242.1	95.833	24	1	0	3	74	211	234	2.47E-10	51.2	5690c8f2-d5be-4c8b-8dbe-636f9277939d	TCGA-ESCA	TCGA-IG-A97H	Primary Tumor	Pseudomonas yamanorum strain LBUM636 chromosome	NZ_CP012400.2
contig_5303073	WP_054470453.1	95.833	24	1	0	3	74	210	233	1.93E-09	48.5	5690c8f2-d5be-4c8b-8dbe-636f9277939d	TCGA-ESCA	TCGA-IG-A97H	Primary Tumor	Pseudomonas yamanorum strain LBUM636 chromosome	NZ_CP012400.2
contig_436994	WP_059765883.1	96.429	28	1	0	85	2	183	210	5.54E-12	56.2	5690c8f2-d5be-4c8b-8dbe-636f9277939d	TCGA-ESCA	TCGA-IG-A97H	Primary Tumor	Pseudomonas yamanorum strain LBUM636 chromosome	NZ_CP012400.2
contig_3924111	WP_059762236.1	95.833	24	1	0	2	73	425	448	4.15E-09	47.8	5690c8f2-d5be-4c8b-8dbe-636f9277939d	TCGA-ESCA	TCGA-IG-A97H	Primary Tumor	Pseudomonas yamanorum strain LBUM636 chromosome	NZ_CP012400.2
contig_259535	WP_087694260.1	96.875	64	2	0	193	2	111	174	6.74E-40	135	5690c8f2-d5be-4c8b-8dbe-636f9277939d	TCGA-ESCA	TCGA-IG-A97H	Primary Tumor	Pseudomonas yamanorum strain LBUM636 chromosome	NZ_CP012400.2
contig_3011738	WP_000741275.1	100	25	0	0	1	75	76	100	2.23E-10	49.3	5690c8f2-d5be-4c8b-8dbe-636f9277939d	TCGA-ESCA	TCGA-IG-A97H	Primary Tumor	Pseudomonas paracarnis strain UBT403	NZ_CAJFCM010000002.1
contig_1947500	WP_134327564.1	100	24	0	0	2	73	135	158	1.28E-09	49.3	5690c8f2-d5be-4c8b-8dbe-636f9277939d	TCGA-ESCA	TCGA-IG-A97H	Primary Tumor	NA	NA
contig_71315	WP_010207387.1	95.833	24	1	0	3	74	3	26	2.71E-11	50.1	5690c8f2-d5be-4c8b-8dbe-636f9277939d	TCGA-ESCA	TCGA-IG-A97H	Primary Tumor	Pseudomonas yamanorum strain LBUM636 chromosome	NZ_CP012400.2
contig_916685	WP_029380372.1	96.97	66	2	0	203	6	176	241	7.49E-40	131	5690c8f2-d5be-4c8b-8dbe-636f9277939d	TCGA-ESCA	TCGA-IG-A97H	Primary Tumor	Arthrobacter pityocampae strain Tp2 NODE_44_length_1042_cov_1.42798	NZ_PRKW01000040.1
contig_597891	WP_048363803.1	95.833	24	1	0	74	3	163	186	1.57E-10	51.6	5690c8f2-d5be-4c8b-8dbe-636f9277939d	TCGA-ESCA	TCGA-IG-A97H	Primary Tumor	Pseudomonas yamanorum strain LBUM636 chromosome	NZ_CP012400.2
contig_376755	WP_134327565.1	95.833	24	1	0	73	2	234	257	1.39E-10	52	5690c8f2-d5be-4c8b-8dbe-636f9277939d	TCGA-ESCA	TCGA-IG-A97H	Primary Tumor	Pseudomonas yamanorum strain LBUM636 chromosome	NZ_CP012400.2
contig_3378479	WP_003213520.1	100	25	0	0	75	1	2	26	8.07E-11	51.2	5690c8f2-d5be-4c8b-8dbe-636f9277939d	TCGA-ESCA	TCGA-IG-A97H	Primary Tumor	Pseudomonas yamanorum strain LBUM636 chromosome	NZ_CP012400.2
contig_105023	WP_069302140.1	100	24	0	0	74	3	30	53	3.82E-11	52	5690c8f2-d5be-4c8b-8dbe-636f9277939d	TCGA-ESCA	TCGA-IG-A97H	Primary Tumor	Pseudomonas yamanorum strain LBUM636 chromosome	NZ_CP012400.2
contig_105023	WP_165710144.1	100	24	0	0	74	3	30	53	4.19E-11	52.4	5690c8f2-d5be-4c8b-8dbe-636f9277939d	TCGA-ESCA	TCGA-IG-A97H	Primary Tumor	Pseudomonas yamanorum strain LBUM636 chromosome	NZ_CP012400.2
contig_105023	WP_164056628.1	100	24	0	0	74	3	30	53	4.24E-11	52.4	5690c8f2-d5be-4c8b-8dbe-636f9277939d	TCGA-ESCA	TCGA-IG-A97H	Primary Tumor	Pseudomonas yamanorum strain LBUM636 chromosome	NZ_CP012400.2
contig_105023	WP_058612772.1	100	24	0	0	74	3	30	53	4.54E-11	52	5690c8f2-d5be-4c8b-8dbe-636f9277939d	TCGA-ESCA	TCGA-IG-A97H	Primary Tumor	Pseudomonas yamanorum strain LBUM636 chromosome	NZ_CP012400.2
contig_105023	WP_024170600.1	100	24	0	0	74	3	30	53	5.06E-11	52.4	5690c8f2-d5be-4c8b-8dbe-636f9277939d	TCGA-ESCA	TCGA-IG-A97H	Primary Tumor	Pseudomonas yamanorum strain LBUM636 chromosome	NZ_CP012400.2
contig_105023	WP_142753498.1	100	24	0	0	74	3	5	28	5.38E-11	52	5690c8f2-d5be-4c8b-8dbe-636f9277939d	TCGA-ESCA	TCGA-IG-A97H	Primary Tumor	Pseudomonas yamanorum strain LBUM636 chromosome	NZ_CP012400.2
contig_105023	WP_015979258.1	100	24	0	0	74	3	30	53	5.79E-11	52.4	5690c8f2-d5be-4c8b-8dbe-636f9277939d	TCGA-ESCA	TCGA-IG-A97H	Primary Tumor	Pseudomonas yamanorum strain LBUM636 chromosome	NZ_CP012400.2
contig_1298562	WP_134327567.1	96.667	30	1	0	1	90	199	228	2.95E-14	62.4	5690c8f2-d5be-4c8b-8dbe-636f9277939d	TCGA-ESCA	TCGA-IG-A97H	Primary Tumor	NA	NA
contig_1140386	WP_048365417.1	95.833	24	1	0	2	73	96	119	2.10E-08	45.8	5690c8f2-d5be-4c8b-8dbe-636f9277939d	TCGA-ESCA	TCGA-IG-A97H	Primary Tumor	Pseudomonas yamanorum strain LBUM636 chromosome	NZ_CP012400.2
contig_3932455	WP_000084639.1	100	25	0	0	1	75	41	65	3.70E-12	55.1	5690c8f2-d5be-4c8b-8dbe-636f9277939d	TCGA-ESCA	TCGA-IG-A97H	Primary Tumor	Shigella sonnei strain SE6-1 chromosome	NZ_CP055292.1
contig_969443	WP_000740570.1	100	23	0	0	1	69	131	153	5.44E-12	54.3	5690c8f2-d5be-4c8b-8dbe-636f9277939d	TCGA-ESCA	TCGA-IG-A97H	Primary Tumor	Pseudomonas yamanorum strain LBUM636 chromosome	NZ_CP012400.2
contig_525969	WP_021080432.1	100	25	0	0	75	1	36	60	9.17E-13	55.1	5690c8f2-d5be-4c8b-8dbe-636f9277939d	TCGA-ESCA	TCGA-IG-A97H	Primary Tumor	Pseudomonas yamanorum strain LBUM636 chromosome	NZ_CP012400.2
contig_1862249	WP_134326153.1	96	25	1	0	75	1	407	431	2.97E-10	51.2	5690c8f2-d5be-4c8b-8dbe-636f9277939d	TCGA-ESCA	TCGA-IG-A97H	Primary Tumor	Pseudomonas yamanorum strain LBUM636 chromosome	NZ_CP012400.2
contig_2429916	WP_102367932.1	96	25	1	0	75	1	282	306	1.36E-10	52	5690c8f2-d5be-4c8b-8dbe-636f9277939d	TCGA-ESCA	TCGA-IG-A97H	Primary Tumor	Pseudomonas yamanorum strain LBUM636 chromosome	NZ_CP012400.2
contig_5268782	WP_134327566.1	100	24	0	0	2	73	274	297	7.02E-10	50.1	5690c8f2-d5be-4c8b-8dbe-636f9277939d	TCGA-ESCA	TCGA-IG-A97H	Primary Tumor	Pseudomonas yamanorum strain LBUM636 chromosome	NZ_CP012400.2
contig_5160647	WP_059761575.1	95.833	24	1	0	4	75	569	592	2.84E-10	51.2	5690c8f2-d5be-4c8b-8dbe-636f9277939d	TCGA-ESCA	TCGA-IG-A97H	Primary Tumor	Pseudomonas yamanorum strain LBUM636 chromosome	NZ_CP012400.2
contig_3067836	WP_016808263.1	96	25	1	0	75	1	274	298	6.36E-12	55.8	5690c8f2-d5be-4c8b-8dbe-636f9277939d	TCGA-ESCA	TCGA-IG-A97H	Primary Tumor	Acidovorax wautersii strain DSM 27981	NZ_FONX01000011.1
contig_134062	WP_032938831.1	100	53	0	0	161	3	54	106	1.44E-34	113	5690c8f2-d5be-4c8b-8dbe-636f9277939d	TCGA-ESCA	TCGA-IG-A97H	Primary Tumor	Pseudomonas yamanorum strain LBUM636 chromosome	NZ_CP012400.2
contig_134062	WP_147192016.1	100	53	0	0	161	3	54	106	1.48E-34	112	5690c8f2-d5be-4c8b-8dbe-636f9277939d	TCGA-ESCA	TCGA-IG-A97H	Primary Tumor	Pseudomonas yamanorum strain LBUM636 chromosome	NZ_CP012400.2
contig_134062	WP_000027053.1	100	53	0	0	161	3	54	106	1.48E-34	112	5690c8f2-d5be-4c8b-8dbe-636f9277939d	TCGA-ESCA	TCGA-IG-A97H	Primary Tumor	Pseudomonas yamanorum strain LBUM636 chromosome	NZ_CP012400.2
contig_134062	WP_040047324.1	98.113	53	1	0	161	3	54	106	2.32E-34	113	5690c8f2-d5be-4c8b-8dbe-636f9277939d	TCGA-ESCA	TCGA-IG-A97H	Primary Tumor	Pseudomonas yamanorum strain LBUM636 chromosome	NZ_CP012400.2
contig_134062	WP_080895249.1	100	53	0	0	161	3	20	72	2.58E-34	115	5690c8f2-d5be-4c8b-8dbe-636f9277939d	TCGA-ESCA	TCGA-IG-A97H	Primary Tumor	Pseudomonas yamanorum strain LBUM636 chromosome	NZ_CP012400.2
contig_134062	WP_135279546.1	100	53	0	0	161	3	54	106	5.39E-34	113	5690c8f2-d5be-4c8b-8dbe-636f9277939d	TCGA-ESCA	TCGA-IG-A97H	Primary Tumor	Pseudomonas yamanorum strain LBUM636 chromosome	NZ_CP012400.2
contig_134062	WP_158100155.1	98.113	53	1	0	161	3	54	106	6.28E-34	112	5690c8f2-d5be-4c8b-8dbe-636f9277939d	TCGA-ESCA	TCGA-IG-A97H	Primary Tumor	Pseudomonas yamanorum strain LBUM636 chromosome	NZ_CP012400.2
contig_134062	WP_011645017.1	100	53	0	0	161	3	54	106	7.23E-34	115	5690c8f2-d5be-4c8b-8dbe-636f9277939d	TCGA-ESCA	TCGA-IG-A97H	Primary Tumor	Pseudomonas yamanorum strain LBUM636 chromosome	NZ_CP012400.2
contig_134062	WP_000027057.1	100	53	0	0	161	3	54	106	7.96E-34	115	5690c8f2-d5be-4c8b-8dbe-636f9277939d	TCGA-ESCA	TCGA-IG-A97H	Primary Tumor	Pseudomonas yamanorum strain LBUM636 chromosome	NZ_CP012400.2
contig_134062	WP_000027060.1	100	53	0	0	161	3	54	106	8.67E-34	115	5690c8f2-d5be-4c8b-8dbe-636f9277939d	TCGA-ESCA	TCGA-IG-A97H	Primary Tumor	Pseudomonas yamanorum strain LBUM636 chromosome	NZ_CP012400.2
contig_134062	WP_198608873.1	98.077	52	1	0	161	6	54	105	1.02E-33	109	5690c8f2-d5be-4c8b-8dbe-636f9277939d	TCGA-ESCA	TCGA-IG-A97H	Primary Tumor	Pseudomonas yamanorum strain LBUM636 chromosome	NZ_CP012400.2
contig_134062	WP_063314631.1	98.113	53	1	0	161	3	54	106	1.25E-33	114	5690c8f2-d5be-4c8b-8dbe-636f9277939d	TCGA-ESCA	TCGA-IG-A97H	Primary Tumor	Pseudomonas yamanorum strain LBUM636 chromosome	NZ_CP012400.2
contig_134062	WP_015058867.1	98.113	53	1	0	161	3	54	106	1.25E-33	114	5690c8f2-d5be-4c8b-8dbe-636f9277939d	TCGA-ESCA	TCGA-IG-A97H	Primary Tumor	Pseudomonas yamanorum strain LBUM636 chromosome	NZ_CP012400.2
contig_134062	WP_000027050.1	98.113	53	1	0	161	3	54	106	1.32E-33	114	5690c8f2-d5be-4c8b-8dbe-636f9277939d	TCGA-ESCA	TCGA-IG-A97H	Primary Tumor	Pseudomonas yamanorum strain LBUM636 chromosome	NZ_CP012400.2
contig_134062	WP_080699425.1	98.113	53	1	0	161	3	54	106	1.36E-33	114	5690c8f2-d5be-4c8b-8dbe-636f9277939d	TCGA-ESCA	TCGA-IG-A97H	Primary Tumor	Pseudomonas yamanorum strain LBUM636 chromosome	NZ_CP012400.2
contig_134062	WP_110085663.1	98.113	53	1	0	161	3	54	106	1.92E-33	114	5690c8f2-d5be-4c8b-8dbe-636f9277939d	TCGA-ESCA	TCGA-IG-A97H	Primary Tumor	Pseudomonas yamanorum strain LBUM636 chromosome	NZ_CP012400.2
contig_134062	WP_146745510.1	97.917	48	1	0	161	18	54	101	2.73E-30	100	5690c8f2-d5be-4c8b-8dbe-636f9277939d	TCGA-ESCA	TCGA-IG-A97H	Primary Tumor	Pseudomonas yamanorum strain LBUM636 chromosome	NZ_CP012400.2
contig_134062	WP_122766919.1	97.826	46	1	0	140	3	1	46	7.14E-29	100	5690c8f2-d5be-4c8b-8dbe-636f9277939d	TCGA-ESCA	TCGA-IG-A97H	Primary Tumor	Pseudomonas yamanorum strain LBUM636 chromosome	NZ_CP012400.2
contig_134062	WP_164624369.1	97.778	45	1	0	161	27	54	98	3.60E-28	95.5	5690c8f2-d5be-4c8b-8dbe-636f9277939d	TCGA-ESCA	TCGA-IG-A97H	Primary Tumor	Pseudomonas yamanorum strain LBUM636 chromosome	NZ_CP012400.2
contig_134062	WP_000027051.1	100	41	0	0	161	39	54	94	8.16E-25	87	5690c8f2-d5be-4c8b-8dbe-636f9277939d	TCGA-ESCA	TCGA-IG-A97H	Primary Tumor	Pseudomonas yamanorum strain LBUM636 chromosome	NZ_CP012400.2
contig_134062	WP_158075402.1	97.5	40	1	0	161	42	54	93	2.17E-23	83.2	5690c8f2-d5be-4c8b-8dbe-636f9277939d	TCGA-ESCA	TCGA-IG-A97H	Primary Tumor	Pseudomonas yamanorum strain LBUM636 chromosome	NZ_CP012400.2
contig_1210837	WP_039334376.1	96	25	1	0	75	1	13	37	1.40E-10	52	5690c8f2-d5be-4c8b-8dbe-636f9277939d	TCGA-ESCA	TCGA-IG-A97H	Primary Tumor	Pseudomonas yamanorum strain LBUM636 chromosome	NZ_CP012400.2
contig_1210837	WP_009883570.1	95.833	24	1	0	72	1	14	37	4.07E-10	50.8	5690c8f2-d5be-4c8b-8dbe-636f9277939d	TCGA-ESCA	TCGA-IG-A97H	Primary Tumor	Pseudomonas yamanorum strain LBUM636 chromosome	NZ_CP012400.2
contig_1210837	WP_055763289.1	100	24	0	0	72	1	14	37	8.73E-10	49.7	5690c8f2-d5be-4c8b-8dbe-636f9277939d	TCGA-ESCA	TCGA-IG-A97H	Primary Tumor	Pseudomonas yamanorum strain LBUM636 chromosome	NZ_CP012400.2
contig_1210837	WP_003640798.1	95.833	24	1	0	72	1	14	37	2.13E-09	48.5	5690c8f2-d5be-4c8b-8dbe-636f9277939d	TCGA-ESCA	TCGA-IG-A97H	Primary Tumor	Pseudomonas yamanorum strain LBUM636 chromosome	NZ_CP012400.2
contig_1210837	WP_006681502.1	95.652	23	1	0	72	4	14	36	2.74E-09	48.5	5690c8f2-d5be-4c8b-8dbe-636f9277939d	TCGA-ESCA	TCGA-IG-A97H	Primary Tumor	Pseudomonas yamanorum strain LBUM636 chromosome	NZ_CP012400.2
contig_5401938	WP_154166872.1	100	24	0	0	2	73	47	70	1.13E-10	49.3	5690c8f2-d5be-4c8b-8dbe-636f9277939d	TCGA-ESCA	TCGA-IG-A97H	Primary Tumor	NA	NA
contig_5401938	WP_024633589.1	100	24	0	0	2	73	47	70	4.91E-10	50.4	5690c8f2-d5be-4c8b-8dbe-636f9277939d	TCGA-ESCA	TCGA-IG-A97H	Primary Tumor	NA	NA
contig_5401938	WP_131623547.1	100	23	0	0	2	70	47	69	1.33E-09	49.3	5690c8f2-d5be-4c8b-8dbe-636f9277939d	TCGA-ESCA	TCGA-IG-A97H	Primary Tumor	NA	NA
contig_5401938	WP_144724274.1	100	23	0	0	2	70	47	69	1.80E-09	48.9	5690c8f2-d5be-4c8b-8dbe-636f9277939d	TCGA-ESCA	TCGA-IG-A97H	Primary Tumor	NA	NA
contig_5401938	WP_000113824.1	100	23	0	0	2	70	47	69	1.93E-09	48.5	5690c8f2-d5be-4c8b-8dbe-636f9277939d	TCGA-ESCA	TCGA-IG-A97H	Primary Tumor	NA	NA
contig_5462670	WP_023629338.1	95.833	24	1	0	3	74	694	717	1.24E-09	49.3	5690c8f2-d5be-4c8b-8dbe-636f9277939d	TCGA-ESCA	TCGA-IG-A97H	Primary Tumor	Pseudomonas mucidolens strain LMG 2223 chromosome I	NZ_LT629802.1
contig_1807194	WP_059761575.1	96	25	1	0	1	75	122	146	1.21E-10	52	5690c8f2-d5be-4c8b-8dbe-636f9277939d	TCGA-ESCA	TCGA-IG-A97H	Primary Tumor	Pseudomonas yamanorum strain LBUM636 chromosome	NZ_CP012400.2
contig_5150994	WP_029380372.1	97.436	39	1	0	119	3	7	45	1.48E-18	74.7	5690c8f2-d5be-4c8b-8dbe-636f9277939d	TCGA-ESCA	TCGA-IG-A97H	Primary Tumor	Pseudomonas yamanorum strain LBUM636 chromosome	NZ_CP012400.2
contig_171286	WP_002516716.1	100	24	0	0	3	74	18	41	1.09E-11	55.1	5690c8f2-d5be-4c8b-8dbe-636f9277939d	TCGA-ESCA	TCGA-IG-A97H	Primary Tumor	Pseudomonas yamanorum strain LBUM636 chromosome	NZ_CP012400.2
contig_1912007	WP_048991027.1	95.833	24	1	0	3	74	379	402	2.20E-08	45.8	5690c8f2-d5be-4c8b-8dbe-636f9277939d	TCGA-ESCA	TCGA-IG-A97H	Primary Tumor	Pseudomonas yamanorum strain LBUM636 chromosome	NZ_CP012400.2
contig_4519756	WP_000070131.1	100	25	0	0	75	1	165	189	1.99E-12	57.4	5690c8f2-d5be-4c8b-8dbe-636f9277939d	TCGA-ESCA	TCGA-IG-A97H	Primary Tumor	Shigella sonnei strain SE6-1 chromosome	NZ_CP055292.1
contig_5225263	WP_059765446.1	95.833	24	1	0	73	2	9	32	3.69E-09	47.8	5690c8f2-d5be-4c8b-8dbe-636f9277939d	TCGA-ESCA	TCGA-IG-A97H	Primary Tumor	Pseudomonas yamanorum strain LBUM636 chromosome	NZ_CP012400.2
contig_774257	WP_009617163.1	95.833	24	1	0	3	74	50	73	1.20E-10	50.4	5690c8f2-d5be-4c8b-8dbe-636f9277939d	TCGA-ESCA	TCGA-IG-A97H	Primary Tumor	Pseudomonas yamanorum strain LBUM636 chromosome	NZ_CP012400.2
contig_3567031	WP_087692903.1	95.833	24	1	0	74	3	1	24	1.93E-10	51.6	5690c8f2-d5be-4c8b-8dbe-636f9277939d	TCGA-ESCA	TCGA-IG-A97H	Primary Tumor	Pseudomonas spelaei strain CCM 7893 Pseudomonas_CCM7893_cont6_280674nt_UniDepth_1.01x	NZ_WNNK01000006.1
contig_1176711	WP_102606419.1	100	24	0	0	2	73	77	100	2.94E-09	48.1	5690c8f2-d5be-4c8b-8dbe-636f9277939d	TCGA-ESCA	TCGA-IG-A97H	Primary Tumor	Pseudomonas yamanorum strain LBUM636 chromosome	NZ_CP012400.2
contig_1032955	WP_004146456.1	95.652	23	1	0	70	2	277	299	1.60E-10	51.6	5690c8f2-d5be-4c8b-8dbe-636f9277939d	TCGA-ESCA	TCGA-IG-A97H	Primary Tumor	Pseudomonas yamanorum strain LBUM636 chromosome	NZ_CP012400.2
contig_4408432	WP_003210962.1	100	24	0	0	74	3	467	490	7.03E-11	52.8	5690c8f2-d5be-4c8b-8dbe-636f9277939d	TCGA-ESCA	TCGA-IG-A97H	Primary Tumor	Pseudomonas yamanorum strain LBUM636 chromosome	NZ_CP012400.2
contig_1904420	WP_065928058.1	95.652	23	1	0	5	73	10	32	1.49E-08	45.1	5690c8f2-d5be-4c8b-8dbe-636f9277939d	TCGA-ESCA	TCGA-IG-A97H	Primary Tumor	Pseudomonas yamanorum strain LBUM636 chromosome	NZ_CP012400.2
contig_5376680	WP_208294529.1	100	24	0	0	73	2	797	820	9.95E-10	49.7	5690c8f2-d5be-4c8b-8dbe-636f9277939d	TCGA-ESCA	TCGA-IG-A97H	Primary Tumor	NA	NA
contig_4486197	WP_000515495.1	100	25	0	0	1	75	91	115	6.19E-11	53.1	5690c8f2-d5be-4c8b-8dbe-636f9277939d	TCGA-ESCA	TCGA-IG-A97H	Primary Tumor	NA	NA
contig_4486197	WP_153021371.1	100	25	0	0	1	75	91	115	6.19E-11	53.1	5690c8f2-d5be-4c8b-8dbe-636f9277939d	TCGA-ESCA	TCGA-IG-A97H	Primary Tumor	NA	NA
contig_4486197	WP_142750108.1	100	25	0	0	1	75	91	115	6.92E-11	52.8	5690c8f2-d5be-4c8b-8dbe-636f9277939d	TCGA-ESCA	TCGA-IG-A97H	Primary Tumor	NA	NA
contig_765308	WP_053784380.1	100	24	0	0	74	3	257	280	5.83E-10	50.1	5690c8f2-d5be-4c8b-8dbe-636f9277939d	TCGA-ESCA	TCGA-IG-A97H	Primary Tumor	Pseudomonas sihuiensis strain KCTC 32246 chromosome I	NZ_LT629797.1
contig_173976	WP_134326155.1	100	24	0	0	73	2	262	285	2.54E-11	53.9	5690c8f2-d5be-4c8b-8dbe-636f9277939d	TCGA-ESCA	TCGA-IG-A97H	Primary Tumor	Fusobacterium canifelinum strain FDAARGOS_1126 chromosome	NZ_CP068114.1
contig_649608	WP_002518498.1	100	25	0	0	75	1	380	404	5.00E-11	53.1	5690c8f2-d5be-4c8b-8dbe-636f9277939d	TCGA-ESCA	TCGA-IG-A97H	Primary Tumor	Pseudomonas yamanorum strain LBUM636 chromosome	NZ_CP012400.2
contig_262606	WP_134327567.1	95.833	24	1	0	73	2	79	102	2.43E-09	48.5	5690c8f2-d5be-4c8b-8dbe-636f9277939d	TCGA-ESCA	TCGA-IG-A97H	Primary Tumor	Cutibacterium acnes HL096PA1	NC_021085.1
contig_313037	WP_048364712.1	95.833	24	1	0	73	2	328	351	3.88E-09	47.8	5690c8f2-d5be-4c8b-8dbe-636f9277939d	TCGA-ESCA	TCGA-IG-A97H	Primary Tumor	Pseudomonas yamanorum strain LBUM636 chromosome	NZ_CP012400.2
contig_5283438	WP_001138055.1	97.436	39	1	0	2	118	118	156	2.51E-19	80.9	5690c8f2-d5be-4c8b-8dbe-636f9277939d	TCGA-ESCA	TCGA-IG-A97H	Primary Tumor	Pseudomonas yamanorum strain LBUM636 chromosome	NZ_CP012400.2
contig_5283438	WP_064096978.1	97.436	39	1	0	2	118	118	156	4.16E-19	80.1	5690c8f2-d5be-4c8b-8dbe-636f9277939d	TCGA-ESCA	TCGA-IG-A97H	Primary Tumor	Pseudomonas yamanorum strain LBUM636 chromosome	NZ_CP012400.2
contig_5561437	WP_134326153.1	100	24	0	0	74	3	3	26	2.64E-10	51.2	5690c8f2-d5be-4c8b-8dbe-636f9277939d	TCGA-ESCA	TCGA-IG-A97H	Primary Tumor	NA	NA
contig_3400095	WP_001332932.1	100	25	0	0	1	75	14	38	5.18E-13	54.7	5690c8f2-d5be-4c8b-8dbe-636f9277939d	TCGA-ESCA	TCGA-IG-A97H	Primary Tumor	NA	NA
contig_3400095	WP_000453567.1	100	25	0	0	1	75	14	38	1.86E-12	56.2	5690c8f2-d5be-4c8b-8dbe-636f9277939d	TCGA-ESCA	TCGA-IG-A97H	Primary Tumor	NA	NA
contig_3400095	WP_085017940.1	100	25	0	0	1	75	14	38	1.90E-12	56.2	5690c8f2-d5be-4c8b-8dbe-636f9277939d	TCGA-ESCA	TCGA-IG-A97H	Primary Tumor	NA	NA
contig_3400095	WP_070326922.1	100	25	0	0	1	75	14	38	1.95E-12	55.8	5690c8f2-d5be-4c8b-8dbe-636f9277939d	TCGA-ESCA	TCGA-IG-A97H	Primary Tumor	NA	NA
contig_3400095	WP_096989773.1	100	25	0	0	1	75	10	34	2.06E-12	55.8	5690c8f2-d5be-4c8b-8dbe-636f9277939d	TCGA-ESCA	TCGA-IG-A97H	Primary Tumor	NA	NA
contig_3400095	WP_000453580.1	100	25	0	0	1	75	14	38	2.13E-12	55.8	5690c8f2-d5be-4c8b-8dbe-636f9277939d	TCGA-ESCA	TCGA-IG-A97H	Primary Tumor	NA	NA
contig_3400095	WP_064758878.1	95.652	23	1	0	7	75	1	23	1.06E-10	51.2	5690c8f2-d5be-4c8b-8dbe-636f9277939d	TCGA-ESCA	TCGA-IG-A97H	Primary Tumor	NA	NA
contig_3400095	WP_001349033.1	100	21	0	0	1	63	14	34	8.01E-10	46.2	5690c8f2-d5be-4c8b-8dbe-636f9277939d	TCGA-ESCA	TCGA-IG-A97H	Primary Tumor	NA	NA
contig_5287558	WP_003293029.1	96.429	28	1	0	1	84	38	65	5.11E-14	58.5	5690c8f2-d5be-4c8b-8dbe-636f9277939d	TCGA-ESCA	TCGA-IG-A97H	Primary Tumor	NA	NA
contig_1118156	WP_087694584.1	97.368	38	1	0	2	115	118	155	1.03E-18	74.7	5690c8f2-d5be-4c8b-8dbe-636f9277939d	TCGA-ESCA	TCGA-IG-A97H	Primary Tumor	Pseudomonas yamanorum strain LBUM636 chromosome	NZ_CP012400.2
contig_3377785	WP_162853521.1	96.154	26	0	1	1	75	33	58	5.57E-11	50.1	5690c8f2-d5be-4c8b-8dbe-636f9277939d	TCGA-ESCA	TCGA-IG-A97H	Primary Tumor	NA	NA
contig_3397640	WP_134327565.1	95.833	24	1	0	73	2	111	134	3.06E-10	50.8	5690c8f2-d5be-4c8b-8dbe-636f9277939d	TCGA-ESCA	TCGA-IG-A97H	Primary Tumor	NA	NA
contig_630871	WP_023345568.1	95.455	22	1	0	68	3	52	73	5.13E-08	44.7	5690c8f2-d5be-4c8b-8dbe-636f9277939d	TCGA-ESCA	TCGA-IG-A97H	Primary Tumor	Pseudomonas yamanorum strain LBUM636 chromosome	NZ_CP012400.2
contig_2272317	WP_048362434.1	96	25	1	0	1	75	370	394	2.99E-10	51.2	5690c8f2-d5be-4c8b-8dbe-636f9277939d	TCGA-ESCA	TCGA-IG-A97H	Primary Tumor	NA	NA
contig_5192382	WP_059761996.1	95.833	24	1	0	73	2	92	115	4.92E-11	51.2	5690c8f2-d5be-4c8b-8dbe-636f9277939d	TCGA-ESCA	TCGA-IG-A97H	Primary Tumor	NA	NA
contig_4876223	WP_059766131.1	95.833	24	1	0	74	3	266	289	1.38E-11	54.7	5690c8f2-d5be-4c8b-8dbe-636f9277939d	TCGA-ESCA	TCGA-IG-A97H	Primary Tumor	NA	NA
contig_1214507	WP_059763613.1	95.833	24	1	0	73	2	39	62	1.05E-10	52.4	5690c8f2-d5be-4c8b-8dbe-636f9277939d	TCGA-ESCA	TCGA-IG-A97H	Primary Tumor	Pseudomonas yamanorum strain LBUM636 chromosome	NZ_CP012400.2
contig_4883535	WP_110612825.1	95.833	24	1	0	3	74	62	85	4.85E-09	47	5690c8f2-d5be-4c8b-8dbe-636f9277939d	TCGA-ESCA	TCGA-IG-A97H	Primary Tumor	Pseudomonas gessardii strain LMG 21604	NZ_FNKR01000003.1
contig_1956841	WP_102367932.1	96	25	1	0	1	75	392	416	1.12E-10	52.4	5690c8f2-d5be-4c8b-8dbe-636f9277939d	TCGA-ESCA	TCGA-IG-A97H	Primary Tumor	NA	NA
contig_2488566	WP_059763803.1	97.5	40	1	0	2	121	428	467	4.24E-19	78.6	5690c8f2-d5be-4c8b-8dbe-636f9277939d	TCGA-ESCA	TCGA-IG-A97H	Primary Tumor	Pseudomonas yamanorum strain LBUM636 chromosome	NZ_CP012400.2
contig_1674490	WP_009617163.1	95.455	44	2	0	167	36	94	137	1.78E-06	41.2	5690c8f2-d5be-4c8b-8dbe-636f9277939d	TCGA-ESCA	TCGA-IG-A97H	Primary Tumor	Pseudomonas yamanorum strain LBUM636 chromosome	NZ_CP012400.2
contig_5429487	WP_144725516.1	95.652	23	1	0	74	6	135	157	3.20E-09	48.1	5690c8f2-d5be-4c8b-8dbe-636f9277939d	TCGA-ESCA	TCGA-IG-A97H	Primary Tumor	Pseudomonas grimontii strain DSM 17515	NZ_FNKM01000002.1
contig_1128904	WP_024633588.1	96	25	1	0	75	1	83	107	2.20E-10	51.6	5690c8f2-d5be-4c8b-8dbe-636f9277939d	TCGA-ESCA	TCGA-IG-A97H	Primary Tumor	Pseudomonas gessardii strain LMG 21604	NZ_FNKR01000003.1
contig_1128904	WP_078147868.1	96	25	1	0	75	1	83	107	2.24E-10	51.6	5690c8f2-d5be-4c8b-8dbe-636f9277939d	TCGA-ESCA	TCGA-IG-A97H	Primary Tumor	Pseudomonas gessardii strain LMG 21604	NZ_FNKR01000003.1
contig_1128904	WP_125257803.1	96	25	1	0	75	1	83	107	2.86E-10	51.2	5690c8f2-d5be-4c8b-8dbe-636f9277939d	TCGA-ESCA	TCGA-IG-A97H	Primary Tumor	Pseudomonas gessardii strain LMG 21604	NZ_FNKR01000003.1
contig_1128904	WP_099325874.1	96	25	1	0	75	1	83	107	4.62E-10	50.4	5690c8f2-d5be-4c8b-8dbe-636f9277939d	TCGA-ESCA	TCGA-IG-A97H	Primary Tumor	Pseudomonas gessardii strain LMG 21604	NZ_FNKR01000003.1
contig_1128904	WP_002582604.1	96	25	1	0	75	1	83	107	4.76E-10	50.4	5690c8f2-d5be-4c8b-8dbe-636f9277939d	TCGA-ESCA	TCGA-IG-A97H	Primary Tumor	Pseudomonas gessardii strain LMG 21604	NZ_FNKR01000003.1
contig_1128904	WP_002289463.1	96	25	1	0	75	1	83	107	5.73E-10	50.4	5690c8f2-d5be-4c8b-8dbe-636f9277939d	TCGA-ESCA	TCGA-IG-A97H	Primary Tumor	Pseudomonas gessardii strain LMG 21604	NZ_FNKR01000003.1
contig_1128904	WP_055763289.1	96	25	1	0	75	1	83	107	7.47E-10	50.1	5690c8f2-d5be-4c8b-8dbe-636f9277939d	TCGA-ESCA	TCGA-IG-A97H	Primary Tumor	Pseudomonas gessardii strain LMG 21604	NZ_FNKR01000003.1
contig_24000	WP_059761663.1	100	23	0	0	1	69	242	264	7.18E-11	52.8	5690c8f2-d5be-4c8b-8dbe-636f9277939d	TCGA-ESCA	TCGA-IG-A97H	Primary Tumor	Pseudomonas yamanorum strain LBUM636 chromosome	NZ_CP012400.2
contig_5239376	WP_000229944.1	100	24	0	0	3	74	254	277	7.48E-10	50.1	5690c8f2-d5be-4c8b-8dbe-636f9277939d	TCGA-ESCA	TCGA-IG-A97H	Primary Tumor	NA	NA
contig_23633	WP_134327564.1	100	25	0	0	1	75	495	519	1.34E-10	52	5690c8f2-d5be-4c8b-8dbe-636f9277939d	TCGA-ESCA	TCGA-IG-A97H	Primary Tumor	Pseudomonas yamanorum strain LBUM636 chromosome	NZ_CP012400.2
contig_657518	WP_000983082.1	95.833	24	1	0	2	73	138	161	1.54E-08	46.2	5690c8f2-d5be-4c8b-8dbe-636f9277939d	TCGA-ESCA	TCGA-IG-A97H	Primary Tumor	Pseudomonas yamanorum strain LBUM636 chromosome	NZ_CP012400.2
contig_657518	WP_001323889.1	95.833	24	1	0	2	73	372	395	1.56E-08	46.2	5690c8f2-d5be-4c8b-8dbe-636f9277939d	TCGA-ESCA	TCGA-IG-A97H	Primary Tumor	Pseudomonas yamanorum strain LBUM636 chromosome	NZ_CP012400.2
contig_657518	WP_214727854.1	95.833	24	1	0	2	73	435	458	4.94E-08	44.7	5690c8f2-d5be-4c8b-8dbe-636f9277939d	TCGA-ESCA	TCGA-IG-A97H	Primary Tumor	Pseudomonas yamanorum strain LBUM636 chromosome	NZ_CP012400.2
contig_5557247	WP_059766131.1	96	25	1	0	1	75	234	258	1.29E-11	55.1	5690c8f2-d5be-4c8b-8dbe-636f9277939d	TCGA-ESCA	TCGA-IG-A97H	Primary Tumor	NA	NA
contig_4423117	WP_134327564.1	95.833	24	1	0	74	3	611	634	1.64E-09	48.9	5690c8f2-d5be-4c8b-8dbe-636f9277939d	TCGA-ESCA	TCGA-IG-A97H	Primary Tumor	Pseudomonas yamanorum strain LBUM636 chromosome	NZ_CP012400.2
contig_1092296	WP_000373624.1	100	24	0	0	2	73	128	151	1.37E-10	51.6	5690c8f2-d5be-4c8b-8dbe-636f9277939d	TCGA-ESCA	TCGA-IG-A97H	Primary Tumor	Pseudomonas yamanorum strain LBUM636 chromosome	NZ_CP012400.2
contig_123063	WP_052892478.1	100	53	0	0	1	159	247	299	1.53E-30	108	5690c8f2-d5be-4c8b-8dbe-636f9277939d	TCGA-ESCA	TCGA-IG-A97H	Primary Tumor	Pseudomonas yamanorum strain LBUM636 chromosome	NZ_CP012400.2
contig_123063	WP_001359455.1	100	53	0	0	1	159	247	299	3.71E-29	105	5690c8f2-d5be-4c8b-8dbe-636f9277939d	TCGA-ESCA	TCGA-IG-A97H	Primary Tumor	Pseudomonas yamanorum strain LBUM636 chromosome	NZ_CP012400.2
contig_123063	WP_000701345.1	96.226	53	2	0	1	159	244	296	1.01E-27	102	5690c8f2-d5be-4c8b-8dbe-636f9277939d	TCGA-ESCA	TCGA-IG-A97H	Primary Tumor	Pseudomonas yamanorum strain LBUM636 chromosome	NZ_CP012400.2
contig_123063	WP_207937858.1	100	19	0	0	103	159	1	19	1.07E-06	42.4	5690c8f2-d5be-4c8b-8dbe-636f9277939d	TCGA-ESCA	TCGA-IG-A97H	Primary Tumor	Pseudomonas yamanorum strain LBUM636 chromosome	NZ_CP012400.2
contig_548566	WP_003219919.1	100	24	0	0	3	74	227	250	3.87E-10	50.8	5690c8f2-d5be-4c8b-8dbe-636f9277939d	TCGA-ESCA	TCGA-IG-A97H	Primary Tumor	Pseudomonas yamanorum strain LBUM636 chromosome	NZ_CP012400.2
contig_1924075	WP_000840207.1	100	32	0	0	98	3	312	343	1.05E-16	69.7	5690c8f2-d5be-4c8b-8dbe-636f9277939d	TCGA-ESCA	TCGA-IG-A97H	Primary Tumor	NA	NA
contig_1924075	WP_134438869.1	100	32	0	0	98	3	312	343	1.20E-16	69.7	5690c8f2-d5be-4c8b-8dbe-636f9277939d	TCGA-ESCA	TCGA-IG-A97H	Primary Tumor	NA	NA
contig_1924075	WP_069142061.1	100	32	0	0	98	3	312	343	1.28E-16	69.7	5690c8f2-d5be-4c8b-8dbe-636f9277939d	TCGA-ESCA	TCGA-IG-A97H	Primary Tumor	NA	NA
contig_1924075	WP_142750127.1	100	32	0	0	98	3	312	343	1.28E-16	69.3	5690c8f2-d5be-4c8b-8dbe-636f9277939d	TCGA-ESCA	TCGA-IG-A97H	Primary Tumor	NA	NA
contig_1035329	WP_048362434.1	95.833	24	1	0	73	2	381	404	1.38E-09	49.3	5690c8f2-d5be-4c8b-8dbe-636f9277939d	TCGA-ESCA	TCGA-IG-A97H	Primary Tumor	Pseudomonas yamanorum strain LBUM636 chromosome	NZ_CP012400.2
contig_3031921	WP_236878604.1	100	39	0	0	117	1	99	137	1.07E-16	67	5690c8f2-d5be-4c8b-8dbe-636f9277939d	TCGA-ESCA	TCGA-IG-A97H	Primary Tumor	Pseudomonas yamanorum strain LBUM636 chromosome	NZ_CP012400.2
contig_5557099	WP_194271336.1	95.833	24	1	0	3	74	110	133	5.49E-10	49.7	5690c8f2-d5be-4c8b-8dbe-636f9277939d	TCGA-ESCA	TCGA-IG-A97H	Primary Tumor	Pseudomonas yamanorum strain LBUM636 chromosome	NZ_CP012400.2
contig_248455	WP_134592767.1	100	24	0	0	74	3	169	192	1.70E-11	54.3	5690c8f2-d5be-4c8b-8dbe-636f9277939d	TCGA-ESCA	TCGA-IG-A97H	Primary Tumor	Pseudomonas synxantha strain R6-28-08 chromosome	NZ_CP027756.1
contig_248455	WP_000515495.1	100	24	0	0	74	3	1055	1078	2.13E-11	54.3	5690c8f2-d5be-4c8b-8dbe-636f9277939d	TCGA-ESCA	TCGA-IG-A97H	Primary Tumor	Pseudomonas synxantha strain R6-28-08 chromosome	NZ_CP027756.1
contig_248455	WP_153021371.1	100	24	0	0	74	3	1055	1078	2.13E-11	54.3	5690c8f2-d5be-4c8b-8dbe-636f9277939d	TCGA-ESCA	TCGA-IG-A97H	Primary Tumor	Pseudomonas synxantha strain R6-28-08 chromosome	NZ_CP027756.1
contig_514084	WP_006681712.1	95.652	23	1	0	74	6	169	191	2.80E-09	48.1	5690c8f2-d5be-4c8b-8dbe-636f9277939d	TCGA-ESCA	TCGA-IG-A97H	Primary Tumor	Pseudomonas yamanorum strain LBUM636 chromosome	NZ_CP012400.2
contig_771889	WP_048363399.1	95.833	24	1	0	74	3	91	114	7.67E-10	49.7	5690c8f2-d5be-4c8b-8dbe-636f9277939d	TCGA-ESCA	TCGA-IG-A97H	Primary Tumor	Pseudomonas paracarnis strain UBT403	NZ_CAJFCM010000001.1
contig_857205	WP_000650337.1	95.833	24	1	0	73	2	60	83	9.86E-11	52.4	5690c8f2-d5be-4c8b-8dbe-636f9277939d	TCGA-ESCA	TCGA-IG-A97H	Primary Tumor	Pseudomonas yamanorum strain LBUM636 chromosome	NZ_CP012400.2
contig_530291	WP_102606419.1	96	25	1	0	75	1	95	119	1.89E-08	45.8	5690c8f2-d5be-4c8b-8dbe-636f9277939d	TCGA-ESCA	TCGA-IG-A97H	Primary Tumor	Pseudomonas fluorescens strain ATCC 13525 chromosome I	NZ_LT907842.1
contig_4150773	WP_087692903.1	95.833	24	1	0	1	72	129	152	4.57E-09	47.8	5690c8f2-d5be-4c8b-8dbe-636f9277939d	TCGA-ESCA	TCGA-IG-A97H	Primary Tumor	Pseudomonas yamanorum strain LBUM636 chromosome	NZ_CP012400.2
contig_486615	WP_012273095.1	95.833	24	1	0	73	2	10	33	1.26E-11	51.6	5690c8f2-d5be-4c8b-8dbe-636f9277939d	TCGA-ESCA	TCGA-IG-A97H	Primary Tumor	Pseudomonas yamanorum strain LBUM636 chromosome	NZ_CP012400.2
contig_3353331	WP_041983118.1	100	42	0	0	2	127	40	81	9.11E-26	88.6	5690c8f2-d5be-4c8b-8dbe-636f9277939d	TCGA-ESCA	TCGA-IG-A97H	Primary Tumor	Pseudomonas yamanorum strain LBUM636 chromosome	NZ_CP012400.2
contig_3353331	WP_116266031.1	100	42	0	0	2	127	40	81	1.05E-25	90.5	5690c8f2-d5be-4c8b-8dbe-636f9277939d	TCGA-ESCA	TCGA-IG-A97H	Primary Tumor	Pseudomonas yamanorum strain LBUM636 chromosome	NZ_CP012400.2
contig_3353331	WP_033804060.1	100	42	0	0	2	127	40	81	1.17E-25	88.6	5690c8f2-d5be-4c8b-8dbe-636f9277939d	TCGA-ESCA	TCGA-IG-A97H	Primary Tumor	Pseudomonas yamanorum strain LBUM636 chromosome	NZ_CP012400.2
contig_3353331	WP_202601297.1	100	42	0	0	2	127	37	78	1.28E-25	88.2	5690c8f2-d5be-4c8b-8dbe-636f9277939d	TCGA-ESCA	TCGA-IG-A97H	Primary Tumor	Pseudomonas yamanorum strain LBUM636 chromosome	NZ_CP012400.2
contig_3353331	WP_086813139.1	100	42	0	0	2	127	40	81	1.77E-25	90.5	5690c8f2-d5be-4c8b-8dbe-636f9277939d	TCGA-ESCA	TCGA-IG-A97H	Primary Tumor	Pseudomonas yamanorum strain LBUM636 chromosome	NZ_CP012400.2
contig_3353331	WP_001152640.1	100	42	0	0	2	127	40	81	5.54E-25	90.5	5690c8f2-d5be-4c8b-8dbe-636f9277939d	TCGA-ESCA	TCGA-IG-A97H	Primary Tumor	Pseudomonas yamanorum strain LBUM636 chromosome	NZ_CP012400.2
contig_3353331	WP_047606712.1	100	42	0	0	2	127	20	61	6.25E-25	90.1	5690c8f2-d5be-4c8b-8dbe-636f9277939d	TCGA-ESCA	TCGA-IG-A97H	Primary Tumor	Pseudomonas yamanorum strain LBUM636 chromosome	NZ_CP012400.2
contig_3353331	WP_001152639.1	100	42	0	0	2	127	40	81	6.79E-25	90.5	5690c8f2-d5be-4c8b-8dbe-636f9277939d	TCGA-ESCA	TCGA-IG-A97H	Primary Tumor	Pseudomonas yamanorum strain LBUM636 chromosome	NZ_CP012400.2
contig_3353331	WP_021576774.1	100	39	0	0	2	118	40	78	1.17E-23	83.2	5690c8f2-d5be-4c8b-8dbe-636f9277939d	TCGA-ESCA	TCGA-IG-A97H	Primary Tumor	Pseudomonas yamanorum strain LBUM636 chromosome	NZ_CP012400.2
contig_3353331	WP_001152562.1	100	36	0	0	2	109	40	75	3.12E-21	77	5690c8f2-d5be-4c8b-8dbe-636f9277939d	TCGA-ESCA	TCGA-IG-A97H	Primary Tumor	Pseudomonas yamanorum strain LBUM636 chromosome	NZ_CP012400.2
contig_3353331	WP_001657519.1	100	26	0	0	2	79	40	65	8.66E-14	57.8	5690c8f2-d5be-4c8b-8dbe-636f9277939d	TCGA-ESCA	TCGA-IG-A97H	Primary Tumor	Pseudomonas yamanorum strain LBUM636 chromosome	NZ_CP012400.2
contig_2364382	WP_052892478.1	100	25	0	0	1	75	129	153	2.55E-12	57	5690c8f2-d5be-4c8b-8dbe-636f9277939d	TCGA-ESCA	TCGA-IG-A97H	Primary Tumor	NA	NA
contig_2364382	WP_001359455.1	100	25	0	0	1	75	129	153	4.97E-12	56.2	5690c8f2-d5be-4c8b-8dbe-636f9277939d	TCGA-ESCA	TCGA-IG-A97H	Primary Tumor	NA	NA
contig_2364382	WP_000701345.1	100	23	0	0	1	69	126	148	6.88E-11	52.8	5690c8f2-d5be-4c8b-8dbe-636f9277939d	TCGA-ESCA	TCGA-IG-A97H	Primary Tumor	NA	NA
contig_1297726	WP_023103794.1	98.529	68	1	0	67	270	1	68	8.42E-31	104	5690c8f2-d5be-4c8b-8dbe-636f9277939d	TCGA-ESCA	TCGA-IG-A97H	Primary Tumor	Pseudomonas paracarnis strain UBT403	NZ_CAJFCM010000002.1
contig_1297726	WP_000091614.1	100	22	0	0	2	67	87	108	1.04E-07	45.4	5690c8f2-d5be-4c8b-8dbe-636f9277939d	TCGA-ESCA	TCGA-IG-A97H	Primary Tumor	Pseudomonas paracarnis strain UBT403	NZ_CAJFCM010000002.1
contig_3471983	WP_087694260.1	95.833	24	1	0	2	73	364	387	1.15E-09	49.3	5690c8f2-d5be-4c8b-8dbe-636f9277939d	TCGA-ESCA	TCGA-IG-A97H	Primary Tumor	Pseudomonas yamanorum strain LBUM636 chromosome	NZ_CP012400.2
contig_4937066	WP_007181927.1	96	25	1	0	1	75	916	940	1.68E-10	51.6	5690c8f2-d5be-4c8b-8dbe-636f9277939d	TCGA-ESCA	TCGA-IG-A97H	Primary Tumor	Pseudomonas paracarnis strain UBT403	NZ_CAJFCM010000002.1
contig_4850563	WP_024633593.1	95.833	24	1	0	2	73	1057	1080	2.69E-11	53.9	5690c8f2-d5be-4c8b-8dbe-636f9277939d	TCGA-ESCA	TCGA-IG-A97H	Primary Tumor	Pseudomonas paracarnis strain UBT403	NZ_CAJFCM010000001.1
contig_18314	WP_024628318.1	95.833	24	1	0	3	74	188	211	4.75E-10	50.4	5690c8f2-d5be-4c8b-8dbe-636f9277939d	TCGA-ESCA	TCGA-IG-A97H	Primary Tumor	Pseudomonas yamanorum strain LBUM636 chromosome	NZ_CP012400.2
contig_3339843	WP_003100617.1	95.833	24	1	0	3	74	15	38	2.63E-09	46.6	5690c8f2-d5be-4c8b-8dbe-636f9277939d	TCGA-ESCA	TCGA-IG-A97H	Primary Tumor	Pseudomonas yamanorum strain LBUM636 chromosome	NZ_CP012400.2
contig_4914434	WP_003158917.1	95.833	24	1	0	3	74	161	184	1.08E-09	49.3	5690c8f2-d5be-4c8b-8dbe-636f9277939d	TCGA-ESCA	TCGA-IG-A97H	Primary Tumor	Acidovorax soli strain DSM 25157	NZ_FNQJ01000028.1
contig_169385	WP_000840207.1	100	24	0	0	3	74	382	405	9.41E-10	49.7	5690c8f2-d5be-4c8b-8dbe-636f9277939d	TCGA-ESCA	TCGA-IG-A97H	Primary Tumor	Pseudomonas yamanorum strain LBUM636 chromosome	NZ_CP012400.2
contig_169385	WP_134438869.1	100	24	0	0	3	74	382	405	9.52E-10	49.7	5690c8f2-d5be-4c8b-8dbe-636f9277939d	TCGA-ESCA	TCGA-IG-A97H	Primary Tumor	Pseudomonas yamanorum strain LBUM636 chromosome	NZ_CP012400.2
contig_169385	WP_069142061.1	100	24	0	0	3	74	382	405	1.14E-09	49.3	5690c8f2-d5be-4c8b-8dbe-636f9277939d	TCGA-ESCA	TCGA-IG-A97H	Primary Tumor	Pseudomonas yamanorum strain LBUM636 chromosome	NZ_CP012400.2
contig_2315577	WP_069287815.1	100	48	0	0	146	3	1	48	2.51E-28	95.1	5690c8f2-d5be-4c8b-8dbe-636f9277939d	TCGA-ESCA	TCGA-IG-A97H	Primary Tumor	Pseudomonas yamanorum strain LBUM636 chromosome	NZ_CP012400.2
contig_2315577	WP_001297109.1	100	48	0	0	146	3	30	77	4.10E-28	95.5	5690c8f2-d5be-4c8b-8dbe-636f9277939d	TCGA-ESCA	TCGA-IG-A97H	Primary Tumor	Pseudomonas yamanorum strain LBUM636 chromosome	NZ_CP012400.2
contig_2315577	WP_001338090.1	95.833	48	2	0	146	3	30	77	1.41E-26	91.7	5690c8f2-d5be-4c8b-8dbe-636f9277939d	TCGA-ESCA	TCGA-IG-A97H	Primary Tumor	Pseudomonas yamanorum strain LBUM636 chromosome	NZ_CP012400.2
contig_2315577	WP_134484118.1	100	42	0	0	146	21	30	71	1.44E-23	82.8	5690c8f2-d5be-4c8b-8dbe-636f9277939d	TCGA-ESCA	TCGA-IG-A97H	Primary Tumor	Pseudomonas yamanorum strain LBUM636 chromosome	NZ_CP012400.2
contig_4136207	WP_003209260.1	95.833	24	1	0	73	2	248	271	7.06E-08	44.3	5690c8f2-d5be-4c8b-8dbe-636f9277939d	TCGA-ESCA	TCGA-IG-A97H	Primary Tumor	Pseudomonas yamanorum strain LBUM636 chromosome	NZ_CP012400.2
contig_3064204	WP_102606419.1	100	24	0	0	2	73	243	266	5.87E-10	50.1	5690c8f2-d5be-4c8b-8dbe-636f9277939d	TCGA-ESCA	TCGA-IG-A97H	Primary Tumor	Pseudomonas yamanorum strain LBUM636 chromosome	NZ_CP012400.2
contig_1171709	WP_048366303.1	95.833	24	1	0	2	73	54	77	1.25E-10	50.1	5690c8f2-d5be-4c8b-8dbe-636f9277939d	TCGA-ESCA	TCGA-IG-A97H	Primary Tumor	Pseudomonas yamanorum strain LBUM636 chromosome	NZ_CP012400.2
contig_857287	WP_003218843.1	95.833	24	1	0	73	2	217	240	8.30E-11	52.4	5690c8f2-d5be-4c8b-8dbe-636f9277939d	TCGA-ESCA	TCGA-IG-A97H	Primary Tumor	Pseudomonas yamanorum strain LBUM636 chromosome	NZ_CP012400.2
contig_4482003	WP_059766044.1	96	25	1	0	75	1	147	171	2.65E-10	51.2	5690c8f2-d5be-4c8b-8dbe-636f9277939d	TCGA-ESCA	TCGA-IG-A97H	Primary Tumor	NA	NA
contig_3039553	WP_001027292.1	100	27	0	0	1	81	288	314	1.27E-13	60.8	5690c8f2-d5be-4c8b-8dbe-636f9277939d	TCGA-ESCA	TCGA-IG-A97H	Primary Tumor	NA	NA
contig_3039553	WP_134592765.1	100	27	0	0	1	81	278	304	1.35E-13	60.8	5690c8f2-d5be-4c8b-8dbe-636f9277939d	TCGA-ESCA	TCGA-IG-A97H	Primary Tumor	NA	NA
contig_3039553	WP_202116303.1	100	27	0	0	1	81	278	304	1.36E-13	60.5	5690c8f2-d5be-4c8b-8dbe-636f9277939d	TCGA-ESCA	TCGA-IG-A97H	Primary Tumor	NA	NA
contig_3039553	WP_016230593.1	100	27	0	0	1	81	288	314	1.89E-13	60.1	5690c8f2-d5be-4c8b-8dbe-636f9277939d	TCGA-ESCA	TCGA-IG-A97H	Primary Tumor	NA	NA
contig_3039553	WP_142752653.1	100	27	0	0	1	81	288	314	1.89E-13	60.1	5690c8f2-d5be-4c8b-8dbe-636f9277939d	TCGA-ESCA	TCGA-IG-A97H	Primary Tumor	NA	NA
contig_634193	WP_129091141.1	95.833	24	1	0	74	3	9	32	8.88E-10	47.8	5690c8f2-d5be-4c8b-8dbe-636f9277939d	TCGA-ESCA	TCGA-IG-A97H	Primary Tumor	Pseudomonas yamanorum strain LBUM636 chromosome	NZ_CP012400.2
contig_1061130	WP_102370194.1	95.238	21	1	0	3	65	48	68	9.58E-09	46.6	5690c8f2-d5be-4c8b-8dbe-636f9277939d	TCGA-ESCA	TCGA-IG-A97H	Primary Tumor	Pseudomonas yamanorum strain LBUM636 chromosome	NZ_CP012400.2
contig_3585308	WP_000052802.1	100	26	0	0	290	213	162	187	1.30E-11	57.4	5690c8f2-d5be-4c8b-8dbe-636f9277939d	TCGA-ESCA	TCGA-IG-A97H	Primary Tumor	Pseudomonas yamanorum strain LBUM636 chromosome	NZ_CP012400.2
contig_3585308	WP_002894394.1	100	26	0	0	290	213	162	187	1.30E-11	57.4	5690c8f2-d5be-4c8b-8dbe-636f9277939d	TCGA-ESCA	TCGA-IG-A97H	Primary Tumor	Pseudomonas yamanorum strain LBUM636 chromosome	NZ_CP012400.2
contig_3585308	WP_037585012.1	95.238	21	1	0	290	228	162	182	9.97E-08	47	5690c8f2-d5be-4c8b-8dbe-636f9277939d	TCGA-ESCA	TCGA-IG-A97H	Primary Tumor	Pseudomonas yamanorum strain LBUM636 chromosome	NZ_CP012400.2
contig_1211473	WP_033647952.1	96	25	1	0	75	1	145	169	6.63E-09	47	5690c8f2-d5be-4c8b-8dbe-636f9277939d	TCGA-ESCA	TCGA-IG-A97H	Primary Tumor	Pseudomonas yamanorum strain LBUM636 chromosome	NZ_CP012400.2
contig_4023547	WP_000515495.1	100	24	0	0	2	73	694	717	2.12E-10	51.2	5690c8f2-d5be-4c8b-8dbe-636f9277939d	TCGA-ESCA	TCGA-IG-A97H	Primary Tumor	NA	NA
contig_4023547	WP_153021371.1	100	24	0	0	2	73	694	717	2.12E-10	51.2	5690c8f2-d5be-4c8b-8dbe-636f9277939d	TCGA-ESCA	TCGA-IG-A97H	Primary Tumor	NA	NA
contig_1871913	WP_003219919.1	96	25	1	0	1	75	480	504	6.23E-11	53.1	5690c8f2-d5be-4c8b-8dbe-636f9277939d	TCGA-ESCA	TCGA-IG-A97H	Primary Tumor	Pseudomonas yamanorum strain LBUM636 chromosome	NZ_CP012400.2
contig_5221898	WP_029380372.1	96.296	27	1	0	13	93	1	27	1.04E-12	58.2	5690c8f2-d5be-4c8b-8dbe-636f9277939d	TCGA-ESCA	TCGA-IG-A97H	Primary Tumor	Arthrobacter pityocampae strain Tp2 NODE_44_length_1042_cov_1.42798	NZ_PRKW01000040.1
contig_236379	WP_003210962.1	95.833	24	1	0	74	3	192	215	3.51E-09	48.1	5690c8f2-d5be-4c8b-8dbe-636f9277939d	TCGA-ESCA	TCGA-IG-A97H	Primary Tumor	Pseudomonas yamanorum strain LBUM636 chromosome	NZ_CP012400.2
contig_1232376	WP_048362434.1	95.833	24	1	0	73	2	322	345	8.35E-10	49.7	5690c8f2-d5be-4c8b-8dbe-636f9277939d	TCGA-ESCA	TCGA-IG-A97H	Primary Tumor	Pseudomonas yamanorum strain LBUM636 chromosome	NZ_CP012400.2
contig_134748	WP_048364997.1	96	25	1	0	1	75	154	178	7.57E-12	55.5	5690c8f2-d5be-4c8b-8dbe-636f9277939d	TCGA-ESCA	TCGA-IG-A97H	Primary Tumor	Pseudomonas yamanorum strain LBUM636 chromosome	NZ_CP012400.2
contig_2388163	WP_059766023.1	100	25	0	0	1	75	29	53	2.15E-11	54.3	5690c8f2-d5be-4c8b-8dbe-636f9277939d	TCGA-ESCA	TCGA-IG-A97H	Primary Tumor	Pseudomonas yamanorum strain LBUM636 chromosome	NZ_CP012400.2
contig_2179710	WP_134327566.1	95.833	24	1	0	73	2	385	408	2.30E-08	45.8	5690c8f2-d5be-4c8b-8dbe-636f9277939d	TCGA-ESCA	TCGA-IG-A97H	Primary Tumor	Pseudomonas yamanorum strain LBUM636 chromosome	NZ_CP012400.2
contig_1090717	WP_003176137.1	95.833	24	1	0	2	73	34	57	1.50E-09	47.8	5690c8f2-d5be-4c8b-8dbe-636f9277939d	TCGA-ESCA	TCGA-IG-A97H	Primary Tumor	Pseudomonas protegens CHA0 chromosome 1	NZ_LS999205.1
contig_1090717	WP_047277524.1	95.833	24	1	0	2	73	34	57	1.76E-09	47.4	5690c8f2-d5be-4c8b-8dbe-636f9277939d	TCGA-ESCA	TCGA-IG-A97H	Primary Tumor	Pseudomonas protegens CHA0 chromosome 1	NZ_LS999205.1
contig_1155215	WP_059763398.1	100	24	0	0	2	73	287	310	2.30E-11	54.3	5690c8f2-d5be-4c8b-8dbe-636f9277939d	TCGA-ESCA	TCGA-IG-A97H	Primary Tumor	Pseudomonas yamanorum strain LBUM636 chromosome	NZ_CP012400.2
contig_1255457	WP_010981357.1	96	25	1	0	1	75	140	164	7.32E-10	49.7	5690c8f2-d5be-4c8b-8dbe-636f9277939d	TCGA-ESCA	TCGA-IG-A97H	Primary Tumor	Pseudomonas yamanorum strain LBUM636 chromosome	NZ_CP012400.2
contig_5436069	WP_059761575.1	95.833	24	1	0	74	3	360	383	4.58E-08	44.7	5690c8f2-d5be-4c8b-8dbe-636f9277939d	TCGA-ESCA	TCGA-IG-A97H	Primary Tumor	NA	NA
contig_3187207	WP_003213515.1	100	25	0	0	1	75	51	75	1.27E-11	54.3	5690c8f2-d5be-4c8b-8dbe-636f9277939d	TCGA-ESCA	TCGA-IG-A97H	Primary Tumor	Pseudomonas yamanorum strain LBUM636 chromosome	NZ_CP012400.2
contig_580481	WP_134327565.1	95.833	24	1	0	74	3	300	323	1.47E-10	52	5690c8f2-d5be-4c8b-8dbe-636f9277939d	TCGA-ESCA	TCGA-IG-A97H	Primary Tumor	Pseudomonas yamanorum strain LBUM636 chromosome	NZ_CP012400.2
contig_4462766	WP_017679266.1	95.122	41	2	0	1	123	165	205	1.78E-21	82	5690c8f2-d5be-4c8b-8dbe-636f9277939d	TCGA-ESCA	TCGA-IG-A97H	Primary Tumor	Pseudomonas yamanorum strain LBUM636 chromosome	NZ_CP012400.2
contig_1028584	WP_134592767.1	100	41	0	0	1	123	59	99	4.44E-22	83.2	5690c8f2-d5be-4c8b-8dbe-636f9277939d	TCGA-ESCA	TCGA-IG-A97H	Primary Tumor	Pseudomonas yamanorum strain LBUM636 chromosome	NZ_CP012400.2
contig_1028584	WP_000515495.1	100	41	0	0	1	123	945	985	1.78E-20	80.9	5690c8f2-d5be-4c8b-8dbe-636f9277939d	TCGA-ESCA	TCGA-IG-A97H	Primary Tumor	Pseudomonas yamanorum strain LBUM636 chromosome	NZ_CP012400.2
contig_1028584	WP_153021371.1	100	41	0	0	1	123	945	985	1.80E-20	80.9	5690c8f2-d5be-4c8b-8dbe-636f9277939d	TCGA-ESCA	TCGA-IG-A97H	Primary Tumor	Pseudomonas yamanorum strain LBUM636 chromosome	NZ_CP012400.2
contig_3255771	WP_108120446.1	95.833	24	1	0	74	3	48	71	1.26E-10	50.1	5690c8f2-d5be-4c8b-8dbe-636f9277939d	TCGA-ESCA	TCGA-IG-A97H	Primary Tumor	NA	NA
contig_3255771	WP_134442485.1	95.833	24	1	0	74	3	60	83	1.47E-10	50.1	5690c8f2-d5be-4c8b-8dbe-636f9277939d	TCGA-ESCA	TCGA-IG-A97H	Primary Tumor	NA	NA
contig_3255771	WP_058714873.1	95.833	24	1	0	74	3	58	81	1.50E-10	50.1	5690c8f2-d5be-4c8b-8dbe-636f9277939d	TCGA-ESCA	TCGA-IG-A97H	Primary Tumor	NA	NA
contig_3255771	WP_000092275.1	95.833	24	1	0	74	3	90	113	3.61E-10	49.7	5690c8f2-d5be-4c8b-8dbe-636f9277939d	TCGA-ESCA	TCGA-IG-A97H	Primary Tumor	NA	NA
contig_624593	WP_002453801.1	95.833	24	1	0	74	3	54	77	1.37E-10	50.8	5690c8f2-d5be-4c8b-8dbe-636f9277939d	TCGA-ESCA	TCGA-IG-A97H	Primary Tumor	Pseudomonas yamanorum strain LBUM636 chromosome	NZ_CP012400.2
contig_4898792	WP_059761575.1	100	25	0	0	1	75	572	596	9.74E-12	55.1	5690c8f2-d5be-4c8b-8dbe-636f9277939d	TCGA-ESCA	TCGA-IG-A97H	Primary Tumor	NA	NA
contig_3409146	WP_134326153.1	96	25	1	0	75	1	100	124	7.32E-13	58.5	5690c8f2-d5be-4c8b-8dbe-636f9277939d	TCGA-ESCA	TCGA-IG-A97H	Primary Tumor	Pseudomonas yamanorum strain LBUM636 chromosome	NZ_CP012400.2
contig_3245201	WP_000852296.1	100	24	0	0	2	73	103	126	7.82E-12	53.9	5690c8f2-d5be-4c8b-8dbe-636f9277939d	TCGA-ESCA	TCGA-IG-A97H	Primary Tumor	Pseudomonas yamanorum strain LBUM636 chromosome	NZ_CP012400.2
contig_833867	WP_024633592.1	100	24	0	0	73	2	953	976	8.70E-11	52.4	5690c8f2-d5be-4c8b-8dbe-636f9277939d	TCGA-ESCA	TCGA-IG-A97H	Primary Tumor	Pseudomonas yamanorum strain LBUM636 chromosome	NZ_CP012400.2
contig_4956319	WP_024633566.1	96.296	27	1	0	81	1	151	177	1.82E-12	57.4	5690c8f2-d5be-4c8b-8dbe-636f9277939d	TCGA-ESCA	TCGA-IG-A97H	Primary Tumor	Pseudomonas yamanorum strain LBUM636 chromosome	NZ_CP012400.2
contig_392904	WP_048362434.1	95.833	24	1	0	2	73	415	438	6.17E-10	50.1	5690c8f2-d5be-4c8b-8dbe-636f9277939d	TCGA-ESCA	TCGA-IG-A97H	Primary Tumor	Pseudomonas yamanorum strain LBUM636 chromosome	NZ_CP012400.2
contig_5611017	WP_000818601.1	100	24	0	0	73	2	132	155	3.07E-10	50.4	5690c8f2-d5be-4c8b-8dbe-636f9277939d	TCGA-ESCA	TCGA-IG-A97H	Primary Tumor	Shigella sonnei strain SE6-1 chromosome	NZ_CP055292.1
contig_1913282	WP_002883173.1	95.833	24	1	0	2	73	122	145	4.59E-11	53.1	5690c8f2-d5be-4c8b-8dbe-636f9277939d	TCGA-ESCA	TCGA-IG-A97H	Primary Tumor	Pseudomonas yamanorum strain LBUM636 chromosome	NZ_CP012400.2
contig_198619	WP_215975310.1	95.833	24	1	0	74	3	524	547	2.06E-10	51.6	5690c8f2-d5be-4c8b-8dbe-636f9277939d	TCGA-ESCA	TCGA-IG-A97H	Primary Tumor	Pseudomonas yamanorum strain LBUM636 chromosome	NZ_CP012400.2
contig_2007035	WP_134326155.1	100	24	0	0	2	73	378	401	1.37E-11	54.7	5690c8f2-d5be-4c8b-8dbe-636f9277939d	TCGA-ESCA	TCGA-IG-A97H	Primary Tumor	NA	NA
contig_1796263	WP_077129260.1	100	34	0	0	2	103	69	102	2.87E-20	75.1	5690c8f2-d5be-4c8b-8dbe-636f9277939d	TCGA-ESCA	TCGA-IG-A97H	Primary Tumor	NA	NA
contig_1796263	WP_152736338.1	100	34	0	0	2	103	69	102	3.06E-20	75.1	5690c8f2-d5be-4c8b-8dbe-636f9277939d	TCGA-ESCA	TCGA-IG-A97H	Primary Tumor	NA	NA
contig_1796263	WP_000752979.1	100	34	0	0	2	103	75	108	3.64E-20	75.1	5690c8f2-d5be-4c8b-8dbe-636f9277939d	TCGA-ESCA	TCGA-IG-A97H	Primary Tumor	NA	NA
contig_1796263	WP_216079706.1	100	34	0	0	2	103	24	57	4.42E-20	73.2	5690c8f2-d5be-4c8b-8dbe-636f9277939d	TCGA-ESCA	TCGA-IG-A97H	Primary Tumor	NA	NA
contig_1796263	WP_216080911.1	100	34	0	0	2	103	9	42	5.62E-20	72.8	5690c8f2-d5be-4c8b-8dbe-636f9277939d	TCGA-ESCA	TCGA-IG-A97H	Primary Tumor	NA	NA
contig_1796263	WP_215728027.1	100	34	0	0	2	103	1	34	8.00E-20	72	5690c8f2-d5be-4c8b-8dbe-636f9277939d	TCGA-ESCA	TCGA-IG-A97H	Primary Tumor	NA	NA
contig_1796263	WP_202107367.1	100	32	0	0	2	97	69	100	7.07E-19	71.2	5690c8f2-d5be-4c8b-8dbe-636f9277939d	TCGA-ESCA	TCGA-IG-A97H	Primary Tumor	NA	NA
contig_1796263	WP_088569002.1	100	32	0	0	2	97	75	106	7.54E-19	71.2	5690c8f2-d5be-4c8b-8dbe-636f9277939d	TCGA-ESCA	TCGA-IG-A97H	Primary Tumor	NA	NA
contig_5095622	WP_003158917.1	96	25	1	0	75	1	449	473	1.52E-10	52	5690c8f2-d5be-4c8b-8dbe-636f9277939d	TCGA-ESCA	TCGA-IG-A97H	Primary Tumor	Acidovorax soli strain DSM 25157	NZ_FNQJ01000028.1
contig_418933	WP_012273095.1	95.238	21	1	0	13	75	1	21	4.23E-09	45.1	5690c8f2-d5be-4c8b-8dbe-636f9277939d	TCGA-ESCA	TCGA-IG-A97H	Primary Tumor	Pseudomonas yamanorum strain LBUM636 chromosome	NZ_CP012400.2
contig_5559190	WP_048363802.1	95.833	24	1	0	74	3	178	201	3.07E-10	50.8	5690c8f2-d5be-4c8b-8dbe-636f9277939d	TCGA-ESCA	TCGA-IG-A97H	Primary Tumor	Pseudomonas yamanorum strain LBUM636 chromosome	NZ_CP012400.2
contig_1925719	WP_059765642.1	95.833	24	1	0	74	3	62	85	8.56E-09	47	5690c8f2-d5be-4c8b-8dbe-636f9277939d	TCGA-ESCA	TCGA-IG-A97H	Primary Tumor	Pseudomonas yamanorum strain LBUM636 chromosome	NZ_CP012400.2
contig_280342	WP_098549012.1	96	25	1	0	75	1	14	38	2.46E-11	51.2	5690c8f2-d5be-4c8b-8dbe-636f9277939d	TCGA-ESCA	TCGA-IG-A97H	Primary Tumor	Pseudomonas yamanorum strain LBUM636 chromosome	NZ_CP012400.2
contig_501827	WP_048363803.1	95.652	23	1	0	75	7	44	66	7.98E-09	47	5690c8f2-d5be-4c8b-8dbe-636f9277939d	TCGA-ESCA	TCGA-IG-A97H	Primary Tumor	Pseudomonas yamanorum strain LBUM636 chromosome	NZ_CP012400.2
contig_3048364	WP_106940575.1	100	34	0	0	2	103	265	298	1.21E-16	69.7	5690c8f2-d5be-4c8b-8dbe-636f9277939d	TCGA-ESCA	TCGA-IG-A97H	Primary Tumor	Pseudomonas yamanorum strain LBUM636 chromosome	NZ_CP012400.2
contig_1031804	WP_003213508.1	95.833	24	1	0	3	74	116	139	2.19E-09	48.5	5690c8f2-d5be-4c8b-8dbe-636f9277939d	TCGA-ESCA	TCGA-IG-A97H	Primary Tumor	Cutibacterium acnes HL096PA1	NC_021085.1
contig_5527193	WP_048362434.1	100	24	0	0	73	2	85	108	5.68E-09	47.4	5690c8f2-d5be-4c8b-8dbe-636f9277939d	TCGA-ESCA	TCGA-IG-A97H	Primary Tumor	Pseudomonas yamanorum strain LBUM636 chromosome	NZ_CP012400.2
contig_650004	WP_002919219.1	96	25	1	0	75	1	24	48	2.02E-10	51.6	5690c8f2-d5be-4c8b-8dbe-636f9277939d	TCGA-ESCA	TCGA-IG-A97H	Primary Tumor	Pseudomonas yamanorum strain LBUM636 chromosome	NZ_CP012400.2
contig_650004	WP_001162094.1	96	25	1	0	75	1	24	48	2.04E-10	51.6	5690c8f2-d5be-4c8b-8dbe-636f9277939d	TCGA-ESCA	TCGA-IG-A97H	Primary Tumor	Pseudomonas yamanorum strain LBUM636 chromosome	NZ_CP012400.2
contig_495952	WP_001289873.1	99.405	168	1	0	2	505	15	182	1.41E-122	345	5690c8f2-d5be-4c8b-8dbe-636f9277939d	TCGA-ESCA	TCGA-IG-A97H	Primary Tumor	Pseudomonas yamanorum strain LBUM636 chromosome	NZ_CP012400.2
contig_495952	WP_075245416.1	100	166	0	0	8	505	1	166	5.42E-121	341	5690c8f2-d5be-4c8b-8dbe-636f9277939d	TCGA-ESCA	TCGA-IG-A97H	Primary Tumor	Pseudomonas yamanorum strain LBUM636 chromosome	NZ_CP012400.2
contig_647062	WP_134327564.1	96.154	26	1	0	1	78	124	149	2.36E-11	54.3	5690c8f2-d5be-4c8b-8dbe-636f9277939d	TCGA-ESCA	TCGA-IG-A97H	Primary Tumor	Pseudomonas yamanorum strain LBUM636 chromosome	NZ_CP012400.2
contig_428978	WP_122838980.1	95.238	21	1	0	71	9	13	33	3.34E-09	45.1	5690c8f2-d5be-4c8b-8dbe-636f9277939d	TCGA-ESCA	TCGA-IG-A97H	Primary Tumor	Pseudomonas yamanorum strain LBUM636 chromosome	NZ_CP012400.2
contig_4077489	WP_009617163.1	95.833	24	1	0	74	3	49	72	2.74E-10	49.7	5690c8f2-d5be-4c8b-8dbe-636f9277939d	TCGA-ESCA	TCGA-IG-A97H	Primary Tumor	NA	NA
contig_3338946	WP_134563177.1	95.455	22	1	0	68	3	1	22	4.94E-09	45.8	5690c8f2-d5be-4c8b-8dbe-636f9277939d	TCGA-ESCA	TCGA-IG-A97H	Primary Tumor	Pseudomonas yamanorum strain LBUM636 chromosome	NZ_CP012400.2
contig_17528	WP_194271336.1	100	25	0	0	75	1	8	32	4.46E-12	55.1	5690c8f2-d5be-4c8b-8dbe-636f9277939d	TCGA-ESCA	TCGA-IG-A97H	Primary Tumor	Pseudomonas yamanorum strain LBUM636 chromosome	NZ_CP012400.2
contig_529170	WP_003219919.1	96	25	1	0	1	75	5	29	1.39E-10	52	5690c8f2-d5be-4c8b-8dbe-636f9277939d	TCGA-ESCA	TCGA-IG-A97H	Primary Tumor	Pseudomonas yamanorum strain LBUM636 chromosome	NZ_CP012400.2
contig_4019145	WP_134327567.1	96	25	1	0	1	75	224	248	6.50E-10	50.1	5690c8f2-d5be-4c8b-8dbe-636f9277939d	TCGA-ESCA	TCGA-IG-A97H	Primary Tumor	Pseudomonas yamanorum strain LBUM636 chromosome	NZ_CP012400.2
contig_5108635	WP_134327566.1	100	24	0	0	3	74	68	91	1.21E-09	49.3	5690c8f2-d5be-4c8b-8dbe-636f9277939d	TCGA-ESCA	TCGA-IG-A97H	Primary Tumor	NA	NA
contig_5014454	WP_102367932.1	100	25	0	0	1	75	19	43	1.31E-10	52	5690c8f2-d5be-4c8b-8dbe-636f9277939d	TCGA-ESCA	TCGA-IG-A97H	Primary Tumor	Pseudomonas fluorescens strain ATCC 13525 chromosome I	NZ_LT907842.1
contig_1084805	WP_150923281.1	95.238	21	1	0	2	64	163	183	4.34E-08	44.7	5690c8f2-d5be-4c8b-8dbe-636f9277939d	TCGA-ESCA	TCGA-IG-A97H	Primary Tumor	Pseudomonas yamanorum strain LBUM636 chromosome	NZ_CP012400.2
contig_1871800	WP_240700464.1	95.455	22	1	0	1	66	22	43	5.01E-11	49.3	5690c8f2-d5be-4c8b-8dbe-636f9277939d	TCGA-ESCA	TCGA-IG-A97H	Primary Tumor	Pseudomonas yamanorum strain LBUM636 chromosome	NZ_CP012400.2
contig_1055	WP_094790447.1	100	24	0	0	2	73	32	55	1.28E-11	51.2	5690c8f2-d5be-4c8b-8dbe-636f9277939d	TCGA-ESCA	TCGA-IG-A97H	Primary Tumor	NA	NA
contig_1055	WP_000790504.1	100	24	0	0	2	73	32	55	1.55E-11	51.6	5690c8f2-d5be-4c8b-8dbe-636f9277939d	TCGA-ESCA	TCGA-IG-A97H	Primary Tumor	NA	NA
contig_5224987	WP_134327565.1	95.833	24	1	0	73	2	175	198	1.78E-09	48.9	5690c8f2-d5be-4c8b-8dbe-636f9277939d	TCGA-ESCA	TCGA-IG-A97H	Primary Tumor	Pseudomonas yamanorum strain LBUM636 chromosome	NZ_CP012400.2
contig_1821659	WP_122766919.1	100	24	0	0	73	2	99	122	1.79E-11	53.9	5690c8f2-d5be-4c8b-8dbe-636f9277939d	TCGA-ESCA	TCGA-IG-A97H	Primary Tumor	Pseudomonas yamanorum strain LBUM636 chromosome	NZ_CP012400.2
contig_1821659	WP_110085663.1	100	24	0	0	73	2	159	182	1.81E-11	54.3	5690c8f2-d5be-4c8b-8dbe-636f9277939d	TCGA-ESCA	TCGA-IG-A97H	Primary Tumor	Pseudomonas yamanorum strain LBUM636 chromosome	NZ_CP012400.2
contig_1821659	WP_000027050.1	100	24	0	0	73	2	159	182	2.23E-11	53.9	5690c8f2-d5be-4c8b-8dbe-636f9277939d	TCGA-ESCA	TCGA-IG-A97H	Primary Tumor	Pseudomonas yamanorum strain LBUM636 chromosome	NZ_CP012400.2
contig_1821659	WP_000027060.1	100	24	0	0	73	2	159	182	2.23E-11	53.9	5690c8f2-d5be-4c8b-8dbe-636f9277939d	TCGA-ESCA	TCGA-IG-A97H	Primary Tumor	Pseudomonas yamanorum strain LBUM636 chromosome	NZ_CP012400.2
contig_1821659	WP_080699425.1	100	24	0	0	73	2	159	182	2.23E-11	53.9	5690c8f2-d5be-4c8b-8dbe-636f9277939d	TCGA-ESCA	TCGA-IG-A97H	Primary Tumor	Pseudomonas yamanorum strain LBUM636 chromosome	NZ_CP012400.2
[truncated: 372,351 more rows]
