# Supplementary material for: Microbial gene expression analysis of healthy and cancerous esophagus uncovers bacterial biomarkers of clinical outcomes
Source: ISME Commun. 2023 Dec 5;3:128. doi: 10.1038/s43705-023-00338-1 (PMC10696091; doi:10.1038/s43705-023-00338-1)
Supplement: Supplementary file 4 — Supplementary table S3 [file 43705_2023_338_MOESM4_ESM.csv]

Genus	TCGA Abundance	GTEx Overall Abundance	Pvalue	Corrected Pvalue	TCGA Greater	Abundant	Abundant Corrected Pvalue	GTEx Junction Abundance	GTEx Mucosa Abundance	GTEx Muscularis Abundance
Streptomyces	1	1	0.98402812	0.98402812	1	1	0.98402812	1	1	1
Pseudomonas	1	0.861185984	3.55E-11	1.07E-09	1	1	1.01E-10	0.73857868	0.736318408	0.738317757
Bacillus	0.99378882	0.210242588	5.50E-107	1.33E-104	1	1	1.14E-105	0.121827411	0.109452736	0.108411215
Actinomadura	0.968944099	1	8.36E-12	2.72E-10	0	1	2.52E-11	1	1	0.996261682
Streptosporangium	0.962732919	0.98787062	0.0143017	0.084188227	0	1	0.01772433	0.956852792	0.950248756	0.953271028
Escherichia	0.869565217	0.819407008	0.056105036	0.238564848	1	1	0.064056931	0.756345178	0.684908789	0.708411215
Paeniglutamicibacter	0.801242236	0.871967655	0.007413744	0.049976311	0	1	0.009513211	0.703045685	0.729684909	0.693457944
Paenibacillus	0.683229814	0.273584906	3.73E-27	2.42E-25	1	1	2.16E-26	0.157360406	0.139303483	0.160747664
Acidovorax	0.670807453	0.74393531	0.02296658	0.11599837	0	1	0.027984489	0.545685279	0.525704809	0.53271028
Peribacillus	0.670807453	0.016172507	2.01E-151	1.13E-148	1	1	9.72E-150	0.002538071	0.011608624	0.007476636
Burkholderia	0.664596273	0.082210243	2.15E-75	4.56E-73	1	1	3.91E-74	0.035532995	0.049751244	0.046728972
Gluconacetobacter	0.664596273	0.002695418	2.77E-232	2.34E-229	1	1	2.01E-230	0	0.00331675	0
Flavobacterium	0.652173913	0.285714286	6.11E-22	3.14E-20	1	1	2.77E-21	0.106598985	0.185737977	0.153271028
Candidimonas	0.652173913	0.001347709	3.71E-258	6.28E-255	1	1	5.38E-256	0	0.001658375	0
Halopseudomonas	0.645962733	0.10916442	2.45E-59	4.14E-57	1	1	3.55E-58	0.035532995	0.056384743	0.069158879
Wolbachia	0.639751553	0.716981132	0.020107712	0.102786252	0	1	0.02470863	0.670050761	0.543946932	0.592523364
Zobellia	0.633540373	0.478436658	5.37E-05	0.000668096	1	1	7.71E-05	0.246192893	0.298507463	0.289719626
Arthrobacter	0.596273292	0.233153639	7.34E-23	4.00E-21	1	1	3.55E-22	0.137055838	0.122719735	0.119626168
Delftia	0.590062112	0.018867925	6.08E-119	1.71E-116	1	1	1.47E-117	0.010152284	0.008291874	0.009345794
Chromatium	0.577639752	0.64690027	0.040756878	0.185877731	0	1	0.048440552	0.385786802	0.441127695	0.375700935
Crocosphaera	0.546583851	0.363881402	1.79E-06	2.82E-05	1	1	2.88E-06	0.187817259	0.237147595	0.185046729
Methylophilus	0.534161491	0.010781671	3.66E-123	1.24E-120	1	1	1.06E-121	0.002538071	0.004975124	0.009345794
Bifidobacterium	0.52173913	0.591644205	0.043021025	0.195676276	0	1	0.050715843	0.411167513	0.325041459	0.405607477
Croceivirga	0.52173913	0.586253369	0.057452383	0.238564848	0	1	0.065082777	0.398477157	0.36318408	0.351401869
Larkinella	0.50931677	0.008086253	2.58E-125	1.09E-122	1	1	9.35E-124	0.002538071	0.006633499	0.001869159
Alcanivorax	0.49068323	0.544474394	0.098479242	0.35910965	0	1	0.108177955	0.385786802	0.278606965	0.381308411
Nocardioides	0.472049689	0.509433962	0.19213415	0.559715419	0	1	0.20210007	0.304568528	0.290215589	0.304672897
Thiohalocapsa	0.472049689	0.5	0.264252841	0.671297983	0	1	0.273288832	0.296954315	0.300165837	0.297196262
Motilimonas	0.459627329	0.493261456	0.219320102	0.589031131	0	1	0.228787157	0.304568528	0.265339967	0.31588785
Bartonella	0.422360248	0.032345013	6.05E-57	9.30E-55	1	1	7.97E-56	0.012690355	0.013266998	0.022429907
Lautropia	0.397515528	0.076819407	1.43E-29	1.05E-27	1	1	8.99E-29	0.038071066	0.033167496	0.052336449
Ramlibacter	0.366459627	0.15902965	1.37E-10	3.68E-09	1	1	3.49E-10	0.076142132	0.074626866	0.095327103
Stenotrophomonas	0.329192547	0.134770889	2.32E-10	5.86E-09	1	1	5.52E-10	0.060913706	0.064676617	0.072897196
Marivita	0.329192547	0.021563342	6.48E-47	8.43E-45	1	1	7.22E-46	0.007614213	0.006633499	0.01682243
Pseudarthrobacter	0.322981366	0.032345013	6.29E-37	5.32E-35	1	1	4.56E-36	0.017766497	0.016583748	0.01682243
Shigella	0.291925466	0.555256065	1.28E-11	4.01E-10	0	1	3.71E-11	0.484771574	0.344941957	0.407476636
Aphanothece	0.285714286	0.206199461	0.010155147	0.064353962	1	1	0.012804315	0.109137056	0.104477612	0.112149533
Kitasatospora	0.279503106	0.122641509	7.15E-08	1.55E-06	1	1	1.48E-07	0.093908629	0.011608624	0.095327103
Priestia	0.267080745	0.013477089	2.10E-42	2.37E-40	1	1	2.03E-41	0.005076142	0.004975124	0.009345794
Algoriphagus	0.248447205	0.309973046	0.05237112	0.228381277	0	1	0.061141099	0.192893401	0.145936982	0.168224299
Cutibacterium	0.229813665	0.847708895	3.84E-68	7.22E-66	0	1	6.18E-67	0.672588832	0.651741294	0.674766355
Lysobacter	0.223602484	0.102425876	5.62E-06	8.13E-05	1	1	8.58E-06	0.040609137	0.048092869	0.06728972
Planktothrix	0.217391304	0.079514825	4.23E-08	9.42E-07	1	1	8.89E-08	0.025380711	0.04145937	0.05046729
Frankia	0.204968944	0.192722372	0.377290126	0.805303313	1	1	0.385261044	0.096446701	0.12106136	0.08411215
Streptococcus	0.192546584	0.594339623	1.93E-25	1.17E-23	0	1	1.04E-24	0.375634518	0.384742952	0.413084112
Frigoribacterium	0.180124224	0.025606469	1.97E-16	7.92E-15	1	1	6.95E-16	0.010152284	0.013266998	0.018691589
Cloacibacterium	0.167701863	0.133423181	0.12394338	0.426244306	1	1	0.133124371	0.068527919	0.058043118	0.080373832
Bradyrhizobium	0.161490683	0.210242588	0.074436778	0.288208305	0	1	0.083025638	0.19035533	0.127694859	0.140186916
Alicycliphilus	0.161490683	0.014824798	2.81E-19	1.29E-17	1	1	1.13E-18	0.005076142	0.008291874	0.007476636
Corynebacterium	0.149068323	0.653638814	8.18E-40	8.14E-38	0	1	6.98E-39	0.439086294	0.427860697	0.442990654
Enterobacter	0.149068323	0.188679245	0.116254321	0.403078508	0	1	0.125797587	0.104060914	0.091210614	0.106542056
Fusobacterium	0.149068323	0.047169811	6.54E-07	1.14E-05	1	1	1.14E-06	0.017766497	0.021558872	0.039252336
Phytobacter	0.142857143	0.222371968	0.007609962	0.050893498	0	1	0.009679337	0.152284264	0.086235489	0.119626168
Thioflexithrix	0.142857143	0.123989218	0.26574983	0.671297983	1	1	0.273288832	0.073604061	0.058043118	0.061682243
Facklamia	0.136645963	0.377358491	1.15E-11	3.68E-10	0	1	3.41E-11	0.296954315	0.205638474	0.246728972
Roseomonas	0.130434783	0.17115903	0.099598256	0.361631437	0	1	0.108584565	0.091370558	0.084577114	0.089719626
Prevotella	0.130434783	0.123989218	0.437195762	0.805303313	1	1	0.440231844	0.053299492	0.069651741	0.080373832
Variovorax	0.130434783	0.094339623	0.080589832	0.307112604	1	1	0.089202486	0.04822335	0.034825871	0.065420561
Metabacillus	0.130434783	0.039083558	1.51E-06	2.43E-05	1	1	2.48E-06	0.015228426	0.014925373	0.026168224
Marinomonas	0.130434783	0.022911051	1.84E-10	4.71E-09	1	1	4.44E-10	0.015228426	0.009950249	0.009345794
Citrobacter	0.124223602	0.246630728	8.85E-05	0.001012095	0	1	0.000124627	0.149746193	0.12106136	0.128971963
Terrisporobacter	0.124223602	0.180592992	0.035042953	0.162891968	0	1	0.041993621	0.11928934	0.089552239	0.085981308
Pseudoxanthomonas	0.124223602	0.055256065	0.000618191	0.005715735	1	1	0.000829979	0.010152284	0.033167496	0.03364486
Acinetobacter	0.111801242	0.606469003	4.98E-39	4.68E-37	0	1	4.01E-38	0.408629442	0.409618574	0.437383178
Shewanella	0.111801242	0.087601078	0.170444076	0.530373797	1	1	0.181723464	0.038071066	0.04145937	0.048598131
Vibrio	0.105590062	0.212938005	0.000264942	0.002734322	0	1	0.000359034	0.129441624	0.106135987	0.110280374
Pseudoramibacter	0.099378882	0.210242588	0.000148577	0.001621888	0	1	0.000205178	0.106598985	0.097844113	0.114018692
Nesterenkonia	0.099378882	0.164420485	0.013078495	0.079600049	0	1	0.016348119	0.091370558	0.092868988	0.069158879
Marinobacterium	0.099378882	0.125336927	0.192343515	0.559715419	0	1	0.20210007	0.086294416	0.063018242	0.057943925
Brevibacillus	0.099378882	0.037735849	0.000427146	0.004153622	1	1	1.64E-44	0.012690355	0.018242123	0.024299065
Lachnoanaerobaculum	0.099378882	0.010781671	3.44E-11	1.06E-09	1	1	1.54E-10	0.007614213	0.004975124	0.005607477
Seramator	0.099378882	0.005390836	1.10E-15	4.22E-14	1	1	2.81E-05	0	0.001658375	0.005607477
Fictibacillus	0.093167702	0.626684636	1.58E-45	1.91E-43	0	1	7.26E-05	0.398477157	0.4013267	0.456074766
Rothia	0.093167702	0.308625337	5.54E-11	1.64E-09	0	1	0.439233797	0.175126904	0.144278607	0.177570093
Methylobacterium	0.093167702	0.21967655	1.90E-05	0.000250919	0	1	1.92E-39	0.098984772	0.116086235	0.136448598
Deinococcus	0.093167702	0.211590296	5.00E-05	0.000627231	0	1	6.23E-07	0.091370558	0.111111111	0.136448598
Ornithinimicrobium	0.093167702	0.101078167	0.4331754	0.805303313	0	1	1.18E-15	0.063451777	0.046434494	0.044859813
Thalassospira	0.086956522	0.03638814	0.002407359	0.018945356	1	1	1.35E-22	0.015228426	0.016583748	0.020560748
Achromobacter	0.086956522	0.014824798	1.63E-07	3.28E-06	1	1	9.15E-18	0.007614213	0.008291874	0.005607477
Staphylococcus	0.080745342	0.576819407	2.12E-40	2.24E-38	0	1	1.14E-06	0.38071066	0.369817579	0.371962617
Corallococcus	0.080745342	0.233153639	3.44E-07	6.32E-06	0	1	0.002944299	0.111675127	0.134328358	0.117757009
Alteribacter	0.080745342	0.037735849	0.008383627	0.055410535	1	1	0.005795753	0.005076142	0.023217247	0.026168224
Modestobacter	0.074534161	0.347708895	3.43E-16	1.35E-14	0	1	0.03494419	0.187817259	0.192371476	0.211214953
Pseudemcibacter	0.074534161	0.028301887	0.002250433	0.017820649	1	1	0.064056931	0.032994924	0.009950249	0.003738318
Sphingobacterium	0.068322981	0.41509434	2.70E-23	1.52E-21	0	1	0.069548354	0.243654822	0.228855721	0.25046729
Pusillimonas	0.068322981	0.362533693	2.53E-18	1.04E-16	0	1	4.59E-27	0.28680203	0.210613599	0.203738318
Microbacterium	0.068322981	0.210242588	6.76E-07	1.14E-05	0	1	7.23E-22	0.111675127	0.112769486	0.114018692
Diaphorobacter	0.068322981	0.144204852	0.002253912	0.017820649	0	1	0.061141099	0.088832487	0.066334992	0.069158879
Haemophilus	0.068322981	0.137466307	0.00447672	0.031960379	0	1	7.27E-48	0.060913706	0.089552239	0.069158879
Cronobacter	0.068322981	0.117250674	0.02891933	0.139804302	0	1	1.02E-24	0.058375635	0.053067993	0.059813084
Nocardia	0.068322981	0.10916442	0.055763187	0.238564848	0	1	1.55E-20	0.060913706	0.048092869	0.061682243
Veillonella	0.068322981	0.107816712	0.061874053	0.253488856	0	1	1.73E-09	0.045685279	0.056384743	0.071028037
Xylophilus	0.068322981	0.022911051	0.0013124	0.011329493	1	1	1.60E-07	0.025380711	0.004975124	0.007476636
Leptotrichia	0.068322981	0.020215633	0.000478647	0.004624165	1	1	2.03E-06	0.007614213	0.011608624	0.009345794
Rossellomorea	0.068322981	0.018867925	0.000269439	0.002746331	1	1	0.00014935	0.015228426	0.006633499	0.007476636
Pigmentiphaga	0.068322981	0.004043127	9.01E-11	2.50E-09	1	1	1.13E-18	0.005076142	0	0.001869159
Thiomicrorhabdus	0.068322981	0	3.28E-28	2.31E-26	1	1	0.000253128	0	0	0
Micrococcus	0.062111801	0.448787062	7.59E-28	5.14E-26	0	1	1.18E-32	0.271573604	0.253731343	0.248598131
Kocuria	0.062111801	0.397574124	1.55E-22	8.18E-21	0	1	1.29E-23	0.243654822	0.20066335	0.248598131
Lentzea	0.062111801	0.102425876	0.052707844	0.229258798	0	1	3.72E-10	0.053299492	0.051409619	0.048598131
Robiginitalea	0.062111801	0.051212938	0.31164603	0.763104316	1	1	8.98E-09	0.027918782	0.028192371	0.028037383
Trabulsiella	0.062111801	0.043126685	0.159244203	0.515000508	1	1	0.000113142	0.020304569	0.016583748	0.028037383
Tumebacillus	0.062111801	0.030997305	0.02924542	0.140977921	1	1	0.001816883	0.017766497	0.018242123	0.013084112
Oceanibium	0.062111801	0.017520216	0.00060144	0.005622305	1	1	4.42E-07	0.010152284	0.009950249	0.005607477
Niallia	0.062111801	0.01212938	3.17E-05	0.000406671	1	1	0.002210268	0.005076142	0.004975124	0.007476636
Treponema	0.062111801	0.010781671	1.17E-05	0.000162898	1	1	1.88E-37	0.002538071	0.00331675	0.009345794
Selenomonas	0.062111801	0.008086253	9.56E-07	1.59E-05	1	1	1.18E-29	0.007614213	0.00331675	0.001869159
Sphingomonas	0.055900621	0.599730458	6.02E-49	8.48E-47	0	1	2.17E-12	0.406091371	0.35655058	0.375700935
Aliiruegeria	0.055900621	0.416442049	1.82E-25	1.14E-23	0	1	7.83E-06	0.220812183	0.263681592	0.28411215
Candidatus	0.055900621	0.373315364	3.53E-21	1.76E-19	0	1	1.79E-19	0.228426396	0.199004975	0.194392523
Paracoccus	0.055900621	0.235849057	7.74E-10	1.85E-08	0	1	1.76E-10	0.126903553	0.127694859	0.128971963
Klebsiella	0.055900621	0.206199461	7.85E-08	1.68E-06	0	1	3.35E-07	0.126903553	0.111111111	0.106542056
Comamonas	0.055900621	0.187331536	1.22E-06	1.98E-05	0	1	1.25E-18	0.111675127	0.087893864	0.100934579
Gemella	0.055900621	0.153638814	0.00010712	0.001208317	0	1	2.14E-18	0.050761421	0.097844113	0.08411215
Chryseobacterium	0.055900621	0.088948787	0.084915324	0.322869053	0	1	1.11E-12	0.04822335	0.044776119	0.046728972
Limosilactobacillus	0.055900621	0.056603774	0.5720922	0.805303313	0	1	3.73E-10	0.02284264	0.018242123	0.042990654
Propionibacterium	0.055900621	0.016172507	0.001337239	0.011485326	1	1	1.85E-07	0.005076142	0.004975124	0.013084112
Cohnella	0.055900621	0.005390836	2.94E-07	5.52E-06	1	1	2.27E-07	0.005076142	0.001658375	0.001869159
Lactobacillus	0.049689441	0.342318059	2.81E-19	1.29E-17	0	1	5.09E-07	0.159898477	0.228855721	0.239252336
Neiella	0.049689441	0.140161725	0.000185045	0.001994246	0	1	7.56E-07	0.053299492	0.106135987	0.042990654
Anoxybacillus	0.049689441	0.079514825	0.099570996	0.361631437	0	1	8.24E-06	0.017766497	0.034825871	0.057943925
Allobacillus	0.049689441	0.076819407	0.122443754	0.421944668	0	1	8.24E-06	0.053299492	0.036484245	0.031775701
Dermacoccus	0.049689441	0.075471698	0.135373955	0.458797437	0	1	8.24E-06	0.050761421	0.036484245	0.026168224
Hydrogenophaga	0.049689441	0.041778976	0.359697394	0.800473229	1	1	2.73E-05	0.012690355	0.026533997	0.020560748
Methylovorus	0.049689441	0.004043127	3.87E-07	7.04E-06	1	1	4.01E-05	0	0	0.005607477
Eoetvoesia	0.049689441	0.002695418	1.81E-08	4.14E-07	1	1	8.78E-10	0.002538071	0.001658375	0
Metasolibacillus	0.043478261	0.467654987	1.71E-33	1.38E-31	0	1	3.73E-07	0.281725888	0.295190713	0.261682243
Novosphingobium	0.043478261	0.384097035	2.49E-24	1.45E-22	0	1	2.88E-06	0.215736041	0.220563847	0.218691589
Cupriavidus	0.043478261	0.225067385	1.49E-10	3.93E-09	0	1	9.73E-06	0.14213198	0.116086235	0.117757009
Pantoea	0.043478261	0.204851752	4.15E-09	9.62E-08	0	1	3.15E-18	0.098984772	0.102819237	0.123364486
Tepidimonas	0.043478261	0.137466307	7.96E-05	0.000941717	0	1	8.72E-13	0.050761421	0.056384743	0.099065421
Hymenobacter	0.043478261	0.114555256	0.001365795	0.011671341	0	1	6.27E-12	0.076142132	0.056384743	0.054205607
Rathayibacter	0.043478261	0.070080863	0.116934912	0.404609143	0	1	1.76E-10	0.030456853	0.034825871	0.039252336
Actinotalea	0.043478261	0.056603774	0.303759697	0.750308625	0	1	2.21E-10	0.017766497	0.03814262	0.024299065
Schaalia	0.043478261	0.04851752	0.476710198	0.805303313	0	1	3.49E-10	0.017766497	0.033167496	0.022429907
Epilithonimonas	0.043478261	0.044474394	0.57430795	0.805303313	0	1	8.50E-10	0.020304569	0.023217247	0.022429907
Lelliottia	0.043478261	0.035040431	0.335283987	0.771935106	1	1	1.34E-09	0.012690355	0.018242123	0.018691589
Alkalihalobacillus	0.043478261	0.025606469	0.1211361	0.41829037	1	1	2.10E-09	0.012690355	0.011608624	0.013084112
Mesobacillus	0.043478261	0.020215633	0.046244624	0.204674128	1	1	2.67E-07	0.007614213	0.004975124	0.01682243
Campylobacter	0.043478261	0.008086253	0.000372949	0.003711936	1	1	6.23E-07	0.002538071	0.004975124	0.007476636
Actinomyces	0.037267081	0.168463612	2.35E-07	4.57E-06	0	1	9.53E-07	0.083756345	0.089552239	0.085981308
Kosakonia	0.037267081	0.103773585	0.001676755	0.013772184	0	1	1.14E-06	0.060913706	0.048092869	0.052336449
Janibacter	0.037267081	0.086253369	0.012212259	0.075190039	0	1	1.14E-06	0.04822335	0.049751244	0.03364486
Caldibacillus	0.037267081	0.049865229	0.303626333	0.750308625	0	1	1.44E-11	0.027918782	0.018242123	0.028037383
Virgibacillus	0.037267081	0.039083558	0.558517948	0.805303313	0	1	5.93E-08	0.025380711	0.016583748	0.022429907
Lysinibacillus	0.037267081	0.033692722	0.459352544	0.805303313	1	1		0.007614213	0.019900498	0.018691589
Tessaracoccus	0.037267081	0.032345013	0.420991848	0.805303313	1	1		0.015228426	0.023217247	0.007476636
Cytobacillus	0.037267081	0.017520216	0.06522731	0.265938816	1	1		0.005076142	0.009950249	0.009345794
Capnocytophaga	0.037267081	0.016172507	0.047875797	0.209317437	1	1		0.010152284	0.008291874	0.005607477
Gulosibacter	0.037267081	0.014824798	0.033729434	0.15721819	1	1		0.002538071	0.011608624	0.005607477
Paludifilum	0.037267081	0.014824798	0.033729434	0.15721819	1	1		0.012690355	0.00331675	0.007476636
Ectothiorhodosinus	0.037267081	0.01212938	0.0143017	0.084188227	1	1		0.002538071	0.008291874	0.005607477
Azoarcus	0.037267081	0.005390836	0.000265029	0.002734322	1	1		0.002538071	0.00331675	0.001869159
Brooklawnia	0.037267081	0.004043127	5.63E-05	0.000695561	1	1		0.002538071	0	0.003738318
Metamycoplasma	0.037267081	0	2.17E-14	8.17E-13	1	1		0	0	0
Nostoc	0.031055901	0.485175202	2.46E-38	2.19E-36	0	1		0.317258883	0.291873964	0.299065421
Coraliihabitans	0.031055901	0.419137466	1.80E-30	1.38E-28	0	1		0.271573604	0.222222222	0.239252336
Moraxella	0.031055901	0.233153639	6.72E-13	2.37E-11	0	1		0.137055838	0.139303483	0.114018692
Amycolatopsis	0.031055901	0.137466307	4.92E-06	7.49E-05	0	1		0.063451777	0.066334992	0.085981308
Enterococcus	0.031055901	0.083557951	0.006210762	0.042881629	0	1		0.058375635	0.039800995	0.03364486
Neobacillus	0.031055901	0.0606469	0.07037184	0.281103077	0	1		0.027918782	0.034825871	0.026168224
Propioniciclava	0.031055901	0.035040431	0.502899954	0.805303313	0	1		0.017766497	0.014925373	0.018691589
Fluviibacterium	0.031055901	0.032345013	0.579008152	0.805303313	0	1		0.017766497	0.009950249	0.022429907
Marinifilum	0.031055901	0.032345013	0.579008152	0.805303313	0	1		0.017766497	0.011608624	0.018691589
Xanthomonas	0.031055901	0.02425876	0.352501643	0.787890066	1	1		0.010152284	0.009950249	0.014953271
Methylobrevis	0.031055901	0.008086253	0.010370003	0.065470318	1	1		0.007614213	0.00331675	0.001869159
Roseovarius	0.031055901	0.006738544	0.004944255	0.034978474	1	1		0.007614213	0.00331675	0
Roseateles	0.031055901	0.004043127	0.000542534	0.005128312	1	1		0.005076142	0	0.001869159
Halovibrio	0.031055901	0.001347709	3.16E-06	4.95E-05	1	1		0	0	0.001869159
Petrimonas	0.031055901	0	8.36E-12	2.72E-10	1	1		0	0	0
Massilia	0.02484472	0.30458221	4.20E-20	2.03E-18	0	1		0.159898477	0.169154229	0.209345794
Schlegelella	0.02484472	0.19541779	6.54E-11	1.88E-09	0	1		0.104060914	0.107794362	0.095327103
Yersinia	0.02484472	0.148247978	1.73E-07	3.45E-06	0	1		0.104060914	0.061359867	0.072897196
Aureibaculum	0.02484472	0.095687332	0.000403547	0.003969781	0	1		0.058375635	0.053067993	0.042990654
Microlunatus	0.02484472	0.091644205	0.000692927	0.006371912	0	1		0.040609137	0.044776119	0.052336449
Curtobacterium	0.02484472	0.079514825	0.003303625	0.02517898	0	1		0.030456853	0.036484245	0.05046729
Polaromonas	0.02484472	0.071428571	0.008847012	0.058245699	0	1		0.032994924	0.034825871	0.035514019
Franconibacter	0.02484472	0.049865229	0.092303181	0.338486716	0	1		0.035532995	0.013266998	0.028037383
Paraclostridium	0.02484472	0.033692722	0.365510396	0.805303313	0	1		0.012690355	0.021558872	0.013084112
Azotobacter	0.02484472	0.028301887	0.519889662	0.805303313	0	1		0.010152284	0.009950249	0.020560748
Simplicispira	0.02484472	0.026954178	0.561901712	0.805303313	0	1		0.025380711	0.006633499	0.011214953
Rosenbergiella	0.02484472	0.02425876	0.550109857	0.805303313	1	1		0.012690355	0.013266998	0.009345794
Paraprevotella	0.02484472	0.016172507	0.264108009	0.671297983	1	1		0.005076142	0.008291874	0.009345794
Proteus	0.02484472	0.014824798	0.21755898	0.585230197	1	1		0.010152284	0.006633499	0.005607477
Salinimicrobium	0.02484472	0.013477089	0.173642075	0.530373797	1	1		0.002538071	0.006633499	0.009345794
Paenarthrobacter	0.02484472	0.01212938	0.1333362	0.457616331	1	1		0.007614213	0.006633499	0.005607477
Ethanoligenens	0.02484472	0.006738544	0.024176753	0.119262584	1	1		0.005076142	0.00331675	0.001869159
Amphritea	0.02484472	0.006738544	0.024176753	0.119262584	1	1		0	0.004975124	0.003738318
Lederbergia	0.02484472	0.006738544	0.024176753	0.119262584	1	1		0.002538071	0.00331675	0.003738318
Avibacterium	0.02484472	0.005390836	0.011670287	0.073405672	1	1		0.002538071	0.00331675	0.001869159
Peptostreptococcus	0.02484472	0.004043127	0.004356896	0.031236731	1	1		0	0.00331675	0.001869159
Xylanibacillus	0.02484472	0.004043127	0.004356896	0.031236731	1	1		0	0.001658375	0.003738318
Ruegeria	0.02484472	0.004043127	0.004356896	0.031236731	1	1		0.002538071	0	0.003738318
Catonella	0.02484472	0.002695418	0.001016638	0.009149741	1	1		0	0	0.003738318
Catellicoccus	0.02484472	0.001347709	7.51E-05	0.00089535	1	1		0	0.001658375	0
Duganella	0.01863354	0.281671159	3.19E-19	1.42E-17	0	1		0.157360406	0.142620232	0.168224299
Serratia	0.01863354	0.278975741	5.60E-19	2.43E-17	0	1		0.197969543	0.157545605	0.142056075
Apilactobacillus	0.01863354	0.211590296	3.38E-13	1.22E-11	0	1		0.126903553	0.112769486	0.099065421
Chitinophaga	0.01863354	0.177897574	1.52E-10	3.95E-09	0	1		0.124365482	0.087893864	0.080373832
Neisseria	0.01863354	0.140161725	9.18E-08	1.94E-06	0	1		0.063451777	0.07960199	0.076635514
Psychrobacter	0.01863354	0.138814016	1.14E-07	2.36E-06	0	1		0.068527919	0.087893864	0.059813084
Oceanobacillus	0.01863354	0.133423181	2.74E-07	5.21E-06	0	1		0.073604061	0.059701493	0.072897196
Brevundimonas	0.01863354	0.130727763	4.22E-07	7.60E-06	0	1		0.068527919	0.069651741	0.069158879
Aquabacterium	0.01863354	0.114555256	5.34E-06	7.79E-05	0	1		0.04822335	0.061359867	0.061682243
Actinobacillus	0.01863354	0.114555256	5.34E-06	7.79E-05	0	1		0.060913706	0.058043118	0.061682243
Erwinia	0.01863354	0.114555256	5.34E-06	7.79E-05	0	1		0.058375635	0.054726368	0.054205607
Clostridium	0.01863354	0.106469003	1.83E-05	0.000247181	0	1		0.043147208	0.03814262	0.076635514
Absicoccus	0.01863354	0.103773585	2.73E-05	0.000353193	0	1		0.07106599	0.044776119	0.048598131
Brachybacterium	0.01863354	0.099730458	4.98E-05	0.000627231	0	1		0.065989848	0.048092869	0.044859813
Photobacterium	0.01863354	0.08490566	0.000420171	0.004109415	0	1		0.04822335	0.043117745	0.042990654
Ralstonia	0.01863354	0.082210243	0.000611707	0.005686857	0	1		0.032994924	0.03814262	0.048598131
Rhodobacter	0.01863354	0.063342318	0.007492703	0.050308152	0	1		0.032994924	0.029850746	0.031775701
Agromyces	0.01863354	0.056603774	0.017234663	0.090562265	0	1		0.025380711	0.026533997	0.029906542
Salinarimonas	0.01863354	0.043126685	0.080162328	0.306772888	0	1		0.005076142	0.018242123	0.035514019
Glutamicibacter	0.01863354	0.041778976	0.092423678	0.338486716	0	1		0.010152284	0.024875622	0.022429907
Salinibacterium	0.01863354	0.03638814	0.15924763	0.515000508	0	1		0.015228426	0.014925373	0.026168224
Ideonella	0.01863354	0.03638814	0.15924763	0.515000508	0	1		0.015228426	0.018242123	0.018691589
Rubellimicrobium	0.01863354	0.035040431	0.181195485	0.549431472	0	1		0.015228426	0.016583748	0.018691589
Pseudorhodoferax	0.01863354	0.032345013	0.232424458	0.620287355	0	1		0.012690355	0.019900498	0.013084112
Bowmanella	0.01863354	0.032345013	0.232424458	0.620287355	0	1		0.007614213	0.018242123	0.018691589
Brucella	0.01863354	0.030997305	0.261941471	0.671297983	0	1		0.010152284	0.014925373	0.018691589
Micromonospora	0.01863354	0.030997305	0.261941471	0.671297983	0	1		0.02284264	0.016583748	0.009345794
Mycetocola	0.01863354	0.025606469	0.407126409	0.805303313	0	1		0.005076142	0.011608624	0.020560748
Microterricola	0.01863354	0.022911051	0.494849052	0.805303313	0	1		0.007614213	0.009950249	0.01682243
Kaistella	0.01863354	0.021563342	0.541640137	0.805303313	0	1		0.012690355	0.00331675	0.01682243
Giesbergeria	0.01863354	0.014824798	0.427591526	0.805303313	1	1		0.007614213	0.004975124	0.009345794
Leclercia	0.01863354	0.013477089	0.369487662	0.805303313	1	1		0.010152284	0.004975124	0.007476636
Thermus	0.01863354	0.013477089	0.369487662	0.805303313	1	1		0.005076142	0.013266998	0.011214953
Companilactobacillus	0.01863354	0.01212938	0.310476961	0.761343504	1	1		0.002538071	0.006633499	0.009345794
Sandarakinorhabdus	0.01863354	0.008086253	0.142665915	0.465107377	1	1		0	0.004975124	0.005607477
Xenophilus	0.01863354	0.008086253	0.142665915	0.465107377	1	1		0.005076142	0.001658375	0.005607477
Oribacterium	0.01863354	0.005390836	0.057195095	0.238564848	1	1		0	0.001658375	0.005607477
Solihabitans	0.01863354	0.005390836	0.057195095	0.238564848	1	1		0.002538071	0.004975124	0
Tibeticola	0.01863354	0.005390836	0.057195095	0.238564848	1	1		0	0.00331675	0.003738318
Castellaniella	0.01863354	0.004043127	0.028144353	0.137234137	1	1		0.002538071	0.001658375	0.001869159
Parvimonas	0.01863354	0.002695418	0.009743632	0.062762951	1	1		0	0.001658375	0.001869159
Alkalihalobacterium	0.01863354	0.002695418	0.009743632	0.062762951	1	1		0	0	0.003738318
Sutcliffiella	0.01863354	0.001347709	0.001425471	0.012059488	1	1		0	0.001658375	0
Peptoanaerobacter	0.01863354	0.001347709	0.001425471	0.012059488	1	1		0	0	0.001869159
Gottfriedia	0.01863354	0	6.75E-07	1.14E-05	1	1		0	0	0
Lawsonella	0.01242236	0.15902965	3.82E-10	9.36E-09	0	1		0.078680203	0.069651741	0.112149533
Erythrobacter	0.01242236	0.122641509	1.95E-07	3.85E-06	0	1		0.058375635	0.053067993	0.074766355
Buttiauxella	0.01242236	0.10916442	1.77E-06	2.82E-05	0	1		0.07106599	0.04145937	0.059813084
Paraburkholderia	0.01242236	0.101078167	6.44E-06	9.24E-05	0	1		0.038071066	0.054726368	0.074766355
Planococcus	0.01242236	0.094339623	1.86E-05	0.000247388	0	1		0.045685279	0.051409619	0.041121495
Fibrisoma	0.01242236	0.094339623	1.86E-05	0.000247388	0	1		0.065989848	0.048092869	0.071028037
Dyella	0.01242236	0.086253369	6.46E-05	0.000791821	0	1		0.050761421	0.031509121	0.048598131
Undibacterium	0.01242236	0.078167116	0.0002185	0.002296285	0	1		0.045685279	0.024875622	0.052336449
Robertmurraya	0.01242236	0.078167116	0.0002185	0.002296285	0	1		0.043147208	0.033167496	0.044859813
Morococcus	0.01242236	0.076819407	0.000266951	0.002737461	0	1		0.027918782	0.029850746	0.054205607
Dietzia	0.01242236	0.075471698	0.000325867	0.003301595	0	1		0.038071066	0.034825871	0.037383178
Rhabdonatronobacter	0.01242236	0.067385445	0.001057951	0.009323195	0	1		0.032994924	0.026533997	0.041121495
Rahnella	0.01242236	0.0606469	0.002747334	0.021421611	0	1		0.027918782	0.036484245	0.028037383
Devosia	0.01242236	0.057951482	0.003993695	0.029147395	0	1		0.025380711	0.019900498	0.046728972
Aggregatibacter	0.01242236	0.053908356	0.006937129	0.046950487	0	1		0.025380711	0.026533997	0.031775701
Mucilaginibacter	0.01242236	0.052560647	0.008317891	0.05519165	0	1		0.015228426	0.023217247	0.037383178
Bilifractor	0.01242236	0.045822102	0.020186166	0.102876486	0	1		0.025380711	0.021558872	0.026168224
Cedecea	0.01242236	0.043126685	0.028469295	0.138023057	0	1		0.027918782	0.026533997	0.009345794
Granulicatella	0.01242236	0.043126685	0.028469295	0.138023057	0	1		0.015228426	0.026533997	0.026168224
Methylorubrum	0.01242236	0.041778976	0.033722748	0.15721819	0	1		0.010152284	0.019900498	0.029906542
Aureimonas	0.01242236	0.039083558	0.047056564	0.206268668	0	1		0.017766497	0.013266998	0.026168224
Tepidiphilus	0.01242236	0.037735849	0.055423879	0.238564848	0	1		0.010152284	0.018242123	0.026168224
Macrococcus	0.01242236	0.03638814	0.065143457	0.265938816	0	1		0.017766497	0.019900498	0.014953271
Niastella	0.01242236	0.035040431	0.076400488	0.295136132	0	1		0.017766497	0.014925373	0.020560748
Pelomonas	0.01242236	0.026954178	0.188527104	0.559715419	0	1		0.007614213	0.013266998	0.01682243
Aliidiomarina	0.01242236	0.025606469	0.216898271	0.585230197	0	1		0.007614213	0.004975124	0.024299065
Lampropedia	0.01242236	0.02425876	0.24866884	0.662594768	0	1		0.015228426	0.011608624	0.009345794
Geobacillus	0.01242236	0.022911051	0.284027607	0.703623296	0	1		0.012690355	0.006633499	0.014953271
Arsenophonus	0.01242236	0.020215633	0.36598189	0.805303313	0	1		0.002538071	0.009950249	0.014953271
Aromatoleum	0.01242236	0.020215633	0.36598189	0.805303313	0	1		0.002538071	0.016583748	0.007476636
Brachymonas	0.01242236	0.017520216	0.462801543	0.805303313	0	1		0.005076142	0.009950249	0.009345794
Mammaliicoccus	0.01242236	0.017520216	0.462801543	0.805303313	0	1		0.007614213	0.009950249	0.007476636
Paucibacter	0.01242236	0.017520216	0.462801543	0.805303313	0	1		0.010152284	0.004975124	0.013084112
Occultella	0.01242236	0.017520216	0.462801543	0.805303313	0	1		0.007614213	0.009950249	0.007476636
Curvibacter	0.01242236	0.016172507	0.516248357	0.805303313	0	1		0.010152284	0.004975124	0.009345794
Sporosarcina	0.01242236	0.013477089	0.630512338	0.805303313	0	1		0.005076142	0.008291874	0.005607477
Hylemonella	0.01242236	0.013477089	0.630512338	0.805303313	0	1		0.002538071	0.008291874	0.007476636
Parageobacillus	0.01242236	0.013477089	0.630512338	0.805303313	0	1		0.002538071	0.008291874	0.007476636
Marinospirillum	0.01242236	0.01212938	0.582686976	0.805303313	1	1		0.010152284	0.001658375	0.007476636
Jatrophihabitans	0.01242236	0.01212938	0.582686976	0.805303313	1	1		0.010152284	0.004975124	0.003738318
Nigerium	0.01242236	0.010781671	0.519025571	0.805303313	1	1		0.012690355	0.004975124	0
Conyzicola	0.01242236	0.010781671	0.519025571	0.805303313	1	1		0.005076142	0.004975124	0.005607477
Saccharopolyspora	0.01242236	0.010781671	0.519025571	0.805303313	1	1		0.005076142	0.008291874	0.001869159
Kinneretia	0.01242236	0.010781671	0.519025571	0.805303313	1	1		0	0.008291874	0.005607477
Brevilactibacter	0.01242236	0.009433962	0.449287188	0.805303313	1	1		0.005076142	0.00331675	0.005607477
Bergeriella	0.01242236	0.005390836	0.215672965	0.585230197	1	1		0.002538071	0.004975124	0
Enterocloster	0.01242236	0.005390836	0.215672965	0.585230197	1	1		0.007614213	0.001658375	0
Bordetella	0.01242236	0.004043127	0.138703665	0.458797437	1	1		0	0	0.005607477
Mogibacterium	0.01242236	0.002695418	0.070667931	0.281103077	1	1		0	0.001658375	0.001869159
Denitratisoma	0.01242236	0.002695418	0.070667931	0.281103077	1	1		0	0	0.003738318
Ferrovum	0.01242236	0	0.000127443	0.001409367	1	1		0	0	0
Herpetosiphon	0.01242236	0	0.000127443	0.001409367	1	1		0	0	0
Caldalkalibacillus	0.01242236	0	0.000127443	0.001409367	1	1		0	0	0
Craterilacuibacter	0.00621118	0.246630728	8.48E-19	3.59E-17	0	1		0.177664975	0.116086235	0.140186916
Sphingobium	0.00621118	0.18328841	2.59E-13	9.52E-12	0	1		0.07106599	0.119402985	0.117757009
Brevibacterium	0.00621118	0.172506739	1.99E-12	6.87E-11	0	1		0.081218274	0.094527363	0.089719626
Ancylomarina	0.00621118	0.153638814	6.56E-11	1.88E-09	0	1		0.058375635	0.094527363	0.08411215
Janthinobacterium	0.00621118	0.152291105	8.39E-11	2.37E-09	0	1		0.11928934	0.092868988	0.121495327
Muricauda	0.00621118	0.149595687	1.37E-10	3.68E-09	0	1		0.104060914	0.049751244	0.08411215
Qipengyuania	0.00621118	0.144204852	3.64E-10	9.05E-09	0	1		0.081218274	0.072968491	0.065420561
Levilactobacillus	0.00621118	0.141509434	5.91E-10	1.43E-08	0	1		0.07106599	0.074626866	0.074766355
Glaciibacter	0.00621118	0.138814016	9.58E-10	2.25E-08	0	1		0.058375635	0.084577114	0.065420561
Calditerricola	0.00621118	0.110512129	1.36E-07	2.77E-06	0	1		0.068527919	0.049751244	0.06728972
Aliterella	0.00621118	0.105121294	3.41E-07	6.32E-06	0	1		0.065989848	0.048092869	0.042990654
Rhodococcus	0.00621118	0.102425876	5.39E-07	9.60E-06	0	1		0.045685279	0.058043118	0.052336449
Cellulomonas	0.00621118	0.101078167	6.77E-07	1.14E-05	0	1		0.043147208	0.054726368	0.052336449
Gordonia	0.00621118	0.101078167	6.77E-07	1.14E-05	0	1		0.063451777	0.051409619	0.048598131
Polaribacter	0.00621118	0.088948787	5.12E-06	7.67E-05	0	1		0.030456853	0.049751244	0.052336449
Noviherbaspirillum	0.00621118	0.088948787	5.12E-06	7.67E-05	0	1		0.040609137	0.044776119	0.05046729
Anaerococcus	0.00621118	0.082210243	1.55E-05	0.000212949	0	1		0.032994924	0.036484245	0.056074766
Limnohabitans	0.00621118	0.080862534	1.93E-05	0.000250919	0	1		0.043147208	0.03814262	0.041121495
Leucobacter	0.00621118	0.080862534	1.93E-05	0.000250919	0	1		0.045685279	0.043117745	0.031775701
Marmoricola	0.00621118	0.07277628	7.10E-05	0.000852311	0	1		0.025380711	0.03814262	0.042990654
Rhodopseudomonas	0.00621118	0.071428571	8.81E-05	0.001012095	0	1		0.043147208	0.039800995	0.028037383
Lamprocystis	0.00621118	0.066037736	0.000206956	0.002216259	0	1		0.04822335	0.024875622	0.03364486
Oxalicibacterium	0.00621118	0.064690027	0.000255801	0.002671696	0	1		0.030456853	0.026533997	0.041121495
Finegoldia	0.00621118	0.061994609	0.00038998	0.003858745	0	1		0.027918782	0.03814262	0.037383178
Nakamurella	0.00621118	0.0606469	0.000481001	0.004624165	0	1		0.02284264	0.044776119	0.018691589
Rhodoferax	0.00621118	0.059299191	0.00059283	0.005572601	0	1		0.017766497	0.034825871	0.031775701
Aeromonas	0.00621118	0.056603774	0.000898489	0.008129646	0	1		0.027918782	0.021558872	0.037383178
Carnobacterium	0.00621118	0.056603774	0.000898489	0.008129646	0	1		0.035532995	0.029850746	0.026168224
Rhodovulum	0.00621118	0.055256065	0.001104831	0.009685878	0	1		0.045685279	0.023217247	0.024299065
Crenobacter	0.00621118	0.052560647	0.001666491	0.013754652	0	1		0.02284264	0.028192371	0.026168224
Geodermatophilus	0.00621118	0.04851752	0.0030674	0.023807525	0	1		0.017766497	0.029850746	0.022429907
Musicola	0.00621118	0.047169811	0.003752353	0.028343667	0	1		0.027918782	0.016583748	0.026168224
Acidipropionibacterium	0.00621118	0.047169811	0.003752353	0.028343667	0	1		0.017766497	0.018242123	0.03364486
Pedobacter	0.00621118	0.045822102	0.004585867	0.032602048	0	1		0.015228426	0.024875622	0.024299065
Pedococcus	0.00621118	0.044474394	0.005598989	0.038825778	0	1		0.025380711	0.024875622	0.018691589
Cellvibrio	0.00621118	0.043126685	0.006828933	0.046403835	0	1		0.012690355	0.016583748	0.035514019
Jeotgalicoccus	0.00621118	0.040431267	0.010125973	0.064353962	0	1		0.012690355	0.014925373	0.031775701
Loigolactobacillus	0.00621118	0.039083558	0.01230948	0.075190039	0	1		0.02284264	0.016583748	0.018691589
Caminibacter	0.00621118	0.039083558	0.01230948	0.075190039	0	1		0.015228426	0.021558872	0.022429907
Pararheinheimera	0.00621118	0.039083558	0.01230948	0.075190039	0	1		0.020304569	0.018242123	0.022429907
Alkanindiges	0.00621118	0.039083558	0.01230948	0.075190039	0	1		0.012690355	0.024875622	0.01682243
Xenorhabdus	0.00621118	0.037735849	0.014945898	0.084188227	0	1		0.02284264	0.018242123	0.014953271
Pseudescherichia	0.00621118	0.037735849	0.014945898	0.084188227	0	1		0.020304569	0.016583748	0.018691589
Bacteroides	0.00621118	0.037735849	0.014945898	0.084188227	0	1		0.020304569	0.014925373	0.028037383
Tepidicella	0.00621118	0.035040431	0.021949677	0.11119417	0	1		0.005076142	0.018242123	0.024299065
Amaricoccus	0.00621118	0.035040431	0.021949677	0.11119417	0	1		0.020304569	0.018242123	0.013084112
Caenimonas	0.00621118	0.033692722	0.026545915	0.12981413	0	1		0.010152284	0.026533997	0.011214953
Chelatococcus	0.00621118	0.033692722	0.026545915	0.12981413	0	1		0.02284264	0.008291874	0.020560748
Aerococcus	0.00621118	0.033692722	0.026545915	0.12981413	0	1		0.017766497	0.013266998	0.018691589
Ligilactobacillus	0.00621118	0.032345013	0.032058073	0.150672943	0	1		0.015228426	0.023217247	0.009345794
Rubrivivax	0.00621118	0.032345013	0.032058073	0.150672943	0	1		0.017766497	0.014925373	0.014953271
Gloeocapsopsis	0.00621118	0.032345013	0.032058073	0.150672943	0	1		0.017766497	0.021558872	0.009345794
Pluralibacter	0.00621118	0.030997305	0.038655603	0.176771027	0	1		0.015228426	0.009950249	0.020560748
Actinomycetospora	0.00621118	0.030997305	0.038655603	0.176771027	0	1		0.012690355	0.014925373	0.018691589
Porphyromonas	0.00621118	0.029649596	0.046535472	0.204674128	0	1		0.007614213	0.016583748	0.020560748
Argonema	0.00621118	0.029649596	0.046535472	0.204674128	0	1		0.020304569	0.014925373	0.011214953
Asticcacaulis	0.00621118	0.029649596	0.046535472	0.204674128	0	1		0.017766497	0.013266998	0.013084112
Georgenia	0.00621118	0.028301887	0.055925421	0.238564848	0	1		0.02284264	0.009950249	0.011214953
Vagococcus	0.00621118	0.026954178	0.067087171	0.270910487	0	1		0.015228426	0.006633499	0.020560748
Plesiomonas	0.00621118	0.026954178	0.067087171	0.270910487	0	1		0.015228426	0.016583748	0.009345794
Microvirga	0.00621118	0.026954178	0.067087171	0.270910487	0	1		0.015228426	0.009950249	0.014953271
Exiguobacterium	0.00621118	0.026954178	0.067087171	0.270910487	0	1		0.007614213	0.019900498	0.009345794
Oryzisolibacter	0.00621118	0.025606469	0.080319379	0.306772888	0	1		0.015228426	0.011608624	0.011214953
Vogesella	0.00621118	0.025606469	0.080319379	0.306772888	0	1		0.02284264	0.011608624	0.007476636
Solirubrobacter	0.00621118	0.025606469	0.080319379	0.306772888	0	1		0.015228426	0.011608624	0.011214953
Skermanella	0.00621118	0.025606469	0.080319379	0.306772888	0	1		0.007614213	0.016583748	0.011214953
Leifsonia	0.00621118	0.02425876	0.095960011	0.350678916	0	1		0.012690355	0.009950249	0.013084112
Brasilonema	0.00621118	0.022911051	0.11438771	0.397420955	0	1		0.015228426	0.009950249	0.011214953
Pseudoclavibacter	0.00621118	0.022911051	0.11438771	0.397420955	0	1		0.007614213	0.014925373	0.009345794
Weissella	0.00621118	0.022911051	0.11438771	0.397420955	0	1		0.015228426	0.014925373	0.003738318
Pseudoglutamicibacter	0.00621118	0.022911051	0.11438771	0.397420955	0	1		0.010152284	0.014925373	0.007476636
Izhakiella	0.00621118	0.022911051	0.11438771	0.397420955	0	1		0.010152284	0.013266998	0.009345794
Acetobacter	0.00621118	0.021563342	0.136021522	0.458797437	0	1		0.010152284	0.014925373	0.005607477
Ehrlichia	0.00621118	0.021563342	0.136021522	0.458797437	0	1		0.012690355	0.014925373	0.005607477
Dankookia	0.00621118	0.021563342	0.136021522	0.458797437	0	1		0.010152284	0.009950249	0.011214953
Aquincola	0.00621118	0.020215633	0.161318126	0.515000508	0	1		0.015228426	0.004975124	0.013084112
Mesorhizobium	0.00621118	0.020215633	0.161318126	0.515000508	0	1		0.012690355	0.00331675	0.014953271
Arsenicicoccus	0.00621118	0.020215633	0.161318126	0.515000508	0	1		0.005076142	0.013266998	0.009345794
Okibacterium	0.00621118	0.020215633	0.161318126	0.515000508	0	1		0.005076142	0.013266998	0.009345794
Ottowia	0.00621118	0.020215633	0.161318126	0.515000508	0	1		0.017766497	0.006633499	0.007476636
Uruburuella	0.00621118	0.020215633	0.161318126	0.515000508	0	1		0.010152284	0.009950249	0.009345794
Zhizhongheella	0.00621118	0.020215633	0.161318126	0.515000508	0	1		0.012690355	0.011608624	0.005607477
Spirosoma	0.00621118	0.020215633	0.161318126	0.515000508	0	1		0.012690355	0.008291874	0.009345794
Abiotrophia	0.00621118	0.018867925	0.190765388	0.559715419	0	1		0.010152284	0.011608624	0.007476636
Mannheimia	0.00621118	0.018867925	0.190765388	0.559715419	0	1		0.010152284	0.006633499	0.011214953
Raineyella	0.00621118	0.018867925	0.190765388	0.559715419	0	1		0.002538071	0.011608624	0.011214953
Isoptericola	0.00621118	0.018867925	0.190765388	0.559715419	0	1		0.010152284	0.008291874	0.009345794
Rufibacter	0.00621118	0.017520216	0.224870658	0.602027141	0	1		0	0.016583748	0.005607477
Inhella	0.00621118	0.017520216	0.224870658	0.602027141	0	1		0.005076142	0.014925373	0.003738318
Aquisediminimonas	0.00621118	0.016172507	0.264141671	0.671297983	0	1		0.005076142	0.008291874	0.009345794
Zhihengliuella	0.00621118	0.016172507	0.264141671	0.671297983	0	1		0.007614213	0.006633499	0.009345794
Malikia	0.00621118	0.016172507	0.264141671	0.671297983	0	1		0.010152284	0.006633499	0.007476636
Megasphaera	0.00621118	0.016172507	0.264141671	0.671297983	0	1		0.007614213	0.009950249	0.009345794
Hafnia	0.00621118	0.016172507	0.264141671	0.671297983	0	1		0.005076142	0.008291874	0.009345794
Granulicella	0.00621118	0.016172507	0.264141671	0.671297983	0	1		0.007614213	0.008291874	0.007476636
Arachnia	0.00621118	0.016172507	0.264141671	0.671297983	0	1		0.012690355	0.008291874	0.003738318
Tsukamurella	0.00621118	0.016172507	0.264141671	0.671297983	0	1		0.020304569	0.001658375	0.005607477
Marinithermofilum	0.00621118	0.014824798	0.309057202	0.758961954	0	1		0.002538071	0.006633499	0.011214953
Kytococcus	0.00621118	0.014824798	0.309057202	0.758961954	0	1		0	0.006633499	0.013084112
Flavisolibacter	0.00621118	0.014824798	0.309057202	0.758961954	0	1		0.005076142	0.006633499	0.009345794
Aestuariimicrobium	0.00621118	0.014824798	0.309057202	0.758961954	0	1		0.002538071	0.009950249	0.007476636
Nitratireductor	0.00621118	0.013477089	0.360023716	0.800473229	0	1		0	0.004975124	0.013084112
Brenneria	0.00621118	0.013477089	0.360023716	0.800473229	0	1		0.007614213	0.004975124	0.007476636
Weizmannia	0.00621118	0.013477089	0.360023716	0.800473229	0	1		0.002538071	0.004975124	0.011214953
Clavibacter	0.00621118	0.01212938	0.417313024	0.805303313	0	1		0.005076142	0.006633499	0.005607477
Salmonella	0.00621118	0.01212938	0.417313024	0.805303313	0	1		0.010152284	0.00331675	0.005607477
Ruania	0.00621118	0.01212938	0.417313024	0.805303313	0	1		0.007614213	0.004975124	0.005607477
Zoogloea	0.00621118	0.01212938	0.417313024	0.805303313	0	1		0.002538071	0.008291874	0.005607477
Rhizobacter	0.00621118	0.01212938	0.417313024	0.805303313	0	1		0.002538071	0.00331675	0.011214953
Tenebrionibacter	0.00621118	0.01212938	0.417313024	0.805303313	0	1		0.007614213	0.001658375	0.009345794
Extensimonas	0.00621118	0.010781671	0.480974429	0.805303313	0	1		0.007614213	0.00331675	0.005607477
Gryllotalpicola	0.00621118	0.010781671	0.480974429	0.805303313	0	1		0.007614213	0.004975124	0.003738318
Sphaerotilus	0.00621118	0.010781671	0.480974429	0.805303313	0	1		0.002538071	0.008291874	0.003738318
Crenalkalicoccus	0.00621118	0.010781671	0.480974429	0.805303313	0	1		0.002538071	0.00331675	0.009345794
Vitreoscilla	0.00621118	0.010781671	0.480974429	0.805303313	0	1		0.007614213	0.00331675	0.005607477
Ilumatobacter	0.00621118	0.010781671	0.480974429	0.805303313	0	1		0.010152284	0.00331675	0.003738318
Shimwellia	0.00621118	0.009433962	0.550712812	0.805303313	0	1		0	0.004975124	0.007476636
Calidifontimicrobium	0.00621118	0.009433962	0.550712812	0.805303313	0	1		0.007614213	0.00331675	0.003738318
Ferribacterium	0.00621118	0.009433962	0.550712812	0.805303313	0	1		0	0.008291874	0.003738318
Hydrogenophilus	0.00621118	0.009433962	0.550712812	0.805303313	0	1		0.002538071	0.00331675	0.007476636
Cardiobacterium	0.00621118	0.009433962	0.550712812	0.805303313	0	1		0	0.001658375	0.011214953
Piscinibacter	0.00621118	0.009433962	0.550712812	0.805303313	0	1		0.002538071	0.001658375	0.011214953
Methylomonas	0.00621118	0.009433962	0.550712812	0.805303313	0	1		0.005076142	0.006633499	0.001869159
Dialister	0.00621118	0.009433962	0.550712812	0.805303313	0	1		0.005076142	0.004975124	0.003738318
Chryseoglobus	0.00621118	0.009433962	0.550712812	0.805303313	0	1		0.002538071	0.004975124	0.005607477
Rhodoplanes	0.00621118	0.009433962	0.550712812	0.805303313	0	1		0.015228426	0	0.001869159
Aliidongia	0.00621118	0.009433962	0.550712812	0.805303313	0	1		0.002538071	0.004975124	0.005607477
Maritimibacter	0.00621118	0.008086253	0.625721532	0.805303313	0	1		0.005076142	0.001658375	0.005607477
Lachnoclostridium	0.00621118	0.008086253	0.625721532	0.805303313	0	1		0.005076142	0.004975124	0.001869159
Polymorphobacter	0.00621118	0.008086253	0.625721532	0.805303313	0	1		0.005076142	0.00331675	0.005607477
Nitrobacter	0.00621118	0.008086253	0.625721532	0.805303313	0	1		0.005076142	0.006633499	0
Microcella	0.00621118	0.006738544	0.70445569	0.805303313	0	1		0	0.006633499	0.001869159
Chromobacterium	0.00621118	0.006738544	0.70445569	0.805303313	0	1		0.007614213	0.001658375	0.001869159
Dechloromonas	0.00621118	0.006738544	0.70445569	0.805303313	0	1		0.002538071	0.00331675	0.003738318
Mitsuaria	0.00621118	0.006738544	0.70445569	0.805303313	0	1		0.005076142	0.00331675	0.001869159
Tannerella	0.00621118	0.006738544	0.70445569	0.805303313	0	1		0.005076142	0.001658375	0.003738318
Acaricomes	0.00621118	0.006738544	0.70445569	0.805303313	0	1		0.005076142	0.001658375	0.003738318
Psychromicrobium	0.00621118	0.006738544	0.70445569	0.805303313	0	1		0.005076142	0.001658375	0.003738318
Methylibium	0.00621118	0.006738544	0.70445569	0.805303313	0	1		0	0.004975124	0.003738318
Segeticoccus	0.00621118	0.006738544	0.70445569	0.805303313	0	1		0.005076142	0.004975124	0
Acidisphaera	0.00621118	0.006738544	0.70445569	0.805303313	0	1		0.005076142	0.00331675	0.001869159
Methylophaga	0.00621118	0.006738544	0.70445569	0.805303313	0	1		0	0.004975124	0.003738318
Lacticaseibacillus	0.00621118	0.006738544	0.70445569	0.805303313	0	1		0	0	0.009345794
Ancylobacter	0.00621118	0.006738544	0.70445569	0.805303313	0	1		0.002538071	0.001658375	0.005607477
Terrabacter	0.00621118	0.005390836	0.581162553	0.805303313	1	1		0.002538071	0.001658375	0.003738318
Anaerotignum	0.00621118	0.005390836	0.581162553	0.805303313	1	1		0.007614213	0.001658375	0
Pasteurella	0.00621118	0.005390836	0.581162553	0.805303313	1	1		0.002538071	0.004975124	0
Renibacterium	0.00621118	0.005390836	0.581162553	0.805303313	1	1		0.002538071	0.00331675	0.001869159
Mucispirillum	0.00621118	0.005390836	0.581162553	0.805303313	1	1		0.002538071	0.001658375	0.003738318
Thauera	0.00621118	0.005390836	0.581162553	0.805303313	1	1		0	0.006633499	0
Azospira	0.00621118	0.005390836	0.581162553	0.805303313	1	1		0	0.001658375	0.005607477
Arcticibacter	0.00621118	0.005390836	0.581162553	0.805303313	1	1		0	0.004975124	0.001869159
Flaviaesturariibacter	0.00621118	0.005390836	0.581162553	0.805303313	1	1		0.005076142	0.00331675	0
Galbitalea	0.00621118	0.005390836	0.581162553	0.805303313	1	1		0.002538071	0.001658375	0.003738318
Domibacillus	0.00621118	0.005390836	0.581162553	0.805303313	1	1		0.005076142	0.00331675	0
Lancefieldella	0.00621118	0.005390836	0.581162553	0.805303313	1	1		0.002538071	0.004975124	0
Hankyongella	0.00621118	0.004043127	0.479134213	0.805303313	1	1		0.002538071	0.00331675	0
Parafilimonas	0.00621118	0.004043127	0.479134213	0.805303313	1	1		0	0.001658375	0.003738318
Calidifontibacillus	0.00621118	0.004043127	0.479134213	0.805303313	1	1		0.002538071	0.001658375	0.001869159
Proteiniclasticum	0.00621118	0.004043127	0.479134213	0.805303313	1	1		0	0.001658375	0.003738318
Terrilactibacillus	0.00621118	0.004043127	0.479134213	0.805303313	1	1		0.005076142	0.001658375	0
Acetanaerobacterium	0.00621118	0.004043127	0.479134213	0.805303313	1	1		0	0.001658375	0.003738318
Heyndrickxia	0.00621118	0.004043127	0.479134213	0.805303313	1	1		0.002538071	0.001658375	0.001869159
Apibacter	0.00621118	0.004043127	0.479134213	0.805303313	1	1		0.002538071	0.001658375	0.001869159
Schinkia	0.00621118	0.004043127	0.479134213	0.805303313	1	1		0.002538071	0.001658375	0.003738318
Filifactor	0.00621118	0.004043127	0.479134213	0.805303313	1	1		0.002538071	0	0.003738318
Tautonia	0.00621118	0.002695418	0.352442815	0.787890066	1	1		0.002538071	0	0.001869159
Jannaschia	0.00621118	0.002695418	0.352442815	0.787890066	1	1		0.002538071	0.001658375	0
Solemya	0.00621118	0.002695418	0.352442815	0.787890066	1	1		0.002538071	0	0.001869159
Ketobacter	0.00621118	0.002695418	0.352442815	0.787890066	1	1		0	0.001658375	0.001869159
Rivibacter	0.00621118	0.002695418	0.352442815	0.787890066	1	1		0	0.00331675	0
Kalamiella	0.00621118	0.002695418	0.352442815	0.787890066	1	1		0	0.001658375	0.001869159
Oxynema	0.00621118	0.002695418	0.352442815	0.787890066	1	1		0.002538071	0	0.001869159
Floricoccus	0.00621118	0.002695418	0.352442815	0.787890066	1	1		0.002538071	0	0.001869159
Corticibacter	0.00621118	0.002695418	0.352442815	0.787890066	1	1		0.002538071	0	0.001869159
Thiocapsa	0.00621118	0.002695418	0.352442815	0.787890066	1	1		0	0.00331675	0
Gellertiella	0.00621118	0.002695418	0.352442815	0.787890066	1	1		0	0.001658375	0.001869159
Vulcaniibacterium	0.00621118	0.002695418	0.352442815	0.787890066	1	1		0	0.001658375	0.001869159
Aquicella	0.00621118	0.002695418	0.352442815	0.787890066	1	1		0	0.001658375	0.001869159
Filibacter	0.00621118	0.002695418	0.352442815	0.787890066	1	1		0.002538071	0.001658375	0
Granulibacter	0.00621118	0.002695418	0.352442815	0.787890066	1	1		0	0.00331675	0
Hallella	0.00621118	0.002695418	0.352442815	0.787890066	1	1		0.002538071	0	0.001869159
Polyangium	0.00621118	0.002695418	0.352442815	0.787890066	1	1		0	0	0.003738318
Serpentinimonas	0.00621118	0.002695418	0.352442815	0.787890066	1	1		0.002538071	0	0.001869159
Chania	0.00621118	0.001347709	0.195172634	0.559715419	1	1		0	0.001658375	0
Hippea	0.00621118	0.001347709	0.195172634	0.559715419	1	1		0.002538071	0	0
Gephyromycinifex	0.00621118	0.001347709	0.195172634	0.559715419	1	1		0	0.001658375	0
Frederiksenia	0.00621118	0.001347709	0.195172634	0.559715419	1	1		0.002538071	0	0
Miniimonas	0.00621118	0.001347709	0.195172634	0.559715419	1	1		0.002538071	0	0
Quatrionicoccus	0.00621118	0.001347709	0.195172634	0.559715419	1	1		0	0	0.001869159
Thermopolyspora	0.00621118	0.001347709	0.195172634	0.559715419	1	1		0.002538071	0	0
Pseudoflavonifractor	0.00621118	0.001347709	0.195172634	0.559715419	1	1		0	0.001658375	0
Sphaerospermopsis	0.00621118	0.001347709	0.195172634	0.559715419	1	1		0	0.001658375	0
Edaphobacillus	0.00621118	0.001347709	0.195172634	0.559715419	1	1		0.002538071	0	0
Helicobacter	0.00621118	0.001347709	0.195172634	0.559715419	1	1		0.002538071	0	0
Viridibacillus	0.00621118	0.001347709	0.195172634	0.559715419	1	1		0.002538071	0	0
Thermobifida	0.00621118	0.001347709	0.195172634	0.559715419	1	1		0	0.001658375	0
Lacisediminihabitans	0.00621118	0.001347709	0.195172634	0.559715419	1	1		0	0	0.001869159
Pelomicrobium	0.00621118	0.001347709	0.195172634	0.559715419	1	1		0	0	0.001869159
Rudanella	0.00621118	0.001347709	0.195172634	0.559715419	1	1		0.002538071	0	0
Bhargavaea	0.00621118	0.001347709	0.195172634	0.559715419	1	1		0	0	0.001869159
Tersicoccus	0.00621118	0.001347709	0.195172634	0.559715419	1	1		0	0.001658375	0
Thermasporomyces	0.00621118	0.001347709	0.195172634	0.559715419	1	1		0	0	0.001869159
Microseira	0.00621118	0.001347709	0.195172634	0.559715419	1	1		0	0.001658375	0
Pulveribacter	0.00621118	0.001347709	0.195172634	0.559715419	1	1		0	0.001658375	0
Falsibacillus	0.00621118	0.001347709	0.195172634	0.559715419	1	1		0	0	0.001869159
Synechococcus	0.00621118	0.001347709	0.195172634	0.559715419	1	1		0	0.001658375	0
Motiliproteus	0.00621118	0.001347709	0.195172634	0.559715419	1	1		0	0	0.001869159
Alloscardovia	0.00621118	0.001347709	0.195172634	0.559715419	1	1		0	0	0.001869159
Croceimicrobium	0.00621118	0	0.01597188	0.084188227	1	1		0	0	0
Dendrosporobacter	0.00621118	0	0.01597188	0.084188227	1	1		0	0	0
Frigoriflavimonas	0.00621118	0	0.01597188	0.084188227	1	1		0	0	0
Gorillibacterium	0.00621118	0	0.01597188	0.084188227	1	1		0	0	0
Cylindrospermum	0.00621118	0	0.01597188	0.084188227	1	1		0	0	0
Thermostaphylospora	0.00621118	0	0.01597188	0.084188227	1	1		0	0	0
Cycloclasticus	0.00621118	0	0.01597188	0.084188227	1	1		0	0	0
Tepidamorphus	0.00621118	0	0.01597188	0.084188227	1	1		0	0	0
Leeuwenhoekiella	0.00621118	0	0.01597188	0.084188227	1	1		0	0	0
Caldicellulosiruptor	0.00621118	0	0.01597188	0.084188227	1	1		0	0	0
Sinobacterium	0.00621118	0	0.01597188	0.084188227	1	1		0	0	0
Fontibacillus	0.00621118	0	0.01597188	0.084188227	1	1		0	0	0
Filomicrobium	0.00621118	0	0.01597188	0.084188227	1	1		0	0	0
Novisyntrophococcus	0.00621118	0	0.01597188	0.084188227	1	1		0	0	0
Pelagivirga	0.00621118	0	0.01597188	0.084188227	1	1		0	0	0
Ammoniphilus	0.00621118	0	0.01597188	0.084188227	1	1		0	0	0
Mycoplasma	0.00621118	0	0.01597188	0.084188227	1	1		0	0	0
Terribacillus	0.00621118	0	0.01597188	0.084188227	1	1		0	0	0
Aquimarina	0.00621118	0	0.01597188	0.084188227	1	1		0	0	0
Rhodovarius	0.00621118	0	0.01597188	0.084188227	1	1		0	0	0
Lacinutrix	0.00621118	0	0.01597188	0.084188227	1	1		0	0	0
Saccharibacillus	0.00621118	0	0.01597188	0.084188227	1	1		0	0	0
Chthonobacter	0.00621118	0	0.01597188	0.084188227	1	1		0	0	0
Microtetraspora	0.00621118	0	0.01597188	0.084188227	1	1		0	0	0
Mitsuokella	0.00621118	0	0.01597188	0.084188227	1	1		0	0	0
Celeribacter	0.00621118	0	0.01597188	0.084188227	1	1		0	0	0
Herbinix	0.00621118	0	0.01597188	0.084188227	1	1		0	0	0
Thermolongibacillus	0.00621118	0	0.01597188	0.084188227	1	1		0	0	0
Tamlana	0.00621118	0	0.01597188	0.084188227	1	1		0	0	0
Neptunicoccus	0.00621118	0	0.01597188	0.084188227	1	1		0	0	0
Oryzicola	0.00621118	0	0.01597188	0.084188227	1	1		0	0	0
Scopulibacillus	0.00621118	0	0.01597188	0.084188227	1	1		0	0	0
Nevskia	0	0.149595687	4.67E-12	1.58E-10	0	1		0.04822335	0.154228856	0.151401869
Raoultella	0	0.102425876	2.78E-08	6.28E-07	0	1		0.035532995	0.067993367	0.056074766
Rugamonas	0	0.098382749	5.74E-08	1.26E-06	0	1		0.060913706	0.03814262	0.06728972
Blastococcus	0	0.095687332	9.27E-08	1.94E-06	0	1		0.035532995	0.059701493	0.044859813
Herminiimonas	0	0.090296496	2.41E-07	4.64E-06	0	1		0.053299492	0.046434494	0.046728972
Antribacter	0	0.083557951	7.92E-07	1.33E-05	0	1		0.050761421	0.044776119	0.035514019
Pseudonocardia	0	0.082210243	1.00E-06	1.65E-05	0	1		0.027918782	0.043117745	0.044859813
Denitrificimonas	0	0.075471698	3.26E-06	5.01E-05	0	1		0.050761421	0.031509121	0.037383178
Rhizobium	0	0.075471698	3.26E-06	5.01E-05	0	1		0.02284264	0.039800995	0.046728972
Rheinheimera	0	0.071428571	6.58E-06	9.36E-05	0	1		0.030456853	0.03814262	0.037383178
Gardnerella	0	0.068733154	1.05E-05	0.000146741	0	1		0.038071066	0.023217247	0.046728972
Klenkia	0	0.068733154	1.05E-05	0.000146741	0	1		0.02284264	0.03814262	0.037383178
Caldimonas	0	0.066037736	1.67E-05	0.000228035	0	1		0.038071066	0.031509121	0.029906542
Aeromicrobium	0	0.0606469	4.22E-05	0.000537028	0	1		0.030456853	0.031509121	0.029906542
Lactococcus	0	0.057951482	6.70E-05	0.000809224	0	1		0.030456853	0.036484245	0.020560748
Mycolicibacterium	0	0.057951482	6.70E-05	0.000809224	0	1		0.02284264	0.028192371	0.03364486
Blastomonas	0	0.056603774	8.43E-05	0.000976794	0	1		0.02284264	0.029850746	0.031775701
Melaminivora	0	0.056603774	8.43E-05	0.000976794	0	1		0.032994924	0.023217247	0.029906542
Euzebya	0	0.056603774	8.43E-05	0.000976794	0	1		0.032994924	0.028192371	0.026168224
Rhizorhabdus	0	0.055256065	0.000106065	0.001204443	0	1		0.043147208	0.029850746	0.018691589
Thiopseudomonas	0	0.053908356	0.000133428	0.001465973	0	1		0.027918782	0.024875622	0.028037383
Lujinxingia	0	0.052560647	0.000167795	0.001819929	0	1		0.025380711	0.031509121	0.022429907
Desulfuromonas	0	0.051212938	0.000210945	0.002244774	0	1		0.02284264	0.028192371	0.024299065
Afipia	0	0.04851752	0.000333064	0.003334585	0	1		0.025380711	0.023217247	0.031775701
Mycobacterium	0	0.04851752	0.000333064	0.003334585	0	1		0.02284264	0.024875622	0.022429907
Parvularcula	0	0.045822102	0.000525201	0.004992362	0	1		0.02284264	0.024875622	0.020560748
Phenylobacterium	0	0.045822102	0.000525201	0.004992362	0	1		0.032994924	0.016583748	0.022429907
Sanguibacter	0	0.043126685	0.000827114	0.00756474	0	1		0.017766497	0.021558872	0.022429907
Luteimonas	0	0.041778976	0.001037473	0.009190602	0	1		0.017766497	0.018242123	0.026168224
Putridiphycobacter	0	0.041778976	0.001037473	0.009190602	0	1		0.02284264	0.013266998	0.028037383
Labilibacter	0	0.041778976	0.001037473	0.009190602	0	1		0.02284264	0.016583748	0.022429907
Calothrix	0	0.040431267	0.001300919	0.011287973	0	1		0.027918782	0.016583748	0.018691589
Salinicoccus	0	0.040431267	0.001300919	0.011287973	0	1		0.017766497	0.016583748	0.024299065
Altererythrobacter	0	0.039083558	0.001630743	0.013525575	0	1		0.020304569	0.019900498	0.01682243
Amnibacterium	0	0.039083558	0.001630743	0.013525575	0	1		0.012690355	0.018242123	0.026168224
Dyadobacter	0	0.039083558	0.001630743	0.013525575	0	1		0.015228426	0.019900498	0.024299065
Halomonas	0	0.039083558	0.001630743	0.013525575	0	1		0.025380711	0.018242123	0.022429907
Phyllobacterium	0	0.037735849	0.002043541	0.01630977	0	1		0.032994924	0.016583748	0.011214953
Caulobacter	0	0.037735849	0.002043541	0.01630977	0	1		0.032994924	0.011608624	0.014953271
Blautia	0	0.037735849	0.002043541	0.01630977	0	1		0.027918782	0.013266998	0.018691589
Bosea	0	0.037735849	0.002043541	0.01630977	0	1		0.012690355	0.021558872	0.020560748
Collimonas	0	0.037735849	0.002043541	0.01630977	0	1		0.017766497	0.014925373	0.026168224
Anabaena	0	0.037735849	0.002043541	0.01630977	0	1		0.02284264	0.018242123	0.014953271
Heliobacterium	0	0.03638814	0.002560024	0.020053519	0	1		0.02284264	0.009950249	0.022429907
Williamsia	0	0.035040431	0.003206032	0.024545729	0	1		0.007614213	0.018242123	0.022429907
Knoellia	0	0.035040431	0.003206032	0.024545729	0	1		0.017766497	0.018242123	0.01682243
Herbaspirillum	0	0.035040431	0.003206032	0.024545729	0	1		0.015228426	0.019900498	0.018691589
Brochothrix	0	0.033692722	0.004013796	0.029147395	0	1		0.027918782	0.014925373	0.01682243
Belnapia	0	0.033692722	0.004013796	0.029147395	0	1		0.010152284	0.016583748	0.020560748
Marinobacter	0	0.033692722	0.004013796	0.029147395	0	1		0.025380711	0.009950249	0.01682243
Phocaeicola	0	0.033692722	0.004013796	0.029147395	0	1		0.032994924	0.014925373	0.01682243
Kineococcus	0	0.033692722	0.004013796	0.029147395	0	1		0.02284264	0.016583748	0.01682243
Hydrocarboniphaga	0	0.033692722	0.004013796	0.029147395	0	1		0.005076142	0.024875622	0.018691589
Pandoraea	0	0.033692722	0.004013796	0.029147395	0	1		0.010152284	0.018242123	0.020560748
Sphingosinicella	0	0.033692722	0.004013796	0.029147395	0	1		0.012690355	0.024875622	0.011214953
Phycicoccus	0	0.032345013	0.005023504	0.034978474	0	1		0.017766497	0.018242123	0.011214953
Sphingopyxis	0	0.032345013	0.005023504	0.034978474	0	1		0.015228426	0.014925373	0.020560748
Thalassotalea	0	0.032345013	0.005023504	0.034978474	0	1		0.017766497	0.014925373	0.014953271
Phaeobacter	0	0.032345013	0.005023504	0.034978474	0	1		0.020304569	0.011608624	0.01682243
Dolosigranulum	0	0.030997305	0.006285251	0.042881629	0	1		0.012690355	0.018242123	0.013084112
Friedmanniella	0	0.030997305	0.006285251	0.042881629	0	1		0.007614213	0.014925373	0.020560748
Peptoniphilus	0	0.030997305	0.006285251	0.042881629	0	1		0.010152284	0.021558872	0.013084112
Phytoactinopolyspora	0	0.029649596	0.007861459	0.052368462	0	1		0.010152284	0.013266998	0.018691589
Dickeya	0	0.028301887	0.009829895	0.062762951	0	1		0.020304569	0.013266998	0.009345794
Flavimobilis	0	0.028301887	0.009829895	0.062762951	0	1		0.005076142	0.016583748	0.01682243
Thermomonas	0	0.028301887	0.009829895	0.062762951	0	1		0.005076142	0.014925373	0.020560748
Aestuariivita	0	0.028301887	0.009829895	0.062762951	0	1		0.010152284	0.014925373	0.014953271
Edwardsiella	0	0.028301887	0.009829895	0.062762951	0	1		0.012690355	0.009950249	0.020560748
Agrococcus	0	0.028301887	0.009829895	0.062762951	0	1		0.015228426	0.016583748	0.009345794
Agreia	0	0.026954178	0.012287402	0.075190039	0	1		0.002538071	0.014925373	0.018691589
Plantibacter	0	0.026954178	0.012287402	0.075190039	0	1		0.010152284	0.009950249	0.018691589
Allosphingosinicella	0	0.026954178	0.012287402	0.075190039	0	1		0.012690355	0.018242123	0.007476636
Listeria	0	0.025606469	0.015354551	0.084188227	0	1		0.015228426	0.014925373	0.007476636
Adhaeribacter	0	0.025606469	0.015354551	0.084188227	0	1		0.010152284	0.013266998	0.01682243
Planomicrobium	0	0.025606469	0.015354551	0.084188227	0	1		0.007614213	0.016583748	0.011214953
Herbiconiux	0	0.025606469	0.015354551	0.084188227	0	1		0.007614213	0.014925373	0.013084112
Leuconostoc	0	0.025606469	0.015354551	0.084188227	0	1		0.010152284	0.014925373	0.011214953
Kineosporia	0	0.025606469	0.015354551	0.084188227	0	1		0.015228426	0.011608624	0.013084112
Kluyvera	0	0.02425876	0.019181405	0.098348293	0	1		0.010152284	0.016583748	0.007476636
Ornithinibacter	0	0.02425876	0.019181405	0.098348293	0	1		0.005076142	0.014925373	0.013084112
Casaltella	0	0.02425876	0.019181405	0.098348293	0	1		0.017766497	0.014925373	0.005607477
Thalassobius	0	0.02425876	0.019181405	0.098348293	0	1		0.010152284	0.016583748	0.007476636
Agrobacterium	0	0.02425876	0.019181405	0.098348293	0	1		0.005076142	0.014925373	0.014953271
Providencia	0	0.02425876	0.019181405	0.098348293	0	1		0.007614213	0.014925373	0.011214953
Latilactobacillus	0	0.02425876	0.019181405	0.098348293	0	1		0.015228426	0.006633499	0.014953271
Pseudorhizobium	0	0.02425876	0.019181405	0.098348293	0	1		0.012690355	0.011608624	0.011214953
Aquariibacter	0	0.022911051	0.023954676	0.119209742	0	1		0.002538071	0.013266998	0.01682243
Kribbella	0	0.022911051	0.023954676	0.119209742	0	1		0.010152284	0.006633499	0.01682243
Endosymbiont	0	0.022911051	0.023954676	0.119209742	0	1		0.010152284	0.011608624	0.011214953
Croceibacterium	0	0.022911051	0.023954676	0.119209742	0	1		0.012690355	0.009950249	0.011214953
Demequina	0	0.022911051	0.023954676	0.119209742	0	1		0.002538071	0.014925373	0.014953271
Truepera	0	0.021563342	0.02990661	0.141742251	0	1		0.010152284	0.008291874	0.013084112
Tsuneonella	0	0.021563342	0.02990661	0.141742251	0	1		0.010152284	0.014925373	0.005607477
Ureibacillus	0	0.021563342	0.02990661	0.141742251	0	1		0.002538071	0.014925373	0.011214953
Marinicaulis	0	0.021563342	0.02990661	0.141742251	0	1		0.010152284	0.004975124	0.01682243
Caballeronia	0	0.021563342	0.02990661	0.141742251	0	1		0.012690355	0.013266998	0.005607477
Mixta	0	0.021563342	0.02990661	0.141742251	0	1		0.007614213	0.013266998	0.009345794
Winogradskyella	0	0.020215633	0.037325995	0.171618435	0	1		0.007614213	0.014925373	0.005607477
Citricoccus	0	0.020215633	0.037325995	0.171618435	0	1		0.015228426	0.006633499	0.009345794
Actinokineospora	0	0.020215633	0.037325995	0.171618435	0	1		0.012690355	0.011608624	0.005607477
Thermicanus	0	0.020215633	0.037325995	0.171618435	0	1		0.002538071	0.009950249	0.014953271
Jinshanibacter	0	0.018867925	0.046571832	0.204674128	0	1		0.012690355	0.009950249	0.005607477
Yaniella	0	0.018867925	0.046571832	0.204674128	0	1		0.010152284	0.009950249	0.007476636
Oscillatoria	0	0.018867925	0.046571832	0.204674128	0	1		0.010152284	0.008291874	0.013084112
Azospirillum	0	0.018867925	0.046571832	0.204674128	0	1		0.007614213	0.011608624	0.007476636
Azohydromonas	0	0.018867925	0.046571832	0.204674128	0	1		0	0.009950249	0.014953271
Pontibacter	0	0.018867925	0.046571832	0.204674128	0	1		0.010152284	0.009950249	0.007476636
Atlantibacter	0	0.018867925	0.046571832	0.204674128	0	1		0.010152284	0.009950249	0.007476636
Luteolibacter	0	0.018867925	0.046571832	0.204674128	0	1		0.002538071	0.004975124	0.018691589
Scytonema	0	0.018867925	0.046571832	0.204674128	0	1		0.007614213	0.008291874	0.013084112
Pseudolysinimonas	0	0.017520216	0.058090259	0.238564848	0	1		0.012690355	0.00331675	0.013084112
Lichenibacterium	0	0.017520216	0.058090259	0.238564848	0	1		0.012690355	0.009950249	0.003738318
Gemmobacter	0	0.017520216	0.058090259	0.238564848	0	1		0	0.011608624	0.011214953
Collinsella	0	0.017520216	0.058090259	0.238564848	0	1		0.010152284	0.004975124	0.011214953
Mediterraneibacter	0	0.017520216	0.058090259	0.238564848	0	1		0.007614213	0.008291874	0.009345794
Conservatibacter	0	0.017520216	0.058090259	0.238564848	0	1		0.010152284	0.011608624	0.005607477
Ruminococcus	0	0.017520216	0.058090259	0.238564848	0	1		0.012690355	0.006633499	0.013084112
Parasaccharibacter	0	0.017520216	0.058090259	0.238564848	0	1		0.005076142	0.013266998	0.005607477
Leminorella	0	0.017520216	0.058090259	0.238564848	0	1		0.007614213	0.008291874	0.011214953
Steroidobacter	0	0.017520216	0.058090259	0.238564848	0	1		0.010152284	0.008291874	0.009345794
Quadrisphaera	0	0.017520216	0.058090259	0.238564848	0	1		0.017766497	0.004975124	0.005607477
Propionivibrio	0	0.017520216	0.058090259	0.238564848	0	1		0.012690355	0.006633499	0.007476636
Patulibacter	0	0.017520216	0.058090259	0.238564848	0	1		0.007614213	0.008291874	0.009345794
Ferruginibacter	0	0.017520216	0.058090259	0.238564848	0	1		0.007614213	0.011608624	0.005607477
Croceicoccus	0	0.017520216	0.058090259	0.238564848	0	1		0.012690355	0.006633499	0.009345794
Siccibacter	0	0.016172507	0.072435545	0.281103077	0	1		0.017766497	0.004975124	0.003738318
Actinoplanes	0	0.016172507	0.072435545	0.281103077	0	1		0.007614213	0.008291874	0.007476636
Faecalibacterium	0	0.016172507	0.072435545	0.281103077	0	1		0.015228426	0.006633499	0.009345794
Scardovia	0	0.016172507	0.072435545	0.281103077	0	1		0.012690355	0.00331675	0.009345794
Sphingorhabdus	0	0.016172507	0.072435545	0.281103077	0	1		0.015228426	0.004975124	0.007476636
Fannyhessea	0	0.016172507	0.072435545	0.281103077	0	1		0.007614213	0.008291874	0.007476636
Kingella	0	0.016172507	0.072435545	0.281103077	0	1		0.017766497	0.006633499	0.001869159
Alishewanella	0	0.016172507	0.072435545	0.281103077	0	1		0.010152284	0.008291874	0.005607477
Pseudorivibacter	0	0.016172507	0.072435545	0.281103077	0	1		0.010152284	0.006633499	0.007476636
Promicromonospora	0	0.016172507	0.072435545	0.281103077	0	1		0.007614213	0.008291874	0.007476636
Pseudopuniceibacterium	0	0.016172507	0.072435545	0.281103077	0	1		0.007614213	0.006633499	0.009345794
Poseidonibacter	0	0.016172507	0.072435545	0.281103077	0	1		0.002538071	0.008291874	0.011214953
Methyloglobulus	0	0.016172507	0.072435545	0.281103077	0	1		0.015228426	0.004975124	0.005607477
Stakelama	0	0.016172507	0.072435545	0.281103077	0	1		0.005076142	0.008291874	0.009345794
Antrihabitans	0	0.014824798	0.090296089	0.332132571	0	1		0.005076142	0.006633499	0.011214953
Cereibacter	0	0.014824798	0.090296089	0.332132571	0	1		0.005076142	0.00331675	0.013084112
Rhizorhapis	0	0.014824798	0.090296089	0.332132571	0	1		0.015228426	0.004975124	0.003738318
Panacagrimonas	0	0.014824798	0.090296089	0.332132571	0	1		0.002538071	0.013266998	0.003738318
Roseburia	0	0.014824798	0.090296089	0.332132571	0	1		0.010152284	0.006633499	0.005607477
Cellulosimicrobium	0	0.014824798	0.090296089	0.332132571	0	1		0.005076142	0.006633499	0.009345794
Microcoleus	0	0.014824798	0.090296089	0.332132571	0	1		0.010152284	0.006633499	0.011214953
Tardiphaga	0	0.014824798	0.090296089	0.332132571	0	1		0.002538071	0.008291874	0.009345794
Edaphobacter	0	0.014824798	0.090296089	0.332132571	0	1		0.007614213	0.006633499	0.007476636
Alloprevotella	0	0.014824798	0.090296089	0.332132571	0	1		0.002538071	0.006633499	0.013084112
Desmonostoc	0	0.014824798	0.090296089	0.332132571	0	1		0.012690355	0.006633499	0.005607477
Mangrovibacter	0	0.014824798	0.090296089	0.332132571	0	1		0.010152284	0.004975124	0.007476636
Falsirhodobacter	0	0.014824798	0.090296089	0.332132571	0	1		0.007614213	0.008291874	0.005607477
Kurthia	0	0.014824798	0.090296089	0.332132571	0	1		0.007614213	0.008291874	0.005607477
Neomicrococcus	0	0.014824798	0.090296089	0.332132571	0	1		0.015228426	0.004975124	0.003738318
Enteractinococcus	0	0.013477089	0.112526627	0.395010483	0	1		0.007614213	0.006633499	0.005607477
Confluentibacter	0	0.013477089	0.112526627	0.395010483	0	1		0.005076142	0.00331675	0.011214953
Empedobacter	0	0.013477089	0.112526627	0.395010483	0	1		0.002538071	0.008291874	0.007476636
Nosocomiicoccus	0	0.013477089	0.112526627	0.395010483	0	1		0.005076142	0.004975124	0.011214953
Shinella	0	0.013477089	0.112526627	0.395010483	0	1		0.007614213	0.004975124	0.007476636
Nocardiopsis	0	0.013477089	0.112526627	0.395010483	0	1		0.007614213	0.008291874	0.003738318
Legionella	0	0.013477089	0.112526627	0.395010483	0	1		0.007614213	0.008291874	0.003738318
Serinicoccus	0	0.013477089	0.112526627	0.395010483	0	1		0.012690355	0.00331675	0.005607477
Auraticoccus	0	0.013477089	0.112526627	0.395010483	0	1		0.007614213	0.004975124	0.007476636
Globicatella	0	0.013477089	0.112526627	0.395010483	0	1		0.005076142	0.004975124	0.009345794
Lentilactobacillus	0	0.013477089	0.112526627	0.395010483	0	1		0.002538071	0.006633499	0.011214953
Glaciimonas	0	0.013477089	0.112526627	0.395010483	0	1		0.007614213	0.004975124	0.009345794
Methylotenera	0	0.013477089	0.112526627	0.395010483	0	1		0	0.008291874	0.009345794
Thermoanaerobacterium	0	0.013477089	0.112526627	0.395010483	0	1		0	0.006633499	0.011214953
Abyssicoccus	0	0.013477089	0.112526627	0.395010483	0	1		0	0.011608624	0.005607477
Pontixanthobacter	0	0.013477089	0.112526627	0.395010483	0	1		0.005076142	0.00331675	0.011214953
Galactobacter	0	0.01212938	0.140188106	0.458797437	0	1		0.005076142	0.006633499	0.005607477
Nodularia	0	0.01212938	0.140188106	0.458797437	0	1		0.002538071	0.006633499	0.007476636
Dermatophilus	0	0.01212938	0.140188106	0.458797437	0	1		0.010152284	0.004975124	0.003738318
Robbsia	0	0.01212938	0.140188106	0.458797437	0	1		0.007614213	0.004975124	0.005607477
Paraoerskovia	0	0.01212938	0.140188106	0.458797437	0	1		0.005076142	0.008291874	0.003738318
Flaviflexus	0	0.01212938	0.140188106	0.458797437	0	1		0.012690355	0.004975124	0.001869159
Allocoleopsis	0	0.01212938	0.140188106	0.458797437	0	1		0.002538071	0.009950249	0.003738318
Rodentibacter	0	0.01212938	0.140188106	0.458797437	0	1		0.002538071	0.006633499	0.007476636
Azomonas	0	0.01212938	0.140188106	0.458797437	0	1		0.002538071	0.004975124	0.009345794
Intrasporangium	0	0.01212938	0.140188106	0.458797437	0	1		0.012690355	0.00331675	0.005607477
Rubrobacter	0	0.01212938	0.140188106	0.458797437	0	1		0.005076142	0.008291874	0.003738318
Eubacterium	0	0.01212938	0.140188106	0.458797437	0	1		0.007614213	0.004975124	0.005607477
Coprococcus	0	0.01212938	0.140188106	0.458797437	0	1		0.010152284	0.004975124	0.003738318
Limnobacter	0	0.01212938	0.140188106	0.458797437	0	1		0.010152284	0.001658375	0.007476636
Methylocystis	0	0.01212938	0.140188106	0.458797437	0	1		0.010152284	0.004975124	0.003738318
Romboutsia	0	0.01212938	0.140188106	0.458797437	0	1		0.007614213	0.004975124	0.005607477
Pectobacterium	0	0.01212938	0.140188106	0.458797437	0	1		0.007614213	0.004975124	0.005607477
Yimella	0	0.01212938	0.140188106	0.458797437	0	1		0.007614213	0.006633499	0.003738318
Ornithinibacillus	0	0.01212938	0.140188106	0.458797437	0	1		0	0.008291874	0.007476636
Megamonas	0	0.010781671	0.174597048	0.530373797	0	1		0.012690355	0.00331675	0.001869159
Morganella	0	0.010781671	0.174597048	0.530373797	0	1		0.007614213	0.00331675	0.005607477
Geminicoccus	0	0.010781671	0.174597048	0.530373797	0	1		0.010152284	0.001658375	0.005607477
Formivibrio	0	0.010781671	0.174597048	0.530373797	0	1		0.010152284	0.001658375	0.005607477
Labilithrix	0	0.010781671	0.174597048	0.530373797	0	1		0.005076142	0.004975124	0.007476636
Olsenella	0	0.010781671	0.174597048	0.530373797	0	1		0.005076142	0.00331675	0.007476636
Mastigocladopsis	0	0.010781671	0.174597048	0.530373797	0	1		0.002538071	0.004975124	0.009345794
Richelia	0	0.010781671	0.174597048	0.530373797	0	1		0	0.008291874	0.007476636
Trichococcus	0	0.010781671	0.174597048	0.530373797	0	1		0.005076142	0.006633499	0.005607477
Atopostipes	0	0.010781671	0.174597048	0.530373797	0	1		0.002538071	0.009950249	0.001869159
Siccirubricoccus	0	0.010781671	0.174597048	0.530373797	0	1		0	0.006633499	0.007476636
Dermabacter	0	0.010781671	0.174597048	0.530373797	0	1		0.015228426	0	0.003738318
Ornithinicoccus	0	0.010781671	0.174597048	0.530373797	0	1		0.002538071	0.004975124	0.007476636
Plectonema	0	0.010781671	0.174597048	0.530373797	0	1		0.002538071	0.006633499	0.005607477
Zafaria	0	0.010781671	0.174597048	0.530373797	0	1		0.002538071	0.006633499	0.005607477
Aurantiacibacter	0	0.010781671	0.174597048	0.530373797	0	1		0.005076142	0.006633499	0.005607477
Methylocapsa	0	0.010781671	0.174597048	0.530373797	0	1		0.002538071	0.004975124	0.007476636
Paucilactobacillus	0	0.010781671	0.174597048	0.530373797	0	1		0	0.004975124	0.009345794
Helcobacillus	0	0.010781671	0.174597048	0.530373797	0	1		0.007614213	0.00331675	0.005607477
Leptothrix	0	0.010781671	0.174597048	0.530373797	0	1		0.005076142	0.00331675	0.007476636
Dokdonella	0	0.010781671	0.174597048	0.530373797	0	1		0	0.009950249	0.003738318
Sandaracinobacteroides	0	0.010781671	0.174597048	0.530373797	0	1		0.010152284	0.001658375	0.005607477
Pragia	0	0.010781671	0.174597048	0.530373797	0	1		0.007614213	0.00331675	0.007476636
Zobellella	0	0.010781671	0.174597048	0.530373797	0	1		0.007614213	0.006633499	0.005607477
Alteraurantiacibacter	0	0.010781671	0.174597048	0.530373797	0	1		0.005076142	0.004975124	0.005607477
Bryocella	0	0.009433962	0.217386636	0.585230197	0	1		0.005076142	0.004975124	0.003738318
Tychonema	0	0.009433962	0.217386636	0.585230197	0	1		0.005076142	0.001658375	0.009345794
Acidisoma	0	0.009433962	0.217386636	0.585230197	0	1		0.005076142	0.006633499	0.001869159
Hyphomicrobium	0	0.009433962	0.217386636	0.585230197	0	1		0.005076142	0.004975124	0.003738318
Lapillicoccus	0	0.009433962	0.217386636	0.585230197	0	1		0.007614213	0.006633499	0
Methylobacillus	0	0.009433962	0.217386636	0.585230197	0	1		0	0.004975124	0.007476636
Hydrogenovibrio	0	0.009433962	0.217386636	0.585230197	0	1		0.002538071	0.008291874	0.001869159
Pelagerythrobacter	0	0.009433962	0.217386636	0.585230197	0	1		0.005076142	0.00331675	0.005607477
Neosynechococcus	0	0.009433962	0.217386636	0.585230197	0	1		0.007614213	0.006633499	0
Thermocrinis	0	0.009433962	0.217386636	0.585230197	0	1		0.002538071	0.009950249	0.007476636
Flavihumibacter	0	0.009433962	0.217386636	0.585230197	0	1		0.002538071	0.006633499	0.003738318
Gluconobacter	0	0.009433962	0.217386636	0.585230197	0	1		0.002538071	0.006633499	0.005607477
Pengzhenrongella	0	0.009433962	0.217386636	0.585230197	0	1		0.002538071	0.006633499	0.003738318
Conexibacter	0	0.009433962	0.217386636	0.585230197	0	1		0.005076142	0.008291874	0
Dendronalium	0	0.009433962	0.217386636	0.585230197	0	1		0.005076142	0.00331675	0.005607477
Riemerella	0	0.009433962	0.217386636	0.585230197	0	1		0.005076142	0.001658375	0.007476636
Aquirhabdus	0	0.009433962	0.217386636	0.585230197	0	1		0.002538071	0.006633499	0.005607477
Serinibacter	0	0.009433962	0.217386636	0.585230197	0	1		0.007614213	0.004975124	0.001869159
Rhabdothermincola	0	0.009433962	0.217386636	0.585230197	0	1		0.005076142	0.00331675	0.005607477
Tabrizicola	0	0.009433962	0.217386636	0.585230197	0	1		0.010152284	0.004975124	0.001869159
Oceanicella	0	0.009433962	0.217386636	0.585230197	0	1		0	0.004975124	0.007476636
Thiococcus	0	0.009433962	0.217386636	0.585230197	0	1		0.005076142	0.001658375	0.007476636
Hydrogenobacter	0	0.009433962	0.217386636	0.585230197	0	1		0.002538071	0.011608624	0.005607477
Glaciihabitans	0	0.009433962	0.217386636	0.585230197	0	1		0.002538071	0.001658375	0.009345794
Xinfangfangia	0	0.009433962	0.217386636	0.585230197	0	1		0.007614213	0.00331675	0.003738318
Terriglobus	0	0.009433962	0.217386636	0.585230197	0	1		0.007614213	0.00331675	0.003738318
Intestinirhabdus	0	0.009433962	0.217386636	0.585230197	0	1		0.002538071	0.006633499	0.003738318
Rhodanobacter	0	0.009433962	0.217386636	0.585230197	0	1		0.005076142	0.001658375	0.007476636
Pseudooceanicola	0	0.009433962	0.217386636	0.585230197	0	1		0.005076142	0.006633499	0.001869159
Dolichospermum	0	0.009433962	0.217386636	0.585230197	0	1		0.010152284	0.004975124	0
Naasia	0	0.009433962	0.217386636	0.585230197	0	1		0.005076142	0.00331675	0.005607477
Jejubacter	0	0.009433962	0.217386636	0.585230197	0	1		0.010152284	0.00331675	0.001869159
Enterovirga	0	0.009433962	0.217386636	0.585230197	0	1		0.015228426	0	0.001869159
Tetrasphaera	0	0.009433962	0.217386636	0.585230197	0	1		0.002538071	0.004975124	0.005607477
Nissabacter	0	0.009433962	0.217386636	0.585230197	0	1		0.007614213	0.00331675	0.003738318
Rhodoglobus	0	0.008086253	0.270582284	0.671297983	0	1		0	0.00331675	0.007476636
Propionicimonas	0	0.008086253	0.270582284	0.671297983	0	1		0.002538071	0.004975124	0.003738318
Neorhizobium	0	0.008086253	0.270582284	0.671297983	0	1		0.002538071	0.004975124	0.003738318
Periweissella	0	0.008086253	0.270582284	0.671297983	0	1		0	0.00331675	0.007476636
Methyloversatilis	0	0.008086253	0.270582284	0.671297983	0	1		0.002538071	0.006633499	0.001869159
Arcanobacterium	0	0.008086253	0.270582284	0.671297983	0	1		0.007614213	0.00331675	0.001869159
Prevotellamassilia	0	0.008086253	0.270582284	0.671297983	0	1		0.005076142	0.004975124	0.001869159
Acidiphilium	0	0.008086253	0.270582284	0.671297983	0	1		0.002538071	0.006633499	0.001869159
Abditibacterium	0	0.008086253	0.270582284	0.671297983	0	1		0.002538071	0.004975124	0.003738318
Labedella	0	0.008086253	0.270582284	0.671297983	0	1		0.002538071	0.004975124	0.003738318
Ruoffia	0	0.008086253	0.270582284	0.671297983	0	1		0.002538071	0.006633499	0.003738318
Segetibacter	0	0.008086253	0.270582284	0.671297983	0	1		0.002538071	0.006633499	0.001869159
Protaetiibacter	0	0.008086253	0.270582284	0.671297983	0	1		0.005076142	0.00331675	0.003738318
Pediococcus	0	0.008086253	0.270582284	0.671297983	0	1		0.002538071	0.001658375	0.007476636
Rummeliibacillus	0	0.008086253	0.270582284	0.671297983	0	1		0.005076142	0.00331675	0.003738318
Enterobacillus	0	0.008086253	0.270582284	0.671297983	0	1		0.002538071	0.004975124	0.003738318
Albitalea	0	0.008086253	0.270582284	0.671297983	0	1		0.007614213	0	0.005607477
Siccationidurans	0	0.008086253	0.270582284	0.671297983	0	1		0.007614213	0.001658375	0.003738318
Rhodocyclus	0	0.008086253	0.270582284	0.671297983	0	1		0	0.001658375	0.009345794
Sphingomicrobium	0	0.008086253	0.270582284	0.671297983	0	1		0.005076142	0.00331675	0.003738318
Turicibacter	0	0.008086253	0.270582284	0.671297983	0	1		0.007614213	0	0.005607477
Rouxiella	0	0.008086253	0.270582284	0.671297983	0	1		0.005076142	0.001658375	0.005607477
Rhodovastum	0	0.008086253	0.270582284	0.671297983	0	1		0.010152284	0.001658375	0.001869159
Parasphingorhabdus	0	0.008086253	0.270582284	0.671297983	0	1		0.005076142	0.00331675	0.003738318
Pararhodobacter	0	0.008086253	0.270582284	0.671297983	0	1		0	0.004975124	0.005607477
Halochromatium	0	0.008086253	0.270582284	0.671297983	0	1		0.007614213	0.00331675	0.001869159
Subtercola	0	0.008086253	0.270582284	0.671297983	0	1		0.007614213	0.00331675	0.001869159
Chryseolinea	0	0.008086253	0.270582284	0.671297983	0	1		0.007614213	0.00331675	0.001869159
Marinilactibacillus	0	0.008086253	0.270582284	0.671297983	0	1		0.007614213	0.00331675	0.001869159
Frateuria	0	0.008086253	0.270582284	0.671297983	0	1		0.002538071	0.001658375	0.007476636
Jonesia	0	0.008086253	0.270582284	0.671297983	0	1		0.005076142	0.00331675	0.003738318
Arenimonas	0	0.008086253	0.270582284	0.671297983	0	1		0.005076142	0.004975124	0.005607477
Longimicrobium	0	0.008086253	0.270582284	0.671297983	0	1		0.007614213	0.00331675	0.003738318
Catenibacterium	0	0.008086253	0.270582284	0.671297983	0	1		0.010152284	0	0.003738318
Altericroceibacterium	0	0.006738544	0.336695099	0.771935106	0	1		0.002538071	0.001658375	0.005607477
Pseudactinotalea	0	0.006738544	0.336695099	0.771935106	0	1		0.002538071	0.001658375	0.005607477
Luteimicrobium	0	0.006738544	0.336695099	0.771935106	0	1		0	0.001658375	0.007476636
Cryobacterium	0	0.006738544	0.336695099	0.771935106	0	1		0.002538071	0.00331675	0.003738318
Myxococcus	0	0.006738544	0.336695099	0.771935106	0	1		0	0.00331675	0.005607477
Paludisphaera	0	0.006738544	0.336695099	0.771935106	0	1		0	0.00331675	0.005607477
Tetragenococcus	0	0.006738544	0.336695099	0.771935106	0	1		0.002538071	0.004975124	0.001869159
Luteipulveratus	0	0.006738544	0.336695099	0.771935106	0	1		0.005076142	0.00331675	0.001869159
Desemzia	0	0.006738544	0.336695099	0.771935106	0	1		0.002538071	0.00331675	0.003738318
Nitrospira	0	0.006738544	0.336695099	0.771935106	0	1		0.002538071	0.001658375	0.005607477
Aequorivita	0	0.006738544	0.336695099	0.771935106	0	1		0.002538071	0	0.007476636
Atlanticothrix	0	0.006738544	0.336695099	0.771935106	0	1		0.010152284	0.001658375	0
Xanthobacter	0	0.006738544	0.336695099	0.771935106	0	1		0.005076142	0.001658375	0.003738318
Frondihabitans	0	0.006738544	0.336695099	0.771935106	0	1		0.002538071	0.00331675	0.003738318
Tolypothrix	0	0.006738544	0.336695099	0.771935106	0	1		0.005076142	0.004975124	0
Daejeonella	0	0.006738544	0.336695099	0.771935106	0	1		0	0.004975124	0.003738318
Lacrimispora	0	0.006738544	0.336695099	0.771935106	0	1		0.007614213	0.001658375	0.003738318
Humibacillus	0	0.006738544	0.336695099	0.771935106	0	1		0.002538071	0.00331675	0.003738318
Lactiplantibacillus	0	0.006738544	0.336695099	0.771935106	0	1		0.002538071	0.00331675	0.003738318
Bibersteinia	0	0.006738544	0.336695099	0.771935106	0	1		0.007614213	0.001658375	0.001869159
Micropruina	0	0.006738544	0.336695099	0.771935106	0	1		0.002538071	0.001658375	0.005607477
Arcobacter	0	0.006738544	0.336695099	0.771935106	0	1		0	0.004975124	0.003738318
Jeotgalibaca	0	0.006738544	0.336695099	0.771935106	0	1		0.005076142	0.00331675	0.001869159
Oerskovia	0	0.006738544	0.336695099	0.771935106	0	1		0.002538071	0.004975124	0.001869159
Flagellatimonas	0	0.006738544	0.336695099	0.771935106	0	1		0.005076142	0.00331675	0.001869159
Povalibacter	0	0.006738544	0.336695099	0.771935106	0	1		0.007614213	0.001658375	0.001869159
Scandinavium	0	0.006738544	0.336695099	0.771935106	0	1		0.005076142	0.00331675	0.001869159
Krasilnikoviella	0	0.006738544	0.336695099	0.771935106	0	1		0.005076142	0.00331675	0.001869159
Derxia	0	0.006738544	0.336695099	0.771935106	0	1		0.002538071	0.001658375	0.005607477
Nitrosomonas	0	0.006738544	0.336695099	0.771935106	0	1		0	0.004975124	0.003738318
Thermocrispum	0	0.006738544	0.336695099	0.771935106	0	1		0.005076142	0.001658375	0.003738318
Dorea	0	0.006738544	0.336695099	0.771935106	0	1		0.010152284	0.001658375	0.001869159
Ginsengibacter	0	0.006738544	0.336695099	0.771935106	0	1		0.002538071	0.00331675	0.003738318
Rarobacter	0	0.006738544	0.336695099	0.771935106	0	1		0.002538071	0	0.007476636
Methylocella	0	0.006738544	0.336695099	0.771935106	0	1		0.007614213	0.00331675	0
Bullifex	0	0.006738544	0.336695099	0.771935106	0	1		0.005076142	0.001658375	0.003738318
Luteibacter	0	0.006738544	0.336695099	0.771935106	0	1		0	0.00331675	0.005607477
Pseudoalteromonas	0	0.006738544	0.336695099	0.771935106	0	1		0	0.008291874	0
Marisediminicola	0	0.006738544	0.336695099	0.771935106	0	1		0	0.006633499	0.001869159
Quisquiliibacterium	0	0.006738544	0.336695099	0.771935106	0	1		0.005076142	0.00331675	0.001869159
Timonella	0	0.006738544	0.336695099	0.771935106	0	1		0	0.006633499	0.001869159
Cytophaga	0	0.006738544	0.336695099	0.771935106	0	1		0.002538071	0	0.007476636
Planosporangium	0	0.006738544	0.336695099	0.771935106	0	1		0.005076142	0.001658375	0.003738318
Alicyclobacillus	0	0.006738544	0.336695099	0.771935106	0	1		0.002538071	0.001658375	0.005607477
Schumannella	0	0.006738544	0.336695099	0.771935106	0	1		0	0.001658375	0.007476636
Nibricoccus	0	0.006738544	0.336695099	0.771935106	0	1		0.005076142	0.00331675	0.005607477
Sediminihabitans	0	0.005390836	0.418837447	0.805303313	0	1		0	0	0.007476636
Chishuiella	0	0.005390836	0.418837447	0.805303313	0	1		0	0.00331675	0.003738318
Shimia	0	0.005390836	0.418837447	0.805303313	0	1		0.007614213	0	0.001869159
Hephaestia	0	0.005390836	0.418837447	0.805303313	0	1		0.007614213	0.001658375	0
Chryseomicrobium	0	0.005390836	0.418837447	0.805303313	0	1		0	0.004975124	0.001869159
Sulfurihydrogenibium	0	0.005390836	0.418837447	0.805303313	0	1		0	0.004975124	0.001869159
Naumannella	0	0.005390836	0.418837447	0.805303313	0	1		0.002538071	0.001658375	0.003738318
Alysiella	0	0.005390836	0.418837447	0.805303313	0	1		0.005076142	0.00331675	0
Zeimonas	0	0.005390836	0.418837447	0.805303313	0	1		0.002538071	0.004975124	0
Alkalimonas	0	0.005390836	0.418837447	0.805303313	0	1		0.005076142	0.001658375	0.001869159
Type-D	0	0.005390836	0.418837447	0.805303313	0	1		0.005076142	0.00331675	0
Alteromonas	0	0.005390836	0.418837447	0.805303313	0	1		0	0	0.007476636
Tomitella	0	0.005390836	0.418837447	0.805303313	0	1		0.002538071	0.001658375	0.003738318
Ohtaekwangia	0	0.005390836	0.418837447	0.805303313	0	1		0.005076142	0.001658375	0.001869159
Mangrovicella	0	0.005390836	0.418837447	0.805303313	0	1		0.002538071	0.001658375	0.003738318
Lacibacter	0	0.005390836	0.418837447	0.805303313	0	1		0	0.004975124	0.001869159
Austwickia	0	0.005390836	0.418837447	0.805303313	0	1		0.002538071	0.001658375	0.003738318
Oryzihumus	0	0.005390836	0.418837447	0.805303313	0	1		0.007614213	0.001658375	0
Novosphingopyxis	0	0.005390836	0.418837447	0.805303313	0	1		0.002538071	0.004975124	0
UNVERIFIED_ORG:	0	0.005390836	0.418837447	0.805303313	0	1		0	0.004975124	0.001869159
Catellatospora	0	0.005390836	0.418837447	0.805303313	0	1		0	0.001658375	0.005607477
Vaginisenegalia	0	0.005390836	0.418837447	0.805303313	0	1		0.005076142	0.001658375	0.001869159
Primorskyibacter	0	0.005390836	0.418837447	0.805303313	0	1		0	0.006633499	0
Intestinibacter	0	0.005390836	0.418837447	0.805303313	0	1		0.002538071	0.00331675	0.001869159
Aquimixticola	0	0.005390836	0.418837447	0.805303313	0	1		0.002538071	0.004975124	0
Planifilum	0	0.005390836	0.418837447	0.805303313	0	1		0.002538071	0.001658375	0.003738318
Desertimonas	0	0.005390836	0.418837447	0.805303313	0	1		0.005076142	0.001658375	0.001869159
Aliarcobacter	0	0.005390836	0.418837447	0.805303313	0	1		0.005076142	0.001658375	0.001869159
Asanoa	0	0.005390836	0.418837447	0.805303313	0	1		0.005076142	0.001658375	0.001869159
Oliverpabstia	0	0.005390836	0.418837447	0.805303313	0	1		0.002538071	0.001658375	0.003738318
Mastigocoleus	0	0.005390836	0.418837447	0.805303313	0	1		0.002538071	0.001658375	0.003738318
Wenxinia	0	0.005390836	0.418837447	0.805303313	0	1		0.002538071	0.00331675	0.001869159
Rhodoluna	0	0.005390836	0.418837447	0.805303313	0	1		0.002538071	0.001658375	0.003738318
Hungatella	0	0.005390836	0.418837447	0.805303313	0	1		0.002538071	0.001658375	0.003738318
Anaerobutyricum	0	0.005390836	0.418837447	0.805303313	0	1		0.002538071	0.001658375	0.003738318
Rudaeicoccus	0	0.005390836	0.418837447	0.805303313	0	1		0.002538071	0.001658375	0.003738318
Yonghaparkia	0	0.005390836	0.418837447	0.805303313	0	1		0	0.004975124	0.001869159
Cumulibacter	0	0.005390836	0.418837447	0.805303313	0	1		0.002538071	0.004975124	0
Corticibacterium	0	0.005390836	0.418837447	0.805303313	0	1		0	0	0.007476636
Paroceanicella	0	0.005390836	0.418837447	0.805303313	0	1		0.005076142	0.00331675	0
Holdemanella	0	0.005390836	0.418837447	0.805303313	0	1		0.002538071	0.001658375	0.003738318
Sutterella	0	0.005390836	0.418837447	0.805303313	0	1		0.002538071	0.00331675	0.001869159
Sneathia	0	0.005390836	0.418837447	0.805303313	0	1		0	0.00331675	0.003738318
Trinickia	0	0.005390836	0.418837447	0.805303313	0	1		0.005076142	0.001658375	0.001869159
Limimaricola	0	0.005390836	0.418837447	0.805303313	0	1		0.002538071	0.00331675	0.001869159
Parvibium	0	0.005390836	0.418837447	0.805303313	0	1		0.002538071	0.001658375	0.003738318
Lutimaribacter	0	0.005390836	0.418837447	0.805303313	0	1		0.002538071	0.004975124	0
Gemmata	0	0.005390836	0.418837447	0.805303313	0	1		0	0.001658375	0.005607477
Jiangella	0	0.005390836	0.418837447	0.805303313	0	1		0.002538071	0.00331675	0.001869159
Pseudokineococcus	0	0.005390836	0.418837447	0.805303313	0	1		0	0.004975124	0.001869159
Pseudoduganella	0	0.005390836	0.418837447	0.805303313	0	1		0.002538071	0.004975124	0
Verticiella	0	0.005390836	0.418837447	0.805303313	0	1		0.002538071	0.00331675	0.001869159
Acidiluteibacter	0	0.005390836	0.418837447	0.805303313	0	1		0.002538071	0.00331675	0.001869159
Sulfur-oxidizing	0	0.005390836	0.418837447	0.805303313	0	1		0.002538071	0.00331675	0.001869159
Parasulfuritortus	0	0.005390836	0.418837447	0.805303313	0	1		0.002538071	0.001658375	0.003738318
Lichenicola	0	0.005390836	0.418837447	0.805303313	0	1		0.002538071	0.001658375	0.003738318
Dongshaea	0	0.005390836	0.418837447	0.805303313	0	1		0.002538071	0	0.005607477
Pseudoroseicyclus	0	0.005390836	0.418837447	0.805303313	0	1		0.005076142	0.001658375	0.001869159
Luteococcus	0	0.005390836	0.418837447	0.805303313	0	1		0.002538071	0.00331675	0.001869159
Rivicola	0	0.005390836	0.418837447	0.805303313	0	1		0.002538071	0.001658375	0.003738318
Xylanimonas	0	0.005390836	0.418837447	0.805303313	0	1		0.002538071	0.001658375	0.003738318
Terracoccus	0	0.005390836	0.418837447	0.805303313	0	1		0.002538071	0	0.005607477
Gemmiger	0	0.005390836	0.418837447	0.805303313	0	1		0.002538071	0.00331675	0.001869159
Aminobacter	0	0.005390836	0.418837447	0.805303313	0	1		0.002538071	0.001658375	0.003738318
Celerinatantimonas	0	0.005390836	0.418837447	0.805303313	0	1		0.002538071	0.004975124	0
Pseudohongiella	0	0.005390836	0.418837447	0.805303313	0	1		0	0.001658375	0.005607477
Phormidesmis	0	0.005390836	0.418837447	0.805303313	0	1		0.002538071	0.00331675	0.001869159
Amylibacter	0	0.005390836	0.418837447	0.805303313	0	1		0.002538071	0.00331675	0.001869159
Alkalibacterium	0	0.005390836	0.418837447	0.805303313	0	1		0.002538071	0.004975124	0
Maribellus	0	0.005390836	0.418837447	0.805303313	0	1		0.005076142	0.001658375	0.001869159
Sphingosinithalassobacter	0	0.005390836	0.418837447	0.805303313	0	1		0	0.00331675	0.003738318
Metalysinibacillus	0	0.005390836	0.418837447	0.805303313	0	1		0.002538071	0.00331675	0.001869159
Fusicatenibacter	0	0.005390836	0.418837447	0.805303313	0	1		0	0.00331675	0.003738318
Acidocella	0	0.005390836	0.418837447	0.805303313	0	1		0.007614213	0	0.001869159
Desertihabitans	0	0.005390836	0.418837447	0.805303313	0	1		0.005076142	0.00331675	0
Eremococcus	0	0.005390836	0.418837447	0.805303313	0	1		0.002538071	0.001658375	0.003738318
Paenisporosarcina	0	0.005390836	0.418837447	0.805303313	0	1		0.002538071	0.00331675	0.001869159
Pseudorhodoplanes	0	0.004043127	0.520865787	0.805303313	0	1		0.005076142	0.001658375	0
Pontivivens	0	0.004043127	0.520865787	0.805303313	0	1		0.002538071	0.001658375	0.001869159
Homoserinimonas	0	0.004043127	0.520865787	0.805303313	0	1		0.002538071	0.001658375	0.001869159
Lapidilactobacillus	0	0.004043127	0.520865787	0.805303313	0	1		0	0.00331675	0.001869159
Kineosphaera	0	0.004043127	0.520865787	0.805303313	0	1		0.002538071	0.001658375	0.001869159
Agriterribacter	0	0.004043127	0.520865787	0.805303313	0	1		0	0.001658375	0.003738318
Agilicoccus	0	0.004043127	0.520865787	0.805303313	0	1		0.005076142	0.001658375	0
Alteripontixanthobacter	0	0.004043127	0.520865787	0.805303313	0	1		0	0.001658375	0.003738318
Flammeovirga	0	0.004043127	0.520865787	0.805303313	0	1		0	0.00331675	0.001869159
Bacteriovorax	0	0.004043127	0.520865787	0.805303313	0	1		0	0.001658375	0.003738318
Piscicoccus	0	0.004043127	0.520865787	0.805303313	0	1		0	0.00331675	0.001869159
Desnuesiella	0	0.004043127	0.520865787	0.805303313	0	1		0	0.004975124	0
Citromicrobium	0	0.004043127	0.520865787	0.805303313	0	1		0.002538071	0	0.003738318
Baekduia	0	0.004043127	0.520865787	0.805303313	0	1		0.002538071	0	0.003738318
Saliniramus	0	0.004043127	0.520865787	0.805303313	0	1		0.002538071	0	0.003738318
Marispirochaeta	0	0.004043127	0.520865787	0.805303313	0	1		0.005076142	0	0.001869159
Urinicoccus	0	0.004043127	0.520865787	0.805303313	0	1		0.002538071	0.001658375	0.001869159
Thalassobaculum	0	0.004043127	0.520865787	0.805303313	0	1		0.002538071	0.001658375	0.001869159
Reinekea	0	0.004043127	0.520865787	0.805303313	0	1		0.002538071	0	0.003738318
Anaerostipes	0	0.004043127	0.520865787	0.805303313	0	1		0	0	0.005607477
Lacipirellula	0	0.004043127	0.520865787	0.805303313	0	1		0.005076142	0	0.001869159
Varibaculum	0	0.004043127	0.520865787	0.805303313	0	1		0.002538071	0.001658375	0.001869159
Lichenihabitans	0	0.004043127	0.520865787	0.805303313	0	1		0	0.001658375	0.003738318
Sinomonas	0	0.004043127	0.520865787	0.805303313	0	1		0.002538071	0.001658375	0.001869159
Sabulibacter	0	0.004043127	0.520865787	0.805303313	0	1		0	0.00331675	0.001869159
Tianweitania	0	0.004043127	0.520865787	0.805303313	0	1		0	0	0.005607477
Oceanibaculum	0	0.004043127	0.520865787	0.805303313	0	1		0.002538071	0.001658375	0.001869159
Moellerella	0	0.004043127	0.520865787	0.805303313	0	1		0.005076142	0.001658375	0
Pontibaca	0	0.004043127	0.520865787	0.805303313	0	1		0.002538071	0	0.003738318
Couchioplanes	0	0.004043127	0.520865787	0.805303313	0	1		0.007614213	0	0
Nitrincola	0	0.004043127	0.520865787	0.805303313	0	1		0.002538071	0.001658375	0.001869159
Aurantimicrobium	0	0.004043127	0.520865787	0.805303313	0	1		0.002538071	0.001658375	0.001869159
Mobilicoccus	0	0.004043127	0.520865787	0.805303313	0	1		0.002538071	0.001658375	0.001869159
Azovibrio	0	0.004043127	0.520865787	0.805303313	0	1		0.002538071	0.001658375	0.001869159
Lysinibacter	0	0.004043127	0.520865787	0.805303313	0	1		0.002538071	0.001658375	0.001869159
Solibacillus	0	0.004043127	0.520865787	0.805303313	0	1		0.002538071	0	0.003738318
Stella	0	0.004043127	0.520865787	0.805303313	0	1		0	0.00331675	0.001869159
Macellibacteroides	0	0.004043127	0.520865787	0.805303313	0	1		0	0.001658375	0.003738318
Methylomagnum	0	0.004043127	0.520865787	0.805303313	0	1		0	0.00331675	0.001869159
Devriesea	0	0.004043127	0.520865787	0.805303313	0	1		0	0.001658375	0.003738318
Photorhabdus	0	0.004043127	0.520865787	0.805303313	0	1		0	0.001658375	0.003738318
Oceanicola	0	0.004043127	0.520865787	0.805303313	0	1		0.002538071	0.001658375	0.001869159
Pseudovibrio	0	0.004043127	0.520865787	0.805303313	0	1		0	0.001658375	0.003738318
Flexivirga	0	0.004043127	0.520865787	0.805303313	0	1		0.002538071	0.001658375	0.001869159
Pseudochelatococcus	0	0.004043127	0.520865787	0.805303313	0	1		0.002538071	0	0.003738318
Pseudacidovorax	0	0.004043127	0.520865787	0.805303313	0	1		0	0.001658375	0.003738318
Fenollaria	0	0.004043127	0.520865787	0.805303313	0	1		0.002538071	0.001658375	0.001869159
Parascardovia	0	0.004043127	0.520865787	0.805303313	0	1		0	0.001658375	0.003738318
Parabacteroides	0	0.004043127	0.520865787	0.805303313	0	1		0.007614213	0	0
Lentibacillus	0	0.004043127	0.520865787	0.805303313	0	1		0	0.004975124	0
Defluviimonas	0	0.004043127	0.520865787	0.805303313	0	1		0.002538071	0	0.003738318
Beijerinckia	0	0.004043127	0.520865787	0.805303313	0	1		0.002538071	0.00331675	0
Bergeyella	0	0.004043127	0.520865787	0.805303313	0	1		0.002538071	0	0.003738318
Hamadaea	0	0.004043127	0.520865787	0.805303313	0	1		0.002538071	0.00331675	0
Nibribacter	0	0.004043127	0.520865787	0.805303313	0	1		0	0.00331675	0.001869159
Methylobacter	0	0.004043127	0.520865787	0.805303313	0	1		0.002538071	0	0.003738318
Helcococcus	0	0.004043127	0.520865787	0.805303313	0	1		0.002538071	0.001658375	0.001869159
Mobiluncus	0	0.004043127	0.520865787	0.805303313	0	1		0	0.001658375	0.003738318
Phreatobacter	0	0.004043127	0.520865787	0.805303313	0	1		0.002538071	0	0.003738318
Fodinicola	0	0.004043127	0.520865787	0.805303313	0	1		0	0.004975124	0
Hansschlegelia	0	0.004043127	0.520865787	0.805303313	0	1		0.002538071	0.001658375	0.001869159
Barrientosiimonas	0	0.004043127	0.520865787	0.805303313	0	1		0.007614213	0	0
Embleya	0	0.004043127	0.520865787	0.805303313	0	1		0	0.001658375	0.003738318
Rhodocytophaga	0	0.004043127	0.520865787	0.805303313	0	1		0	0.00331675	0.001869159
Kibdelosporangium	0	0.004043127	0.520865787	0.805303313	0	1		0.002538071	0.001658375	0.001869159
Plantactinospora	0	0.004043127	0.520865787	0.805303313	0	1		0.005076142	0	0.001869159
Psychromonas	0	0.004043127	0.520865787	0.805303313	0	1		0.002538071	0.001658375	0.001869159
Amniculibacterium	0	0.004043127	0.520865787	0.805303313	0	1		0	0.001658375	0.003738318
Scrofimicrobium	0	0.004043127	0.520865787	0.805303313	0	1		0	0.004975124	0
Desulfarculus	0	0.004043127	0.520865787	0.805303313	0	1		0	0.004975124	0
Boseongicola	0	0.004043127	0.520865787	0.805303313	0	1		0.005076142	0.001658375	0
Taibaiella	0	0.004043127	0.520865787	0.805303313	0	1		0.002538071	0.00331675	0
Siminovitchia	0	0.004043127	0.520865787	0.805303313	0	1		0.002538071	0	0.003738318
Rhabdaerophilum	0	0.004043127	0.520865787	0.805303313	0	1		0	0.00331675	0.001869159
Pauljensenia	0	0.004043127	0.520865787	0.805303313	0	1		0	0.00331675	0.001869159
Gibbsiella	0	0.004043127	0.520865787	0.805303313	0	1		0	0.001658375	0.003738318
Sandaracinobacter	0	0.004043127	0.520865787	0.805303313	0	1		0.005076142	0	0.001869159
Nitrospirillum	0	0.004043127	0.520865787	0.805303313	0	1		0	0.00331675	0.001869159
Alteriqipengyuania	0	0.004043127	0.520865787	0.805303313	0	1		0.005076142	0	0.001869159
Kamptonema	0	0.004043127	0.520865787	0.805303313	0	1		0.007614213	0	0
Romeria	0	0.004043127	0.520865787	0.805303313	0	1		0.002538071	0.001658375	0.001869159
Lachnospira	0	0.004043127	0.520865787	0.805303313	0	1		0.005076142	0.001658375	0
Cobetia	0	0.004043127	0.520865787	0.805303313	0	1		0.002538071	0.001658375	0.001869159
Paralysiella	0	0.004043127	0.520865787	0.805303313	0	1		0.002538071	0.00331675	0
Pararhizobium	0	0.004043127	0.520865787	0.805303313	0	1		0	0.001658375	0.003738318
Pelagibacterium	0	0.004043127	0.520865787	0.805303313	0	1		0	0.001658375	0.003738318
Camelimonas	0	0.004043127	0.520865787	0.805303313	0	1		0	0	0.005607477
Singulisphaera	0	0.004043127	0.520865787	0.805303313	0	1		0	0.00331675	0.001869159
Chitinasiproducens	0	0.004043127	0.520865787	0.805303313	0	1		0.002538071	0	0.003738318
Faecalibacter	0	0.004043127	0.520865787	0.805303313	0	1		0	0.00331675	0.001869159
Gallibacter	0	0.004043127	0.520865787	0.805303313	0	1		0	0	0.005607477
Rhodopila	0	0.004043127	0.520865787	0.805303313	0	1		0.002538071	0	0.003738318
Aquitalea	0	0.004043127	0.520865787	0.805303313	0	1		0.005076142	0	0.001869159
Enemella	0	0.004043127	0.520865787	0.805303313	0	1		0.002538071	0	0.003738318
Haematobacter	0	0.004043127	0.520865787	0.805303313	0	1		0.005076142	0.001658375	0
Methyloradius	0	0.004043127	0.520865787	0.805303313	0	1		0	0.00331675	0.001869159
Entomomonas	0	0.004043127	0.520865787	0.805303313	0	1		0	0.001658375	0.003738318
Winkia	0	0.004043127	0.520865787	0.805303313	0	1		0	0.001658375	0.003738318
Fangia	0	0.004043127	0.520865787	0.805303313	0	1		0.002538071	0.001658375	0.001869159
Cryptosporangium	0	0.004043127	0.520865787	0.805303313	0	1		0	0.00331675	0.001869159
Nitrogeniibacter	0	0.004043127	0.520865787	0.805303313	0	1		0.002538071	0.001658375	0.001869159
Ectothiorhodospira	0	0.004043127	0.520865787	0.805303313	0	1		0.005076142	0	0.001869159
Humibacter	0	0.004043127	0.520865787	0.805303313	0	1		0	0.00331675	0.001869159
Otariodibacter	0	0.004043127	0.520865787	0.805303313	0	1		0	0.00331675	0.001869159
Denitromonas	0	0.004043127	0.520865787	0.805303313	0	1		0.002538071	0.001658375	0.001869159
Thalassococcus	0	0.004043127	0.520865787	0.805303313	0	1		0.007614213	0	0
Hathewaya	0	0.004043127	0.520865787	0.805303313	0	1		0.002538071	0	0.003738318
Stappia	0	0.004043127	0.520865787	0.805303313	0	1		0	0.00331675	0.001869159
Aquiluna	0	0.004043127	0.520865787	0.805303313	0	1		0	0.004975124	0
Paracandidimonas	0	0.004043127	0.520865787	0.805303313	0	1		0.005076142	0.001658375	0
Vallicoccus	0	0.004043127	0.520865787	0.805303313	0	1		0.002538071	0	0.003738318
Aurantimonas	0	0.004043127	0.520865787	0.805303313	0	1		0.005076142	0	0.001869159
Oceanidesulfovibrio	0	0.004043127	0.520865787	0.805303313	0	1		0	0.00331675	0.001869159
Thiomonas	0	0.004043127	0.520865787	0.805303313	0	1		0	0.001658375	0.003738318
Metallococcus	0	0.004043127	0.520865787	0.805303313	0	1		0	0.00331675	0.001869159
Martelella	0	0.002695418	0.647557185	0.805303313	0	1		0	0	0.003738318
Spelaeicoccus	0	0.002695418	0.647557185	0.805303313	0	1		0.002538071	0	0.001869159
Neoasaia	0	0.002695418	0.647557185	0.805303313	0	1		0	0.001658375	0.001869159
Sediminicoccus	0	0.002695418	0.647557185	0.805303313	0	1		0.002538071	0.001658375	0
Lacisediminimonas	0	0.002695418	0.647557185	0.805303313	0	1		0.002538071	0	0.001869159
Coleofasciculus	0	0.002695418	0.647557185	0.805303313	0	1		0.002538071	0.001658375	0
Alloiococcus	0	0.002695418	0.647557185	0.805303313	0	1		0.002538071	0	0.001869159
Crossiella	0	0.002695418	0.647557185	0.805303313	0	1		0	0.00331675	0
Antarcticibacterium	0	0.002695418	0.647557185	0.805303313	0	1		0	0.001658375	0.001869159
Rubricoccus	0	0.002695418	0.647557185	0.805303313	0	1		0.002538071	0.001658375	0
Mariprofundus	0	0.002695418	0.647557185	0.805303313	0	1		0.002538071	0.001658375	0
Rickettsia	0	0.002695418	0.647557185	0.805303313	0	1		0.002538071	0.001658375	0
Caulifigura	0	0.002695418	0.647557185	0.805303313	0	1		0	0	0.003738318
Limnovirga	0	0.002695418	0.647557185	0.805303313	0	1		0.002538071	0	0.001869159
Humitalea	0	0.002695418	0.647557185	0.805303313	0	1		0	0	0.003738318
Parasutterella	0	0.002695418	0.647557185	0.805303313	0	1		0	0.001658375	0.001869159
Polycladomyces	0	0.002695418	0.647557185	0.805303313	0	1		0.002538071	0	0.001869159
Ewingella	0	0.002695418	0.647557185	0.805303313	0	1		0	0.00331675	0
Antricoccus	0	0.002695418	0.647557185	0.805303313	0	1		0	0.00331675	0
Parerythrobacter	0	0.002695418	0.647557185	0.805303313	0	1		0	0.00331675	0
Sediminivirga	0	0.002695418	0.647557185	0.805303313	0	1		0.002538071	0	0.001869159
Microbulbifer	0	0.002695418	0.647557185	0.805303313	0	1		0.002538071	0.001658375	0
Gaiella	0	0.002695418	0.647557185	0.805303313	0	1		0	0.00331675	0
Xylanibacterium	0	0.002695418	0.647557185	0.805303313	0	1		0.002538071	0.001658375	0
Silanimonas	0	0.002695418	0.647557185	0.805303313	0	1		0	0.00331675	0
Halovulum	0	0.002695418	0.647557185	0.805303313	0	1		0	0.00331675	0
Chromatocurvus	0	0.002695418	0.647557185	0.805303313	0	1		0.002538071	0.001658375	0
Conchiformibius	0	0.002695418	0.647557185	0.805303313	0	1		0.002538071	0.001658375	0
Umezawaea	0	0.002695418	0.647557185	0.805303313	0	1		0.002538071	0	0.001869159
Falsochrobactrum	0	0.002695418	0.647557185	0.805303313	0	1		0	0.001658375	0.001869159
Paenalcaligenes	0	0.002695418	0.647557185	0.805303313	0	1		0.002538071	0.001658375	0
Pseudoarcobacter	0	0.002695418	0.647557185	0.805303313	0	1		0	0.00331675	0
Alcaligenes	0	0.002695418	0.647557185	0.805303313	0	1		0	0.00331675	0
Marinibactrum	0	0.002695418	0.647557185	0.805303313	0	1		0	0.001658375	0.001869159
Tolumonas	0	0.002695418	0.647557185	0.805303313	0	1		0	0.001658375	0.001869159
Pokkaliibacter	0	0.002695418	0.647557185	0.805303313	0	1		0	0.001658375	0.001869159
Tatumella	0	0.002695418	0.647557185	0.805303313	0	1		0.002538071	0.001658375	0
Caviibacterium	0	0.002695418	0.647557185	0.805303313	0	1		0.002538071	0.001658375	0
Fluviicola	0	0.002695418	0.647557185	0.805303313	0	1		0	0.001658375	0.001869159
Pleomorphomonas	0	0.002695418	0.647557185	0.805303313	0	1		0	0.00331675	0
Sinorhizobium	0	0.002695418	0.647557185	0.805303313	0	1		0	0.001658375	0.001869159
Savagea	0	0.002695418	0.647557185	0.805303313	0	1		0.002538071	0	0.001869159
Hahella	0	0.002695418	0.647557185	0.805303313	0	1		0.002538071	0.001658375	0
Perlucidibaca	0	0.002695418	0.647557185	0.805303313	0	1		0.002538071	0	0.001869159
Cuspidothrix	0	0.002695418	0.647557185	0.805303313	0	1		0.002538071	0.001658375	0
Pseudopropionibacterium	0	0.002695418	0.647557185	0.805303313	0	1		0.002538071	0.001658375	0
Kozakia	0	0.002695418	0.647557185	0.805303313	0	1		0	0.001658375	0.001869159
Allgaiera	0	0.002695418	0.647557185	0.805303313	0	1		0.002538071	0	0.001869159
Ferrovibrio	0	0.002695418	0.647557185	0.805303313	0	1		0	0	0.003738318
Oleiagrimonas	0	0.002695418	0.647557185	0.805303313	0	1		0	0.001658375	0.001869159
Leekyejoonella	0	0.002695418	0.647557185	0.805303313	0	1		0	0.00331675	0
Pelosinus	0	0.002695418	0.647557185	0.805303313	0	1		0.002538071	0	0.001869159
Algihabitans	0	0.002695418	0.647557185	0.805303313	0	1		0.002538071	0.001658375	0
Propioniferax	0	0.002695418	0.647557185	0.805303313	0	1		0.002538071	0.001658375	0
Urbifossiella	0	0.002695418	0.647557185	0.805303313	0	1		0	0.001658375	0.001869159
Atopomonas	0	0.002695418	0.647557185	0.805303313	0	1		0	0.001658375	0.001869159
Bdellovibrio	0	0.002695418	0.647557185	0.805303313	0	1		0.002538071	0	0.001869159
Roseicella	0	0.002695418	0.647557185	0.805303313	0	1		0.002538071	0.001658375	0
Mycobacteroides	0	0.002695418	0.647557185	0.805303313	0	1		0.002538071	0	0.001869159
Litoreibacter	0	0.002695418	0.647557185	0.805303313	0	1		0.005076142	0	0
Psychrobacillus	0	0.002695418	0.647557185	0.805303313	0	1		0.002538071	0	0.001869159
Nonomuraea	0	0.002695418	0.647557185	0.805303313	0	1		0	0	0.003738318
Yokenella	0	0.002695418	0.647557185	0.805303313	0	1		0.002538071	0.001658375	0
Sarcina	0	0.002695418	0.647557185	0.805303313	0	1		0.002538071	0	0.001869159
Jiella	0	0.002695418	0.647557185	0.805303313	0	1		0	0.001658375	0.001869159
Chitinilyticum	0	0.002695418	0.647557185	0.805303313	0	1		0	0	0.003738318
Citreicoccus	0	0.002695418	0.647557185	0.805303313	0	1		0.002538071	0.001658375	0
Epidermidibacterium	0	0.002695418	0.647557185	0.805303313	0	1		0	0.001658375	0.001869159
Microaerobacter	0	0.002695418	0.647557185	0.805303313	0	1		0	0.001658375	0.001869159
Budvicia	0	0.002695418	0.647557185	0.805303313	0	1		0.002538071	0	0.001869159
Massilibacterium	0	0.002695418	0.647557185	0.805303313	0	1		0.002538071	0.001658375	0
Desulfurella	0	0.002695418	0.647557185	0.805303313	0	1		0	0.00331675	0
Fuscovulum	0	0.002695418	0.647557185	0.805303313	0	1		0.005076142	0	0
Arsenicitalea	0	0.002695418	0.647557185	0.805303313	0	1		0	0.00331675	0
Gracilibacillus	0	0.002695418	0.647557185	0.805303313	0	1		0	0.001658375	0.001869159
Orrella	0	0.002695418	0.647557185	0.805303313	0	1		0	0.001658375	0.001869159
Phaeovulum	0	0.002695418	0.647557185	0.805303313	0	1		0	0.001658375	0.001869159
Intestinimonas	0	0.002695418	0.647557185	0.805303313	0	1		0.002538071	0	0.001869159
Rubidibacter	0	0.002695418	0.647557185	0.805303313	0	1		0	0.00331675	0
Anaerotruncus	0	0.002695418	0.647557185	0.805303313	0	1		0	0	0.003738318
Rhodobaculum	0	0.002695418	0.647557185	0.805303313	0	1		0.002538071	0	0.001869159
Changpingibacter	0	0.002695418	0.647557185	0.805303313	0	1		0	0.00331675	0
Rhodopirellula	0	0.002695418	0.647557185	0.805303313	0	1		0	0.001658375	0.001869159
Cyanobacterium	0	0.002695418	0.647557185	0.805303313	0	1		0.002538071	0.001658375	0
Niabella	0	0.002695418	0.647557185	0.805303313	0	1		0	0.00331675	0
Aliiroseovarius	0	0.002695418	0.647557185	0.805303313	0	1		0.002538071	0.001658375	0
Luteitalea	0	0.002695418	0.647557185	0.805303313	0	1		0	0.001658375	0.001869159
Indioceanicola	0	0.002695418	0.647557185	0.805303313	0	1		0	0.001658375	0.001869159
Fimbriiglobus	0	0.002695418	0.647557185	0.805303313	0	1		0.005076142	0	0
Sediminibacterium	0	0.002695418	0.647557185	0.805303313	0	1		0	0.001658375	0.001869159
Ignavigranum	0	0.002695418	0.647557185	0.805303313	0	1		0.002538071	0.001658375	0
Mycoavidus	0	0.002695418	0.647557185	0.805303313	0	1		0.002538071	0.001658375	0
Diaminobutyricibacter	0	0.002695418	0.647557185	0.805303313	0	1		0	0.001658375	0.001869159
Fonticella	0	0.002695418	0.647557185	0.805303313	0	1		0	0	0.003738318
Ezakiella	0	0.002695418	0.647557185	0.805303313	0	1		0	0.00331675	0
Streptomonospora	0	0.002695418	0.647557185	0.805303313	0	1		0.002538071	0	0.001869159
Granulicoccus	0	0.002695418	0.647557185	0.805303313	0	1		0	0.001658375	0.001869159
Sphaerobacter	0	0.002695418	0.647557185	0.805303313	0	1		0.002538071	0	0.001869159
Oleisolibacter	0	0.002695418	0.647557185	0.805303313	0	1		0.002538071	0	0.001869159
Zavarzinella	0	0.002695418	0.647557185	0.805303313	0	1		0	0.001658375	0.001869159
Pimelobacter	0	0.002695418	0.647557185	0.805303313	0	1		0.002538071	0.001658375	0
Variibacter	0	0.002695418	0.647557185	0.805303313	0	1		0	0.001658375	0.001869159
Rariglobus	0	0.002695418	0.647557185	0.805303313	0	1		0	0.001658375	0.001869159
Phormidium	0	0.002695418	0.647557185	0.805303313	0	1		0	0.00331675	0
Moorena	0	0.002695418	0.647557185	0.805303313	0	1		0.002538071	0	0.001869159
Kerstersia	0	0.002695418	0.647557185	0.805303313	0	1		0.002538071	0	0.001869159
Marihabitans	0	0.002695418	0.647557185	0.805303313	0	1		0.005076142	0	0
Thiosulfativibrio	0	0.002695418	0.647557185	0.805303313	0	1		0	0.001658375	0.001869159
Varunaivibrio	0	0.002695418	0.647557185	0.805303313	0	1		0	0.001658375	0.001869159
Microcystis	0	0.002695418	0.647557185	0.805303313	0	1		0	0.00331675	0
Frigidibacter	0	0.002695418	0.647557185	0.805303313	0	1		0	0.001658375	0.001869159
Prosthecobacter	0	0.002695418	0.647557185	0.805303313	0	1		0	0.001658375	0.001869159
Methyloceanibacter	0	0.002695418	0.647557185	0.805303313	0	1		0.002538071	0.001658375	0
Saccharothrix	0	0.002695418	0.647557185	0.805303313	0	1		0.002538071	0.001658375	0.001869159
Hoyosella	0	0.002695418	0.647557185	0.805303313	0	1		0	0.00331675	0
Novacetimonas	0	0.002695418	0.647557185	0.805303313	0	1		0.005076142	0	0
Fusibacter	0	0.002695418	0.647557185	0.805303313	0	1		0.002538071	0.001658375	0
Nodosilinea	0	0.002695418	0.647557185	0.805303313	0	1		0	0.00331675	0
Chitinimonas	0	0.002695418	0.647557185	0.805303313	0	1		0	0.00331675	0
Anaerosphaera	0	0.002695418	0.647557185	0.805303313	0	1		0	0.001658375	0.003738318
Rubrimonas	0	0.002695418	0.647557185	0.805303313	0	1		0	0.001658375	0.001869159
Roseococcus	0	0.002695418	0.647557185	0.805303313	0	1		0	0	0.003738318
Chroogloeocystis	0	0.002695418	0.647557185	0.805303313	0	1		0	0.00331675	0
Franklinella	0	0.002695418	0.647557185	0.805303313	0	1		0	0	0.003738318
Liquorilactobacillus	0	0.002695418	0.647557185	0.805303313	0	1		0	0.001658375	0.003738318
Konateibacter	0	0.002695418	0.647557185	0.805303313	0	1		0	0.001658375	0.001869159
Pseudaminobacter	0	0.002695418	0.647557185	0.805303313	0	1		0.002538071	0.001658375	0
Boudabousia	0	0.002695418	0.647557185	0.805303313	0	1		0	0.001658375	0.001869159
Prosthecomicrobium	0	0.002695418	0.647557185	0.805303313	0	1		0	0.00331675	0
Reyranella	0	0.002695418	0.647557185	0.805303313	0	1		0.002538071	0	0.001869159
Pelistega	0	0.002695418	0.647557185	0.805303313	0	1		0	0.001658375	0.001869159
Zymobacter	0	0.002695418	0.647557185	0.805303313	0	1		0	0.001658375	0.001869159
Oleiharenicola	0	0.002695418	0.647557185	0.805303313	0	1		0.002538071	0	0.001869159
Cnuella	0	0.002695418	0.647557185	0.805303313	0	1		0	0.00331675	0
Stenoxybacter	0	0.002695418	0.647557185	0.805303313	0	1		0	0.001658375	0.001869159
Roseitranquillus	0	0.002695418	0.647557185	0.805303313	0	1		0.002538071	0.001658375	0
Pradoshia	0	0.002695418	0.647557185	0.805303313	0	1		0.002538071	0.001658375	0
Actinophytocola	0	0.002695418	0.647557185	0.805303313	0	1		0.002538071	0	0.001869159
Acaryochloris	0	0.002695418	0.647557185	0.805303313	0	1		0	0.001658375	0.001869159
Acidibrevibacterium	0	0.002695418	0.647557185	0.805303313	0	1		0	0.001658375	0.001869159
Allokutzneria	0	0.002695418	0.647557185	0.805303313	0	1		0.002538071	0.001658375	0
Paraperlucidibaca	0	0.002695418	0.647557185	0.805303313	0	1		0	0	0.003738318
Amylolactobacillus	0	0.002695418	0.647557185	0.805303313	0	1		0	0	0.003738318
Actirhodobacter	0	0.002695418	0.647557185	0.805303313	0	1		0	0.001658375	0.001869159
Niveibacterium	0	0.002695418	0.647557185	0.805303313	0	1		0.002538071	0	0.001869159
Paenirhodobacter	0	0.002695418	0.647557185	0.805303313	0	1		0.002538071	0	0.001869159
Polynucleobacter	0	0.002695418	0.647557185	0.805303313	0	1		0	0.001658375	0.001869159
Leptolyngbya	0	0.002695418	0.647557185	0.805303313	0	1		0	0.001658375	0.001869159
Fimbriimonas	0	0.002695418	0.647557185	0.805303313	0	1		0	0.001658375	0.001869159
Aquamicrobium	0	0.002695418	0.647557185	0.805303313	0	1		0	0.001658375	0.001869159
Methylicorpusculum	0	0.002695418	0.647557185	0.805303313	0	1		0	0	0.003738318
Cnuibacter	0	0.002695418	0.647557185	0.805303313	0	1		0	0.001658375	0.001869159
Dysosmobacter	0	0.002695418	0.647557185	0.805303313	0	1		0.002538071	0	0.001869159
Tetzosporium	0	0.002695418	0.647557185	0.805303313	0	1		0	0.001658375	0.001869159
Pseudogracilibacillus	0	0.002695418	0.647557185	0.805303313	0	1		0.002538071	0	0.001869159
Saezia	0	0.002695418	0.647557185	0.805303313	0	1		0	0.001658375	0.001869159
Albibacterium	0	0.002695418	0.647557185	0.805303313	0	1		0.002538071	0.001658375	0
Halpernia	0	0.002695418	0.647557185	0.805303313	0	1		0	0	0.003738318
Lichenicoccus	0	0.002695418	0.647557185	0.805303313	0	1		0.005076142	0	0
Anatilimnocola	0	0.002695418	0.647557185	0.805303313	0	1		0.002538071	0	0.001869159
Lonsdalea	0	0.002695418	0.647557185	0.805303313	0	1		0	0.001658375	0.001869159
Advenella	0	0.002695418	0.647557185	0.805303313	0	1		0.002538071	0	0.001869159
Polycyclovorans	0	0.002695418	0.647557185	0.805303313	0	1		0	0.001658375	0.001869159
Aciditerrimonas	0	0.002695418	0.647557185	0.805303313	0	1		0.002538071	0.001658375	0
Roseibium	0	0.002695418	0.647557185	0.805303313	0	1		0	0.001658375	0.001869159
Eikenella	0	0.002695418	0.647557185	0.805303313	0	1		0.002538071	0	0.001869159
Anaeromyxobacter	0	0.002695418	0.647557185	0.805303313	0	1		0.002538071	0	0.001869159
Lactimicrobium	0	0.002695418	0.647557185	0.805303313	0	1		0.002538071	0.001658375	0
Solirhodobacter	0	0.002695418	0.647557185	0.805303313	0	1		0.002538071	0.001658375	0
Edaphovirga	0	0.002695418	0.647557185	0.805303313	0	1		0.002538071	0	0.001869159
Elizabethkingia	0	0.002695418	0.647557185	0.805303313	0	1		0	0	0.003738318
Marinococcus	0	0.002695418	0.647557185	0.805303313	0	1		0	0.001658375	0.001869159
Galbibacter	0	0.002695418	0.647557185	0.805303313	0	1		0	0	0.003738318
Amnimonas	0	0.002695418	0.647557185	0.805303313	0	1		0.002538071	0.001658375	0
Phascolarctobacterium	0	0.002695418	0.647557185	0.805303313	0	1		0	0.00331675	0
Saccharomonospora	0	0.002695418	0.647557185	0.805303313	0	1		0	0.00331675	0
Actinomarinicola	0	0.002695418	0.647557185	0.805303313	0	1		0	0.001658375	0.001869159
Isobaculum	0	0.002695418	0.647557185	0.805303313	0	1		0.005076142	0	0
Pseudomethylobacillus	0	0.002695418	0.647557185	0.805303313	0	1		0.002538071	0	0.001869159
Maritalea	0	0.002695418	0.647557185	0.805303313	0	1		0	0.001658375	0.001869159
Paracraurococcus	0	0.002695418	0.647557185	0.805303313	0	1		0	0.00331675	0
Seohaeicola	0	0.002695418	0.647557185	0.805303313	0	1		0.002538071	0.001658375	0
Compostimonas	0	0.002695418	0.647557185	0.805303313	0	1		0.002538071	0.001658375	0
Thermanaerosceptrum	0	0.002695418	0.647557185	0.805303313	0	1		0	0.00331675	0
Mangrovibacillus	0	0.002695418	0.647557185	0.805303313	0	1		0	0.00331675	0
Dactylosporangium	0	0.002695418	0.647557185	0.805303313	0	1		0.002538071	0.001658375	0
Simiduia	0	0.002695418	0.647557185	0.805303313	0	1		0.002538071	0	0.001869159
Kovacikia	0	0.002695418	0.647557185	0.805303313	0	1		0.002538071	0	0.001869159
Raineya	0	0.002695418	0.647557185	0.805303313	0	1		0	0.001658375	0.001869159
Moheibacter	0	0.002695418	0.647557185	0.805303313	0	1		0	0.001658375	0.001869159
Thermophilibacter	0	0.002695418	0.647557185	0.805303313	0	1		0	0	0.003738318
Trebonia	0	0.002695418	0.647557185	0.805303313	0	1		0	0	0.003738318
Kangsaoukella	0	0.002695418	0.647557185	0.805303313	0	1		0.002538071	0	0.001869159
Lottiidibacillus	0	0.002695418	0.647557185	0.805303313	0	1		0.002538071	0	0.001869159
Neptunomonas	0	0.002695418	0.647557185	0.805303313	0	1		0.002538071	0	0.001869159
Planctomicrobium	0	0.002695418	0.647557185	0.805303313	0	1		0	0.001658375	0.001869159
Endobacter	0	0.002695418	0.647557185	0.805303313	0	1		0	0.001658375	0.001869159
Niveispirillum	0	0.002695418	0.647557185	0.805303313	0	1		0.002538071	0.001658375	0
Thiothrix	0	0.002695418	0.647557185	0.805303313	0	1		0	0.001658375	0.001869159
Azonexus	0	0.002695418	0.647557185	0.805303313	0	1		0	0.00331675	0
Branchiibius	0	0.002695418	0.647557185	0.805303313	0	1		0.002538071	0.001658375	0
Mycolicibacter	0	0.002695418	0.647557185	0.805303313	0	1		0	0	0.003738318
Uliginosibacterium	0	0.002695418	0.647557185	0.805303313	0	1		0	0.001658375	0.001869159
Snodgrassella	0	0.002695418	0.647557185	0.805303313	0	1		0	0.00331675	0
Sulfurimicrobium	0	0.001347709	0.804827366	0.805303313	0	1		0.002538071	0	0
Falsiroseomonas	0	0.001347709	0.804827366	0.805303313	0	1		0	0.001658375	0
Sinirhodobacter	0	0.001347709	0.804827366	0.805303313	0	1		0.002538071	0	0
Cystobacter	0	0.001347709	0.804827366	0.805303313	0	1		0	0.001658375	0
Paradevosia	0	0.001347709	0.804827366	0.805303313	0	1		0	0	0.001869159
Mobilisporobacter	0	0.001347709	0.804827366	0.805303313	0	1		0	0.001658375	0
Desulfitobacterium	0	0.001347709	0.804827366	0.805303313	0	1		0	0	0.001869159
Hassallia	0	0.001347709	0.804827366	0.805303313	0	1		0.002538071	0	0
Kushneria	0	0.001347709	0.804827366	0.805303313	0	1		0.002538071	0	0
Herbihabitans	0	0.001347709	0.804827366	0.805303313	0	1		0.002538071	0	0
Pseudogemmobacter	0	0.001347709	0.804827366	0.805303313	0	1		0.002538071	0	0
Pseudidiomarina	0	0.001347709	0.804827366	0.805303313	0	1		0	0.001658375	0
Thioclava	0	0.001347709	0.804827366	0.805303313	0	1		0	0.001658375	0
Moritella	0	0.001347709	0.804827366	0.805303313	0	1		0	0.001658375	0
Kaistia	0	0.001347709	0.804827366	0.805303313	0	1		0	0.001658375	0
Faecalicoccus	0	0.001347709	0.804827366	0.805303313	0	1		0	0	0.001869159
Aeribacillus	0	0.001347709	0.804827366	0.805303313	0	1		0.002538071	0	0
Sulfuricella	0	0.001347709	0.804827366	0.805303313	0	1		0.002538071	0	0
Kineothrix	0	0.001347709	0.804827366	0.805303313	0	1		0.002538071	0	0
Actinoallomurus	0	0.001347709	0.804827366	0.805303313	0	1		0	0	0.001869159
Stigmatella	0	0.001347709	0.804827366	0.805303313	0	1		0	0.001658375	0
Thiospirillum	0	0.001347709	0.804827366	0.805303313	0	1		0.002538071	0	0
Acetoanaerobium	0	0.001347709	0.804827366	0.805303313	0	1		0	0	0.001869159
Thiorhodospira	0	0.001347709	0.804827366	0.805303313	0	1		0	0.001658375	0
Thermoactinomyces	0	0.001347709	0.804827366	0.805303313	0	1		0	0.001658375	0
Thiogranum	0	0.001347709	0.804827366	0.805303313	0	1		0	0.001658375	0
Segniliparus	0	0.001347709	0.804827366	0.805303313	0	1		0	0.001658375	0
Leptodesmis	0	0.001347709	0.804827366	0.805303313	0	1		0.002538071	0	0
Paraflavitalea	0	0.001347709	0.804827366	0.805303313	0	1		0	0	0.001869159
Longilinea	0	0.001347709	0.804827366	0.805303313	0	1		0	0.001658375	0
Halobacillus	0	0.001347709	0.804827366	0.805303313	0	1		0	0.001658375	0
Agaricicola	0	0.001347709	0.804827366	0.805303313	0	1		0	0.001658375	0
Tyzzerella	0	0.001347709	0.804827366	0.805303313	0	1		0.002538071	0	0
Furfurilactobacillus	0	0.001347709	0.804827366	0.805303313	0	1		0	0	0.001869159
Desulfofundulus	0	0.001347709	0.804827366	0.805303313	0	1		0	0.001658375	0
Brachyspira	0	0.001347709	0.804827366	0.805303313	0	1		0	0.001658375	0.001869159
Leptothermofonsia	0	0.001347709	0.804827366	0.805303313	0	1		0.002538071	0	0
Alkalihalophilus	0	0.001347709	0.804827366	0.805303313	0	1		0	0	0.001869159
Allisonella	0	0.001347709	0.804827366	0.805303313	0	1		0	0.001658375	0
Afifella	0	0.001347709	0.804827366	0.805303313	0	1		0	0	0.001869159
Neofamilia	0	0.001347709	0.804827366	0.805303313	0	1		0	0.001658375	0
Opitutus	0	0.001347709	0.804827366	0.805303313	0	1		0	0.001658375	0
Methylotetracoccus	0	0.001347709	0.804827366	0.805303313	0	1		0	0.001658375	0
Alkalibacillus	0	0.001347709	0.804827366	0.805303313	0	1		0	0.001658375	0
Bavariicoccus	0	0.001347709	0.804827366	0.805303313	0	1		0	0	0.001869159
Ephemeroptericola	0	0.001347709	0.804827366	0.805303313	0	1		0	0	0.001869159
Nisaea	0	0.001347709	0.804827366	0.805303313	0	1		0	0	0.001869159
Sinobaca	0	0.001347709	0.804827366	0.805303313	0	1		0	0	0.001869159
Puniceibacterium	0	0.001347709	0.804827366	0.805303313	0	1		0.002538071	0	0
Salinibacillus	0	0.001347709	0.804827366	0.805303313	0	1		0.002538071	0	0
Natronospirillum	0	0.001347709	0.804827366	0.805303313	0	1		0	0.001658375	0
Novipirellula	0	0.001347709	0.804827366	0.805303313	0	1		0.002538071	0	0
Formosimonas	0	0.001347709	0.804827366	0.805303313	0	1		0.002538071	0	0
Succinatimonas	0	0.001347709	0.804827366	0.805303313	0	1		0	0	0.001869159
Haloferula	0	0.001347709	0.804827366	0.805303313	0	1		0	0	0.001869159
Gulbenkiania	0	0.001347709	0.804827366	0.805303313	0	1		0	0	0.001869159
Sulfuricurvum	0	0.001347709	0.804827366	0.805303313	0	1		0	0	0.001869159
Acidihalobacter	0	0.001347709	0.804827366	0.805303313	0	1		0.002538071	0	0
Woeseia	0	0.001347709	0.804827366	0.805303313	0	1		0	0.001658375	0
Thermomonospora	0	0.001347709	0.804827366	0.805303313	0	1		0	0.001658375	0
Jeongeupia	0	0.001347709	0.804827366	0.805303313	0	1		0	0.001658375	0
Pseudobacteriovorax	0	0.001347709	0.804827366	0.805303313	0	1		0	0	0.001869159
Butyricicoccus	0	0.001347709	0.804827366	0.805303313	0	1		0.002538071	0	0.001869159
Actibacterium	0	0.001347709	0.804827366	0.805303313	0	1		0	0.001658375	0
Faecalicatena	0	0.001347709	0.804827366	0.805303313	0	1		0	0	0.001869159
Georgfuchsia	0	0.001347709	0.804827366	0.805303313	0	1		0.002538071	0	0
Evtepia	0	0.001347709	0.804827366	0.805303313	0	1		0	0.001658375	0
Caproicibacter	0	0.001347709	0.804827366	0.805303313	0	1		0	0.001658375	0
Vitreimonas	0	0.001347709	0.804827366	0.805303313	0	1		0	0.001658375	0
Salinimonas	0	0.001347709	0.804827366	0.805303313	0	1		0.002538071	0	0
Thermobrachium	0	0.001347709	0.804827366	0.805303313	0	1		0	0.001658375	0
Massilistercora	0	0.001347709	0.804827366	0.805303313	0	1		0	0.001658375	0
Auritidibacter	0	0.001347709	0.804827366	0.805303313	0	1		0	0	0.001869159
Limoniibacter	0	0.001347709	0.804827366	0.805303313	0	1		0	0.001658375	0
Sulfurivermis	0	0.001347709	0.804827366	0.805303313	0	1		0.002538071	0	0
Mediterranea	0	0.001347709	0.804827366	0.805303313	0	1		0	0	0.001869159
Pseudohoeflea	0	0.001347709	0.804827366	0.805303313	0	1		0	0	0.001869159
Virgisporangium	0	0.001347709	0.804827366	0.805303313	0	1		0	0.001658375	0
Aquabacter	0	0.001347709	0.804827366	0.805303313	0	1		0	0	0.001869159
Prauserella	0	0.001347709	0.804827366	0.805303313	0	1		0	0.001658375	0
Sporocytophaga	0	0.001347709	0.804827366	0.805303313	0	1		0	0.001658375	0
Affinibrenneria	0	0.001347709	0.804827366	0.805303313	0	1		0	0.001658375	0
Sorangium	0	0.001347709	0.804827366	0.805303313	0	1		0	0.001658375	0
Thermaerobacter	0	0.001347709	0.804827366	0.805303313	0	1		0	0.001658375	0
Hydrogenothermus	0	0.001347709	0.804827366	0.805303313	0	1		0.002538071	0	0
Magnetofaba	0	0.001347709	0.804827366	0.805303313	0	1		0.002538071	0	0
Blastochloris	0	0.001347709	0.804827366	0.805303313	0	1		0	0	0.001869159
Oleibacter	0	0.001347709	0.804827366	0.805303313	0	1		0	0	0.001869159
Terricaulis	0	0.001347709	0.804827366	0.805303313	0	1		0	0	0.001869159
Frigoriglobus	0	0.001347709	0.804827366	0.805303313	0	1		0	0	0.001869159
Thiomicrospira	0	0.001347709	0.804827366	0.805303313	0	1		0	0.001658375	0
Margalitia	0	0.001347709	0.804827366	0.805303313	0	1		0	0	0.001869159
Thalassorhabdomicrobium	0	0.001347709	0.804827366	0.805303313	0	1		0.002538071	0	0
Pseudosporangium	0	0.001347709	0.804827366	0.805303313	0	1		0.002538071	0	0
Haematospirillum	0	0.001347709	0.804827366	0.805303313	0	1		0	0.001658375	0
Garicola	0	0.001347709	0.804827366	0.805303313	0	1		0	0.001658375	0
Youhaiella	0	0.001347709	0.804827366	0.805303313	0	1		0.002538071	0	0
Fredinandcohnia	0	0.001347709	0.804827366	0.805303313	0	1		0	0.001658375	0
Longirhabdus	0	0.001347709	0.804827366	0.805303313	0	1		0	0	0.001869159
Pseudoxanthobacter	0	0.001347709	0.804827366	0.805303313	0	1		0	0	0.001869159
Pygmaiobacter	0	0.001347709	0.804827366	0.805303313	0	1		0	0	0.001869159
Wocania	0	0.001347709	0.804827366	0.805303313	0	1		0	0	0.001869159
Falseniella	0	0.001347709	0.804827366	0.805303313	0	1		0	0	0.001869159
Pseudochrobactrum	0	0.001347709	0.804827366	0.805303313	0	1		0	0	0.001869159
Dinghuibacter	0	0.001347709	0.804827366	0.805303313	0	1		0	0.001658375	0
Malaciobacter	0	0.001347709	0.804827366	0.805303313	0	1		0	0.001658375	0
Ciceribacter	0	0.001347709	0.804827366	0.805303313	0	1		0	0.001658375	0
Amazonocrinis	0	0.001347709	0.804827366	0.805303313	0	1		0	0.001658375	0
Methylovulum	0	0.001347709	0.804827366	0.805303313	0	1		0	0.001658375	0
Acrocarpospora	0	0.001347709	0.804827366	0.805303313	0	1		0	0.001658375	0
Alkalispirochaeta	0	0.001347709	0.804827366	0.805303313	0	1		0	0.001658375	0
Robertkochia	0	0.001347709	0.804827366	0.805303313	0	1		0	0.001658375	0
Basilea	0	0.001347709	0.804827366	0.805303313	0	1		0	0.001658375	0
Colibacter	0	0.001347709	0.804827366	0.805303313	0	1		0	0	0.001869159
Nubsella	0	0.001347709	0.804827366	0.805303313	0	1		0	0	0.001869159
Cardinium	0	0.001347709	0.804827366	0.805303313	0	1		0	0.001658375	0
Mordavella	0	0.001347709	0.804827366	0.805303313	0	1		0	0	0.001869159
Methylogaea	0	0.001347709	0.804827366	0.805303313	0	1		0.002538071	0	0
Monaibacterium	0	0.001347709	0.804827366	0.805303313	0	1		0.002538071	0	0
Intestinibacillus	0	0.001347709	0.804827366	0.805303313	0	1		0.002538071	0	0
Ensifer	0	0.001347709	0.804827366	0.805303313	0	1		0.002538071	0	0
Ruthenibacterium	0	0.001347709	0.804827366	0.805303313	0	1		0	0	0.001869159
Pyxidicoccus	0	0.001347709	0.804827366	0.805303313	0	1		0	0.001658375	0
Paenochrobactrum	0	0.001347709	0.804827366	0.805303313	0	1		0	0	0.001869159
Glaesserella	0	0.001347709	0.804827366	0.805303313	0	1		0	0.001658375	0
Pinisolibacter	0	0.001347709	0.804827366	0.805303313	0	1		0.002538071	0	0
Thermobacillus	0	0.001347709	0.804827366	0.805303313	0	1		0.002538071	0	0
Litoribacter	0	0.001347709	0.804827366	0.805303313	0	1		0	0.001658375	0
Facilibium	0	0.001347709	0.804827366	0.805303313	0	1		0	0.001658375	0
Arsukibacterium	0	0.001347709	0.804827366	0.805303313	0	1		0	0.001658375	0
Desertibacillus	0	0.001347709	0.804827366	0.805303313	0	1		0	0	0.001869159
Tepidiforma	0	0.001347709	0.804827366	0.805303313	0	1		0	0	0.001869159
Erysipelatoclostridium	0	0.001347709	0.804827366	0.805303313	0	1		0	0	0.001869159
Aquisphaera	0	0.001347709	0.804827366	0.805303313	0	1		0	0	0.001869159
Ferrimicrobium	0	0.001347709	0.804827366	0.805303313	0	1		0	0.001658375	0
Dysgonomonas	0	0.001347709	0.804827366	0.805303313	0	1		0	0	0.001869159
Dactylococcopsis	0	0.001347709	0.804827366	0.805303313	0	1		0	0.001658375	0
Murdochiella	0	0.001347709	0.804827366	0.805303313	0	1		0	0.001658375	0
Sellimonas	0	0.001347709	0.804827366	0.805303313	0	1		0	0	0.001869159
Hazenella	0	0.001347709	0.804827366	0.805303313	0	1		0.002538071	0	0
Muribaculum	0	0.001347709	0.804827366	0.805303313	0	1		0	0.001658375	0
Chroococcidiopsis	0	0.001347709	0.804827366	0.805303313	0	1		0	0.001658375	0
Komagataeibacter	0	0.001347709	0.804827366	0.805303313	0	1		0.002538071	0	0
Notoacmeibacter	0	0.001347709	0.804827366	0.805303313	0	1		0	0.001658375	0
Marivirga	0	0.001347709	0.804827366	0.805303313	0	1		0	0	0.001869159
Halorhodospira	0	0.001347709	0.804827366	0.805303313	0	1		0.002538071	0	0
Paratractidigestivibacter	0	0.001347709	0.804827366	0.805303313	0	1		0.002538071	0	0
Palleronia	0	0.001347709	0.804827366	0.805303313	0	1		0	0.001658375	0
Permianibacter	0	0.001347709	0.804827366	0.805303313	0	1		0	0	0.001869159
Myceligenerans	0	0.001347709	0.804827366	0.805303313	0	1		0	0	0.001869159
Kutzneria	0	0.001347709	0.804827366	0.805303313	0	1		0.002538071	0	0
Crinalium	0	0.001347709	0.804827366	0.805303313	0	1		0	0.001658375	0
Haloactinopolyspora	0	0.001347709	0.804827366	0.805303313	0	1		0.002538071	0	0
Panacibacter	0	0.001347709	0.804827366	0.805303313	0	1		0	0.001658375	0
Thermohalobaculum	0	0.001347709	0.804827366	0.805303313	0	1		0.002538071	0	0
Negativicoccus	0	0.001347709	0.804827366	0.805303313	0	1		0	0.001658375	0
Terracidiphilus	0	0.001347709	0.804827366	0.805303313	0	1		0	0	0.001869159
Methyloterricola	0	0.001347709	0.804827366	0.805303313	0	1		0	0.001658375	0
Silicimonas	0	0.001347709	0.804827366	0.805303313	0	1		0.002538071	0	0
Phocoenobacter	0	0.001347709	0.804827366	0.805303313	0	1		0	0.001658375	0
Bogoriella	0	0.001347709	0.804827366	0.805303313	0	1		0	0	0.001869159
Pannonibacter	0	0.001347709	0.804827366	0.805303313	0	1		0	0.001658375	0
Leeia	0	0.001347709	0.804827366	0.805303313	0	1		0	0.001658375	0
Balneicella	0	0.001347709	0.804827366	0.805303313	0	1		0	0	0.001869159
Secundilactobacillus	0	0.001347709	0.804827366	0.805303313	0	1		0	0	0.001869159
Anaerosacchariphilus	0	0.001347709	0.804827366	0.805303313	0	1		0	0.001658375	0
Volucribacter	0	0.001347709	0.804827366	0.805303313	0	1		0.002538071	0	0
Lyngbya	0	0.001347709	0.804827366	0.805303313	0	1		0.002538071	0	0
Terrimesophilobacter	0	0.001347709	0.804827366	0.805303313	0	1		0	0	0.001869159
Sporichthya	0	0.001347709	0.804827366	0.805303313	0	1		0	0.001658375	0
Risungbinella	0	0.001347709	0.804827366	0.805303313	0	1		0.002538071	0	0
Ochrobactrum	0	0.001347709	0.804827366	0.805303313	0	1		0	0	0.001869159
Lucifera	0	0.001347709	0.804827366	0.805303313	0	1		0	0	0.001869159
Formosa	0	0.001347709	0.804827366	0.805303313	0	1		0	0.001658375	0
Methanotrophic	0	0.001347709	0.804827366	0.805303313	0	1		0	0	0.001869159
Sphaerimonospora	0	0.001347709	0.804827366	0.805303313	0	1		0.002538071	0	0
Coralloluteibacterium	0	0.001347709	0.804827366	0.805303313	0	1		0	0.001658375	0
Lacunisphaera	0	0.001347709	0.804827366	0.805303313	0	1		0	0.001658375	0
Desulfomicrobium	0	0.001347709	0.804827366	0.805303313	0	1		0	0.001658375	0
Streptacidiphilus	0	0.001347709	0.804827366	0.805303313	0	1		0	0	0.001869159
Lentimicrobium	0	0.001347709	0.804827366	0.805303313	0	1		0	0.001658375	0
Fulvivirga	0	0.001347709	0.804827366	0.805303313	0	1		0	0.001658375	0
Terrihabitans	0	0.001347709	0.804827366	0.805303313	0	1		0	0	0.001869159
Roseimaritima	0	0.001347709	0.804827366	0.805303313	0	1		0.002538071	0	0
Pseudoteredinibacter	0	0.001347709	0.804827366	0.805303313	0	1		0	0	0.001869159
Pacificispira	0	0.001347709	0.804827366	0.805303313	0	1		0	0.001658375	0
Samsonia	0	0.001347709	0.804827366	0.805303313	0	1		0.002538071	0	0
Sediminihaliea	0	0.001347709	0.804827366	0.805303313	0	1		0.002538071	0	0
Ereboglobus	0	0.001347709	0.804827366	0.805303313	0	1		0	0.001658375	0
Ahniella	0	0.001347709	0.804827366	0.805303313	0	1		0	0.001658375	0
Actinopolymorpha	0	0.001347709	0.804827366	0.805303313	0	1		0.002538071	0	0
Gallaecimonas	0	0.001347709	0.804827366	0.805303313	0	1		0	0	0.001869159
Caenibacillus	0	0.001347709	0.804827366	0.805303313	0	1		0	0	0.001869159
Smaragdicoccus	0	0.001347709	0.804827366	0.805303313	0	1		0.002538071	0	0
Arachidicoccus	0	0.001347709	0.804827366	0.805303313	0	1		0	0.001658375	0
Defluviicoccus	0	0.001347709	0.804827366	0.805303313	0	1		0	0.001658375	0
Capillibacterium	0	0.001347709	0.804827366	0.805303313	0	1		0	0	0.001869159
Leptothoe	0	0.001347709	0.804827366	0.805303313	0	1		0	0.001658375	0
Pseudorhodobacter	0	0.001347709	0.804827366	0.805303313	0	1		0	0.001658375	0
Streptobacillus	0	0.001347709	0.804827366	0.805303313	0	1		0	0	0.001869159
Sulfuriferula	0	0.001347709	0.804827366	0.805303313	0	1		0	0	0.001869159
Succinispira	0	0.001347709	0.804827366	0.805303313	0	1		0	0.001658375	0
Actinocrispum	0	0.001347709	0.804827366	0.805303313	0	1		0	0	0.001869159
Egicoccus	0	0.001347709	0.804827366	0.805303313	0	1		0	0	0.001869159
Peptococcus	0	0.001347709	0.804827366	0.805303313	0	1		0	0	0.001869159
Marimonas	0	0.001347709	0.804827366	0.805303313	0	1		0	0	0.001869159
Acidomonas	0	0.001347709	0.804827366	0.805303313	0	1		0	0.001658375	0
Chelativorans	0	0.001347709	0.804827366	0.805303313	0	1		0	0	0.001869159
Actinorugispora	0	0.001347709	0.804827366	0.805303313	0	1		0	0.001658375	0
Oryzomicrobium	0	0.001347709	0.804827366	0.805303313	0	1		0.002538071	0	0
Falsigemmobacter	0	0.001347709	0.804827366	0.805303313	0	1		0	0	0.001869159
Fructilactobacillus	0	0.001347709	0.804827366	0.805303313	0	1		0	0.001658375	0
Methylocaldum	0	0.001347709	0.804827366	0.805303313	0	1		0	0	0.001869159
Millisia	0	0.001347709	0.804827366	0.805303313	0	1		0	0	0.001869159
Psychroflexus	0	0.001347709	0.804827366	0.805303313	0	1		0	0	0.001869159
Sulfurisoma	0	0.001347709	0.804827366	0.805303313	0	1		0	0	0.001869159
Soonwooa	0	0.001347709	0.804827366	0.805303313	0	1		0	0.001658375	0
Variimorphobacter	0	0.001347709	0.804827366	0.805303313	0	1		0.002538071	0	0
Cypionkella	0	0.001347709	0.804827366	0.805303313	0	1		0	0.001658375	0.001869159
Parashewanella	0	0.001347709	0.804827366	0.805303313	0	1		0	0	0.001869159
Fertoeibacter	0	0.001347709	0.804827366	0.805303313	0	1		0.002538071	0	0
Fournierella	0	0.001347709	0.804827366	0.805303313	0	1		0.002538071	0	0
Methyloferula	0	0.001347709	0.804827366	0.805303313	0	1		0	0	0.001869159
Rhodobium	0	0.001347709	0.804827366	0.805303313	0	1		0	0.001658375	0
Solitalea	0	0.001347709	0.804827366	0.805303313	0	1		0	0	0.001869159
Solobacterium	0	0.001347709	0.804827366	0.805303313	0	1		0.002538071	0	0
Actinopolyspora	0	0.001347709	0.804827366	0.805303313	0	1		0.002538071	0	0
Thermorudis	0	0.001347709	0.804827366	0.805303313	0	1		0	0.001658375	0
Allorhizocola	0	0.001347709	0.804827366	0.805303313	0	1		0	0.001658375	0
Haematomicrobium	0	0.001347709	0.804827366	0.805303313	0	1		0	0.001658375	0
Flavipsychrobacter	0	0.001347709	0.804827366	0.805303313	0	1		0	0.001658375	0
Desulfuromusa	0	0.001347709	0.804827366	0.805303313	0	1		0	0.001658375	0
Plasticicumulans	0	0.001347709	0.804827366	0.805303313	0	1		0	0	0.001869159
Alistipes	0	0.001347709	0.804827366	0.805303313	0	1		0	0	0.001869159
Oceanisphaera	0	0.001347709	0.804827366	0.805303313	0	1		0	0.001658375	0
Allobranchiibius	0	0.001347709	0.804827366	0.805303313	0	1		0	0	0.001869159
Oligella	0	0.001347709	0.804827366	0.805303313	0	1		0.002538071	0	0
Agarivorans	0	0.001347709	0.804827366	0.805303313	0	1		0	0.001658375	0
Ventosimonas	0	0.001347709	0.804827366	0.805303313	0	1		0.002538071	0	0
Gemmatimonas	0	0.001347709	0.804827366	0.805303313	0	1		0.002538071	0	0
Vandammella	0	0.001347709	0.804827366	0.805303313	0	1		0	0	0.001869159
Alpinimonas	0	0.001347709	0.804827366	0.805303313	0	1		0.002538071	0	0
Pistricoccus	0	0.001347709	0.804827366	0.805303313	0	1		0	0	0.001869159
Paeniclostridium	0	0.001347709	0.804827366	0.805303313	0	1		0	0	0.001869159
Pseudanabaena	0	0.001347709	0.804827366	0.805303313	0	1		0.002538071	0.001658375	0.001869159
Pseudocnuella	0	0.001347709	0.804827366	0.805303313	0	1		0	0.001658375	0
Terrimonas	0	0.001347709	0.804827366	0.805303313	0	1		0	0.001658375	0
Phnomibacter	0	0.001347709	0.804827366	0.805303313	0	1		0	0.001658375	0
Atopococcus	0	0.001347709	0.804827366	0.805303313	0	1		0.002538071	0	0
Mongoliitalea	0	0.001347709	0.804827366	0.805303313	0	1		0	0	0.001869159
Buchananella	0	0.001347709	0.804827366	0.805303313	0	1		0.002538071	0	0
Saccharicrinis	0	0.001347709	0.804827366	0.805303313	0	1		0	0	0.001869159
Szabonella	0	0.001347709	0.804827366	0.805303313	0	1		0	0.001658375	0
Oscillibacter	0	0.001347709	0.804827366	0.805303313	0	1		0	0.001658375	0
Peteryoungia	0	0.001347709	0.804827366	0.805303313	0	1		0	0	0.001869159
Aestuariicella	0	0.001347709	0.804827366	0.805303313	0	1		0	0.001658375	0
Gallalistipes	0	0.001347709	0.804827366	0.805303313	0	1		0	0	0.001869159
Salibacterium	0	0.001347709	0.804827366	0.805303313	0	1		0	0	0.001869159
Drancourtella	0	0.001347709	0.804827366	0.805303313	0	1		0.002538071	0	0
Parapusillimonas	0	0.001347709	0.804827366	0.805303313	0	1		0	0	0.001869159
Lipingzhangella	0	0.001347709	0.804827366	0.805303313	0	1		0	0.001658375	0
Litoricola	0	0.001347709	0.804827366	0.805303313	0	1		0	0	0.001869159
Thiolapillus	0	0.001347709	0.804827366	0.805303313	0	1		0	0	0.001869159
Rehaibacterium	0	0.001347709	0.804827366	0.805303313	0	1		0	0	0.001869159
Thermobaculum	0	0.001347709	0.804827366	0.805303313	0	1		0	0.001658375	0
Oenococcus	0	0.001347709	0.804827366	0.805303313	0	1		0.002538071	0	0
Marinimicrobium	0	0.001347709	0.804827366	0.805303313	0	1		0	0	0.001869159
Aliivibrio	0	0.001347709	0.804827366	0.805303313	0	1		0.002538071	0	0
Muriiphilus	0	0.001347709	0.804827366	0.805303313	0	1		0.002538071	0	0
Chachezhania	0	0.001347709	0.804827366	0.805303313	0	1		0	0.001658375	0
Hespellia	0	0.001347709	0.804827366	0.805303313	0	1		0	0	0.001869159
Epibacterium	0	0.001347709	0.804827366	0.805303313	0	1		0	0.001658375	0
Haliscomenobacter	0	0.001347709	0.804827366	0.805303313	0	1		0.002538071	0	0
Allochromatium	0	0.001347709	0.804827366	0.805303313	0	1		0	0.001658375	0
Thiohalobacter	0	0.001347709	0.804827366	0.805303313	0	1		0.002538071	0	0
Fluviicoccus	0	0.001347709	0.804827366	0.805303313	0	1		0	0	0.001869159
Hoeflea	0	0.001347709	0.804827366	0.805303313	0	1		0.002538071	0	0
Consotaella	0	0.001347709	0.804827366	0.805303313	0	1		0	0	0.001869159
Gillisia	0	0.001347709	0.804827366	0.805303313	0	1		0	0	0.001869159
Olivibacter	0	0.001347709	0.804827366	0.805303313	0	1		0	0.001658375	0
Trueperella	0	0.001347709	0.804827366	0.805303313	0	1		0.002538071	0	0
Thermoflexibacter	0	0.001347709	0.804827366	0.805303313	0	1		0	0.001658375	0
Klugiella	0	0.001347709	0.804827366	0.805303313	0	1		0	0	0.001869159
Haloplasma	0	0.001347709	0.804827366	0.805303313	0	1		0	0.001658375	0
Tardibacter	0	0.001347709	0.804827366	0.805303313	0	1		0	0	0.001869159
Pinibacter	0	0.001347709	0.804827366	0.805303313	0	1		0.002538071	0	0
Saccharococcus	0	0.001347709	0.804827366	0.805303313	0	1		0	0	0.001869159
Anaerosporobacter	0	0.001347709	0.804827366	0.805303313	0	1		0	0	0.001869159
Flavilitoribacter	0	0.001347709	0.804827366	0.805303313	0	1		0	0	0.001869159
Pseudobacter	0	0.001347709	0.804827366	0.805303313	0	1		0	0	0.001869159
Rikenella	0	0.001347709	0.804827366	0.805303313	0	1		0	0.001658375	0
Entomohabitans	0	0.001347709	0.804827366	0.805303313	0	1		0	0	0.001869159
Inediibacterium	0	0.001347709	0.804827366	0.805303313	0	1		0	0.001658375	0
Beutenbergia	0	0.001347709	0.804827366	0.805303313	0	1		0.002538071	0	0
Thalassobacillus	0	0.001347709	0.804827366	0.805303313	0	1		0	0	0.001869159
Gynurincola	0	0.001347709	0.804827366	0.805303313	0	1		0.002538071	0	0
Cylindrospermopsis	0	0.001347709	0.804827366	0.805303313	0	1		0.002538071	0	0
Telmatospirillum	0	0.001347709	0.804827366	0.805303313	0	1		0	0	0.001869159
Roseivirga	0	0.001347709	0.804827366	0.805303313	0	1		0	0.001658375	0
Labrys	0	0.001347709	0.804827366	0.805303313	0	1		0	0.001658375	0
Insolitispirillum	0	0.001347709	0.804827366	0.805303313	0	1		0	0	0.001869159
Methylovirgula	0	0.001347709	0.804827366	0.805303313	0	1		0	0.001658375	0
Planomonospora	0	0.001347709	0.804827366	0.805303313	0	1		0	0.001658375	0
Spiroplasma	0	0.001347709	0.804827366	0.805303313	0	1		0	0.001658375	0
Alterileibacterium	0	0.001347709	0.804827366	0.805303313	0	1		0	0.001658375	0
Pedosphaera	0	0.001347709	0.804827366	0.805303313	0	1		0	0.001658375	0
Fundicoccus	0	0.001347709	0.804827366	0.805303313	0	1		0.002538071	0	0
Oligoflexus	0	0.001347709	0.804827366	0.805303313	0	1		0	0.001658375	0
Niameybacter	0	0.001347709	0.804827366	0.805303313	0	1		0	0.001658375	0
Phaseolibacter	0	0.001347709	0.804827366	0.805303313	0	1		0	0.001658375	0
Desulfovibrio	0	0.001347709	0.804827366	0.805303313	0	1		0	0.001658375	0
Paucimonas	0	0.001347709	0.804827366	0.805303313	0	1		0	0	0.001869159
Endobacterium	0	0.001347709	0.804827366	0.805303313	0	1		0	0.001658375	0
Vescimonas	0	0.001347709	0.804827366	0.805303313	0	1		0	0	0.001869159
Propionispora	0	0.001347709	0.804827366	0.805303313	0	1		0.002538071	0	0
Thermaurantiacus	0	0.001347709	0.804827366	0.805303313	0	1		0	0.001658375	0
Enorma	0	0.001347709	0.804827366	0.805303313	0	1		0	0.001658375	0
Neobittarella	0	0.001347709	0.804827366	0.805303313	0	1		0.002538071	0	0
Provencibacterium	0	0.001347709	0.804827366	0.805303313	0	1		0.002538071	0	0
Alterinioella	0	0.001347709	0.804827366	0.805303313	0	1		0.002538071	0	0
Salinispora	0	0.001347709	0.804827366	0.805303313	0	1		0	0.001658375	0
Taishania	0	0.001347709	0.804827366	0.805303313	0	1		0.002538071	0	0
Phytohabitans	0	0.001347709	0.804827366	0.805303313	0	1		0	0.001658375	0
Chromohalobacter	0	0.001347709	0.804827366	0.805303313	0	1		0	0	0.001869159
Caldovatus	0	0.001347709	0.804827366	0.805303313	0	1		0.002538071	0	0
Bauldia	0	0.001347709	0.804827366	0.805303313	0	1		0.002538071	0	0
Hominisplanchenecus	0	0.001347709	0.804827366	0.805303313	0	1		0	0	0.001869159
Frisingicoccus	0	0.001347709	0.804827366	0.805303313	0	1		0	0.001658375	0
Arenibacter	0	0.001347709	0.804827366	0.805303313	0	1		0	0	0.001869159
Youngiibacter	0	0.001347709	0.804827366	0.805303313	0	1		0	0	0.001869159
Anabaenopsis	0	0.001347709	0.804827366	0.805303313	0	1		0	0.001658375	0
Octadecabacter	0	0.001347709	0.804827366	0.805303313	0	1		0	0.001658375	0
Limnospira	0	0.001347709	0.804827366	0.805303313	0	1		0	0.001658375	0
Gemmatirosa	0	0.001347709	0.804827366	0.805303313	0	1		0.002538071	0	0
Salsuginibacillus	0	0.001347709	0.804827366	0.805303313	0	1		0	0	0.001869159
Parapedobacter	0	0.001347709	0.804827366	0.805303313	0	1		0	0	0.001869159
Anaerobiospirillum	0	0.001347709	0.804827366	0.805303313	0	1		0.002538071	0	0
Arcicella	0	0.001347709	0.804827366	0.805303313	0	1		0	0	0.001869159
Crenothrix	0	0.001347709	0.804827366	0.805303313	0	1		0	0	0.001869159
Waltera	0	0.001347709	0.804827366	0.805303313	0	1		0.002538071	0	0
Synechocystis	0	0.001347709	0.804827366	0.805303313	0	1		0	0.001658375	0
Lishizhenia	0	0.001347709	0.804827366	0.805303313	0	1		0	0.001658375	0
Agaribacterium	0	0.001347709	0.804827366	0.805303313	0	1		0	0.001658375	0
Flectobacillus	0	0.001347709	0.804827366	0.805303313	0	1		0	0	0.001869159
Xanthovirga	0	0.001347709	0.804827366	0.805303313	0	1		0.002538071	0	0
Pseudoprevotella	0	0.001347709	0.804827366	0.805303313	0	1		0	0.001658375	0
Bythopirellula	0	0.001347709	0.804827366	0.805303313	0	1		0	0	0.001869159
Motilibacter	0	0.001347709	0.804827366	0.805303313	0	1		0	0	0.001869159
Caryophanon	0	0.001347709	0.804827366	0.805303313	0	1		0.002538071	0	0
Staphylospora	0	0.001347709	0.804827366	0.805303313	0	1		0.002538071	0	0
Sideroxydans	0	0.001347709	0.804827366	0.805303313	0	1		0	0	0.001869159
Planktosalinus	0	0.001347709	0.804827366	0.805303313	0	1		0.002538071	0	0
Pseudolabrys	0	0.001347709	0.804827366	0.805303313	0	1		0.002538071	0	0
Anaerobium	0	0.001347709	0.804827366	0.805303313	0	1		0	0	0.001869159
Carboxydocella	0	0.001347709	0.804827366	0.805303313	0	1		0.002538071	0	0
Desulfobulbus	0	0.001347709	0.804827366	0.805303313	0	1		0	0.001658375	0
Anaerosalibacter	0	0.001347709	0.804827366	0.805303313	0	1		0	0	0.001869159
Rhodoligotrophos	0	0.001347709	0.804827366	0.805303313	0	1		0.002538071	0	0
Parasphingopyxis	0	0.001347709	0.804827366	0.805303313	0	1		0	0	0.001869159
Corallincola	0	0.001347709	0.804827366	0.805303313	0	1		0.002538071	0	0
Canibacter	0	0.001347709	0.804827366	0.805303313	0	1		0.002538071	0	0
Bombella	0	0.001347709	0.804827366	0.805303313	0	1		0	0	0.001869159
Tenacibaculum	0	0.001347709	0.804827366	0.805303313	0	1		0.002538071	0	0
Oceanimonas	0	0.001347709	0.804827366	0.805303313	0	1		0	0.001658375	0
Chondromyces	0	0.001347709	0.804827366	0.805303313	0	1		0	0.001658375	0
Evansella	0	0.001347709	0.804827366	0.805303313	0	1		0	0	0.001869159
Luxibacter	0	0.001347709	0.804827366	0.805303313	0	1		0	0.001658375	0
Bombilactobacillus	0	0.001347709	0.804827366	0.805303313	0	1		0.002538071	0	0
Wenzhouxiangella	0	0.001347709	0.804827366	0.805303313	0	1		0	0	0.001869159
Sporofaciens	0	0.001347709	0.804827366	0.805303313	0	1		0.002538071	0	0
Mumia	0	0.001347709	0.804827366	0.805303313	0	1		0	0.001658375	0
Pseudacidobacterium	0	0.001347709	0.804827366	0.805303313	0	1		0.002538071	0	0
Desulfotomaculum	0	0.001347709	0.804827366	0.805303313	0	1		0	0	0.001869159
Spirabiliibacterium	0	0.001347709	0.804827366	0.805303313	0	1		0.002538071	0	0
Sunxiuqinia	0	0.001347709	0.804827366	0.805303313	0	1		0	0.001658375	0
Pontibacillus	0	0.001347709	0.804827366	0.805303313	0	1		0	0	0.001869159
Agathobacter	0	0.001347709	0.804827366	0.805303313	0	1		0.002538071	0	0
Pseudospirillum	0	0.001347709	0.804827366	0.805303313	0	1		0	0.001658375	0
Pseudogulbenkiania	0	0.001347709	0.804827366	0.805303313	0	1		0	0	0.001869159
Anaerovorax	0	0.001347709	0.804827366	0.805303313	0	1		0	0.001658375	0
Xylella	0	0.001347709	0.804827366	0.805303313	0	1		0	0.001658375	0
Asaia	0	0.001347709	0.804827366	0.805303313	0	1		0	0.001658375	0
Henriciella	0	0.001347709	0.804827366	0.805303313	0	1		0	0.001658375	0
Paenactinomyces	0	0.001347709	0.804827366	0.805303313	0	1		0	0.001658375	0
Iningainema	0	0.001347709	0.804827366	0.805303313	0	1		0	0.001658375	0
Methylopila	0	0.001347709	0.804827366	0.805303313	0	1		0	0.001658375	0
Alsobacter	0	0.001347709	0.804827366	0.805303313	0	1		0	0.001658375	0
Oceaniglobus	0	0.001347709	0.804827366	0.805303313	0	1		0	0.001658375	0
Caenispirillum	0	0.001347709	0.804827366	0.805303313	0	1		0.002538071	0	0
Rhodoblastus	0	0.001347709	0.804827366	0.805303313	0	1		0	0	0.001869159
Halalkalibacterium	0	0.001347709	0.804827366	0.805303313	0	1		0	0.001658375	0
Cerasibacillus	0	0.001347709	0.804827366	0.805303313	0	1		0	0	0.001869159
Sabulicella	0	0.001347709	0.804827366	0.805303313	0	1		0	0	0.001869159
Defluviitalea	0	0.001347709	0.804827366	0.805303313	0	1		0	0	0.001869159
Ketogulonicigenium	0	0.001347709	0.804827366	0.805303313	0	1		0.002538071	0	0
Limnoglobus	0	0.001347709	0.804827366	0.805303313	0	1		0	0	0.001869159
Rhizomicrobium	0	0.001347709	0.804827366	0.805303313	0	1		0.002538071	0	0
Gilliamella	0	0.001347709	0.804827366	0.805303313	0	1		0	0	0.001869159
Oceaniovalibus	0	0.001347709	0.804827366	0.805303313	0	1		0	0.001658375	0
Salana	0	0.001347709	0.804827366	0.805303313	0	1		0	0.001658375	0
Myroides	0	0.001347709	0.804827366	0.805303313	0	1		0.002538071	0	0
Anaerobacillus	0	0.001347709	0.804827366	0.805303313	0	1		0	0	0.001869159
Nitrosococcus	0	0.001347709	0.804827366	0.805303313	0	1		0	0.001658375	0
Modicisalibacter	0	0.001347709	0.804827366	0.805303313	0	1		0	0	0.001869159
Propylenella	0	0.001347709	0.804827366	0.805303313	0	1		0	0.001658375	0
Entomospira	0	0.001347709	0.804827366	0.805303313	0	1		0	0.001658375	0
Fructobacillus	0	0.001347709	0.804827366	0.805303313	0	1		0	0.001658375	0
Streptoalloteichus	0	0.001347709	0.804827366	0.805303313	0	1		0	0.001658375	0
Orbus	0	0.001347709	0.804827366	0.805303313	0	1		0	0	0.001869159
Thaumasiovibrio	0	0.001347709	0.804827366	0.805303313	0	1		0	0.001658375	0
Puia	0	0.001347709	0.804827366	0.805303313	0	1		0	0	0.001869159
Aldersonia	0	0.001347709	0.804827366	0.805303313	0	1		0	0	0.001869159
Aestuariivirga	0	0.001347709	0.804827366	0.805303313	0	1		0	0.001658375	0
Amphibacillus	0	0.001347709	0.804827366	0.805303313	0	1		0	0.001658375	0
Laribacter	0	0.001347709	0.804827366	0.805303313	0	1		0	0.001658375	0
Ectobacillus	0	0.001347709	0.804827366	0.805303313	0	1		0	0	0.001869159
Shuttleworthia	0	0.001347709	0.804827366	0.805303313	0	1		0.002538071	0	0
Lentihominibacter	0	0.001347709	0.804827366	0.805303313	0	1		0.002538071	0	0
Roseiconus	0	0.001347709	0.804827366	0.805303313	0	1		0.002538071	0	0
Allopontixanthobacter	0	0.001347709	0.804827366	0.805303313	0	1		0	0.001658375	0
Tranquillimonas	0	0.001347709	0.804827366	0.805303313	0	1		0	0.001658375	0
Acuticoccus	0	0.001347709	0.804827366	0.805303313	0	1		0	0.001658375	0
Aliicoccus	0	0.001347709	0.804827366	0.805303313	0	1		0	0	0.001869159
Aphanizomenon	0	0.001347709	0.804827366	0.805303313	0	1		0	0	0.001869159
Bermanella	0	0.001347709	0.804827366	0.805303313	0	1		0.002538071	0	0
Meiothermus	0	0.001347709	0.804827366	0.805303313	0	1		0	0.001658375	0
Amphiplicatus	0	0.001347709	0.804827366	0.805303313	0	1		0	0	0.001869159
Ferrigenium	0	0.001347709	0.804827366	0.805303313	0	1		0	0	0.001869159
Oceanomicrobium	0	0.001347709	0.804827366	0.805303313	0	1		0	0.001658375	0
Flavimaricola	0	0.001347709	0.804827366	0.805303313	0	1		0.002538071	0	0
Polymorphum	0	0.001347709	0.804827366	0.805303313	0	1		0	0	0.001869159
Fastidiosibacter	0	0.001347709	0.804827366	0.805303313	0	1		0.002538071	0	0
Novispirillum	0	0.001347709	0.804827366	0.805303313	0	1		0	0.001658375	0
