# Supplementary material for: Microbial gene expression analysis of healthy and cancerous esophagus uncovers bacterial biomarkers of clinical outcomes
Source: ISME Commun. 2023 Dec 5;3:128. doi: 10.1038/s43705-023-00338-1 (PMC10696091; doi:10.1038/s43705-023-00338-1)
Supplement: Supplementary file 5 — Supplementary table S4 [file 43705_2023_338_MOESM5_ESM.csv]

Genus	Uncorrected_Pvalue	Corrected_Pvalue	TCGA_Greater_unweighted	TCGA_Greater_weighted
Sediminihabitans	0.402092141	0.699273198	0	0
Pseudorhodoplanes	0.468419561	0.699273198	0	0
Microcella	0.401925598	0.699273198	0	0
Sulfurimicrobium	0.67583737	0.699273198	0	0
Aquincola	0.33254281	0.699273198	0	0
Martelella	0.554139691	0.699273198	0	0
Falsiroseomonas	0.675775372	0.699273198	0	0
Sinirhodobacter	0.675775372	0.699273198	0	0
Bryocella	0.26697216	0.699273198	0	0
Galactobacter	0.266940107	0.699273198	0	0
Cystobacter	0.675855401	0.699273198	0	0
Xenorhabdus	0.088508507	0.393503785	0	0
Antrihabitans	0.158664591	0.566486397	0	0
Paradevosia	0.675958338	0.699273198	0	0
Allobacillus	0.108252265	0.456036547	0	0
Maritimibacter	0.973416252	0.975862357	0	0
Delftia	4.51614E-78	2.45911E-76	1	1
Mobilisporobacter	0.675855401	0.699273198	0	0
Rhabdonatronobacter	0.002875135	0.027575163	0	0
Tychonema	0.266586181	0.699273198	0	0
Altericroceibacterium	0.34861871	0.699273198	0	0
Thioflexithrix	0.756530261	0.773016393	0	0
Brucella	0.643397777	0.699273198	0	0
Croceimicrobium	0.016378369	0.10512048	1	1
Chishuiella	0.401777276	0.699273198	0	0
Desulfitobacterium	0	0	0	0
Hassallia	0.675855401	0.699273198	0	0
Dendrosporobacter	0.016445613	0.105152254	1	1
Kushneria	0.675958338	0.699273198	0	0
Chromatium	0.031901828	0.183789371	0	0
Brasilonema	0.262150406	0.699273198	0	0
Planktothrix	2.71611E-05	0.000430299	1	1
Herbihabitans	0.675855401	0.699273198	0	0
Spelaeicoccus	0.554139691	0.699273198	0	0
Chania	0.161912376	0.566486397	1	1
Truepera	0.102463165	0.435883846	0	0
Pseudogemmobacter	0.675958338	0.699273198	0	0
Hippea	0.675855401	0.699273198	0	0
Megamonas	0.235042473	0.691484797	0	0
Morganella	0.266878932	0.699273198	0	0
Pseudolysinimonas	0.144772702	0.544939243	0	0
Pseudidiomarina	0.675958338	0.699273198	0	0
Neoasaia	0.554072897	0.699273198	0	0
Mesorhizobium	0.114884955	0.46521816	0	0
Xylophilus	0.029964201	0.175623514	1	1
Pontivivens	0.468508525	0.699273198	0	0
Extensimonas	0.266979754	0.699273198	0	0
Homoserinimonas	0.46836885	0.699273198	0	0
Pseudactinotalea	0.348633979	0.699273198	0	0
Sediminicoccus	0.554139691	0.699273198	0	0
Thioclava	0.675958338	0.699273198	0	0
Shimia	0.402258624	0.699273198	0	0
Lacisediminimonas	0.554170977	0.699273198	0	0
Lapidilactobacillus	0.468419561	0.699273198	0	0
Moritella	0.675855401	0.699273198	0	0
Coleofasciculus	0.554139691	0.699273198	0	0
Kaistia	0.675958338	0.699273198	0	0
Faecalicoccus	0.675987758	0.699273198	0	0
Aeribacillus	0.676069226	0.699273198	0	0
Sulfuricella	0.675034575	0.699273198	0	0
Sutcliffiella	0.675855401	0.699273198	0	0
Marinithermofilum	0.163073565	0.566486397	0	0
Kineothrix	0.675855401	0.699273198	0	0
Alloiococcus	0.554104176	0.699273198	0	0
Clavibacter	0.235063388	0.691484797	0	0
Luteimicrobium	0.348717753	0.699273198	0	0
Frigoriflavimonas	0.016027109	0.104859534	1	1
Jinshanibacter	0.128964397	0.503999226	0	0
Actinoallomurus	0.675775372	0.699273198	0	0
Lawsonella	3.57606E-05	0.000548763	0	0
Crossiella	0.554072897	0.699273198	0	0
Rhodoglobus	0.348735094	0.699273198	0	0
Kineosphaera	0.468064324	0.699273198	0	0
Stigmatella	0.675775372	0.699273198	0	0
Hephaestia	0.402218866	0.699273198	0	0
Thiospirillum	0.675855401	0.699273198	0	0
Hankyongella	0.467969492	0.699273198	0	0
Acetoanaerobium	0.675855401	0.699273198	0	0
Antarcticibacterium	0.554139691	0.699273198	0	0
Agriterribacter	0.468481916	0.699273198	0	0
Salmonella	0.673013661	0.699273198	0	0
Ectothiorhodosinus	0.64495647	0.699273198	1	1
Thiorhodospira	0	0	0	0
Cellulomonas	0.000187663	0.002617975	0	0
Rubricoccus	0.554072897	0.699273198	0	0
Mariprofundus	0.554139691	0.699273198	0	0
Rhodoferax	0.01772589	0.112486097	0	0
Rickettsia	0.554139691	0.699273198	0	0
Thermoactinomyces	0.675855401	0.699273198	0	0
Shimwellia	0.966293397	0.970894794	0	0
Thiogranum	0.675855401	0.699273198	0	0
Propionicimonas	0.304324768	0.699273198	0	0
Segniliparus	0.675775372	0.699273198	0	0
Caulifigura	0.554104176	0.699273198	0	0
Limnovirga	0.554139691	0.699273198	0	0
Humitalea	0.554139691	0.699273198	0	0
Parasutterella	0.554072897	0.699273198	0	0
Leptodesmis	0.675903605	0.699273198	0	0
Tautonia	0.554104176	0.699273198	0	0
Chryseomicrobium	0.402206566	0.699273198	0	0
Agilicoccus	0.467931317	0.699273198	0	0
Aquisediminimonas	0.163040083	0.566486397	0	0
Paraflavitalea	0.675958338	0.699273198	0	0
Geobacillus	0.265680379	0.699273198	0	0
Longilinea	0.675855401	0.699273198	0	0
Abiotrophia	0.416332103	0.699273198	0	0
Sporosarcina	0.848689942	0.863005194	1	1
Mannheimia	0.370980874	0.699273198	0	0
Geminicoccus	0.235052766	0.691484797	0	0
Nigerium	0.23486398	0.691484797	0	0
Polaribacter	0.005662426	0.048273612	0	0
Chromobacterium	0.893095841	0.901085461	1	1
Methylophilus	6.77132E-77	3.57187E-75	1	1
Alteripontixanthobacter	0.468392959	0.699273198	0	0
Halobacillus	0.675625445	0.699273198	0	0
Agaricicola	0.675958338	0.699273198	0	0
Polycladomyces	0.55321916	0.699273198	0	0
Brochothrix	0.033918063	0.190614859	0	0
Flammeovirga	0.554139691	0.699273198	0	0
Catellicoccus	2.72761E-05	0.000430299	1	1
Sulfurihydrogenibium	0.467964419	0.699273198	0	0
Tyzzerella	0.675855401	0.699273198	0	0
Zhihengliuella	0.470105405	0.699273198	0	0
Ewingella	0.553570532	0.699273198	0	0
Furfurilactobacillus	0.675958338	0.699273198	0	0
Phytobacter	0.004850735	0.042425084	0	0
Lichenibacterium	0.128975471	0.503999226	0	0
Conyzicola	0.751598995	0.768442825	0	0
Naumannella	0.401649426	0.699273198	0	0
Desulfofundulus	0.675775372	0.699273198	0	0
Bacteriovorax	0.468419561	0.699273198	0	0
Gemmobacter	0.128881687	0.503999226	0	0
Tessaracoccus	0.590119302	0.699273198	0	0
Brachyspira	0.675775372	0.699273198	0	0
Leptothermofonsia	0.675855401	0.699273198	0	0
Cryobacterium	0.348742343	0.699273198	0	0
Dechloromonas	0.402270385	0.699273198	0	0
Alkalihalophilus	0.675183236	0.699273198	0	0
Alysiella	0.468458478	0.699273198	0	0
Allisonella	0.675855401	0.699273198	0	0
Jannaschia	0.360907525	0.699273198	1	1
Myxococcus	0.348736213	0.699273198	0	0
Citrobacter	0.000185919	0.002615259	0	0
Zeimonas	0.402237485	0.699273198	0	0
Antricoccus	0.554072897	0.699273198	0	0
Parerythrobacter	0.554203683	0.699273198	0	0
Piscicoccus	0.468458478	0.699273198	0	0
Sediminivirga	0.554139691	0.699273198	0	0
Afifella	0.675855401	0.699273198	0	0
Musicola	0.046735029	0.242091651	0	0
Neofamilia	0.675855401	0.699273198	0	0
Motilimonas	0.537831463	0.699273198	0	0
Opitutus	0.675958338	0.699273198	0	0
Cytobacillus	0.033433041	0.190614859	1	1
Methylotetracoccus	0.675903605	0.699273198	0	0
Desnuesiella	0.468009027	0.699273198	0	0
Microterricola	0.973549887	0.975862357	1	1
Alkalibacillus	0.675855401	0.699273198	0	0
Bavariicoccus	0.675775372	0.699273198	0	0
Ephemeroptericola	0.675855401	0.699273198	0	0
Paludisphaera	0.402263019	0.699273198	0	0
Acidisoma	0.304296453	0.699273198	0	0
Citromicrobium	0.468458478	0.699273198	0	0
Baekduia	0.468599235	0.699273198	0	0
Neorhizobium	0.337770788	0.699273198	0	0
Alkalimonas	0.401981946	0.699273198	0	0
Microbulbifer	0.553539878	0.699273198	0	0
Gaiella	0.554139691	0.699273198	0	0
Nisaea	0.675855401	0.699273198	0	0
Undibacterium	0.003525528	0.032342888	0	0
Saliniramus	0.468302282	0.699273198	0	0
Phycicoccus	0.052362421	0.263863648	0	0
Type-D	0.402218866	0.699273198	0	0
Alteromonas	0.402237485	0.699273198	0	0
Tomitella	0.401890228	0.699273198	0	0
Sinobaca	0.675958338	0.699273198	0	0
Lactobacillus	2.01935E-11	5.24411E-10	0	0
Ohtaekwangia	0.402239062	0.699273198	0	0
Janthinobacterium	4.12911E-06	7.49456E-05	0	0
Mangrovicella	0.402227702	0.699273198	0	0
Terrabacter	0.745470747	0.764028306	1	1
Lacibacter	0.402166815	0.699273198	0	0
Puniceibacterium	0	0	0	0
Muricauda	2.95465E-06	5.54161E-05	0	0
Shewanella	0.400028276	0.699273198	1	1
Enteractinococcus	0.207558336	0.655222456	0	0
Niallia	4.97258E-06	8.83549E-05	1	1
Kaistella	0.659814762	0.699273198	0	0
Formivibrio	0.235017718	0.691484797	0	0
Xylanibacterium	0.554139691	0.699273198	0	0
Salinibacillus	0.675855401	0.699273198	0	0
Oryzisolibacter	0.236336111	0.693800617	0	0
Lachnoanaerobaculum	6.81196E-07	1.40227E-05	1	1
Planococcus	0.001215703	0.013500701	0	0
Natronospirillum	0.675855401	0.699273198	0	0
Solemya	0.359529641	0.699273198	1	1
Hyphomicrobium	0.26700619	0.699273198	0	0
Novipirellula	0.675958338	0.699273198	0	0
Peptostreptococcus	0.001365364	0.014588174	1	1
Formosimonas	0.675958338	0.699273198	0	0
Glutamicibacter	0.335087857	0.699273198	0	0
Marispirochaeta	0.468418882	0.699273198	0	0
Austwickia	0.401917554	0.699273198	0	0
Nesterenkonia	0.025417696	0.152687085	0	0
Aliidiomarina	0.495069754	0.699273198	0	0
Capnocytophaga	0.240269404	0.699273198	1	1
Gephyromycinifex	0.157045753	0.566486397	1	1
Tetragenococcus	0.34873569	0.699273198	0	0
Confluentibacter	0.183545686	0.613262164	0	0
Mucilaginibacter	0.007536409	0.060868224	0	0
Luteipulveratus	0.401844909	0.699273198	0	0
Phytoactinopolyspora	0.046960951	0.242091651	0	0
Labilithrix	0.26696499	0.699273198	0	0
Succinatimonas	0.675855401	0.699273198	0	0
Haloferula	0.675775372	0.699273198	0	0
Gulbenkiania	0.675958338	0.699273198	0	0
Sulfuricurvum	0.675855401	0.699273198	0	0
Antribacter	0.00078458	0.009009331	0	0
Lautropia	3.19907E-24	1.20001E-22	1	1
Cereibacter	0.163099756	0.566486397	0	0
Pseudorhodoferax	0.328313171	0.699273198	0	0
Rhizorhapis	0.163083525	0.566486397	0	0
Siccibacter	0.144818897	0.544939243	0	0
Chitinophaga	3.16012E-06	5.86186E-05	0	0
Calidifontimicrobium	0.86176552	0.874720504	0	0
Urinicoccus	0.468458478	0.699273198	0	0
Acidihalobacter	0.675855401	0.699273198	0	0
Dermacoccus	0.079439916	0.366110997	0	0
Lapillicoccus	0.267060519	0.699273198	0	0
Woeseia	0	0	0	0
Thermomonospora	0.675775372	0.699273198	0	0
Oribacterium	0.03360655	0.190614859	1	1
Paenibacillus	1.08972E-15	3.40639E-14	1	1
Jeongeupia	0.675903605	0.699273198	0	0
Aureibaculum	0.003246737	0.030216112	0	0
Bergeriella	0.048784995	0.250301131	1	1
Desemzia	0.348477337	0.699273198	0	0
Pseudobacteriovorax	0.675183236	0.699273198	0	0
Frederiksenia	0.018115872	0.114530304	1	1
Photobacterium	0.00621567	0.051684984	0	0
Butyricicoccus	0.675855401	0.699273198	0	0
Actibacterium	0.675855401	0.699273198	0	0
Miniimonas	0.156986083	0.566486397	1	1
Methylobacillus	0.267037694	0.699273198	0	0
Faecalicatena	0.675855401	0.699273198	0	0
Silanimonas	0.554104176	0.699273198	0	0
Hylemonella	0.604364091	0.699273198	0	0
Georgfuchsia	0.675855401	0.699273198	0	0
Halovulum	0.554206499	0.699273198	0	0
Ferribacterium	0.266907798	0.699273198	0	0
Oryzihumus	0.401905727	0.699273198	0	0
Pseudemcibacter	0.044232603	0.234058414	1	1
Thalassobaculum	0.468509564	0.699273198	0	0
Flavobacterium	2.18261E-13	6.35216E-12	1	1
Kocuria	2.92469E-13	8.22813E-12	0	0
Nodularia	0.207477685	0.655222456	0	0
Chromatocurvus	0.554072897	0.699273198	0	0
Parafilimonas	0.468369529	0.699273198	0	0
Pseudoclavibacter	0.08171982	0.367245202	0	0
Novosphingopyxis	0.401874821	0.699273198	0	0
Aeromonas	0.020855327	0.128951621	0	0
Ketobacter	0.366513949	0.699273198	1	1
Evtepia	0	0	0	0
Caproicibacter	0.675958338	0.699273198	0	0
Avibacterium	0.182271722	0.613262164	1	1
Reinekea	0.468431873	0.699273198	0	0
Bacillus	1.84822E-69	9.45393E-68	1	1
Vitreimonas	0.675855401	0.699273198	0	0
Nitrospira	0.348399439	0.699273198	0	0
UNVERIFIED_ORG:	0.467964419	0.699273198	0	0
Anaerostipes	0.45161978	0.699273198	0	0
Conchiformibius	0.554139691	0.699273198	0	0
Dermatophilus	0.2073604	0.655222456	0	0
Salinimonas	0.675988794	0.699273198	0	0
Lacipirellula	0.466587807	0.699273198	0	0
Thermobrachium	0	0	0	0
Sphingopyxis	0.042107937	0.223963751	0	0
Massilistercora	0	0	0	0
Auritidibacter	0.675903605	0.699273198	0	0
Limoniibacter	0.675775372	0.699273198	0	0
Absicoccus	0.001239923	0.013590845	0	0
Phyllobacterium	0.013603706	0.098978692	0	0
Brachymonas	0.961789822	0.966945336	0	0
Sulfurivermis	0.675034575	0.699273198	0	0
Calidifontibacillus	0.557712043	0.699273198	1	1
Pantoea	1.28972E-05	0.000219903	0	0
Umezawaea	0.55402096	0.699273198	0	0
Mediterranea	0.676074561	0.699273198	0	0
Pseudohoeflea	0.675958338	0.699273198	0	0
Virgisporangium	0.675524523	0.699273198	0	0
Nocardia	0.037619133	0.205379598	0	0
Actinomadura	1.32761E-06	2.63647E-05	0	0
Lactococcus	0.005470385	0.046873146	0	0
Falsochrobactrum	0.55402096	0.699273198	0	0
Aquabacter	0.001235868	0.013590845	0	0
Varibaculum	0.468408439	0.699273198	0	0
Ruania	0.673324887	0.699273198	0	0
Paenalcaligenes	0.554139691	0.699273198	0	0
Cylindrospermum	0.01589518	0.104859534	1	1
Prauserella	0.675855401	0.699273198	0	0
Sporocytophaga	0.675855401	0.699273198	0	0
Escherichia	0.290585022	0.699273198	1	1
Pseudoarcobacter	0.554072897	0.699273198	0	0
Periweissella	0.348430189	0.699273198	0	0
Affinibrenneria	0.674749414	0.699273198	0	0
Sorangium	0.675855401	0.699273198	0	0
Lichenihabitans	0.468092527	0.699273198	0	0
Halovibrio	0.010644896	0.081675385	1	1
Thermaerobacter	0.675855401	0.699273198	0	0
Sinomonas	0.468419561	0.699273198	0	0
Hydrogenothermus	0.675958338	0.699273198	0	0
Alcaligenes	0.554087742	0.699273198	0	0
Acetobacter	0.10242074	0.435883846	0	0
Magnetofaba	0.675855401	0.699273198	0	0
Hydrogenovibrio	0.304421193	0.699273198	0	0
Blastochloris	0.675855401	0.699273198	0	0
Oleibacter	0.675855401	0.699273198	0	0
Marinibactrum	0.554072897	0.699273198	0	0
Terricaulis	0.675855401	0.699273198	0	0
Tolumonas	0.554072897	0.699273198	0	0
Pokkaliibacter	0.554139691	0.699273198	0	0
Lujinxingia	0.010398653	0.08015575	0	0
Frigoriglobus	0.675958338	0.699273198	0	0
Tatumella	0.554072897	0.699273198	0	0
Thiomicrospira	0.675958338	0.699273198	0	0
Azoarcus	0.00443627	0.039002211	1	1
Azotobacter	0.751387978	0.768442825	0	0
Margalitia	0.675958338	0.699273198	0	0
Caviibacterium	0.551614141	0.699273198	0	0
Thalassorhabdomicrobium	0.675775372	0.699273198	0	0
Catellatospora	0.402277246	0.699273198	0	0
Sabulibacter	0.468369529	0.699273198	0	0
Fluviicola	0.554139691	0.699273198	0	0
Gardnerella	0.002318015	0.022881931	0	0
Mesobacillus	0.014773721	0.104859534	1	1
Brooklawnia	0.001451907	0.015317614	1	1
Hydrogenophilus	0.9757069	0.976870837	0	0
Tianweitania	0.468020134	0.699273198	0	0
Oceanibaculum	0.468408439	0.699273198	0	0
Actinoplanes	0.162992653	0.566486397	0	0
Pleomorphomonas	0.553923642	0.699273198	0	0
Rothia	2.8756E-06	5.45394E-05	0	0
Methyloversatilis	0.348413009	0.699273198	0	0
Limnohabitans	0.003191462	0.029928818	0	0
Panacagrimonas	0.163050395	0.566486397	0	0
Pelagerythrobacter	0.26696499	0.699273198	0	0
Pseudosporangium	0.675958338	0.699273198	0	0
Sinorhizobium	0.554139691	0.699273198	0	0
Neosynechococcus	0.266793769	0.699273198	0	0
Haematospirillum	0.675855401	0.699273198	0	0
Garicola	0.675958338	0.699273198	0	0
Niastella	0.110161503	0.460950745	0	0
Cardiobacterium	0.85630239	0.870221815	0	0
Thalassospira	0.007808885	0.062471077	1	1
Youhaiella	0.675855401	0.699273198	0	0
Savagea	0.554139691	0.699273198	0	0
Schaalia	0.980433873	0.981015043	1	0
Vaginisenegalia	0.402310151	0.699273198	0	0
Gryllotalpicola	0.770479111	0.785367596	0	0
Fredinandcohnia	0.675855401	0.699273198	0	0
Hahella	0.554114569	0.699273198	0	0
Perlucidibaca	0.554072897	0.699273198	0	0
Raineyella	0.144895654	0.544939243	0	0
Aequorivita	0.348471971	0.699273198	0	0
Cuspidothrix	0.55402096	0.699273198	0	0
Moellerella	0.468419561	0.699273198	0	0
Aquariibacter	0.081757736	0.367245202	0	0
Primorskyibacter	0.402172999	0.699273198	0	0
Pseudopropionibacterium	0.554086836	0.699273198	0	0
Longirhabdus	0.675958338	0.699273198	0	0
Olsenella	0.234719241	0.691484797	0	0
Dickeya	0.052517261	0.263863648	0	0
Pseudoxanthobacter	0.675958338	0.699273198	0	0
Kozakia	0.554072897	0.699273198	0	0
Bordetella	0.108335696	0.456036547	1	1
Pedobacter	0.042092621	0.223963751	0	0
Luteimonas	0.019787209	0.122797091	0	0
Pygmaiobacter	0.675855401	0.699273198	0	0
Wocania	0.675855401	0.699273198	0	0
Bradyrhizobium	0.01971005	0.122797091	0	0
Algoriphagus	0.228706572	0.691484797	0	0
Rufibacter	0.470951293	0.699273198	0	0
Atlanticothrix	0.348702479	0.699273198	0	0
Allgaiera	0.554072897	0.699273198	0	0
Thermocrinis	0.267071286	0.699273198	0	0
Falseniella	0.675855401	0.699273198	0	0
Pseudochrobactrum	0.675855401	0.699273198	0	0
Intestinibacter	0.402026655	0.699273198	0	0
Ferrovibrio	0.554104176	0.699273198	0	0
Dinghuibacter	0.675958338	0.699273198	0	0
Pontibaca	0.468369529	0.699273198	0	0
Collinsella	0.128985584	0.503999226	0	0
Malaciobacter	0.675855401	0.699273198	0	0
Ciceribacter	0.642496832	0.699273198	0	0
Flavihumibacter	0.266936668	0.699273198	0	0
Oleiagrimonas	0.554106307	0.699273198	0	0
Leekyejoonella	0.554139691	0.699273198	0	0
Blastomonas	0.005463912	0.046873146	0	0
Robbsia	0.207485469	0.655222456	0	0
Pelosinus	0.554072897	0.699273198	0	0
Algihabitans	0.554139691	0.699273198	0	0
Leclercia	0.39332153	0.699273198	1	1
Amazonocrinis	0.675855401	0.699273198	0	0
Methylovulum	0.675958338	0.699273198	0	0
Thermostaphylospora	0.015678026	0.104859534	1	1
Kluyvera	0.081741703	0.367245202	0	0
Loigolactobacillus	0.071706161	0.339047619	0	0
Acrocarpospora	0.675855401	0.699273198	0	0
Alkalispirochaeta	0.675855401	0.699273198	0	0
Robertkochia	0.675855401	0.699273198	0	0
Basilea	0.675855401	0.699273198	0	0
Petrimonas	2.87914E-05	0.000449999	1	1
Colibacter	0.675773977	0.699273198	0	0
Larkinella	5.10839E-68	2.53616E-66	1	1
Vibrio	0.007608675	0.061159254	0	0
Mitsuaria	0.738279307	0.759424418	1	1
Couchioplanes	0.467975379	0.699273198	0	0
Propioniferax	0.554139691	0.699273198	0	0
Nitrincola	0.468431873	0.699273198	0	0
Aquimixticola	0.402258624	0.699273198	0	0
Nubsella	0.674749414	0.699273198	0	0
Urbifossiella	0.554072897	0.699273198	0	0
Streptococcus	1.63795E-17	5.42128E-16	0	0
Cardinium	0.675958338	0.699273198	0	0
Atopomonas	0.554072897	0.699273198	0	0
Empedobacter	0.207575617	0.655222456	0	0
Bdellovibrio	0.55402096	0.699273198	0	0
Burkholderia	4.13951E-38	1.79166E-36	1	1
Yaniella	0.114820807	0.46521816	0	0
Mordavella	0.675855401	0.699273198	0	0
Marinobacterium	0.35702411	0.699273198	0	0
Mastigocladopsis	0.234860555	0.691484797	0	0
Roseicella	0.554206499	0.699273198	0	0
Mycobacteroides	0.554072897	0.699273198	0	0
Litoreibacter	0.554087742	0.699273198	0	0
Methylogaea	0.675958338	0.699273198	0	0
Aurantimicrobium	0.468419561	0.699273198	0	0
Planifilum	0.401341678	0.699273198	0	0
Monaibacterium	0.675775372	0.699273198	0	0
Flavimobilis	0.058612286	0.29013941	0	0
Mycolicibacterium	0.004912059	0.042600138	0	0
Psychrobacillus	0.554072897	0.699273198	0	0
Quatrionicoccus	0.675855401	0.699273198	0	0
Nonomuraea	0.554072897	0.699273198	0	0
Corynebacterium	2.85496E-27	1.09527E-25	0	0
Intestinibacillus	0.675903605	0.699273198	0	0
Mobilicoccus	0.467895111	0.699273198	0	0
Ensifer	0.675775372	0.699273198	0	0
Ruthenibacterium	0.674749414	0.699273198	0	0
Duganella	1.75843E-11	4.63786E-10	0	0
Rivibacter	0.358189145	0.699273198	1	1
Curtobacterium	0.011514249	0.087549786	0	0
Jeotgalicoccus	0.027296768	0.160772358	0	0
Pyxidicoccus	0.675775372	0.699273198	0	0
Frigoribacterium	1.24194E-19	4.27837E-18	1	1
Paenochrobactrum	0.675855401	0.699273198	0	0
Salinibacterium	0.43960689	0.699273198	0	0
Glaesserella	0.675958338	0.699273198	0	0
Heliobacterium	0.030420438	0.176615769	0	0
Solihabitans	0.784563214	0.799241222	1	1
Pinisolibacter	0.675034575	0.699273198	0	0
Azovibrio	0.468330623	0.699273198	0	0
Thermopolyspora	0.154566602	0.566486397	1	1
Nosocomiicoccus	0.183597094	0.613262164	0	0
Gluconobacter	0.266938135	0.699273198	0	0
Shigella	1.20716E-08	2.75362E-07	0	0
Xanthobacter	0.348811782	0.699273198	0	0
Pengzhenrongella	0.266936116	0.699273198	0	0
Desertimonas	0.401884614	0.699273198	0	0
Thermobacillus	0.672078074	0.699273198	0	0
Anaerotignum	0.726244085	0.749327638	1	1
Litoribacter	0.675855401	0.699273198	0	0
Frondihabitans	0.348742343	0.699273198	0	0
Campylobacter	0.00363508	0.033167651	1	1
Herminiimonas	0.000507243	0.006295783	0	0
Aliarcobacter	0.402147661	0.699273198	0	0
Clostridium	0.000395644	0.005059445	0	0
Caenimonas	0.033917258	0.190614859	0	0
Facilibium	0.675958338	0.699273198	0	0
Arsukibacterium	0.675775372	0.699273198	0	0
Winogradskyella	0.102479668	0.435883846	0	0
Methylorubrum	0.144918267	0.544939243	0	0
Pseudoflavonifractor	0.675855401	0.699273198	0	0
Robertmurraya	0.012875351	0.095322777	0	0
Lysinibacter	0.468558581	0.699273198	0	0
Eoetvoesia	7.23587E-08	1.58625E-06	1	1
Chelatococcus	0.12295281	0.494153199	0	0
Desertibacillus	0.675183236	0.699273198	0	0
Yokenella	0.554020054	0.699273198	0	0
Fictibacillus	1.26267E-28	5.07472E-27	0	0
Solibacillus	0.468431873	0.699273198	0	0
Tepidiforma	0.675855401	0.699273198	0	0
Roseburia	0.183738022	0.613262164	0	0
Erysipelatoclostridium	0.675855401	0.699273198	0	0
Leptotrichia	0.049172521	0.251524897	1	1
Aquisphaera	0.675183236	0.699273198	0	0
Sarcina	0.554139691	0.699273198	0	0
Faecalibacterium	0.162898463	0.566486397	0	0
Jiella	0.554139691	0.699273198	0	0
Stella	0.468408439	0.699273198	0	0
Tolypothrix	0.348669869	0.699273198	0	0
Ferrimicrobium	0.675958338	0.699273198	0	0
Shinella	0.207588784	0.655222456	0	0
Malikia	0.468409619	0.699273198	0	0
Anoxybacillus	0.066798165	0.320327565	0	0
Rosenbergiella	0.639257502	0.699273198	1	1
Macellibacteroides	0.468419561	0.699273198	0	0
Chitinilyticum	0.554072897	0.699273198	0	0
Citreicoccus	0.554087742	0.699273198	0	0
Vagococcus	0.209898993	0.659794228	0	0
Belnapia	0.037821467	0.205379598	0	0
Epidermidibacterium	0.554139691	0.699273198	0	0
Dysgonomonas	0.675855401	0.699273198	0	0
Gluconacetobacter	2.3421E-105	1.3633E-103	1	1
Asanoa	0.402156495	0.699273198	0	0
Methylomagnum	0.468058998	0.699273198	0	0
Dactylococcopsis	0.675855401	0.699273198	0	0
Kribbella	0.081722114	0.367245202	0	0
Roseomonas	0.209858645	0.659794228	0	0
Richelia	0.227893417	0.691484797	0	0
Polaromonas	0.015786173	0.104859534	0	0
Microaerobacter	0.55402096	0.699273198	0	0
Murdochiella	0.675958338	0.699273198	0	0
Budvicia	0.553703162	0.699273198	0	0
Massilibacterium	0.554072897	0.699273198	0	0
Diaphorobacter	0.019059403	0.120045792	0	0
Sellimonas	0	0	0	0
Devriesea	0.468131401	0.699273198	0	0
Hazenella	0.675775372	0.699273198	0	0
Desulfurella	0.554072897	0.699273198	0	0
Muribaculum	0.675855401	0.699273198	0	0
Fuscovulum	0.553834108	0.699273198	0	0
Arsenicitalea	0.553290192	0.699273198	0	0
Fluviibacterium	0.991307454	0.991307454	1	1
Klebsiella	0.000174775	0.002521547	0	0
Photorhabdus	0.468256115	0.699273198	0	0
Chroococcidiopsis	0.675855401	0.699273198	0	0
Oliverpabstia	0.402179393	0.699273198	0	0
Cohnella	0.000468387	0.005900284	1	1
Thermomonas	0.058550657	0.29013941	0	0
Calditerricola	0.000290905	0.003796611	0	0
Xanthomonas	0.613363054	0.699273198	0	0
Simplicispira	0.71359073	0.737624711	1	1
Acidovorax	0.003069126	0.029104967	0	0
Komagataeibacter	0.672078074	0.699273198	0	0
Mammaliicoccus	0.971952135	0.975419265	0	0
Agreia	0.065439813	0.317599239	0	0
Piscinibacter	0.975713407	0.976870837	0	0
Acinetobacter	2.8872E-23	1.03694E-21	0	0
Arcanobacterium	0.304393886	0.699273198	0	0
Notoacmeibacter	0.675855401	0.699273198	0	0
Marivirga	0.675855401	0.699273198	0	0
Proteus	0.942526183	0.948708525	1	1
Halorhodospira	0.675855401	0.699273198	0	0
Paratractidigestivibacter	0.675855401	0.699273198	0	0
Palleronia	0.675855401	0.699273198	0	0
Permianibacter	0.675855401	0.699273198	0	0
Gracilibacillus	0.554078582	0.699273198	0	0
Daejeonella	0.348750369	0.699273198	0	0
Myceligenerans	0.675958338	0.699273198	0	0
Orrella	0.55402096	0.699273198	0	0
Kutzneria	0.675958338	0.699273198	0	0
Crinalium	0.675855401	0.699273198	0	0
Haloactinopolyspora	0.676039371	0.699273198	0	0
Panacibacter	0.675958338	0.699273198	0	0
Lacrimispora	0.347499624	0.699273198	0	0
Thermohalobaculum	0.675958338	0.699273198	0	0
Phaeovulum	0.554087742	0.699273198	0	0
Xylanibacillus	0.104716155	0.444122788	1	1
Citricoccus	0.102515336	0.435883846	0	0
Negativicoccus	0.675855401	0.699273198	0	0
Cellulosimicrobium	0.163021295	0.566486397	0	0
Marinobacter	0.101828681	0.435883846	0	0
Macrococcus	0.26441121	0.699273198	0	0
Arsenicicoccus	0.102393778	0.435883846	0	0
Terracidiphilus	0	0	0	0
Methyloterricola	0.675855401	0.699273198	0	0
Caulobacter	0.024538526	0.147932258	0	0
Ralstonia	0.003164098	0.029837972	0	0
Okibacterium	0.331892639	0.699273198	0	0
Prevotellamassilia	0.304174472	0.699273198	0	0
Paucibacter	0.879080769	0.891224227	0	0
Silicimonas	0.675534286	0.699273198	0	0
Methylomonas	0.26661551	0.699273198	0	0
Humibacillus	0.348767712	0.699273198	0	0
Phocoenobacter	0.675958338	0.699273198	0	0
Oceanicola	0.468399673	0.699273198	0	0
Sphaerospermopsis	0.157557867	0.566486397	1	1
Intestinimonas	0.553354536	0.699273198	0	0
Bogoriella	0.675855401	0.699273198	0	0
Kosakonia	0.00648359	0.053648528	0	0
Pseudovibrio	0.468517144	0.699273198	0	0
Oscillatoria	0.114639755	0.46521816	0	0
Flexivirga	0.468508525	0.699273198	0	0
Pannonibacter	0.675855401	0.699273198	0	0
Leeia	0.675855401	0.699273198	0	0
Balneicella	0.675903605	0.699273198	0	0
Mogibacterium	0.044615655	0.234614408	1	1
Secundilactobacillus	0.675775372	0.699273198	0	0
Streptomyces	0	0	0	0
Anaerosacchariphilus	0.675602217	0.699273198	0	0
Volucribacter	0.675855401	0.699273198	0	0
Pseudochelatococcus	0.468549172	0.699273198	0	0
Ornithinibacter	0.081660652	0.367245202	0	0
Rubidibacter	0.554072897	0.699273198	0	0
Mastigocoleus	0.402187948	0.699273198	0	0
Anaerotruncus	0.554139691	0.699273198	0	0
Trichococcus	0.235028752	0.691484797	0	0
Prevotella	0.63772859	0.699273198	0	0
Parvimonas	0.003800342	0.034211515	1	1
Lyngbya	0.675958338	0.699273198	0	0
Vogesella	0.263900884	0.699273198	0	0
Ethanoligenens	0.034558833	0.193163281	1	1
Terrimesophilobacter	0.675903605	0.699273198	0	0
Coraliihabitans	1.91411E-16	6.09626E-15	0	0
Wenxinia	0.402187409	0.699273198	0	0
Afipia	0.010384955	0.08015575	0	0
Sporichthya	0.675775372	0.699273198	0	0
Risungbinella	0.672078074	0.699273198	0	0
Kalamiella	0.360320418	0.699273198	1	1
Leeuwenhoekiella	0.01589518	0.104859534	1	1
Rhodobaculum	0.554072897	0.699273198	0	0
Rhodoluna	0.402218866	0.699273198	0	0
Hungatella	0.400713455	0.699273198	0	0
Atopostipes	0.235118175	0.691484797	0	0
Ochrobactrum	0.675855401	0.699273198	0	0
Changpingibacter	0.554072897	0.699273198	0	0
Actinomyces	0.000411871	0.005227361	0	0
Lucifera	0.675855401	0.699273198	0	0
Formosa	0.675775372	0.699273198	0	0
Caldicellulosiruptor	0.015970703	0.104859534	1	1
Amphritea	0.287175617	0.699273198	1	1
Lachnoclostridium	0.898200771	0.905171881	1	1
Rhodopirellula	0.554104176	0.699273198	0	0
Stenotrophomonas	3.70148E-09	8.55904E-08	1	1
Methanotrophic	0.675958338	0.699273198	0	0
Conexibacter	0.267008453	0.699273198	0	0
Cyanobacterium	0.553547022	0.699273198	0	0
Scardovia	0.144908938	0.544939243	0	0
Mycobacterium	0.010399354	0.08015575	0	0
Niabella	0.55415945	0.699273198	0	0
Franconibacter	0.363366389	0.699273198	0	0
Anaerococcus	0.006977712	0.057176591	0	0
Dendronalium	0.348504557	0.699273198	0	0
Rhizorhabdus	0.006076623	0.050838664	0	0
Sphaerimonospora	0.675855401	0.699273198	0	0
Geodermatophilus	0.033989972	0.190614859	0	0
Pseudacidovorax	0.468297532	0.699273198	0	0
Neisseria	0.000276307	0.003643802	0	0
Acidiphilium	0.34878299	0.699273198	0	0
Coralloluteibacterium	0.675855401	0.699273198	0	0
Megasphaera	0.46945248	0.699273198	0	0
Aliiroseovarius	0.554072897	0.699273198	0	0
Oceanobacillus	0.001365481	0.014588174	0	0
Lacunisphaera	0.675903605	0.699273198	0	0
Aggregatibacter	0.066689382	0.320327565	0	0
Catonella	0.003803824	0.034211515	1	1
Tannerella	0.893612003	0.901085461	1	1
Microcoleus	0.162723956	0.566486397	0	0
Desulfomicrobium	0.675855401	0.699273198	0	0
Streptacidiphilus	0.675903605	0.699273198	0	0
Luteitalea	0.554072897	0.699273198	0	0
Sinobacterium	0.015036208	0.104859534	1	1
Lentimicrobium	0.675855401	0.699273198	0	0
Pusillimonas	2.56796E-12	7.10609E-11	0	0
Fulvivirga	0.675855401	0.699273198	0	0
Mycetocola	0.887509572	0.898151173	0	0
Altererythrobacter	0.027331614	0.160772358	0	0
Calothrix	0.021997176	0.134313401	0	0
Caminibacter	0.071413967	0.33887142	0	0
Cupriavidus	4.31015E-07	8.98214E-06	0	0
Terrihabitans	0.675958338	0.699273198	0	0
Roseimaritima	0.675958338	0.699273198	0	0
Pseudoteredinibacter	0.675958338	0.699273198	0	0
Proteiniclasticum	0.468408439	0.699273198	0	0
Pacificispira	0.675855401	0.699273198	0	0
Samsonia	0.675958338	0.699273198	0	0
Dolosigranulum	0.046977213	0.242091651	0	0
Terrilactibacillus	0.559837888	0.699273198	1	1
Fenollaria	0.468431873	0.699273198	0	0
Cellvibrio	0.021496153	0.132428853	0	0
Azospirillum	0.114926524	0.46521816	0	0
Sediminihaliea	0.675773977	0.699273198	0	0
Anaerobutyricum	0.402179113	0.699273198	0	0
Ereboglobus	0.675855401	0.699273198	0	0
Rudaeicoccus	0.401880974	0.699273198	0	0
Nitratireductor	0.593370476	0.699273198	0	0
Yonghaparkia	0.402218866	0.699273198	0	0
Parascardovia	0.468369529	0.699273198	0	0
Aerococcus	0.110322335	0.460950745	0	0
Limosilactobacillus	0.829017026	0.844017334	1	0
Tepidicella	0.037794353	0.205379598	0	0
Indioceanicola	0.553889378	0.699273198	0	0
Finegoldia	0.016130401	0.10512048	0	0
Ahniella	0.675855401	0.699273198	0	0
Abditibacterium	0.348750369	0.699273198	0	0
Labedella	0.304406674	0.699273198	0	0
Candidatus	3.61451E-12	9.84079E-11	0	0
Sphingorhabdus	0.144890231	0.544939243	0	0
Cumulibacter	0.40235538	0.699273198	0	0
Fimbriiglobus	0.554139691	0.699273198	0	0
Lactiplantibacillus	0.348677117	0.699273198	0	0
Sphaerotilus	0.234889124	0.691484797	0	0
Parabacteroides	0.468558581	0.699273198	0	0
Actinopolymorpha	0.675958338	0.699273198	0	0
Enterobacter	0.206180207	0.655222456	0	0
Gallaecimonas	0.675183236	0.699273198	0	0
Sandarakinorhabdus	0.114705124	0.46521816	1	1
Acaricomes	0.891620277	0.901085461	1	1
Pluralibacter	0.169991026	0.586799287	0	0
Alicycliphilus	1.29787E-15	3.98329E-14	1	1
Sediminibacterium	0.554072897	0.699273198	0	0
Williamsia	0.037839487	0.205379598	0	0
Listeria	0.073024234	0.339341765	0	0
Inhella	0.418353649	0.699273198	0	0
Caenibacillus	0.675855401	0.699273198	0	0
Smaragdicoccus	0.675855401	0.699273198	0	0
Arachidicoccus	0.675855401	0.699273198	0	0
Ignavigranum	0.554072897	0.699273198	0	0
Defluviicoccus	0.675775372	0.699273198	0	0
Corticibacterium	0.401901471	0.699273198	0	0
Pasteurella	0.721905355	0.745762692	1	1
Mycoavidus	0.554072897	0.699273198	0	0
Bartonella	5.38368E-41	2.52435E-39	1	1
Friedmanniella	0.047040897	0.242091651	0	0
Oceanibium	0.001131146	0.012644869	1	1
Thiopseudomonas	0.008371065	0.066339709	0	0
Diaminobutyricibacter	0.554139691	0.699273198	0	0
Lentibacillus	0.46837997	0.699273198	0	0
Ottowia	0.335605167	0.699273198	0	0
Ruoffia	0.3039096	0.699273198	0	0
Capillibacterium	0.675855401	0.699273198	0	0
Leptothoe	0.675958338	0.699273198	0	0
Pseudorhodobacter	0.675903605	0.699273198	0	0
Paroceanicella	0.402218866	0.699273198	0	0
Bibersteinia	0.347464337	0.699273198	0	0
Fonticella	0.553968126	0.699273198	0	0
Streptobacillus	0.675855401	0.699273198	0	0
Edaphobacillus	0.155304464	0.566486397	1	1
Defluviimonas	0.468458478	0.699273198	0	0
Psychromicrobium	0.892011116	0.901085461	1	1
Segetibacter	0.304304527	0.699273198	0	0
Holdemanella	0.402239062	0.699273198	0	0
Croceivirga	0.139468699	0.542449685	0	0
Ezakiella	0.675906889	0.699273198	0	0
Fannyhessea	0.144817979	0.544939243	0	0
Tsuneonella	0.091537266	0.398267154	0	0
Riemerella	0.304122159	0.699273198	0	0
Methylibium	0.899361465	0.905800807	1	1
Bilifractor	0.046613764	0.242091651	0	0
Sulfuriferula	0.675855401	0.699273198	0	0
Porphyromonas	0.169556542	0.586498858	0	0
Succinispira	0.675855401	0.699273198	0	0
Facklamia	3.3536E-09	7.86232E-08	0	0
Paraoerskovia	0.235078429	0.691484797	0	0
Streptomonospora	0.554139691	0.699273198	0	0
Actinocrispum	0.675100063	0.699273198	0	0
Egicoccus	0.675903605	0.699273198	0	0
Actinokineospora	0.114795705	0.46521816	0	0
Micropruina	0.348425814	0.699273198	0	0
Sutterella	0.468081418	0.699273198	0	0
Granulicoccus	0.554206499	0.699273198	0	0
Ehrlichia	0.091492581	0.398267154	0	0
Sphaerobacter	0.554104176	0.699273198	0	0
Peptococcus	0.675773977	0.699273198	0	0
Marimonas	0.675958338	0.699273198	0	0
Acidomonas	0.675855401	0.699273198	0	0
Tardiphaga	0.17871471	0.613262164	0	0
Oleisolibacter	0.554072897	0.699273198	0	0
Solirubrobacter	0.06547662	0.317599239	0	0
Oxynema	0.360428312	0.699273198	1	1
Weissella	0.337880628	0.699273198	0	0
Morococcus	0.012683114	0.095322777	0	0
Zavarzinella	0.554072897	0.699273198	0	0
Aquirhabdus	0.267014514	0.699273198	0	0
Arcobacter	0.348711932	0.699273198	0	0
Chelativorans	0.675855401	0.699273198	0	0
Pimelobacter	0.554086836	0.699273198	0	0
Actinorugispora	0.675775372	0.699273198	0	0
Novosphingobium	1.48577E-11	3.98091E-10	0	0
Oryzomicrobium	0.675855401	0.699273198	0	0
Denitratisoma	0.360555736	0.699273198	1	1
Falsigemmobacter	0.675903605	0.699273198	0	0
Fructilactobacillus	0.675439415	0.699273198	0	0
Curvibacter	0.468944693	0.699273198	0	0
Sneathia	0.402187409	0.699273198	0	0
Protaetiibacter	0.348629588	0.699273198	0	0
Variibacter	0.55402096	0.699273198	0	0
Methylocaldum	0.675903605	0.699273198	0	0
Pediococcus	0.348672525	0.699273198	0	0
Casaltella	0.08175794	0.367245202	0	0
Millisia	0.674749414	0.699273198	0	0
Azohydromonas	0.114865679	0.46521816	0	0
Psychroflexus	0.675903605	0.699273198	0	0
Paraburkholderia	0.002206068	0.021904961	0	0
Jeotgalibaca	0.348521883	0.699273198	0	0
Beijerinckia	0.468539755	0.699273198	0	0
Veillonella	0.206987763	0.655222456	0	0
Sulfurisoma	0.675958338	0.699273198	0	0
Soonwooa	0.675855401	0.699273198	0	0
Variimorphobacter	0.675855401	0.699273198	0	0
Floricoccus	0.36097556	0.699273198	1	1
Caldimonas	0.002578288	0.025046119	0	0
Siccirubricoccus	0.235072281	0.691484797	0	0
Rariglobus	0.55413546	0.699273198	0	0
Cypionkella	0.675903605	0.699273198	0	0
Erythrobacter	0.000292393	0.003796611	0	0
Phormidium	0.553511579	0.699273198	0	0
Nocardiopsis	0.183824746	0.613262164	0	0
Craterilacuibacter	1.53438E-09	3.70006E-08	0	0
Parashewanella	0.675855401	0.699273198	0	0
Thalassobius	0.07312474	0.339341765	0	0
Fertoeibacter	0.675903605	0.699273198	0	0
Fournierella	0.675855401	0.699273198	0	0
Legionella	0.207309248	0.655222456	0	0
Methyloferula	0.675958338	0.699273198	0	0
Amnibacterium	0.027335111	0.160772358	0	0
Marinospirillum	0.770140453	0.785367596	0	0
Moorena	0.553608302	0.699273198	0	0
Rhodobium	0.675855401	0.699273198	0	0
Marinifilum	0.645559724	0.699273198	1	1
Salinimicrobium	0.382666672	0.699273198	1	1
Trinickia	0.40183514	0.699273198	0	0
Salinarimonas	0.288385256	0.699273198	0	0
Dyadobacter	0.022040765	0.134313401	0	0
Solitalea	0.675855401	0.699273198	0	0
Kerstersia	0.554072897	0.699273198	0	0
Marihabitans	0.553488034	0.699273198	0	0
Enterocloster	0.743580831	0.763830205	1	1
Solobacterium	0.675958338	0.699273198	0	0
Flaviflexus	0.207596953	0.655222456	0	0
Janibacter	0.154529264	0.566486397	0	0
Renibacterium	0.744450864	0.763830205	1	1
Zoogloea	0.207631859	0.655222456	0	0
Gulosibacter	0.471776777	0.699273198	1	1
Rugamonas	0.00012696	0.001879905	0	0
Actinopolyspora	0.675958338	0.699273198	0	0
Alkalihalobacterium	0.045468069	0.238354351	1	1
Thermorudis	0.675855401	0.699273198	0	0
Serinibacter	0.266913428	0.699273198	0	0
Thiosulfativibrio	0.553206301	0.699273198	0	0
Bergeyella	0.46656452	0.699273198	0	0
Oerskovia	0.348801911	0.699273198	0	0
Hamadaea	0.468419561	0.699273198	0	0
Halomonas	0.027238425	0.160772358	0	0
Allorhizocola	0.675988794	0.699273198	0	0
Helicobacter	0.675855401	0.699273198	0	0
Variovorax	0.214551801	0.67191733	1	1
Rhodococcus	0.000566607	0.006930674	0	0
Mediterraneibacter	0.183647293	0.613262164	0	0
Edaphobacter	0.183278416	0.613262164	0	0
Varunaivibrio	0.554190068	0.699273198	0	0
Viridibacillus	0.156188825	0.566486397	1	1
Haematomicrobium	0.675855401	0.699273198	0	0
Flavipsychrobacter	0.675958338	0.699273198	0	0
Desulfuromusa	0.675906889	0.699273198	0	0
Rhabdothermincola	0.267022272	0.699273198	0	0
Ureibacillus	0.091291201	0.398267154	0	0
Plasticicumulans	0.675958338	0.699273198	0	0
Mucispirillum	0.737606345	0.759194823	1	1
Melaminivora	0.006779813	0.055825971	0	0
Microcystis	0.553802857	0.699273198	0	0
Limimaricola	0.402298388	0.699273198	0	0
Alistipes	0.675855401	0.699273198	0	0
Nibribacter	0.554139691	0.699273198	0	0
Frigidibacter	0.554072897	0.699273198	0	0
Tabrizicola	0.266918648	0.699273198	0	0
Oceanisphaera	0.675958338	0.699273198	0	0
Allobranchiibius	0.675855401	0.699273198	0	0
Prosthecobacter	0.554051328	0.699273198	0	0
Comamonas	5.77955E-05	0.00087106	0	0
Methyloceanibacter	0.554072897	0.699273198	0	0
Flagellatimonas	0.348771907	0.699273198	0	0
Saccharothrix	0.553864459	0.699273198	0	0
Paenarthrobacter	0.093060197	0.403819054	1	1
Amaricoccus	0.037824207	0.205379598	0	0
Parvibium	0.402310151	0.699273198	0	0
Hoyosella	0.554270506	0.699273198	0	0
Plesiomonas	0.189322853	0.627852603	0	0
Methylobacter	0.000182086	0.002584431	0	0
Rummeliibacillus	0.3036216	0.699273198	0	0
Alloprevotella	0.183437067	0.613262164	0	0
Fontibacillus	0.015597413	0.104859534	1	1
Oligella	0.675958338	0.699273198	0	0
Conservatibacter	0.144472426	0.544939243	0	0
Agarivorans	0.675958338	0.699273198	0	0
Ventosimonas	0.675855401	0.699273198	0	0
Povalibacter	0.401798313	0.699273198	0	0
Gemmatimonas	0.675855401	0.699273198	0	0
Vandammella	0.675855401	0.699273198	0	0
Marivita	1.83586E-38	8.3755E-37	1	1
Helcococcus	0.468392281	0.699273198	0	0
Thermobifida	0	0	0	0
Serinicoccus	0.234856822	0.691484797	0	0
Alpinimonas	0.675855401	0.699273198	0	0
Enterococcus	0.060623486	0.299217676	0	0
Dankookia	0.297937674	0.699273198	0	0
Novacetimonas	0.554072897	0.699273198	0	0
Oxalicibacterium	0.009423146	0.074328369	0	0
Ruminococcus	0.144868874	0.544939243	0	0
Allocoleopsis	0.235027022	0.691484797	0	0
Pistricoccus	0.675855401	0.699273198	0	0
Paeniclostridium	0.675034575	0.699273198	0	0
Rhodobacter	0.044398113	0.234200047	0	0
Kingella	0.14492256	0.544939243	0	0
Mobiluncus	0.468431873	0.699273198	0	0
Pseudanabaena	0.675903605	0.699273198	0	0
Filomicrobium	0.015597413	0.104859534	1	1
Propioniciclava	0.538035063	0.699273198	0	0
Pseudocnuella	0.675855401	0.699273198	0	0
Ramlibacter	3.12072E-05	0.000483283	1	1
Gordonia	0.000631844	0.007510932	0	0
Terrimonas	0.675958338	0.699273198	0	0
Phnomibacter	0.675855401	0.699273198	0	0
Marinicaulis	0.091404254	0.398267154	0	0
Ferrovum	0.000601638	0.007202583	1	1
Alteribacter	0.003473325	0.032038106	1	1
Ornithinimicrobium	0.612372229	0.699273198	0	0
Lutimaribacter	0.402298388	0.699273198	0	0
Moraxella	2.71399E-07	5.79901E-06	0	0
Noviherbaspirillum	0.001849547	0.019036803	0	0
Pseudescherichia	0.027275076	0.160772358	0	0
Scandinavium	0.402218866	0.699273198	0	0
Atopococcus	0.675903605	0.699273198	0	0
Tepidiphilus	0.088751803	0.393503785	0	0
Apilactobacillus	2.22062E-07	4.80564E-06	0	0
Fusibacter	0.554139691	0.699273198	0	0
Oceanicella	0.304393886	0.699273198	0	0
Alishewanella	0.14492656	0.544939243	0	0
Nodosilinea	0.553511579	0.699273198	0	0
Corticibacter	0.727048895	0.749699777	1	1
Raoultella	0.0002094	0.002873715	0	0
Ruegeria	0.00394942	0.035121417	1	1
Gemmata	0.468588464	0.699273198	0	0
Mongoliitalea	0.675855401	0.699273198	0	0
Lelliottia	0.971615638	0.975419265	0	0
Enterobacillus	0.348668395	0.699273198	0	0
Nocardioides	0.251183644	0.699273198	0	0
Chitinimonas	0.554052234	0.699273198	0	0
Brachybacterium	0.002369562	0.02325477	0	0
Pseudorivibacter	0.183719155	0.613262164	0	0
Buchananella	0.67583737	0.699273198	0	0
Phocaeicola	0.042162896	0.223963751	0	0
Aestuariivita	0.052495867	0.263863648	0	0
Albitalea	0.304318344	0.699273198	0	0
Saccharicrinis	0.675855401	0.699273198	0	0
Siccationidurans	0.348709728	0.699273198	0	0
Anaerosphaera	0.554087742	0.699273198	0	0
Szabonella	0.675903605	0.699273198	0	0
Pararheinheimera	0.078833251	0.364576789	0	0
Rubrimonas	0.554170977	0.699273198	0	0
Oscillibacter	0.675958338	0.699273198	0	0
Jiangella	0.402289008	0.699273198	0	0
Pedococcus	0.015965574	0.104859534	0	0
Parasaccharibacter	0.128815027	0.503999226	0	0
Roseococcus	0.554104176	0.699273198	0	0
Peteryoungia	0.675855401	0.699273198	0	0
Aestuariicella	0.675855401	0.699273198	0	0
Adhaeribacter	0.073057078	0.339341765	0	0
Kineococcus	0.033928451	0.190614859	0	0
Gallalistipes	0.675958338	0.699273198	0	0
Brevundimonas	6.7638E-05	0.00101038	0	0
Brenneria	0.35143385	0.699273198	0	0
Salibacterium	0.675958338	0.699273198	0	0
Krasilnikoviella	0.402218866	0.699273198	0	0
Drancourtella	0.675855401	0.699273198	0	0
Parapusillimonas	0.675958338	0.699273198	0	0
Lipingzhangella	0.675958338	0.699273198	0	0
Litoricola	0	0	0	0
Pseudoxanthomonas	0.001740682	0.018026206	1	1
Thiolapillus	0.675988794	0.699273198	0	0
Rehaibacterium	0.675855401	0.699273198	0	0
Chroogloeocystis	0.675775372	0.699273198	0	0
Thiocapsa	0.554139691	0.699273198	0	0
Novisyntrophococcus	0.015226746	0.104859534	1	1
Franklinella	0.554104176	0.699273198	0	0
Derxia	0.348644067	0.699273198	0	0
Thiococcus	0.267018513	0.699273198	0	0
Pelagivirga	0	0	0	0
Pontibacter	0.114889345	0.46521816	0	0
Liquorilactobacillus	0.554087742	0.699273198	0	0
Thermobaculum	0.675855401	0.699273198	0	0
Konateibacter	0.675855401	0.699273198	0	0
Pseudaminobacter	0.554020054	0.699273198	0	0
Denitrificimonas	0.001308173	0.014246427	0	0
Ammoniphilus	0.015794783	0.104859534	1	1
Boudabousia	0.554206499	0.699273198	0	0
Oenococcus	0.675034575	0.699273198	0	0
Rheinheimera	0.001677966	0.017483987	0	0
Marinimicrobium	0.67583737	0.699273198	0	0
Rhodocyclus	0.303953781	0.699273198	0	0
Aliivibrio	0.675855401	0.699273198	0	0
Hafnia	0.474471568	0.699273198	0	0
Crenobacter	0.03060126	0.176900435	0	0
Promicromonospora	0.144880601	0.544939243	0	0
Muriiphilus	0.675775372	0.699273198	0	0
Nitrosomonas	0.348634421	0.699273198	0	0
Auraticoccus	0.183833327	0.613262164	0	0
Parvularcula	0.012867948	0.095322777	0	0
Prosthecomicrobium	0.55402096	0.699273198	0	0
Pseudopuniceibacterium	0.162860583	0.566486397	0	0
Methylobacterium	0.000226528	0.00303475	0	0
Chachezhania	0.675958338	0.699273198	0	0
Reyranella	0.554072897	0.699273198	0	0
Caballeronia	0.09154482	0.398267154	0	0
Pelistega	0.55413546	0.699273198	0	0
Hespellia	0	0	0	0
Frankia	0.000182196	0.002584431	0	0
Phreatobacter	0.554139691	0.699273198	0	0
Zymobacter	0.554206499	0.699273198	0	0
Epibacterium	0.675903605	0.699273198	0	0
Endosymbiont	0.079598777	0.366110997	0	0
Haliscomenobacter	0.675903605	0.699273198	0	0
Lederbergia	0.010751379	0.082119128	1	1
Fodinicola	0.468540001	0.699273198	0	0
Allochromatium	0.675958338	0.699273198	0	0
Hansschlegelia	0.468351394	0.699273198	0	0
Leminorella	0.128967379	0.503999226	0	0
Thiohalobacter	0.675855401	0.699273198	0	0
Fluviicoccus	0.675183236	0.699273198	0	0
Lacisediminihabitans	0.157688418	0.566486397	1	1
Alkalihalobacillus	0.386752322	0.699273198	1	1
Thauera	0.744824951	0.763830205	1	1
Oleiharenicola	0.554139691	0.699273198	0	0
Hoeflea	0	0	0	0
Putridiphycobacter	0.019760877	0.122797091	0	0
Pseudoramibacter	0.00590675	0.050103484	0	0
Cnuella	0.554139691	0.699273198	0	0
Barrientosiimonas	0.468053891	0.699273198	0	0
Rhodovulum	0.022161894	0.134565744	0	0
Dermabacter	0.234832552	0.691484797	0	0
Kytococcus	0.59326593	0.699273198	0	0
Embleya	0.468408439	0.699273198	0	0
Consotaella	0.675855401	0.699273198	0	0
Pelomicrobium	0.149318077	0.55771855	1	1
Thermocrispum	0.348717753	0.699273198	0	0
Crocosphaera	0.000576861	0.007005332	1	1
Desmonostoc	0.183801041	0.613262164	0	0
Gillisia	0.675903605	0.699273198	0	0
Olivibacter	0	0	0	0
Ornithinicoccus	0.266931706	0.699273198	0	0
Rhodocytophaga	0.468481916	0.699273198	0	0
Trueperella	0.675958338	0.699273198	0	0
Carnobacterium	0.006083774	0.050838664	0	0
Thermoflexibacter	0.675958338	0.699273198	0	0
Stenoxybacter	0.554206499	0.699273198	0	0
Labilibacter	0.019767884	0.122797091	0	0
Sphingomicrobium	0.304408032	0.699273198	0	0
Azospira	0.735887497	0.757887795	1	1
Steroidobacter	0.144759676	0.544939243	0	0
Kibdelosporangium	0.468155667	0.699273198	0	0
Marmoricola	0.001867045	0.019077447	0	0
Mycoplasma	0.015834253	0.104859534	1	1
Leucobacter	0.002904673	0.027701059	0	0
Methylobrevis	0.066370582	0.320095836	1	1
Hydrocarboniphaga	0.041137011	0.221850719	0	0
Klugiella	0.675958338	0.699273198	0	0
Haemophilus	0.012718775	0.095322777	0	0
Rudanella	0.015818429	0.104859534	1	1
Terribacillus	0.014586876	0.104777223	1	1
Sphingobium	3.67384E-07	7.75181E-06	0	0
Dorea	0.4021482	0.699273198	0	0
Haloplasma	0	0	0	0
Parageobacillus	0.593252082	0.699273198	0	0
Tardibacter	0.675775372	0.699273198	0	0
Roseitranquillus	0.554139691	0.699273198	0	0
Crenalkalicoccus	0.235080126	0.691484797	0	0
Pinibacter	0.675855401	0.699273198	0	0
Saccharococcus	0.675903605	0.699273198	0	0
Granulicella	0.525584342	0.699273198	0	0
Hymenobacter	0.008350227	0.066339709	0	0
Globicatella	0.234681783	0.691484797	0	0
Anaerosporobacter	0	0	0	0
Pradoshia	0.55415945	0.699273198	0	0
Streptosporangium	0.06584989	0.318494598	0	0
Plantactinospora	0.468352303	0.699273198	0	0
Hydrogenobacter	0.267007557	0.699273198	0	0
Bhargavaea	0.675183236	0.699273198	0	0
Actinophytocola	0.554139691	0.699273198	0	0
Achromobacter	0.000199191	0.002756017	1	1
Dialister	0.863966693	0.876427751	0	0
Acaryochloris	0.554139691	0.699273198	0	0
Pseudokineococcus	0.401951055	0.699273198	0	0
Arachnia	0.467675473	0.699273198	0	0
Flavilitoribacter	0.675775372	0.699273198	0	0
Alcanivorax	0.052759062	0.264264973	0	0
Arsenophonus	0.241977932	0.699273198	0	0
Pseudoduganella	0.4022082	0.699273198	0	0
Pseudobacter	0.553703162	0.699273198	0	0
Planomicrobium	0.073121801	0.339341765	0	0
Rikenella	0	0	0	0
Ginsengibacter	0.348741901	0.699273198	0	0
Turicibacter	0.304100578	0.699273198	0	0
Buttiauxella	0.000672051	0.00793302	0	0
Gellertiella	0.554072897	0.699273198	0	0
Mangrovibacter	0.163032628	0.566486397	0	0
Aliterella	0.000234388	0.003115325	0	0
Leifsonia	0.262085145	0.699273198	0	0
Acidibrevibacterium	0.554206499	0.699273198	0	0
Verticiella	0.402227702	0.699273198	0	0
Allokutzneria	0.554139691	0.699273198	0	0
Jatrophihabitans	0.744746264	0.763830205	1	1
Rarobacter	0.348742343	0.699273198	0	0
Paraperlucidibaca	0.554020054	0.699273198	0	0
Agrobacterium	0.073069688	0.339341765	0	0
Amylolactobacillus	0.553969032	0.699273198	0	0
Psychromonas	0.468442317	0.699273198	0	0
Actirhodobacter	0.675958338	0.699273198	0	0
Saccharopolyspora	0.75745071	0.773488686	0	0
Dietzia	0.017653969	0.112452455	0	0
Entomohabitans	0.675855401	0.699273198	0	0
Inediibacterium	0.675958338	0.699273198	0	0
Beutenbergia	0.675903605	0.699273198	0	0
Sanguibacter	0.015964956	0.104859534	0	0
Acidiluteibacter	0.402258624	0.699273198	0	0
Plectonema	0.234908981	0.691484797	0	0
Thalassobacillus	0.675903605	0.699273198	0	0
Quadrisphaera	0.128860242	0.503999226	0	0
Amniculibacterium	0.468408439	0.699273198	0	0
Thiomicrorhabdus	3.03304E-09	7.21095E-08	1	1
Roseateles	0.013832699	0.100212859	1	1
Methylocella	0.34865914	0.699273198	0	0
Terrisporobacter	0.039093067	0.211503518	0	0
Lysobacter	0.000313892	0.004044648	1	1
Bullifex	0.348618268	0.699273198	0	0
Roseovarius	0.067883291	0.32460905	1	1
Pandoraea	0.030421322	0.176615769	0	0
Wolbachia	0.033877794	0.190614859	0	0
Treponema	5.14794E-05	0.000782858	1	1
Actinomycetospora	0.136388673	0.531695337	0	0
Aquimarina	0.016378369	0.10512048	1	1
Caldibacillus	0.21902314	0.684650111	0	0
Tersicoccus	0.15504065	0.566486397	1	1
Gynurincola	0.675855401	0.699273198	0	0
Cylindrospermopsis	0.676011529	0.699273198	0	0
Segeticoccus	0.887222191	0.898151173	1	1
Glaciihabitans	0.267007658	0.699273198	0	0
Niveibacterium	0.554139691	0.699273198	0	0
Providencia	0.073128649	0.339341765	0	0
Rhodovarius	0.015908181	0.104859534	1	1
Arcticibacter	0.726242568	0.749327638	1	1
Poseidonibacter	0.144876683	0.544939243	0	0
Kinneretia	0.758902279	0.774502447	0	0
Propionivibrio	0.114908854	0.46521816	0	0
Telmatospirillum	0.675958338	0.699273198	0	0
Scrofimicrobium	0.468508525	0.699273198	0	0
Roseivirga	0.675855401	0.699273198	0	0
Rouxiella	0.303997533	0.699273198	0	0
Thermasporomyces	0.154633616	0.566486397	1	1
Herbiconiux	0.073175594	0.339341765	0	0
Desulfuromonas	0.01038989	0.08015575	0	0
Rhodovastum	0.348340399	0.699273198	0	0
Labrys	0.675855401	0.699273198	0	0
Croceibacterium	0.102510484	0.435883846	0	0
Insolitispirillum	0.675855401	0.699273198	0	0
Chryseobacterium	0.259870847	0.699273198	0	0
Methylovirgula	0.675773977	0.699273198	0	0
Rahnella	0.013026951	0.096023985	0	0
Planomonospora	0.675958338	0.699273198	0	0
Sulfur-oxidizing	0.401789771	0.699273198	0	0
Mixta	0.091462906	0.398267154	0	0
Aliiruegeria	1.8775E-14	5.56004E-13	0	0
Spiroplasma	0.675855401	0.699273198	0	0
Alterileibacterium	0	0	0	0
Desulfarculus	0.554072897	0.699273198	0	0
Parasphingorhabdus	0.304393886	0.699273198	0	0
Aquabacterium	0.001376288	0.01461116	0	0
Boseongicola	0.468458478	0.699273198	0	0
Pedosphaera	0.675958338	0.699273198	0	0
Fundicoccus	0.675855401	0.699273198	0	0
Paenirhodobacter	0.554192263	0.699273198	0	0
Patulibacter	0.128903942	0.503999226	0	0
Flaviaesturariibacter	0.402166815	0.699273198	0	0
Galbitalea	0.401987468	0.699273198	0	0
Taibaiella	0.46832004	0.699273198	0	0
Siminovitchia	0.468256115	0.699273198	0	0
Parasulfuritortus	0.402168083	0.699273198	0	0
Lacinutrix	0.015962902	0.104859534	1	1
Serratia	8.42704E-11	2.15528E-09	0	0
Oligoflexus	0.642496832	0.699273198	0	0
Pseudoglutamicibacter	0.301340002	0.699273198	0	0
Lentilactobacillus	0.207639901	0.655222456	0	0
Polynucleobacter	0.554087742	0.699273198	0	0
Niameybacter	0.675773977	0.699273198	0	0
Phaseolibacter	0.674942991	0.699273198	0	0
Thermus	0.845667549	0.860450164	1	1
Glaciimonas	0.18380592	0.613262164	0	0
Desulfovibrio	0.674942991	0.699273198	0	0
Peribacillus	8.54188E-94	4.80623E-92	1	1
Lichenicola	0.402096137	0.699273198	0	0
Leptolyngbya	0.554139691	0.699273198	0	0
Xinfangfangia	0.266688294	0.699273198	0	0
Aromatoleum	0.324611682	0.699273198	0	0
Fimbriimonas	0.554139691	0.699273198	0	0
Paucimonas	0.675958338	0.699273198	0	0
Endobacterium	0.675855401	0.699273198	0	0
Latilactobacillus	0.081803434	0.367245202	0	0
Vescimonas	0.674749414	0.699273198	0	0
Rhabdaerophilum	0.467990577	0.699273198	0	0
Aquamicrobium	0.55402096	0.699273198	0	0
Propionispora	0	0	0	0
Agromyces	0.126081739	0.503999226	0	0
Methylotenera	0.207624139	0.655222456	0	0
Tepidimonas	0.002704647	0.026088251	0	0
Luteibacter	0.402278515	0.699273198	0	0
Demequina	0.091533235	0.398267154	0	0
Thermaurantiacus	0.675988794	0.699273198	0	0
Enorma	0.675855401	0.699273198	0	0
Actinobacillus	0.001088405	0.012248188	0	0
Acidisphaera	0.731780931	0.754118566	1	1
Zafaria	0.234850401	0.691484797	0	0
Methylovorus	8.64586E-06	0.000152023	1	1
Peptoanaerobacter	0.000589356	0.007105945	1	1
Neobittarella	0.675958338	0.699273198	0	0
Provencibacterium	0.675855401	0.699273198	0	0
Pauljensenia	0.468419561	0.699273198	0	0
Nakamurella	0.003974047	0.035121417	0	0
Aphanothece	0.086725259	0.387281051	1	1
Alterinioella	0.675855401	0.699273198	0	0
Salinispora	0.675958338	0.699273198	0	0
Saccharibacillus	0	0	0	0
Taishania	0.675855401	0.699273198	0	0
Yersinia	0.000133225	0.001938658	0	0
Methylicorpusculum	0.554086836	0.699273198	0	0
Amycolatopsis	0.000799598	0.009119741	0	0
Dongshaea	0.401880359	0.699273198	0	0
Terriglobus	0.26615545	0.699273198	0	0
Vulcaniibacterium	0.361787795	0.699273198	1	1
Methylophaga	0.880730681	0.892360978	1	1
Aquicella	0.554270506	0.699273198	0	0
Cnuibacter	0.554203385	0.699273198	0	0
Phytohabitans	0.675855401	0.699273198	0	0
Pseudoalteromonas	0.348800335	0.699273198	0	0
Flavisolibacter	0.163040392	0.566486397	0	0
Pseudoroseicyclus	0.402246322	0.699273198	0	0
Chromohalobacter	0.675855401	0.699273198	0	0
Paracoccus	1.90438E-05	0.000312096	0	0
Falsirhodobacter	0.163040479	0.566486397	0	0
Caldovatus	0.675958338	0.699273198	0	0
Selenomonas	1.38913E-06	2.72658E-05	1	1
Glaciibacter	0.00021273	0.002895874	0	0
Bauldia	0.675855401	0.699273198	0	0
Pararhodobacter	0.304290387	0.699273198	0	0
Microvirga	0.187242268	0.623402266	0	0
Gibbsiella	0.468419561	0.699273198	0	0
Acetanaerobacterium	0.558704708	0.699273198	1	1
Dysosmobacter	0.553636466	0.699273198	0	0
Tetzosporium	0.554087742	0.699273198	0	0
Marisediminicola	0.348767712	0.699273198	0	0
Heyndrickxia	0.556709232	0.699273198	1	1
Hominisplanchenecus	0.675958338	0.699273198	0	0
Frisingicoccus	0.675988794	0.699273198	0	0
Intestinirhabdus	0.266727187	0.699273198	0	0
Skermanella	0.065476148	0.317599239	0	0
Arenibacter	0.675903605	0.699273198	0	0
Phenylobacterium	0.012863831	0.095322777	0	0
Sandaracinobacter	0.207668255	0.655222456	0	0
Rhodanobacter	0.266919073	0.699273198	0	0
Brevibacillus	0.193280843	0.638469789	1	1
Exiguobacterium	0.058535987	0.29013941	0	0
Devosia	0.004921224	0.042600138	0	0
Youngiibacter	0.675855401	0.699273198	0	0
Anabaenopsis	0	0	0	0
Octadecabacter	0.675855401	0.699273198	0	0
Pseudogracilibacillus	0.553636466	0.699273198	0	0
Propionibacterium	0.015569122	0.104859534	1	1
Pseudarthrobacter	4.47511E-35	1.84243E-33	1	1
Saezia	0.554072897	0.699273198	0	0
Limnospira	0.675625445	0.699273198	0	0
Rhizobacter	0.671319099	0.699273198	0	0
Gemmatirosa	0.675855401	0.699273198	0	0
Salsuginibacillus	0.675855401	0.699273198	0	0
Parapedobacter	0.675903605	0.699273198	0	0
Aurantiacibacter	0.235137603	0.691484797	0	0
Brevilactibacter	0.266700951	0.699273198	0	0
Euzebya	0.007534991	0.060868224	0	0
Blautia	0.027322328	0.160772358	0	0
Anaerobiospirillum	0.675855401	0.699273198	0	0
Deinococcus	0.000782509	0.009009331	0	0
Paludifilum	0.497428718	0.699273198	1	1
Albibacterium	0.55397532	0.699273198	0	0
Herpetosiphon	0.012724227	0.095322777	1	1
Sphingobacterium	2.87633E-13	8.22813E-12	0	0
Ideonella	0.098953514	0.428291106	0	0
Micrococcus	3.68057E-17	1.19477E-15	0	0
Rodentibacter	0.207592408	0.655222456	0	0
Arcicella	0.675855401	0.699273198	0	0
Halpernia	0.554072897	0.699273198	0	0
Cronobacter	0.081627299	0.367245202	0	0
Erwinia	0.000842513	0.009544709	0	0
Tibeticola	0.19179794	0.634813573	1	1
Nitrospirillum	0.467925567	0.699273198	0	0
Tumebacillus	0.069034361	0.329180793	1	1
Thermicanus	0.128739061	0.503999226	0	0
Uruburuella	0.328837471	0.699273198	0	0
Lichenicoccus	0.551407429	0.699273198	0	0
Izhakiella	0.265836403	0.699273198	0	0
Crenothrix	0.675855401	0.699273198	0	0
Bifidobacterium	0.013275963	0.097434023	0	0
Pseudooceanicola	0.266883767	0.699273198	0	0
Waltera	0.675773977	0.699273198	0	0
Filibacter	0.362015326	0.699273198	1	1
Sphingomonas	4.19874E-28	1.64825E-26	0	0
Synechocystis	0.675958338	0.699273198	0	0
Lishizhenia	0.674942991	0.699273198	0	0
Azomonas	0.207497427	0.655222456	0	0
Anatilimnocola	0.554170977	0.699273198	0	0
Agaribacterium	0.675958338	0.699273198	0	0
Flectobacillus	0.675855401	0.699273198	0	0
Paraclostridium	0.543411834	0.699273198	0	0
Modestobacter	1.53653E-10	3.81421E-09	0	0
Dolichospermum	0.266897196	0.699273198	0	0
Luteococcus	0.4022119	0.699273198	0	0
Lonsdalea	0.554104176	0.699273198	0	0
Seramator	1.38357E-09	3.38473E-08	1	1
Advenella	0.554139691	0.699273198	0	0
Thiohalocapsa	0.416231725	0.699273198	0	0
Polycyclovorans	0.675906889	0.699273198	0	0
Xanthovirga	0.675958338	0.699273198	0	0
Tsukamurella	0.5297546	0.699273198	0	0
Lacticaseibacillus	0.89153777	0.901085461	1	1
Alteriqipengyuania	0.468496216	0.699273198	0	0
Caldalkalibacillus	0.000522144	0.006433426	1	1
Chryseoglobus	0.266879588	0.699273198	0	0
Pseudoprevotella	0.675855401	0.699273198	0	0
Kamptonema	0.554139691	0.699273198	0	0
Aciditerrimonas	0.554072897	0.699273198	0	0
Bythopirellula	0.675958338	0.699273198	0	0
Bacteroides	0.088818094	0.393503785	0	0
Romeria	0.468549172	0.699273198	0	0
Motilibacter	0.675903605	0.699273198	0	0
Pseudomonas	1.22208E-05	0.000210497	1	1
Caryophanon	0.675855401	0.699273198	0	0
Halochromatium	0.348334191	0.699273198	0	0
Staphylospora	0.672078074	0.699273198	0	0
Sideroxydans	0.675855401	0.699273198	0	0
Naasia	0.266948436	0.699273198	0	0
Microseira	0.156947606	0.566486397	1	1
Lachnospira	0.468394555	0.699273198	0	0
Quisquiliibacterium	0.34878299	0.699273198	0	0
Domibacillus	0.401886115	0.699273198	0	0
Polymorphobacter	0.304379369	0.699273198	0	0
Roseibium	0.553703162	0.699273198	0	0
Cobetia	0.468419561	0.699273198	0	0
Pseudorhizobium	0.081751242	0.367245202	0	0
Timonella	0.348709728	0.699273198	0	0
Jejubacter	0.266959839	0.699273198	0	0
Eikenella	0.554087742	0.699273198	0	0
Kitasatospora	2.23493E-06	4.287E-05	1	1
Ligilactobacillus	0.121527515	0.489590562	0	0
Micromonospora	0.408493748	0.699273198	0	0
Cedecea	0.149341697	0.55771855	0	0
Thermoanaerobacterium	0.234932446	0.691484797	0	0
Anaeromyxobacter	0.554206499	0.699273198	0	0
Rivicola	0.402206566	0.699273198	0	0
Paralysiella	0.468330623	0.699273198	0	0
Planktosalinus	0.675855401	0.699273198	0	0
Pararhizobium	0.468419561	0.699273198	0	0
Subtercola	0.304049809	0.699273198	0	0
Pseudolabrys	0.675903605	0.699273198	0	0
Rubrivivax	0.037820174	0.205379598	0	0
Anaerobium	0.675958338	0.699273198	0	0
Cytophaga	0.348771318	0.699273198	0	0
Methyloglobulus	0.162854223	0.566486397	0	0
Neiella	0.006000212	0.050641789	0	0
Carboxydocella	0.675903605	0.699273198	0	0
Ferruginibacter	0.128948863	0.503999226	0	0
Chryseolinea	0.304380453	0.699273198	0	0
Xylanimonas	0.402258624	0.699273198	0	0
Desulfobulbus	0.675855401	0.699273198	0	0
Terracoccus	0.402227702	0.699273198	0	0
Occultella	0.417023455	0.699273198	0	0
Blastococcus	1.85428E-05	0.000309904	0	0
Intrasporangium	0.207615121	0.655222456	0	0
Anaerosalibacter	0.675958338	0.699273198	0	0
Rhodoligotrophos	0.675958338	0.699273198	0	0
Planosporangium	0.348767712	0.699273198	0	0
Parasphingopyxis	0.675958338	0.699273198	0	0
Alicyclobacillus	0.348583349	0.699273198	0	0
Peptoniphilus	0.047041506	0.242091651	0	0
Pulveribacter	0.154692652	0.566486397	1	1
Lactimicrobium	0.554139691	0.699273198	0	0
Solirhodobacter	0.554139691	0.699273198	0	0
Schumannella	0.402027193	0.699273198	0	0
Corallincola	0.675903605	0.699273198	0	0
Alkanindiges	0.17283356	0.595393977	0	0
Gottfriedia	2.6683E-05	0.000428961	1	1
Xenophilus	0.410653748	0.699273198	1	1
Canibacter	0.675958338	0.699273198	0	0
Vitreoscilla	0.23504862	0.691484797	0	0
Pelagibacterium	0.46785465	0.699273198	0	0
Bombella	0.675855401	0.699273198	0	0
Rhodopseudomonas	0.002081146	0.020910564	0	0
Paraprevotella	0.472904949	0.699273198	1	1
Tenacibaculum	0.674602474	0.699273198	0	0
Oceanimonas	0.675988794	0.699273198	0	0
Gemmiger	0.468369529	0.699273198	0	0
Dyella	0.002104343	0.021018527	0	0
Chondromyces	0.675855401	0.699273198	0	0
Rubrobacter	0.207566847	0.655222456	0	0
Evansella	0.675958338	0.699273198	0	0
Camelimonas	0.468419561	0.699273198	0	0
Edaphovirga	0.554139691	0.699273198	0	0
Aminobacter	0.402298388	0.699273198	0	0
Falsibacillus	0.161009061	0.566486397	1	1
Celerinatantimonas	0.402238754	0.699273198	0	0
Luxibacter	0.675855401	0.699273198	0	0
Plantibacter	0.065470793	0.317599239	0	0
Halopseudomonas	2.07407E-36	8.75259E-35	1	1
Metasolibacillus	3.07458E-19	1.03798E-17	0	0
Elizabethkingia	0.553636466	0.699273198	0	0
Bombilactobacillus	0.675855401	0.699273198	0	0
Zhizhongheella	0.33272075	0.699273198	0	0
Wenzhouxiangella	0.675773977	0.699273198	0	0
Marinilactibacillus	0.304156878	0.699273198	0	0
Chthonobacter	0.015771591	0.104859534	1	1
Marinococcus	0.554139691	0.699273198	0	0
Sporofaciens	0.675958338	0.699273198	0	0
Mumia	0.675855401	0.699273198	0	0
Trabulsiella	0.566750909	0.699273198	0	0
Candidimonas	5.2326E-107	3.1545E-105	1	1
Pelomonas	0.21269485	0.667339977	0	0
Galbibacter	0.55402096	0.699273198	0	0
Pseudacidobacterium	0.675855401	0.699273198	0	0
Ancylomarina	9.03316E-06	0.000157196	0	0
Desulfotomaculum	0.675958338	0.699273198	0	0
Gloeocapsopsis	0.08319521	0.372502693	0	0
Frateuria	0.304374934	0.699273198	0	0
Ilumatobacter	0.235042473	0.691484797	0	0
Nostoc	3.95031E-21	1.38919E-19	0	0
Eubacterium	0.234819133	0.691484797	0	0
Spirabiliibacterium	0.675855401	0.699273198	0	0
Sunxiuqinia	0.675855401	0.699273198	0	0
Apibacter	0.361296273	0.699273198	1	1
Schinkia	0.559451094	0.699273198	1	1
Pontibacillus	0.675773977	0.699273198	0	0
Pseudohongiella	0.402051132	0.699273198	0	0
Arthrobacter	4.1969E-15	1.26507E-13	1	1
Agathobacter	0.675906889	0.699273198	0	0
Amnimonas	0.554206499	0.699273198	0	0
Phascolarctobacterium	0.554072897	0.699273198	0	0
Coprococcus	0.207398849	0.655222456	0	0
Rhodoplanes	0.266943285	0.699273198	0	0
Singulisphaera	0.468003011	0.699273198	0	0
Chitinasiproducens	0.468508525	0.699273198	0	0
Pseudospirillum	0.675855401	0.699273198	0	0
Paeniglutamicibacter	0.003810287	0.034211515	0	0
Faecalibacter	0.114786522	0.46521816	0	0
Gallibacter	0.468081418	0.699273198	0	0
Microtetraspora	0	0	0	0
Phormidesmis	0.402258624	0.699273198	0	0
Marinomonas	8.74548E-07	1.75743E-05	1	1
Abyssicoccus	0.183752156	0.613262164	0	0
Mitsuokella	0.015794783	0.104859534	1	1
Pseudogulbenkiania	0.675958338	0.699273198	0	0
Fusobacterium	1.51995E-05	0.000256568	1	1
Pigmentiphaga	3.35949E-08	7.56109E-07	1	1
Celeribacter	0.016378369	0.10512048	1	1
Methylocapsa	0.235115946	0.691484797	0	0
Pontixanthobacter	0.18359332	0.613262164	0	0
Robiginitalea	0.147835686	0.554548085	1	1
Rathayibacter	0.353473456	0.699273198	0	0
Priestia	3.39718E-38	1.50906E-36	1	1
Anaerovorax	0.675906889	0.699273198	0	0
Xylella	0.676011529	0.699273198	0	0
Amylibacter	0.402218866	0.699273198	0	0
Saccharomonospora	0.554139691	0.699273198	0	0
Fibrisoma	0.003257898	0.030216112	0	0
Granulicatella	0.164159045	0.5689948	0	0
Limnobacter	0.201692436	0.655222456	0	0
Enterovirga	0.266659494	0.699273198	0	0
Levilactobacillus	2.56308E-05	0.000416008	0	0
Actinomarinicola	0.554072897	0.699273198	0	0
Asaia	0.675855401	0.699273198	0	0
Brevibacterium	2.12318E-06	4.11945E-05	0	0
Massilia	1.44637E-10	3.644E-09	0	0
Alkalibacterium	0.401855234	0.699273198	0	0
Henriciella	0.675773977	0.699273198	0	0
Rhodopila	0.67583737	0.699273198	0	0
Stakelama	0.144951256	0.544939243	0	0
Weizmannia	0.664877206	0.699273198	0	0
Knoellia	0.033909555	0.190614859	0	0
Tetrasphaera	0.26677207	0.699273198	0	0
Synechococcus	0.675775372	0.699273198	0	0
Giesbergeria	0.16276243	0.566486397	0	0
Granulibacter	0.356118505	0.699273198	1	1
Maribellus	0.402218866	0.699273198	0	0
Paenactinomyces	0.674942991	0.699273198	0	0
Isobaculum	0.675855401	0.699273198	0	0
Iningainema	0.675958338	0.699273198	0	0
Lancefieldella	0.743513789	0.763830205	1	1
Microbacterium	0.000128448	0.001885392	0	0
Pseudomethylobacillus	0.554206499	0.699273198	0	0
Spirosoma	0.372362542	0.699273198	0	0
Sphingosinithalassobacter	0.402309538	0.699273198	0	0
Maritalea	0.552990876	0.699273198	0	0
Methylopila	0.675855401	0.699273198	0	0
Metalysinibacillus	0.401959786	0.699273198	0	0
Microlunatus	0.001517501	0.015910192	0	0
Alsobacter	0.675773977	0.699273198	0	0
Leuconostoc	0.06543008	0.317599239	0	0
Oceaniglobus	0.675775372	0.699273198	0	0
Caenispirillum	0.672078074	0.699273198	0	0
Aquitalea	0.468394555	0.699273198	0	0
Fusicatenibacter	0.401503298	0.699273198	0	0
Rhodoblastus	0.675958338	0.699273198	0	0
Lamprocystis	0.010293134	0.08015575	0	0
Acidipropionibacterium	0.041954653	0.223963751	0	0
Nibricoccus	0.348765646	0.699273198	0	0
Paracraurococcus	0.554139691	0.699273198	0	0
Halalkalibacterium	0.675958338	0.699273198	0	0
Enemella	0.554072897	0.699273198	0	0
Cerasibacillus	0.675903605	0.699273198	0	0
Sabulicella	0.675855401	0.699273198	0	0
Defluviitalea	0.675773977	0.699273198	0	0
Haematobacter	0.468408439	0.699273198	0	0
Pseudonocardia	0.000764791	0.008903218	0	0
Kineosporia	0.065443616	0.317599239	0	0
Rhizobium	0.001317081	0.014251488	0	0
Ketogulonicigenium	0.675855401	0.699273198	0	0
Companilactobacillus	0.746724395	0.764848773	1	1
Hallella	0.15845652	0.566486397	1	1
Thalassotalea	0.042192223	0.223963751	0	0
Methyloradius	0.468508525	0.699273198	0	0
Limnoglobus	0.675958338	0.699273198	0	0
Herbinix	0.016378369	0.10512048	1	1
Seohaeicola	0.554226264	0.699273198	0	0
Compostimonas	0.55415945	0.699273198	0	0
Rhizomicrobium	0.675855401	0.699273198	0	0
Qipengyuania	4.75848E-06	8.54501E-05	0	0
Gilliamella	0.675903605	0.699273198	0	0
Metabacillus	0.002061913	0.020841369	1	1
Oceaniovalibus	0.675775372	0.699273198	0	0
Salana	0.675034575	0.699273198	0	0
Entomomonas	0.468064324	0.699273198	0	0
Thermolongibacillus	0.015794783	0.104859534	1	1
Thermanaerosceptrum	0.554072897	0.699273198	0	0
Atlantibacter	0.114607595	0.46521816	0	0
Myroides	0.675855401	0.699273198	0	0
Anaerobacillus	0.675958338	0.699273198	0	0
Mangrovibacillus	0.55402096	0.699273198	0	0
Dactylosporangium	0.553584606	0.699273198	0	0
Simiduia	0.554206499	0.699273198	0	0
Paucilactobacillus	0.266819357	0.699273198	0	0
Kovacikia	0.554087742	0.699273198	0	0
Allosphingosinicella	0.058589381	0.29013941	0	0
Winkia	0.467969492	0.699273198	0	0
Tamlana	0.015036208	0.104859534	1	1
Edwardsiella	0.052522622	0.263863648	0	0
Fangia	0.468419561	0.699273198	0	0
Raineya	0.55402096	0.699273198	0	0
Moheibacter	0.55415945	0.699273198	0	0
Jonesia	0.30441606	0.699273198	0	0
Cryptosporangium	0.468433469	0.699273198	0	0
Motiliproteus	0.0018761	0.019077447	1	1
Neptunicoccus	0	0	0	0
Nitrosococcus	0.675773977	0.699273198	0	0
Nitrogeniibacter	0.46836885	0.699273198	0	0
Ectothiorhodospira	0.468131401	0.699273198	0	0
Humibacter	0.468484404	0.699273198	0	0
Neobacillus	0.411400397	0.699273198	0	0
Modicisalibacter	0.675855401	0.699273198	0	0
Helcobacillus	0.234645092	0.691484797	0	0
Sphingosinicella	0.037832855	0.205379598	0	0
Hydrogenophaga	0.950208354	0.955871097	0	0
Methylocystis	0.207608075	0.655222456	0	0
Otariodibacter	0.468196182	0.699273198	0	0
Ancylobacter	0.892793996	0.901085461	1	1
Aestuariimicrobium	0.588975719	0.699273198	0	0
Bowmanella	0.304652337	0.699273198	0	0
Herbaspirillum	0.030447387	0.176615769	0	0
Propylenella	0.675855401	0.699273198	0	0
Lampropedia	0.265086713	0.699273198	0	0
Entomospira	0.675855401	0.699273198	0	0
Argonema	0.187820494	0.624096444	0	0
Alloscardovia	0.150249038	0.559868382	1	1
Filifactor	0.558642906	0.699273198	1	1
Fructobacillus	0.675855401	0.699273198	0	0
Staphylococcus	1.83323E-23	6.72717E-22	0	0
Nitrobacter	0.304352067	0.699273198	0	0
Lentzea	0.307126256	0.699273198	0	0
Leptothrix	0.235058795	0.691484797	0	0
Streptoalloteichus	0.675855401	0.699273198	0	0
Aureimonas	0.071468143	0.33887142	0	0
Orbus	0.675855401	0.699273198	0	0
Bosea	0.024490248	0.147932258	0	0
Dokdonella	0.235047253	0.691484797	0	0
Thaumasiovibrio	0.675855401	0.699273198	0	0
Thermophilibacter	0.554206499	0.699273198	0	0
Collimonas	0.013600329	0.098978692	0	0
Denitromonas	0.468458478	0.699273198	0	0
Virgibacillus	0.751345667	0.768442825	1	1
Aeromicrobium	0.007535182	0.060868224	0	0
Thalassococcus	0.468369529	0.699273198	0	0
Romboutsia	0.207518809	0.655222456	0	0
Polyangium	0.554139691	0.699273198	0	0
Acidocella	0.402298388	0.699273198	0	0
Actinotalea	0.250251139	0.699273198	0	0
Puia	0.675958338	0.699273198	0	0
Oryzicola	0	0	0	0
Aldersonia	0.675958338	0.699273198	0	0
Cutibacterium	1.05008E-52	5.06441E-51	0	0
Sandaracinobacteroides	0.235108233	0.691484797	0	0
Desertihabitans	0.402277246	0.699273198	0	0
Trebonia	0.55402096	0.699273198	0	0
Kangsaoukella	0.554139691	0.699273198	0	0
Aestuariivirga	0.675903605	0.699273198	0	0
Serpentinimonas	0.553335512	0.699273198	0	0
Aliidongia	0.8575673	0.870982914	0	0
Lottiidibacillus	0.554072897	0.699273198	0	0
Arenimonas	0.304352067	0.699273198	0	0
Hathewaya	0.468497861	0.699273198	0	0
Amphibacillus	0.675855401	0.699273198	0	0
Laribacter	0.675855401	0.699273198	0	0
Ectobacillus	0.675855401	0.699273198	0	0
Longimicrobium	0.304429035	0.699273198	0	0
Corallococcus	1.88711E-05	0.000312096	0	0
Eremococcus	0.467964419	0.699273198	0	0
Stappia	0.468481916	0.699273198	0	0
Nevskia	3.66427E-06	6.72314E-05	0	0
Aquiluna	0.468330623	0.699273198	0	0
Pectobacterium	0.235124373	0.691484797	0	0
Paracandidimonas	0.46809185	0.699273198	0	0
Pragia	0.234769999	0.691484797	0	0
Shuttleworthia	0.675775372	0.699273198	0	0
Neptunomonas	0.554225592	0.699273198	0	0
Zobellella	0.266960992	0.699273198	0	0
Planctomicrobium	0.554170977	0.699273198	0	0
Yimella	0.207428129	0.655222456	0	0
Kurthia	0.183567668	0.613262164	0	0
Lentihominibacter	0.675775372	0.699273198	0	0
Agrococcus	0.052473253	0.263863648	0	0
Neomicrococcus	0.162920283	0.566486397	0	0
Ornithinibacillus	0.207394153	0.655222456	0	0
Vallicoccus	0.468009027	0.699273198	0	0
Endobacter	0.554072897	0.699273198	0	0
Epilithonimonas	0.570788794	0.699273198	0	0
Niveispirillum	0.554072897	0.699273198	0	0
Roseiconus	0.675958338	0.699273198	0	0
Allopontixanthobacter	0.675958338	0.699273198	0	0
Tranquillimonas	0	0	0	0
Gemella	0.000503351	0.006293756	0	0
Zobellia	0.000764185	0.008903218	1	1
Rossellomorea	0.014417531	0.104003383	1	1
Thiothrix	0.554206499	0.699273198	0	0
Acuticoccus	0.675855401	0.699273198	0	0
Aliicoccus	0.675855401	0.699273198	0	0
Azonexus	0.554072897	0.699273198	0	0
Paenisporosarcina	0.402256106	0.699273198	0	0
Branchiibius	0.554206499	0.699273198	0	0
Aurantimonas	0.468418882	0.699273198	0	0
Aphanizomenon	0.675855401	0.699273198	0	0
Bermanella	0.675855401	0.699273198	0	0
Meiothermus	0.675958338	0.699273198	0	0
Oceanidesulfovibrio	0.468089649	0.699273198	0	0
Croceicoccus	0.128963384	0.503999226	0	0
Nissabacter	0.266552759	0.699273198	0	0
Asticcacaulis	0.152882811	0.566486397	0	0
Amphiplicatus	0.675775372	0.699273198	0	0
Klenkia	0.002581768	0.025046119	0	0
Lysinibacillus	0.12133952	0.489590562	0	0
Luteolibacter	0.114792566	0.46521816	0	0
Alteraurantiacibacter	0.267002191	0.699273198	0	0
Scytonema	0.114750418	0.46521816	0	0
Schlegelella	8.01987E-07	1.63103E-05	0	0
Ferrigenium	0.675625445	0.699273198	0	0
Cloacibacterium	0.357250459	0.699273198	1	1
Oceanomicrobium	0.675958338	0.699273198	0	0
Georgenia	0.052513292	0.263863648	0	0
Flavimaricola	0.675958338	0.699273198	0	0
Salinicoccus	0.02201462	0.134313401	0	0
Phaeobacter	0.037802694	0.205379598	0	0
Mycolicibacter	0.003964437	0.035121417	0	0
Polymorphum	0.675958338	0.699273198	0	0
Fastidiosibacter	0.675855401	0.699273198	0	0
Thiomonas	0.46825227	0.699273198	0	0
Psychrobacter	0.00022402	0.003025162	0	0
Novispirillum	0.675855401	0.699273198	0	0
Uliginosibacterium	0.554206499	0.699273198	0	0
Snodgrassella	0.554061195	0.699273198	0	0
Rubellimicrobium	0.108792127	0.456818684	0	0
Castellaniella	0.106832239	0.451961953	1	1
Tenebrionibacter	0.235013303	0.691484797	0	0
Catenibacterium	0.304451174	0.699273198	0	0
Metamycoplasma	6.16468E-08	1.36921E-06	1	1
Anabaena	0.03781178	0.205379598	0	0
Isoptericola	0.418946077	0.699273198	0	0
Metallococcus	0.468508525	0.699273198	0	0
