# Supplementary material for: Microbial gene expression analysis of healthy and cancerous esophagus uncovers bacterial biomarkers of clinical outcomes
Source: ISME Commun. 2023 Dec 5;3:128. doi: 10.1038/s43705-023-00338-1 (PMC10696091; doi:10.1038/s43705-023-00338-1)
Supplement: Supplementary file 6 — Supplementary table S5 [file 43705_2023_338_MOESM6_ESM.csv]

case_id	sample	virus	project_id	sample_type
TCGA-LN-A5U5	8b8e8339-465d-4122-8222-5c827eb5e1b0	NC_007605	TCGA-ESCA	Primary Tumor
TCGA-LN-A5U5	8b8e8339-465d-4122-8222-5c827eb5e1b0	NC_009334	TCGA-ESCA	Primary Tumor
TCGA-V5-A7RC	1bc56098-2f80-4027-b055-6886305e1d5b	NC_000898	TCGA-ESCA	Primary Tumor
TCGA-V5-A7RC	1bc56098-2f80-4027-b055-6886305e1d5b	NC_001664	TCGA-ESCA	Primary Tumor
TCGA-V5-A7RC	1bc56098-2f80-4027-b055-6886305e1d5b	NC_055523	TCGA-ESCA	Primary Tumor
TCGA-KH-A6WC	c8dfd226-61a8-4d51-8bc7-28baa700a87e	X94165	TCGA-ESCA	Primary Tumor
TCGA-L5-A4OS	bc8ee78a-a5d7-49c5-a57e-74a19ea7f549	NC_007605	TCGA-ESCA	Primary Tumor
TCGA-L5-A4OS	bc8ee78a-a5d7-49c5-a57e-74a19ea7f549	NC_009334	TCGA-ESCA	Primary Tumor
TCGA-L5-A8NN	a507e954-1b87-4072-8bbc-e31af71e6fb6	NC_001716	TCGA-ESCA	Primary Tumor
TCGA-VR-AA7I	4077b2d6-9dc0-4a01-87b6-5a9d44e57b92	NC_000898	TCGA-ESCA	Primary Tumor
TCGA-VR-AA7I	4077b2d6-9dc0-4a01-87b6-5a9d44e57b92	NC_001664	TCGA-ESCA	Primary Tumor
TCGA-S8-A6BV	5cc57f90-3b60-46e4-904f-9d635db55551	NC_001806	TCGA-ESCA	Primary Tumor
TCGA-2H-A9GO	d90bb5f2-1d05-4ff7-bb4e-e28b56cdb380	NC_001664	TCGA-ESCA	Primary Tumor
TCGA-L5-A4OF	962f2a4f-94ff-4c7c-b90a-831cf27900fe	NC_001716	TCGA-ESCA	Solid Tissue Normal
TCGA-LN-A49S	c7e84996-f7f0-433f-96db-d5a31cdbbc67	NC_007605	TCGA-ESCA	Primary Tumor
TCGA-LN-A49S	c7e84996-f7f0-433f-96db-d5a31cdbbc67	NC_009334	TCGA-ESCA	Primary Tumor
TCGA-L5-A4OM	56be11ae-0b98-4e0a-982d-3c6b6e26313c	NC_000898	TCGA-ESCA	Primary Tumor
TCGA-L5-A4OM	56be11ae-0b98-4e0a-982d-3c6b6e26313c	NC_017993	TCGA-ESCA	Primary Tumor
TCGA-LN-A49O	7612203f-ee23-4077-a788-77dcc4482d54	NC_007605	TCGA-ESCA	Primary Tumor
TCGA-LN-A49O	7612203f-ee23-4077-a788-77dcc4482d54	NC_009334	TCGA-ESCA	Primary Tumor
TCGA-LN-A4A3	9fcbb4ba-1c4c-4974-82d0-a1864af2c301	NC_055523	TCGA-ESCA	Primary Tumor
TCGA-LN-A4A4	85da682b-5e3c-4449-8bf9-bc6c419fedb9	X94165	TCGA-ESCA	Primary Tumor
TCGA-L5-A4OO	d9a7ae54-cd1c-4b9a-a86e-1dfa19e90351	NC_001716	TCGA-ESCA	Solid Tissue Normal
TCGA-R6-A6DQ	153e3366-1314-4471-af58-3e36eb3d41fe	X94165	TCGA-ESCA	Primary Tumor
TCGA-L5-A4OP	b2f27ffc-a712-4185-895d-c8715371455d	NC_007605	TCGA-ESCA	Primary Tumor
TCGA-L5-A4OP	b2f27ffc-a712-4185-895d-c8715371455d	NC_009334	TCGA-ESCA	Primary Tumor
TCGA-L5-A8NF	584b86a4-5f92-43e1-86e5-5ad6101a3923	NC_000898	TCGA-ESCA	Primary Tumor
TCGA-L5-A8NF	584b86a4-5f92-43e1-86e5-5ad6101a3923	NC_001664	TCGA-ESCA	Primary Tumor
TCGA-L5-A4OJ	5f7ddd47-5b4f-493b-a647-8f78321ad76b	NC_001716	TCGA-ESCA	Solid Tissue Normal
TCGA-R6-A6L4	d8a986fa-7c11-4125-b94a-27c379fcf0ce	KX814225	TCGA-ESCA	Primary Tumor
TCGA-LN-A5U5	8b8e8339-465d-4122-8222-5c827eb5e1b0	MH590418	TCGA-ESCA	Primary Tumor
TCGA-Q9-A6FW	27138110-99f4-43e5-8966-e857672cec54	AF270533	TCGA-ESCA	Primary Tumor
TCGA-LN-A49P	54f02f02-f868-400b-8dc4-004efa5a033b	FJ349096	TCGA-ESCA	Primary Tumor
TCGA-IC-A6RE	d9edaccd-1c14-48ac-8f84-fb353c6d2b07	AK153682	TCGA-ESCA	Primary Tumor
TCGA-V5-A7RC	1bc56098-2f80-4027-b055-6886305e1d5b	AY037932	TCGA-ESCA	Primary Tumor
TCGA-V5-A7RC	1bc56098-2f80-4027-b055-6886305e1d5b	KY052047	TCGA-ESCA	Primary Tumor
TCGA-V5-A7RC	1bc56098-2f80-4027-b055-6886305e1d5b	KY290193	TCGA-ESCA	Primary Tumor
TCGA-V5-A7RC	1bc56098-2f80-4027-b055-6886305e1d5b	KY316037	TCGA-ESCA	Primary Tumor
TCGA-V5-A7RC	1bc56098-2f80-4027-b055-6886305e1d5b	KY349925	TCGA-ESCA	Primary Tumor
TCGA-V5-A7RC	1bc56098-2f80-4027-b055-6886305e1d5b	MF994827	TCGA-ESCA	Primary Tumor
TCGA-V5-A7RC	1bc56098-2f80-4027-b055-6886305e1d5b	MG894372	TCGA-ESCA	Primary Tumor
TCGA-V5-A7RC	1bc56098-2f80-4027-b055-6886305e1d5b	MG894376	TCGA-ESCA	Primary Tumor
TCGA-V5-A7RC	1bc56098-2f80-4027-b055-6886305e1d5b	MH698401	TCGA-ESCA	Primary Tumor
TCGA-V5-A7RC	1bc56098-2f80-4027-b055-6886305e1d5b	MH698402	TCGA-ESCA	Primary Tumor
TCGA-V5-A7RC	1bc56098-2f80-4027-b055-6886305e1d5b	MK072252	TCGA-ESCA	Primary Tumor
TCGA-IG-A50L	dc894e03-37df-4ba6-9e1e-a2e3d588e097	NC_030697	TCGA-ESCA	Primary Tumor
TCGA-L5-A4OE	0180b85a-6d93-4083-b507-f1eb58ad501f	AJ004946	TCGA-ESCA	Primary Tumor
TCGA-L5-A4OE	0180b85a-6d93-4083-b507-f1eb58ad501f	MF547473	TCGA-ESCA	Primary Tumor
TCGA-L5-A4OT	78de2d85-ad5e-467d-9537-6aeacea3d7f7	M96687	TCGA-ESCA	Primary Tumor
TCGA-R6-A6XG	5eb6dc08-34c5-45bc-b28d-46bf15ef59b4	JQ679013	TCGA-ESCA	Primary Tumor
TCGA-LN-A4MQ	c0e24c88-6f00-4f33-b8d3-ab51184cc92c	MH160379	TCGA-ESCA	Primary Tumor
TCGA-LN-A4MQ	c0e24c88-6f00-4f33-b8d3-ab51184cc92c	MH999840	TCGA-ESCA	Primary Tumor
TCGA-LN-A4MQ	c0e24c88-6f00-4f33-b8d3-ab51184cc92c	X78338	TCGA-ESCA	Primary Tumor
TCGA-VR-A8ET	a552741c-b386-4463-a8f1-235fb56d5aeb	FJ850087	TCGA-ESCA	Primary Tumor
TCGA-VR-A8ET	a552741c-b386-4463-a8f1-235fb56d5aeb	FJ850090	TCGA-ESCA	Primary Tumor
TCGA-VR-A8ET	a552741c-b386-4463-a8f1-235fb56d5aeb	FJ898437	TCGA-ESCA	Primary Tumor
TCGA-VR-AA4D	84830c4c-6979-461b-a934-f4c90a304503	BC025339	TCGA-ESCA	Primary Tumor
TCGA-LN-A7HW	97925b96-3792-4a42-944e-3dedbc75b118	DQ889502	TCGA-ESCA	Primary Tumor
TCGA-LN-A7HW	97925b96-3792-4a42-944e-3dedbc75b118	KU310660	TCGA-ESCA	Primary Tumor
TCGA-LN-A7HW	97925b96-3792-4a42-944e-3dedbc75b118	MH999841	TCGA-ESCA	Primary Tumor
TCGA-LN-A7HW	97925b96-3792-4a42-944e-3dedbc75b118	MH999851	TCGA-ESCA	Primary Tumor
TCGA-M9-A5M8	f8b87255-035e-428b-9d19-80468cccb4aa	AF180926	TCGA-ESCA	Primary Tumor
TCGA-M9-A5M8	f8b87255-035e-428b-9d19-80468cccb4aa	AF180936	TCGA-ESCA	Primary Tumor
TCGA-L5-A4OS	bc8ee78a-a5d7-49c5-a57e-74a19ea7f549	AP019064	TCGA-ESCA	Primary Tumor
TCGA-L5-A4OS	bc8ee78a-a5d7-49c5-a57e-74a19ea7f549	MG298925	TCGA-ESCA	Primary Tumor
TCGA-L5-A4OS	bc8ee78a-a5d7-49c5-a57e-74a19ea7f549	MG298928	TCGA-ESCA	Primary Tumor
TCGA-L5-A4OS	bc8ee78a-a5d7-49c5-a57e-74a19ea7f549	MH590436	TCGA-ESCA	Primary Tumor
TCGA-L5-A4OS	bc8ee78a-a5d7-49c5-a57e-74a19ea7f549	MH590561	TCGA-ESCA	Primary Tumor
TCGA-L5-A4OS	bc8ee78a-a5d7-49c5-a57e-74a19ea7f549	MH590578	TCGA-ESCA	Primary Tumor
TCGA-L5-A4OS	bc8ee78a-a5d7-49c5-a57e-74a19ea7f549	V01555	TCGA-ESCA	Primary Tumor
TCGA-L5-A4OS	bc8ee78a-a5d7-49c5-a57e-74a19ea7f549	X53316	TCGA-ESCA	Primary Tumor
TCGA-IG-A6QS	b71c9e71-44c1-4a46-b720-eb75c2e472d0	AK005767	TCGA-ESCA	Primary Tumor
TCGA-IG-A6QS	b71c9e71-44c1-4a46-b720-eb75c2e472d0	EU727643	TCGA-ESCA	Primary Tumor
TCGA-IG-A6QS	b71c9e71-44c1-4a46-b720-eb75c2e472d0	EU728021	TCGA-ESCA	Primary Tumor
TCGA-IG-A6QS	b71c9e71-44c1-4a46-b720-eb75c2e472d0	GU940669	TCGA-ESCA	Primary Tumor
TCGA-L5-A8NN	a507e954-1b87-4072-8bbc-e31af71e6fb6	MH590432	TCGA-ESCA	Primary Tumor
TCGA-L5-A4ON	0c122f9c-e1eb-46cc-86a2-a44278ebc8e8	AB618031	TCGA-ESCA	Primary Tumor
TCGA-L5-A4ON	0c122f9c-e1eb-46cc-86a2-a44278ebc8e8	DQ889502	TCGA-ESCA	Primary Tumor
TCGA-L5-A4ON	0c122f9c-e1eb-46cc-86a2-a44278ebc8e8	EF157313	TCGA-ESCA	Primary Tumor
TCGA-L5-A4ON	0c122f9c-e1eb-46cc-86a2-a44278ebc8e8	HM585497	TCGA-ESCA	Primary Tumor
TCGA-L5-A4ON	0c122f9c-e1eb-46cc-86a2-a44278ebc8e8	HM585508	TCGA-ESCA	Primary Tumor
TCGA-L5-A4ON	0c122f9c-e1eb-46cc-86a2-a44278ebc8e8	HM585509	TCGA-ESCA	Primary Tumor
TCGA-L5-A4ON	0c122f9c-e1eb-46cc-86a2-a44278ebc8e8	JN420340	TCGA-ESCA	Primary Tumor
TCGA-L5-A4ON	0c122f9c-e1eb-46cc-86a2-a44278ebc8e8	KJ847330	TCGA-ESCA	Primary Tumor
TCGA-L5-A4ON	0c122f9c-e1eb-46cc-86a2-a44278ebc8e8	KM222723	TCGA-ESCA	Primary Tumor
TCGA-L5-A4ON	0c122f9c-e1eb-46cc-86a2-a44278ebc8e8	KM222727	TCGA-ESCA	Primary Tumor
TCGA-L5-A4ON	0c122f9c-e1eb-46cc-86a2-a44278ebc8e8	KR011282	TCGA-ESCA	Primary Tumor
TCGA-L5-A4ON	0c122f9c-e1eb-46cc-86a2-a44278ebc8e8	KR011286	TCGA-ESCA	Primary Tumor
TCGA-L5-A4ON	0c122f9c-e1eb-46cc-86a2-a44278ebc8e8	KR011304	TCGA-ESCA	Primary Tumor
TCGA-L5-A4ON	0c122f9c-e1eb-46cc-86a2-a44278ebc8e8	KT425107	TCGA-ESCA	Primary Tumor
TCGA-L5-A4ON	0c122f9c-e1eb-46cc-86a2-a44278ebc8e8	KT425108	TCGA-ESCA	Primary Tumor
TCGA-L5-A4ON	0c122f9c-e1eb-46cc-86a2-a44278ebc8e8	KT780616	TCGA-ESCA	Primary Tumor
TCGA-L5-A4ON	0c122f9c-e1eb-46cc-86a2-a44278ebc8e8	KU310658	TCGA-ESCA	Primary Tumor
TCGA-L5-A4ON	0c122f9c-e1eb-46cc-86a2-a44278ebc8e8	KX265032	TCGA-ESCA	Primary Tumor
TCGA-L5-A4ON	0c122f9c-e1eb-46cc-86a2-a44278ebc8e8	KX265040	TCGA-ESCA	Primary Tumor
TCGA-L5-A4ON	0c122f9c-e1eb-46cc-86a2-a44278ebc8e8	KX265045	TCGA-ESCA	Primary Tumor
TCGA-L5-A4ON	0c122f9c-e1eb-46cc-86a2-a44278ebc8e8	LT576867	TCGA-ESCA	Primary Tumor
TCGA-L5-A4ON	0c122f9c-e1eb-46cc-86a2-a44278ebc8e8	LT576868	TCGA-ESCA	Primary Tumor
TCGA-L5-A4ON	0c122f9c-e1eb-46cc-86a2-a44278ebc8e8	LT576869	TCGA-ESCA	Primary Tumor
TCGA-L5-A4ON	0c122f9c-e1eb-46cc-86a2-a44278ebc8e8	LT594110	TCGA-ESCA	Primary Tumor
TCGA-L5-A4ON	0c122f9c-e1eb-46cc-86a2-a44278ebc8e8	LT594111	TCGA-ESCA	Primary Tumor
TCGA-L5-A4ON	0c122f9c-e1eb-46cc-86a2-a44278ebc8e8	LT594112	TCGA-ESCA	Primary Tumor
TCGA-L5-A4ON	0c122f9c-e1eb-46cc-86a2-a44278ebc8e8	M11040	TCGA-ESCA	Primary Tumor
TCGA-L5-A4ON	0c122f9c-e1eb-46cc-86a2-a44278ebc8e8	MF156584	TCGA-ESCA	Primary Tumor
TCGA-L5-A4ON	0c122f9c-e1eb-46cc-86a2-a44278ebc8e8	MG646679	TCGA-ESCA	Primary Tumor
TCGA-L5-A4ON	0c122f9c-e1eb-46cc-86a2-a44278ebc8e8	MG999842	TCGA-ESCA	Primary Tumor
TCGA-L5-A4ON	0c122f9c-e1eb-46cc-86a2-a44278ebc8e8	MG999848	TCGA-ESCA	Primary Tumor
TCGA-L5-A4ON	0c122f9c-e1eb-46cc-86a2-a44278ebc8e8	MG999854	TCGA-ESCA	Primary Tumor
TCGA-L5-A4ON	0c122f9c-e1eb-46cc-86a2-a44278ebc8e8	MG999859	TCGA-ESCA	Primary Tumor
TCGA-L5-A4ON	0c122f9c-e1eb-46cc-86a2-a44278ebc8e8	MG999863	TCGA-ESCA	Primary Tumor
TCGA-L5-A4ON	0c122f9c-e1eb-46cc-86a2-a44278ebc8e8	MG999872	TCGA-ESCA	Primary Tumor
TCGA-L5-A4ON	0c122f9c-e1eb-46cc-86a2-a44278ebc8e8	MG999877	TCGA-ESCA	Primary Tumor
TCGA-L5-A4ON	0c122f9c-e1eb-46cc-86a2-a44278ebc8e8	MG999883	TCGA-ESCA	Primary Tumor
TCGA-L5-A4ON	0c122f9c-e1eb-46cc-86a2-a44278ebc8e8	MG999887	TCGA-ESCA	Primary Tumor
TCGA-L5-A4ON	0c122f9c-e1eb-46cc-86a2-a44278ebc8e8	MG999888	TCGA-ESCA	Primary Tumor
TCGA-L5-A4ON	0c122f9c-e1eb-46cc-86a2-a44278ebc8e8	MG999894	TCGA-ESCA	Primary Tumor
TCGA-L5-A4ON	0c122f9c-e1eb-46cc-86a2-a44278ebc8e8	MG999897	TCGA-ESCA	Primary Tumor
TCGA-L5-A4ON	0c122f9c-e1eb-46cc-86a2-a44278ebc8e8	MG999899	TCGA-ESCA	Primary Tumor
TCGA-L5-A4ON	0c122f9c-e1eb-46cc-86a2-a44278ebc8e8	MH160360	TCGA-ESCA	Primary Tumor
TCGA-L5-A4ON	0c122f9c-e1eb-46cc-86a2-a44278ebc8e8	MH160371	TCGA-ESCA	Primary Tumor
TCGA-L5-A4ON	0c122f9c-e1eb-46cc-86a2-a44278ebc8e8	MH160373	TCGA-ESCA	Primary Tumor
TCGA-L5-A4ON	0c122f9c-e1eb-46cc-86a2-a44278ebc8e8	MH160374	TCGA-ESCA	Primary Tumor
TCGA-L5-A4ON	0c122f9c-e1eb-46cc-86a2-a44278ebc8e8	MH160378	TCGA-ESCA	Primary Tumor
TCGA-L5-A4ON	0c122f9c-e1eb-46cc-86a2-a44278ebc8e8	MH160379	TCGA-ESCA	Primary Tumor
TCGA-L5-A4ON	0c122f9c-e1eb-46cc-86a2-a44278ebc8e8	MH160380	TCGA-ESCA	Primary Tumor
TCGA-L5-A4ON	0c122f9c-e1eb-46cc-86a2-a44278ebc8e8	MH160386	TCGA-ESCA	Primary Tumor
TCGA-L5-A4ON	0c122f9c-e1eb-46cc-86a2-a44278ebc8e8	MH160388	TCGA-ESCA	Primary Tumor
TCGA-L5-A4ON	0c122f9c-e1eb-46cc-86a2-a44278ebc8e8	MH160390	TCGA-ESCA	Primary Tumor
TCGA-L5-A4ON	0c122f9c-e1eb-46cc-86a2-a44278ebc8e8	MH160391	TCGA-ESCA	Primary Tumor
TCGA-L5-A4ON	0c122f9c-e1eb-46cc-86a2-a44278ebc8e8	MH925774	TCGA-ESCA	Primary Tumor
TCGA-L5-A4ON	0c122f9c-e1eb-46cc-86a2-a44278ebc8e8	MH999839	TCGA-ESCA	Primary Tumor
TCGA-L5-A4ON	0c122f9c-e1eb-46cc-86a2-a44278ebc8e8	MH999840	TCGA-ESCA	Primary Tumor
TCGA-L5-A4ON	0c122f9c-e1eb-46cc-86a2-a44278ebc8e8	MH999841	TCGA-ESCA	Primary Tumor
TCGA-L5-A4ON	0c122f9c-e1eb-46cc-86a2-a44278ebc8e8	MH999842	TCGA-ESCA	Primary Tumor
TCGA-L5-A4ON	0c122f9c-e1eb-46cc-86a2-a44278ebc8e8	MH999844	TCGA-ESCA	Primary Tumor
TCGA-L5-A4ON	0c122f9c-e1eb-46cc-86a2-a44278ebc8e8	MH999845	TCGA-ESCA	Primary Tumor
TCGA-L5-A4ON	0c122f9c-e1eb-46cc-86a2-a44278ebc8e8	MH999846	TCGA-ESCA	Primary Tumor
TCGA-L5-A4ON	0c122f9c-e1eb-46cc-86a2-a44278ebc8e8	MH999847	TCGA-ESCA	Primary Tumor
TCGA-L5-A4ON	0c122f9c-e1eb-46cc-86a2-a44278ebc8e8	MH999848	TCGA-ESCA	Primary Tumor
TCGA-L5-A4ON	0c122f9c-e1eb-46cc-86a2-a44278ebc8e8	MH999849	TCGA-ESCA	Primary Tumor
TCGA-L5-A4ON	0c122f9c-e1eb-46cc-86a2-a44278ebc8e8	MH999850	TCGA-ESCA	Primary Tumor
TCGA-L5-A4ON	0c122f9c-e1eb-46cc-86a2-a44278ebc8e8	MH999851	TCGA-ESCA	Primary Tumor
TCGA-L5-A4ON	0c122f9c-e1eb-46cc-86a2-a44278ebc8e8	Z86099	TCGA-ESCA	Primary Tumor
TCGA-VR-A8EQ	7fd04c2d-c083-4b24-b377-1e3fa26a4baa	AB850657	TCGA-ESCA	Primary Tumor
TCGA-VR-A8EQ	7fd04c2d-c083-4b24-b377-1e3fa26a4baa	DQ889502	TCGA-ESCA	Primary Tumor
TCGA-VR-A8EQ	7fd04c2d-c083-4b24-b377-1e3fa26a4baa	MH160379	TCGA-ESCA	Primary Tumor
TCGA-VR-A8EQ	7fd04c2d-c083-4b24-b377-1e3fa26a4baa	MH590579	TCGA-ESCA	Primary Tumor
TCGA-VR-A8EQ	7fd04c2d-c083-4b24-b377-1e3fa26a4baa	MH999841	TCGA-ESCA	Primary Tumor
TCGA-VR-A8EQ	7fd04c2d-c083-4b24-b377-1e3fa26a4baa	MH999849	TCGA-ESCA	Primary Tumor
TCGA-VR-A8EQ	7fd04c2d-c083-4b24-b377-1e3fa26a4baa	MH999850	TCGA-ESCA	Primary Tumor
TCGA-VR-A8EP	e77864b6-135b-460f-a0c4-37431b7b13b1	FJ616285	TCGA-ESCA	Primary Tumor
TCGA-VR-A8EP	e77864b6-135b-460f-a0c4-37431b7b13b1	KY490079	TCGA-ESCA	Primary Tumor
TCGA-VR-A8EW	e0e97884-c7ab-4342-adf4-b36cf932dece	NC_030697	TCGA-ESCA	Primary Tumor
TCGA-L5-A8NI	fbde8443-d95a-4e31-91e0-6f73af3bf177	DQ219384	TCGA-ESCA	Primary Tumor
TCGA-R6-A6Y0	6408eff5-db28-42f0-82c6-b6e95b375678	MH698402	TCGA-ESCA	Primary Tumor
TCGA-S8-A6BV	5cc57f90-3b60-46e4-904f-9d635db55551	DQ889502	TCGA-ESCA	Primary Tumor
TCGA-S8-A6BV	5cc57f90-3b60-46e4-904f-9d635db55551	KF498959	TCGA-ESCA	Primary Tumor
TCGA-S8-A6BV	5cc57f90-3b60-46e4-904f-9d635db55551	LT594106	TCGA-ESCA	Primary Tumor
TCGA-S8-A6BV	5cc57f90-3b60-46e4-904f-9d635db55551	MH160382	TCGA-ESCA	Primary Tumor
TCGA-S8-A6BV	5cc57f90-3b60-46e4-904f-9d635db55551	MH999843	TCGA-ESCA	Primary Tumor
TCGA-S8-A6BV	5cc57f90-3b60-46e4-904f-9d635db55551	MH999844	TCGA-ESCA	Primary Tumor
TCGA-S8-A6BV	5cc57f90-3b60-46e4-904f-9d635db55551	MH999845	TCGA-ESCA	Primary Tumor
TCGA-S8-A6BV	5cc57f90-3b60-46e4-904f-9d635db55551	MH999847	TCGA-ESCA	Primary Tumor
TCGA-S8-A6BV	5cc57f90-3b60-46e4-904f-9d635db55551	MH999849	TCGA-ESCA	Primary Tumor
TCGA-S8-A6BV	5cc57f90-3b60-46e4-904f-9d635db55551	MH999850	TCGA-ESCA	Primary Tumor
TCGA-S8-A6BV	5cc57f90-3b60-46e4-904f-9d635db55551	MH999851	TCGA-ESCA	Primary Tumor
TCGA-L5-A43E	141173e0-c488-4f62-a72b-69f4a686eca3	X78338	TCGA-ESCA	Primary Tumor
TCGA-L5-A8NG	48f70c5a-d73a-41bd-9464-983d454c74cc	AB811799	TCGA-ESCA	Primary Tumor
TCGA-L5-A8NG	48f70c5a-d73a-41bd-9464-983d454c74cc	KY490080	TCGA-ESCA	Primary Tumor
TCGA-L5-A43C	65616f55-b81c-4cd3-82a7-3fb111a90ba1	KR063343	TCGA-ESCA	Primary Tumor
TCGA-2H-A9GO	d90bb5f2-1d05-4ff7-bb4e-e28b56cdb380	AF378024	TCGA-ESCA	Primary Tumor
TCGA-2H-A9GO	d90bb5f2-1d05-4ff7-bb4e-e28b56cdb380	KF040487	TCGA-ESCA	Primary Tumor
TCGA-2H-A9GK	ff863be6-127c-41d1-9b1b-29042e1f95ed	KC440851	TCGA-ESCA	Primary Tumor
TCGA-LN-A5U7	ae7b6fb1-8be1-4aa1-9005-7c3cb5419018	AJ535749	TCGA-ESCA	Primary Tumor
TCGA-LN-A4A3	9fcbb4ba-1c4c-4974-82d0-a1864af2c301	AF118048	TCGA-ESCA	Primary Tumor
TCGA-LN-A4A3	9fcbb4ba-1c4c-4974-82d0-a1864af2c301	AF153231	TCGA-ESCA	Primary Tumor
TCGA-LN-A4A3	9fcbb4ba-1c4c-4974-82d0-a1864af2c301	AF180285	TCGA-ESCA	Primary Tumor
TCGA-LN-A4A3	9fcbb4ba-1c4c-4974-82d0-a1864af2c301	KY349925	TCGA-ESCA	Primary Tumor
TCGA-L5-A893	b24cd5a6-5b39-43e9-a390-a6dc136cff72	AJ277888	TCGA-ESCA	Primary Tumor
TCGA-L5-A88Y	847ab8a6-9a74-436a-8472-044cda9df5a6	KP968257	TCGA-ESCA	Primary Tumor
TCGA-L5-A88Y	847ab8a6-9a74-436a-8472-044cda9df5a6	MH590502	TCGA-ESCA	Primary Tumor
TCGA-L5-A88Y	847ab8a6-9a74-436a-8472-044cda9df5a6	MH590561	TCGA-ESCA	Primary Tumor
TCGA-R6-A6DQ	153e3366-1314-4471-af58-3e36eb3d41fe	AF263928	TCGA-ESCA	Primary Tumor
TCGA-L5-A4OP	b2f27ffc-a712-4185-895d-c8715371455d	KT001102	TCGA-ESCA	Primary Tumor
TCGA-L5-A4OP	b2f27ffc-a712-4185-895d-c8715371455d	V01555	TCGA-ESCA	Primary Tumor
TCGA-Z6-A8JD	d17d81b7-c0e8-4197-9f20-cfaf2808e035	EF999921	TCGA-ESCA	Primary Tumor
TCGA-JY-A6FG	ab6208cf-606f-445f-8148-5fa0d4742dd1	AJ277888	TCGA-ESCA	Primary Tumor
TCGA-LN-A7HX	29c5c5f7-2369-4ad6-9d29-ca6fedcefae6	NC_030697	TCGA-ESCA	Primary Tumor
TCGA-L5-A4OR	37339a90-2406-4dd9-af4d-d701df7e9b1d	AF150993	TCGA-ESCA	Solid Tissue Normal
TCGA-Z6-A9VB	69160002-9905-4d6b-ab88-03f4b4f21534	NC_030697	TCGA-ESCA	Primary Tumor
TCGA-L5-A8NF	584b86a4-5f92-43e1-86e5-5ad6101a3923	AY037932	TCGA-ESCA	Primary Tumor
TCGA-L5-A8NF	584b86a4-5f92-43e1-86e5-5ad6101a3923	MF994826	TCGA-ESCA	Primary Tumor
TCGA-L5-A8NF	584b86a4-5f92-43e1-86e5-5ad6101a3923	MH698399	TCGA-ESCA	Primary Tumor
TCGA-L5-A8NF	584b86a4-5f92-43e1-86e5-5ad6101a3923	MH698401	TCGA-ESCA	Primary Tumor
TCGA-L5-A8NF	584b86a4-5f92-43e1-86e5-5ad6101a3923	MH698402	TCGA-ESCA	Primary Tumor
TCGA-L5-A8NF	584b86a4-5f92-43e1-86e5-5ad6101a3923	MH698403	TCGA-ESCA	Primary Tumor
TCGA-L5-A4OJ	5f7ddd47-5b4f-493b-a647-8f78321ad76b	U43400	TCGA-ESCA	Solid Tissue Normal
TCGA-LN-A8I0	ff30c067-2666-4d9b-8709-37dbee29d619	EF157313	TCGA-ESCA	Primary Tumor
TCGA-LN-A8I0	ff30c067-2666-4d9b-8709-37dbee29d619	HM585499	TCGA-ESCA	Primary Tumor
TCGA-LN-A8I0	ff30c067-2666-4d9b-8709-37dbee29d619	HM585501	TCGA-ESCA	Primary Tumor
TCGA-LN-A8I0	ff30c067-2666-4d9b-8709-37dbee29d619	HM585502	TCGA-ESCA	Primary Tumor
TCGA-LN-A8I0	ff30c067-2666-4d9b-8709-37dbee29d619	HM585504	TCGA-ESCA	Primary Tumor
TCGA-LN-A8I0	ff30c067-2666-4d9b-8709-37dbee29d619	HM585509	TCGA-ESCA	Primary Tumor
TCGA-LN-A8I0	ff30c067-2666-4d9b-8709-37dbee29d619	HM585511	TCGA-ESCA	Primary Tumor
TCGA-LN-A8I0	ff30c067-2666-4d9b-8709-37dbee29d619	HM585514	TCGA-ESCA	Primary Tumor
TCGA-LN-A8I0	ff30c067-2666-4d9b-8709-37dbee29d619	HM585515	TCGA-ESCA	Primary Tumor
TCGA-LN-A8I0	ff30c067-2666-4d9b-8709-37dbee29d619	JN420339	TCGA-ESCA	Primary Tumor
TCGA-LN-A8I0	ff30c067-2666-4d9b-8709-37dbee29d619	JN420340	TCGA-ESCA	Primary Tumor
TCGA-LN-A8I0	ff30c067-2666-4d9b-8709-37dbee29d619	JN420341	TCGA-ESCA	Primary Tumor
TCGA-LN-A8I0	ff30c067-2666-4d9b-8709-37dbee29d619	JN712712	TCGA-ESCA	Primary Tumor
TCGA-LN-A8I0	ff30c067-2666-4d9b-8709-37dbee29d619	KF498959	TCGA-ESCA	Primary Tumor
TCGA-LN-A8I0	ff30c067-2666-4d9b-8709-37dbee29d619	KM222727	TCGA-ESCA	Primary Tumor
TCGA-LN-A8I0	ff30c067-2666-4d9b-8709-37dbee29d619	KR011281	TCGA-ESCA	Primary Tumor
TCGA-LN-A8I0	ff30c067-2666-4d9b-8709-37dbee29d619	KR011286	TCGA-ESCA	Primary Tumor
TCGA-LN-A8I0	ff30c067-2666-4d9b-8709-37dbee29d619	KR011288	TCGA-ESCA	Primary Tumor
TCGA-LN-A8I0	ff30c067-2666-4d9b-8709-37dbee29d619	KR011291	TCGA-ESCA	Primary Tumor
TCGA-LN-A8I0	ff30c067-2666-4d9b-8709-37dbee29d619	KR011297	TCGA-ESCA	Primary Tumor
TCGA-LN-A8I0	ff30c067-2666-4d9b-8709-37dbee29d619	KR011300	TCGA-ESCA	Primary Tumor
TCGA-LN-A8I0	ff30c067-2666-4d9b-8709-37dbee29d619	KR011303	TCGA-ESCA	Primary Tumor
TCGA-LN-A8I0	ff30c067-2666-4d9b-8709-37dbee29d619	KR011310	TCGA-ESCA	Primary Tumor
TCGA-LN-A8I0	ff30c067-2666-4d9b-8709-37dbee29d619	KR052508	TCGA-ESCA	Primary Tumor
TCGA-LN-A8I0	ff30c067-2666-4d9b-8709-37dbee29d619	KT425109	TCGA-ESCA	Primary Tumor
TCGA-LN-A8I0	ff30c067-2666-4d9b-8709-37dbee29d619	KT780616	TCGA-ESCA	Primary Tumor
TCGA-LN-A8I0	ff30c067-2666-4d9b-8709-37dbee29d619	KU310659	TCGA-ESCA	Primary Tumor
TCGA-LN-A8I0	ff30c067-2666-4d9b-8709-37dbee29d619	KU310660	TCGA-ESCA	Primary Tumor
TCGA-LN-A8I0	ff30c067-2666-4d9b-8709-37dbee29d619	KX265032	TCGA-ESCA	Primary Tumor
TCGA-LN-A8I0	ff30c067-2666-4d9b-8709-37dbee29d619	KX265045	TCGA-ESCA	Primary Tumor
TCGA-LN-A8I0	ff30c067-2666-4d9b-8709-37dbee29d619	KY922719	TCGA-ESCA	Primary Tumor
TCGA-LN-A8I0	ff30c067-2666-4d9b-8709-37dbee29d619	LT576866	TCGA-ESCA	Primary Tumor
TCGA-LN-A8I0	ff30c067-2666-4d9b-8709-37dbee29d619	LT576868	TCGA-ESCA	Primary Tumor
TCGA-LN-A8I0	ff30c067-2666-4d9b-8709-37dbee29d619	LT576869	TCGA-ESCA	Primary Tumor
TCGA-LN-A8I0	ff30c067-2666-4d9b-8709-37dbee29d619	LT594105	TCGA-ESCA	Primary Tumor
TCGA-LN-A8I0	ff30c067-2666-4d9b-8709-37dbee29d619	LT594106	TCGA-ESCA	Primary Tumor
TCGA-LN-A8I0	ff30c067-2666-4d9b-8709-37dbee29d619	LT594107	TCGA-ESCA	Primary Tumor
TCGA-LN-A8I0	ff30c067-2666-4d9b-8709-37dbee29d619	LT594109	TCGA-ESCA	Primary Tumor
TCGA-LN-A8I0	ff30c067-2666-4d9b-8709-37dbee29d619	LT594110	TCGA-ESCA	Primary Tumor
TCGA-LN-A8I0	ff30c067-2666-4d9b-8709-37dbee29d619	LT594192	TCGA-ESCA	Primary Tumor
TCGA-LN-A8I0	ff30c067-2666-4d9b-8709-37dbee29d619	LT594457	TCGA-ESCA	Primary Tumor
TCGA-LN-A8I0	ff30c067-2666-4d9b-8709-37dbee29d619	LT608134	TCGA-ESCA	Primary Tumor
TCGA-LN-A8I0	ff30c067-2666-4d9b-8709-37dbee29d619	MF156584	TCGA-ESCA	Primary Tumor
TCGA-LN-A8I0	ff30c067-2666-4d9b-8709-37dbee29d619	MG999840	TCGA-ESCA	Primary Tumor
TCGA-LN-A8I0	ff30c067-2666-4d9b-8709-37dbee29d619	MG999847	TCGA-ESCA	Primary Tumor
TCGA-LN-A8I0	ff30c067-2666-4d9b-8709-37dbee29d619	MG999848	TCGA-ESCA	Primary Tumor
TCGA-LN-A8I0	ff30c067-2666-4d9b-8709-37dbee29d619	MG999851	TCGA-ESCA	Primary Tumor
TCGA-LN-A8I0	ff30c067-2666-4d9b-8709-37dbee29d619	MG999854	TCGA-ESCA	Primary Tumor
TCGA-LN-A8I0	ff30c067-2666-4d9b-8709-37dbee29d619	MG999855	TCGA-ESCA	Primary Tumor
TCGA-LN-A8I0	ff30c067-2666-4d9b-8709-37dbee29d619	MG999856	TCGA-ESCA	Primary Tumor
TCGA-LN-A8I0	ff30c067-2666-4d9b-8709-37dbee29d619	MG999859	TCGA-ESCA	Primary Tumor
TCGA-LN-A8I0	ff30c067-2666-4d9b-8709-37dbee29d619	MG999864	TCGA-ESCA	Primary Tumor
TCGA-LN-A8I0	ff30c067-2666-4d9b-8709-37dbee29d619	MG999866	TCGA-ESCA	Primary Tumor
TCGA-LN-A8I0	ff30c067-2666-4d9b-8709-37dbee29d619	MG999870	TCGA-ESCA	Primary Tumor
TCGA-LN-A8I0	ff30c067-2666-4d9b-8709-37dbee29d619	MG999872	TCGA-ESCA	Primary Tumor
TCGA-LN-A8I0	ff30c067-2666-4d9b-8709-37dbee29d619	MG999875	TCGA-ESCA	Primary Tumor
TCGA-LN-A8I0	ff30c067-2666-4d9b-8709-37dbee29d619	MG999877	TCGA-ESCA	Primary Tumor
TCGA-LN-A8I0	ff30c067-2666-4d9b-8709-37dbee29d619	MG999878	TCGA-ESCA	Primary Tumor
TCGA-LN-A8I0	ff30c067-2666-4d9b-8709-37dbee29d619	MG999880	TCGA-ESCA	Primary Tumor
TCGA-LN-A8I0	ff30c067-2666-4d9b-8709-37dbee29d619	MG999881	TCGA-ESCA	Primary Tumor
TCGA-LN-A8I0	ff30c067-2666-4d9b-8709-37dbee29d619	MG999882	TCGA-ESCA	Primary Tumor
TCGA-LN-A8I0	ff30c067-2666-4d9b-8709-37dbee29d619	MG999884	TCGA-ESCA	Primary Tumor
TCGA-LN-A8I0	ff30c067-2666-4d9b-8709-37dbee29d619	MG999885	TCGA-ESCA	Primary Tumor
TCGA-LN-A8I0	ff30c067-2666-4d9b-8709-37dbee29d619	MG999887	TCGA-ESCA	Primary Tumor
TCGA-LN-A8I0	ff30c067-2666-4d9b-8709-37dbee29d619	MG999888	TCGA-ESCA	Primary Tumor
TCGA-LN-A8I0	ff30c067-2666-4d9b-8709-37dbee29d619	MG999889	TCGA-ESCA	Primary Tumor
TCGA-LN-A8I0	ff30c067-2666-4d9b-8709-37dbee29d619	MG999890	TCGA-ESCA	Primary Tumor
TCGA-LN-A8I0	ff30c067-2666-4d9b-8709-37dbee29d619	MG999891	TCGA-ESCA	Primary Tumor
TCGA-LN-A8I0	ff30c067-2666-4d9b-8709-37dbee29d619	MG999894	TCGA-ESCA	Primary Tumor
TCGA-LN-A8I0	ff30c067-2666-4d9b-8709-37dbee29d619	MG999895	TCGA-ESCA	Primary Tumor
TCGA-LN-A8I0	ff30c067-2666-4d9b-8709-37dbee29d619	MG999897	TCGA-ESCA	Primary Tumor
TCGA-LN-A8I0	ff30c067-2666-4d9b-8709-37dbee29d619	MG999898	TCGA-ESCA	Primary Tumor
TCGA-LN-A8I0	ff30c067-2666-4d9b-8709-37dbee29d619	MG999899	TCGA-ESCA	Primary Tumor
TCGA-LN-A8I0	ff30c067-2666-4d9b-8709-37dbee29d619	MH102298	TCGA-ESCA	Primary Tumor
TCGA-LN-A8I0	ff30c067-2666-4d9b-8709-37dbee29d619	MH160360	TCGA-ESCA	Primary Tumor
TCGA-LN-A8I0	ff30c067-2666-4d9b-8709-37dbee29d619	MH160362	TCGA-ESCA	Primary Tumor
TCGA-LN-A8I0	ff30c067-2666-4d9b-8709-37dbee29d619	MH160365	TCGA-ESCA	Primary Tumor
TCGA-LN-A8I0	ff30c067-2666-4d9b-8709-37dbee29d619	MH160367	TCGA-ESCA	Primary Tumor
TCGA-LN-A8I0	ff30c067-2666-4d9b-8709-37dbee29d619	MH160369	TCGA-ESCA	Primary Tumor
TCGA-LN-A8I0	ff30c067-2666-4d9b-8709-37dbee29d619	MH160371	TCGA-ESCA	Primary Tumor
TCGA-LN-A8I0	ff30c067-2666-4d9b-8709-37dbee29d619	MH160373	TCGA-ESCA	Primary Tumor
TCGA-LN-A8I0	ff30c067-2666-4d9b-8709-37dbee29d619	MH160378	TCGA-ESCA	Primary Tumor
TCGA-LN-A8I0	ff30c067-2666-4d9b-8709-37dbee29d619	MH160379	TCGA-ESCA	Primary Tumor
TCGA-LN-A8I0	ff30c067-2666-4d9b-8709-37dbee29d619	MH160380	TCGA-ESCA	Primary Tumor
TCGA-LN-A8I0	ff30c067-2666-4d9b-8709-37dbee29d619	MH160382	TCGA-ESCA	Primary Tumor
TCGA-LN-A8I0	ff30c067-2666-4d9b-8709-37dbee29d619	MH160384	TCGA-ESCA	Primary Tumor
TCGA-LN-A8I0	ff30c067-2666-4d9b-8709-37dbee29d619	MH160385	TCGA-ESCA	Primary Tumor
TCGA-LN-A8I0	ff30c067-2666-4d9b-8709-37dbee29d619	MH160386	TCGA-ESCA	Primary Tumor
TCGA-LN-A8I0	ff30c067-2666-4d9b-8709-37dbee29d619	MH160387	TCGA-ESCA	Primary Tumor
TCGA-LN-A8I0	ff30c067-2666-4d9b-8709-37dbee29d619	MH160388	TCGA-ESCA	Primary Tumor
TCGA-LN-A8I0	ff30c067-2666-4d9b-8709-37dbee29d619	MH160390	TCGA-ESCA	Primary Tumor
TCGA-LN-A8I0	ff30c067-2666-4d9b-8709-37dbee29d619	MH160391	TCGA-ESCA	Primary Tumor
TCGA-LN-A8I0	ff30c067-2666-4d9b-8709-37dbee29d619	MH813986	TCGA-ESCA	Primary Tumor
TCGA-LN-A8I0	ff30c067-2666-4d9b-8709-37dbee29d619	MH925774	TCGA-ESCA	Primary Tumor
TCGA-LN-A8I0	ff30c067-2666-4d9b-8709-37dbee29d619	MH999838	TCGA-ESCA	Primary Tumor
TCGA-LN-A8I0	ff30c067-2666-4d9b-8709-37dbee29d619	MH999839	TCGA-ESCA	Primary Tumor
TCGA-LN-A8I0	ff30c067-2666-4d9b-8709-37dbee29d619	MH999840	TCGA-ESCA	Primary Tumor
TCGA-LN-A8I0	ff30c067-2666-4d9b-8709-37dbee29d619	MH999841	TCGA-ESCA	Primary Tumor
TCGA-LN-A8I0	ff30c067-2666-4d9b-8709-37dbee29d619	MH999842	TCGA-ESCA	Primary Tumor
TCGA-LN-A8I0	ff30c067-2666-4d9b-8709-37dbee29d619	MH999843	TCGA-ESCA	Primary Tumor
TCGA-LN-A8I0	ff30c067-2666-4d9b-8709-37dbee29d619	MH999844	TCGA-ESCA	Primary Tumor
TCGA-LN-A8I0	ff30c067-2666-4d9b-8709-37dbee29d619	MH999845	TCGA-ESCA	Primary Tumor
TCGA-LN-A8I0	ff30c067-2666-4d9b-8709-37dbee29d619	MH999846	TCGA-ESCA	Primary Tumor
TCGA-LN-A8I0	ff30c067-2666-4d9b-8709-37dbee29d619	MH999847	TCGA-ESCA	Primary Tumor
TCGA-LN-A8I0	ff30c067-2666-4d9b-8709-37dbee29d619	MH999848	TCGA-ESCA	Primary Tumor
TCGA-LN-A8I0	ff30c067-2666-4d9b-8709-37dbee29d619	MH999849	TCGA-ESCA	Primary Tumor
TCGA-LN-A8I0	ff30c067-2666-4d9b-8709-37dbee29d619	MH999850	TCGA-ESCA	Primary Tumor
TCGA-LN-A8I0	ff30c067-2666-4d9b-8709-37dbee29d619	MH999851	TCGA-ESCA	Primary Tumor
TCGA-LN-A8I0	ff30c067-2666-4d9b-8709-37dbee29d619	MK106003	TCGA-ESCA	Primary Tumor
TCGA-LN-A8I0	ff30c067-2666-4d9b-8709-37dbee29d619	NC_001806	TCGA-ESCA	Primary Tumor
TCGA-LN-A8I0	ff30c067-2666-4d9b-8709-37dbee29d619	S62788	TCGA-ESCA	Primary Tumor
TCGA-LN-A8I0	ff30c067-2666-4d9b-8709-37dbee29d619	Z86099	TCGA-ESCA	Primary Tumor
TCGA-R6-A6XQ	2602853c-b23c-4f4e-a944-0ef9b76fe430	DQ199948	TCGA-ESCA	Primary Tumor
TCGA-R6-A6XQ	2602853c-b23c-4f4e-a944-0ef9b76fe430	EF185282	TCGA-ESCA	Primary Tumor
TCGA-R6-A6XQ	2602853c-b23c-4f4e-a944-0ef9b76fe430	EU035300	TCGA-ESCA	Primary Tumor
TCGA-R6-A6XQ	2602853c-b23c-4f4e-a944-0ef9b76fe430	KF584049	TCGA-ESCA	Primary Tumor
TCGA-R6-A6XQ	2602853c-b23c-4f4e-a944-0ef9b76fe430	KU324803	TCGA-ESCA	Primary Tumor
TCGA-R6-A6XQ	2602853c-b23c-4f4e-a944-0ef9b76fe430	KU324804	TCGA-ESCA	Primary Tumor
TCGA-R6-A6XQ	2602853c-b23c-4f4e-a944-0ef9b76fe430	MH443069	TCGA-ESCA	Primary Tumor
TCGA-R6-A6XQ	2602853c-b23c-4f4e-a944-0ef9b76fe430	MH443070	TCGA-ESCA	Primary Tumor
TCGA-R6-A6XQ	2602853c-b23c-4f4e-a944-0ef9b76fe430	NC_007815	TCGA-ESCA	Primary Tumor
TCGA-R6-A6XQ	2602853c-b23c-4f4e-a944-0ef9b76fe430	U13766	TCGA-ESCA	Primary Tumor
TCGA-L5-A88S	2da968b9-14dd-4985-8940-a562e442c05c	AY053456	TCGA-ESCA	Primary Tumor
TCGA-IC-A6RF	7fa9e998-db44-4974-b5cf-7ba5421354f4	AM231627	TCGA-ESCA	Primary Tumor
TCGA-IC-A6RF	7fa9e998-db44-4974-b5cf-7ba5421354f4	AY053456	TCGA-ESCA	Primary Tumor
TCGA-IC-A6RF	7fa9e998-db44-4974-b5cf-7ba5421354f4	JQ036305	TCGA-ESCA	Primary Tumor
TCGA-IC-A6RF	dccd7b9a-b12d-491d-812c-8ba41a787612	JQ679013	TCGA-ESCA	Solid Tissue Normal
TCGA-VR-A8ER	914007d6-4c1a-48c1-881e-7a33a65047d2	U43400	TCGA-ESCA	Primary Tumor
TCGA-JY-A6FE	cfa0fa81-7e97-4fe6-bf9b-63ce703e9a60	AJ277888	TCGA-ESCA	Primary Tumor
TCGA-JY-A6FE	cfa0fa81-7e97-4fe6-bf9b-63ce703e9a60	AY053456	TCGA-ESCA	Primary Tumor
TCGA-LN-A7HY	2dfd589d-7559-4bab-9a05-e93d50927225	KX544833	TCGA-ESCA	Primary Tumor
TCGA-IG-A7DP	0cfb6627-3f39-41cd-9496-1237d1a8c68f	MH590579	TCGA-ESCA	Primary Tumor
TCGA-IG-A7DP	0cfb6627-3f39-41cd-9496-1237d1a8c68f	NC_002692	TCGA-ESCA	Primary Tumor
TCGA-JY-A938	594c0c62-e833-4cc0-9406-5c0fafe1cd47	FJ616285	TCGA-ESCA	Primary Tumor
TCGA-JY-A938	594c0c62-e833-4cc0-9406-5c0fafe1cd47	KY490086	TCGA-ESCA	Primary Tumor
TCGA-JY-A938	594c0c62-e833-4cc0-9406-5c0fafe1cd47	MH590509	TCGA-ESCA	Primary Tumor
TCGA-LN-A9FQ	559173ee-72c4-4b93-851d-915f4d645975	X78338	TCGA-ESCA	Primary Tumor
