# Supplementary material for: Microbial gene expression analysis of healthy and cancerous esophagus uncovers bacterial biomarkers of clinical outcomes
Source: ISME Commun. 2023 Dec 5;3:128. doi: 10.1038/s43705-023-00338-1 (PMC10696091; doi:10.1038/s43705-023-00338-1)
Supplement: Supplementary file 7 — Supplementary table S6 [file 43705_2023_338_MOESM7_ESM.csv]

case_id	virus
GTEX-1HBPM-1426-SM-9WPPE	NC_001806
GTEX-X62O-2426-SM-EAZB4	NC_007605
GTEX-X62O-2426-SM-EAZB4	NC_009334
GTEX-SE5C-1326-SM-4BRUH	NC_007605
GTEX-SE5C-1326-SM-4BRUH	NC_009334
GTEX-1QMI2-2326-SM-E76PE	NC_001457
GTEX-Y5V5-1426-SM-EYYVT	NC_007605
GTEX-Y5V5-1426-SM-EYYVT	NC_009334
GTEX-1R9PM-1026-SM-EVR3N	NC_007605
GTEX-1R9PM-1026-SM-EVR3N	NC_009334
GTEX-WZTO-1526-SM-4PQYQ	NC_007605
GTEX-WZTO-1526-SM-4PQYQ	NC_009334
GTEX-SUCS-0726-SM-4DM7J	NC_001802
GTEX-12WSD-2026-SM-5HL7D	NC_001596
GTEX-RUSQ-0826-SM-47JWW	NC_007605
GTEX-RUSQ-0826-SM-47JWW	NC_009334
GTEX-1LNCM-0726-SM-DKPQ5	NC_001457
GTEX-1LNCM-0726-SM-DKPQ5	NC_001531
GTEX-ZF29-1426-SM-DO11G	NC_000883
GTEX-ZF29-1426-SM-DO11G	NC_004295
GTEX-P4QS-0726-SM-3NMCZ	NC_007605
GTEX-P4QS-0726-SM-3NMCZ	NC_009334
GTEX-1S5ZA-0926-SM-EVR55	NC_007605
GTEX-1S5ZA-0926-SM-EVR55	NC_009334
GTEX-1MCC2-1926-SM-DHXJR	NC_001457
GTEX-1JMPZ-1726-SM-CNNPR	NC_001457
GTEX-1KANB-1826-SM-DHXJU	NC_001457
GTEX-1KANB-1626-SM-CY8I5	NC_001457
GTEX-1R9PO-1226-SM-E6CHR	NC_001457
GTEX-1R9PO-1226-SM-E6CHR	NC_001591
GTEX-13OVL-2726-SM-5J2MP	NC_030447
GTEX-14PJM-1526-SM-664NY	NC_005134
GTEX-PLZ6-0526-SM-3P61C	NC_001806
GTEX-PLZ6-0526-SM-3P61C	NC_007605
GTEX-PLZ6-0526-SM-3P61C	NC_009334
GTEX-13U4I-1326-SM-5KM25	NC_014953
GTEX-WFG8-1226-SM-4V6EI	NC_007605
GTEX-WFG8-1226-SM-4V6EI	NC_009334
GTEX-WYJK-1926-SM-4ONDP	NC_007605
GTEX-WYJK-1926-SM-4ONDP	NC_009334
GTEX-ZAB4-1226-SM-5CVN5	NC_038235
GTEX-ZQG8-2226-SM-5DUWD	NC_030447
GTEX-ZEX8-1426-SM-4WKHQ	NC_001781
GTEX-ZEX8-1426-SM-4WKHQ	NC_007605
GTEX-ZEX8-1426-SM-4WKHQ	NC_009334
GTEX-1LG7Y-1626-SM-D4P24	NC_006577
GTEX-Y3I4-1226-SM-4TT8N	NC_007605
GTEX-Y3I4-1226-SM-4TT8N	NC_009334
GTEX-X4LF-0826-SM-4QASC	NC_001806
GTEX-X4LF-0826-SM-4QASC	NC_007605
GTEX-X4LF-0826-SM-4QASC	NC_009334
GTEX-QMRM-0926-SM-447BR	NC_001716
GTEX-X15G-1026-SM-4PQZF	NC_007605
GTEX-X15G-1026-SM-4PQZF	NC_009334
GTEX-1LVAM-1126-SM-DHXKP	NC_001457
GTEX-117YW-1926-SM-5H121	NC_001531
GTEX-117YW-1926-SM-5H121	NC_001596
GTEX-117YW-1926-SM-5H121	NC_007605
GTEX-X4LF-0626-SM-4QASB	NC_001806
GTEX-1K9T9-2026-SM-CXZK3	NC_001457
GTEX-1K2DU-1626-SM-DHXKD	NC_001457
GTEX-WY7C-0826-SM-4ONCG	NC_007605
GTEX-WY7C-0826-SM-4ONCG	NC_009334
GTEX-N7MT-0326-SM-48TDP	NC_005134
GTEX-OXRL-0726-SM-3NM9A	NC_007605
GTEX-OXRL-0726-SM-3NM9A	NC_009334
GTEX-QEG4-0826-SM-EAZAY	NC_007605
GTEX-QEG4-0826-SM-EAZAY	NC_009334
GTEX-XQ3S-1226-SM-4BOPP	NC_027528
GTEX-1LC47-1926-SM-DHXKJ	NC_001457
GTEX-14C38-2126-SM-5RQJO	NC_000898
GTEX-14C38-2126-SM-5RQJO	NC_001664
GTEX-ZDTT-1226-SM-4WKG9	NC_007605
GTEX-ZDTT-1226-SM-4WKG9	NC_009334
GTEX-12WSK-1326-SM-5CVNM	NC_038235
GTEX-1I1GV-2026-SM-CNPQI	NC_001457
GTEX-WFON-0926-SM-4LVMK	NC_007605
GTEX-WFON-0926-SM-4LVMK	NC_009334
GTEX-Y3IK-1326-SM-4YCD8	NC_007605
GTEX-Y3IK-1326-SM-4YCD8	NC_009334
GTEX-WK11-1026-SM-4OOS8	NC_033781
GTEX-1JK1U-1726-SM-CNNPM	NC_001457
GTEX-WH7G-1026-SM-4LVML	NC_007605
GTEX-WH7G-1026-SM-4LVML	NC_009334
GTEX-WRHK-0526-SM-4MVOF	NC_007605
GTEX-WRHK-0526-SM-4MVOF	NC_009334
GTEX-1AX9I-1426-SM-7DHM8	NC_001802
GTEX-1399S-1226-SM-5J1O6	NC_001693
GTEX-WXYG-1126-SM-4ONCH	NC_001576
GTEX-WXYG-1126-SM-4ONCH	NC_007605
GTEX-WXYG-1126-SM-4ONCH	NC_009334
GTEX-1LH75-0726-SM-DIPG4	NC_001457
GTEX-131XE-1426-SM-5HL7V	NC_009334
GTEX-T6MN-1526-SM-4DM5P	NC_014953
GTEX-1JMLX-2326-SM-CXZJP	NC_001457
GTEX-ZYVF-2526-SM-5E45C	NC_001781
GTEX-ZYVF-2526-SM-5E45C	NC_038235
GTEX-UPJH-1026-SM-EAZB2	NC_007605
GTEX-UPJH-1026-SM-EAZB2	NC_009334
GTEX-XXEK-0426-SM-4BRVW	NC_009334
GTEX-ZLV1-0626-SM-4WWF6	NC_007605
GTEX-ZLV1-0626-SM-4WWF6	NC_009334
GTEX-1R9K5-1626-SM-E76QB	NC_001457
GTEX-1RAZQ-1826-SM-E76P9	NC_001457
GTEX-YF7O-0926-SM-5IFIF	NC_000898
GTEX-YF7O-0926-SM-5IFIF	NC_001664
GTEX-PLZ5-0926-SM-4RGM9	NC_007605
GTEX-PLZ5-0926-SM-4RGM9	NC_009334
GTEX-Y9LG-0626-SM-4WWDH	NC_009333
GTEX-Y9LG-0626-SM-4WWDH	NC_009334
GTEX-XUZC-0426-SM-4BOPE	NC_007605
GTEX-XUZC-0426-SM-4BOPE	NC_009334
GTEX-1MJK3-1326-SM-E6CJD	NC_001457
GTEX-YB5E-0926-SM-4WWDQ	NC_009334
GTEX-1KANA-0526-SM-DIPF9	NC_001457
GTEX-Y3IK-1226-SM-4WWEK	NC_007605
GTEX-Y3IK-1226-SM-4WWEK	NC_009334
GTEX-1R9K5-1726-SM-EVR49	NC_007605
GTEX-WYBS-1626-SM-4ONCA	NC_007605
GTEX-WYBS-1626-SM-4ONCA	NC_009334
GTEX-14AS3-0826-SM-5TDD5	NC_001781
GTEX-14AS3-0826-SM-5TDD5	NC_038235
GTEX-XQ3S-1126-SM-4BOPK	NC_007605
GTEX-XQ3S-1126-SM-4BOPK	NC_009334
GTEX-18D9A-0426-SM-72D55	NC_001457
GTEX-14H4A-1626-SM-5SI69	NC_001457
GTEX-14H4A-1626-SM-5SI69	NC_007605
GTEX-14H4A-1626-SM-5SI69	NC_009334
GTEX-YFC4-2126-SM-EXURK	NC_030447
GTEX-1NUQO-1226-SM-E76PK	NC_001457
GTEX-PX3G-0626-SM-EZ6LW	NC_017997
GTEX-11P7K-1326-SM-5BC5G	NC_038235
GTEX-P78B-1126-SM-3P615	NC_001806
GTEX-P78B-1126-SM-3P615	NC_007605
GTEX-P78B-1126-SM-3P615	NC_009334
GTEX-RWS6-0826-SM-47JXF	NC_007605
GTEX-RWS6-0826-SM-47JXF	NC_009334
GTEX-13FHO-1726-SM-5IFGM	NC_004500
GTEX-WHPG-1326-SM-4M1ZJ	NC_007605
GTEX-WHPG-1326-SM-4M1ZJ	NC_009334
GTEX-PLZ4-1626-SM-3P618	NC_001596
GTEX-PLZ4-1626-SM-3P618	NC_001806
GTEX-PLZ4-1626-SM-3P618	NC_007605
GTEX-PLZ4-1626-SM-3P618	NC_009334
GTEX-1LG7Z-1126-SM-DIPF2	NC_001457
GTEX-1M5QR-0726-SM-DHXK7	NC_001457
GTEX-1M5QR-0726-SM-DHXK7	NC_014953
GTEX-13S86-0726-SM-5Q5DH	NC_007605
GTEX-13S86-0726-SM-5Q5DH	NC_009334
GTEX-14DAR-0726-SM-5RQIA	NC_007605
GTEX-14DAR-0726-SM-5RQIA	NC_009334
GTEX-1R7EU-0926-SM-E6CQ5	NC_001457
GTEX-XV7Q-1026-SM-4BRVR	NC_007605
GTEX-XV7Q-1026-SM-4BRVR	NC_009334
GTEX-X4EP-1626-SM-4QAS6	NC_001806
GTEX-QLQW-0526-SM-4R1KS	NC_007605
GTEX-QLQW-0526-SM-4R1KS	NC_009334
GTEX-1LGRB-1626-SM-CNNR7	NC_001457
GTEX-1MJK2-2426-SM-EVYCS	NC_001457
GTEX-ZGAY-1226-SM-4YCF4	NC_007605
GTEX-ZGAY-1226-SM-4YCF4	NC_009334
GTEX-183FY-1726-SM-7LT9Q	NC_001806
GTEX-ZTTD-1426-SM-4YCEX	NC_007605
GTEX-ZTTD-1426-SM-4YCEX	NC_009334
GTEX-11P7K-1426-SM-5EGKY	NC_009334
GTEX-1R7EU-1026-SM-EVR4I	NC_007605
GTEX-1R7EU-1026-SM-EVR4I	NC_009334
GTEX-1JJ6O-1426-SM-CY8HT	NC_001457
GTEX-11ONC-1526-SM-5GU6S	NC_001591
GTEX-1OJC3-0926-SM-E6CQJ	NC_001457
GTEX-1HSMP-1526-SM-A8N9Y	NC_007605
GTEX-1HSMP-1526-SM-A8N9Y	NC_009334
GTEX-16MT8-1226-SM-6M488	NC_001806
GTEX-146FH-1626-SM-5NQ9H	NC_038235
GTEX-XGQ4-1526-SM-4AT6H	NC_007605
GTEX-XGQ4-1526-SM-4AT6H	NC_009334
GTEX-QEG4-0726-SM-CNNRF	NC_001457
GTEX-139T6-0826-SM-5J1O2	NC_001806
GTEX-1PPGY-1226-SM-E76OV	NC_001457
GTEX-1PPGY-1226-SM-E76OV	NC_030447
GTEX-1LB8K-1326-SM-CXZKB	NC_001457
GTEX-1A3MV-1426-SM-72D63	NC_000883
GTEX-QCQG-0726-SM-48U1Z	NC_030447
GTEX-ZG7Y-1326-SM-4WWBL	NC_007605
GTEX-ZG7Y-1326-SM-4WWBL	NC_009334
GTEX-1L5NE-1326-SM-CY8II	NC_001457
GTEX-132NY-2026-SM-5L3FM	NC_001531
GTEX-132NY-2026-SM-5L3FM	NC_001596
GTEX-132NY-2026-SM-5L3FM	NC_004500
GTEX-132NY-2026-SM-5L3FM	NC_005134
GTEX-11DXY-1326-SM-5987Z	NC_001664
GTEX-11ILO-1026-SM-5A5LP	NC_000898
GTEX-Y8LW-0626-SM-4VDS8	NC_007605
GTEX-Y8LW-0626-SM-4VDS8	NC_009334
GTEX-1C6VQ-2026-SM-79OOH	NC_001355
GTEX-RWS6-0726-SM-47JXI	NC_007605
GTEX-RWS6-0726-SM-47JXI	NC_009334
GTEX-1KAFJ-0526-SM-DIPEM	NC_001457
GTEX-1H3NZ-1426-SM-9WYTA	NC_001664
GTEX-ZV6S-0726-SM-57WFY	NC_006577
GTEX-P4QT-0726-SM-3NMCM	NC_007605
GTEX-P4QT-0726-SM-3NMCM	NC_009334
GTEX-WXYG-1026-SM-4ONCD	NC_007605
GTEX-WXYG-1026-SM-4ONCD	NC_009334
GTEX-11DXZ-1226-SM-5H11L	NC_001591
GTEX-1QW4Y-0426-SM-E76P2	NC_001457
GTEX-1HC8U-1726-SM-A9SMF	NC_007605
GTEX-1HC8U-1726-SM-A9SMF	NC_009334
GTEX-1JMQL-1426-SM-CL54J	NC_001457
GTEX-1IDJD-1626-SM-C1YRC	NC_000898
GTEX-XMD2-1326-SM-4YCET	NC_007605
GTEX-XMD2-1326-SM-4YCET	NC_009334
GTEX-ZVP2-1326-SM-57WCE	NC_007605
GTEX-WHSE-1626-SM-4M1XL	NC_014952
GTEX-131XG-1126-SM-5DUWR	NC_001806
GTEX-13OW6-1626-SM-5IJD5	NC_014406
GTEX-ZDYS-0726-SM-4WKGN	NC_001781
GTEX-ZDYS-0726-SM-4WKGN	NC_038235
GTEX-ZPU1-1526-SM-4YCFF	NC_007605
GTEX-ZPU1-1526-SM-4YCFF	NC_009334
GTEX-P4PQ-0626-SM-3NMCU	NC_007605
GTEX-P4PQ-0626-SM-3NMCU	NC_009334
GTEX-1LSNL-2226-SM-DHXKM	NC_001457
GTEX-1LSNL-2226-SM-DHXKM	NC_023891
GTEX-1LBAC-1226-SM-DHXK1	NC_001457
GTEX-14C38-2226-SM-793AW	NC_000898
GTEX-14C38-2226-SM-793AW	NC_001664
GTEX-1PPGY-1726-SM-EVR3S	NC_007605
GTEX-1PPGY-1726-SM-EVR3S	NC_009334
GTEX-1JMLX-2226-SM-CNPOY	NC_040806
GTEX-1JJ6O-1626-SM-CM2RM	NC_001457
GTEX-1314G-0826-SM-5BC6L	NC_001664
GTEX-1MJK2-2526-SM-E9TJ3	NC_001457
GTEX-1HCU7-2226-SM-B2LXA	NC_017993
GTEX-PLZ6-0626-SM-3P61B	NC_001806
GTEX-PLZ6-0626-SM-3P61B	NC_007605
GTEX-PLZ6-0626-SM-3P61B	NC_009334
GTEX-146FH-1926-SM-5Q5B2	NC_007605
GTEX-146FH-1926-SM-5Q5B2	NC_009334
GTEX-1MA7X-0826-SM-DIPGC	NC_001457
GTEX-SE5C-1226-SM-4BRWV	NC_007605
GTEX-13OW7-1926-SM-5LUB4	NC_030447
GTEX-1KD4Q-1226-SM-DIPFU	NC_001457
GTEX-147JS-1826-SM-5ZZWG	NC_001457
GTEX-P4QS-0626-SM-3NMD1	NC_007605
GTEX-P4QS-0626-SM-3NMD1	NC_009334
GTEX-1QP28-1626-SM-E8VOI	NC_001457
GTEX-1QP28-1626-SM-E8VOI	NC_023891
GTEX-1JN1M-2026-SM-D4P2W	NC_001806
GTEX-1JN1M-2026-SM-D4P2W	NC_006577
GTEX-P4PQ-0726-SM-3NMCR	NC_007605
GTEX-P4PQ-0726-SM-3NMCR	NC_009334
GTEX-ZDYS-0926-SM-4WWCS	NC_007605
GTEX-ZDYS-0926-SM-4WWCS	NC_009334
GTEX-1LH75-2026-SM-EVR5E	NC_007605
GTEX-1LH75-2026-SM-EVR5E	NC_009334
GTEX-15SB6-0926-SM-7KUFM	NC_000883
GTEX-POMQ-0626-SM-3P61E	NC_001806
GTEX-POMQ-0626-SM-3P61E	NC_007605
GTEX-POMQ-0626-SM-3P61E	NC_009334
GTEX-1RLM8-0926-SM-EWROD	NC_001591
GTEX-1S831-1026-SM-EVR5C	NC_007605
GTEX-1S831-1026-SM-EVR5C	NC_009334
GTEX-1S831-1026-SM-EVR5C	NC_030447
GTEX-1RLM8-0726-SM-E6CRH	NC_006273
GTEX-X3Y1-1326-SM-4PQZB	NC_007605
GTEX-X3Y1-1326-SM-4PQZB	NC_009334
GTEX-1QP67-0726-SM-DPRY1	NC_001806
GTEX-1OJC3-0826-SM-DPRYU	NC_007605
GTEX-13CF3-1526-SM-5J2NB	NC_001401
GTEX-1JN1M-1826-SM-ARU92	NC_001806
GTEX-113JC-1026-SM-5H117	NC_001531
GTEX-11EQ9-0726-SM-5A5K2	NC_001806
GTEX-1RAZR-1426-SM-EVR4M	NC_001806
GTEX-1RAZR-1426-SM-EVR4M	NC_009333
GTEX-1QP67-0826-SM-EVR46	NC_001806
GTEX-1QP67-0826-SM-EVR46	NC_007605
GTEX-1QP67-0826-SM-EVR46	NC_009334
GTEX-1HSMP-1826-SM-E9TIB	NC_000898
GTEX-1HSMP-1826-SM-E9TIB	NC_001457
GTEX-1HSMP-1826-SM-E9TIB	NC_001531
GTEX-1HSMP-1826-SM-E9TIB	NC_001591
GTEX-1HSMP-1826-SM-E9TIB	NC_001664
GTEX-ZF29-1326-SM-4WWB6	NC_007605
GTEX-ZF29-1326-SM-4WWB6	NC_009334
GTEX-13X6H-1526-SM-5Q5E2	NC_007605
GTEX-13X6H-1526-SM-5Q5E2	NC_009334
GTEX-1IDJH-2026-SM-CNNQX	NC_001457
GTEX-Z9EW-0326-SM-5CVM8	NC_000883
GTEX-Z9EW-0326-SM-5CVM8	NC_004295
GTEX-QEG5-1326-SM-4R1JS	NC_009333
GTEX-ZT9W-1426-SM-4YCD2	NC_007605
GTEX-ZT9W-1426-SM-4YCD2	NC_009334
GTEX-ZF29-1226-SM-4WKH1	NC_007605
GTEX-ZF29-1226-SM-4WKH1	NC_009334
GTEX-RVPV-0526-SM-47JYL	NC_009334
GTEX-1LVA9-2126-SM-DLHBY	NC_001457
GTEX-1211K-1326-SM-5FQV2	NC_009334
GTEX-1B97I-0926-SM-731DZ	NC_005134
GTEX-YEC3-2326-SM-DO92F	NC_001457
GTEX-13SLX-1726-SM-5Q5E5	NC_001781
GTEX-13SLX-1726-SM-5Q5E5	NC_038235
GTEX-YEC4-1226-SM-5CVLX	NC_001806
GTEX-1HT8W-2026-SM-CNNQC	NC_001457
GTEX-17F97-1326-SM-7MGVO	NC_023891
GTEX-17F97-1326-SM-7MGVO	NC_039199
GTEX-YEC3-2526-SM-4YCDN	NC_007605
GTEX-YEC3-2526-SM-4YCDN	NC_009334
GTEX-ZGAY-1226-SM-DO92W	NC_030447
GTEX-WYVS-0826-SM-4RTXB	NC_001802
GTEX-ZQUD-0326-SM-4YCEN	NC_007605
GTEX-ZQUD-0326-SM-4YCEN	NC_009334
GTEX-OXRL-0626-SM-3NM9C	NC_007605
GTEX-OXRL-0626-SM-3NM9C	NC_009334
GTEX-1PPH8-1826-SM-EVR44	NC_007605
GTEX-1PPH8-1826-SM-EVR44	NC_009334
GTEX-1PPH8-1826-SM-EVR44	NC_030447
GTEX-X3Y1-1126-SM-4PQZ9	NC_007605
GTEX-X3Y1-1126-SM-4PQZ9	NC_009334
GTEX-1AX8Y-1326-SM-72D4Y	NC_001457
GTEX-1PIIG-0926-SM-E6CQN	NC_001457
GTEX-1PIIG-0926-SM-E6CQN	NC_005134
GTEX-13S86-0826-SM-5SI6J	NC_007605
GTEX-13S86-0826-SM-5SI6J	NC_009334
GTEX-RUSQ-0926-SM-47JWU	NC_007605
GTEX-RUSQ-0926-SM-47JWU	NC_009334
GTEX-1C6VQ-1826-SM-7EWEH	NC_001355
GTEX-X4EO-1226-SM-4QARR	NC_001806
GTEX-P78B-1026-SM-3NMC4	NC_007605
GTEX-P78B-1026-SM-3NMC4	NC_009334
GTEX-P4PP-0726-SM-3NM9S	NC_007605
GTEX-P4PP-0726-SM-3NM9S	NC_009334
GTEX-QDT8-1426-SM-EXUR4	NC_001591
GTEX-1KD4Q-1326-SM-D4P3J	NC_006577
GTEX-1QP29-2126-SM-E6CPZ	NC_001457
GTEX-131XF-1126-SM-5HL8J	NC_001596
GTEX-1MCC2-2026-SM-EVR5J	NC_007605
GTEX-1MCC2-2026-SM-EVR5J	NC_009334
GTEX-132AR-2526-SM-5PNVM	NC_022089
GTEX-ZZ64-0326-SM-5E45S	NC_038235
GTEX-1L5NE-1426-SM-DHXKV	NC_001457
GTEX-Y5LM-1226-SM-4VDT6	NC_007605
GTEX-Y5LM-1226-SM-4VDT6	NC_009334
GTEX-1LB8K-1426-SM-DHXJK	NC_001457
GTEX-1HSMQ-2026-SM-B2LY1	NC_007605
GTEX-12ZZX-1326-SM-5DUWI	NC_026422
GTEX-12ZZX-1326-SM-5DUWI	NC_026438
GTEX-14PJM-1626-SM-6LLHL	NC_000898
GTEX-14PJM-1626-SM-6LLHL	NC_001716
GTEX-YFCO-0526-SM-4W1ZJ	NC_007605
GTEX-YFCO-0526-SM-4W1ZJ	NC_009334
GTEX-U8XE-1826-SM-4E3HV	NC_001457
GTEX-1IDJU-1426-SM-CNPQA	NC_001457
GTEX-ZP4G-1026-SM-4YCE1	NC_007605
GTEX-ZP4G-1026-SM-4YCE1	NC_009334
GTEX-1JMLX-2126-SM-CL54B	NC_001457
GTEX-1JMLX-2126-SM-CL54B	NC_027528
GTEX-1QCLY-1426-SM-E76P8	NC_001457
GTEX-1S82P-1626-SM-EVR4Q	NC_007605
GTEX-1S82P-1626-SM-EVR4Q	NC_009334
GTEX-113JC-0926-SM-5H114	NC_001591
GTEX-113JC-0926-SM-5H114	NC_014953
GTEX-1JKYR-2126-SM-CNNPC	NC_001457
GTEX-Y9LG-0826-SM-5ZZVG	NC_001596
GTEX-ZVT2-1526-SM-51MQZ	NC_007605
GTEX-ZVT2-1526-SM-51MQZ	NC_009334
GTEX-ZTTD-1226-SM-51MS2	NC_007605
GTEX-ZTTD-1226-SM-51MS2	NC_009334
GTEX-11DXX-1026-SM-5H11E	NC_001457
GTEX-11DXX-1026-SM-5H11E	NC_001596
GTEX-11DXX-1026-SM-5H11E	NC_014953
GTEX-1S82Y-1226-SM-EV7BD	NC_028125
GTEX-PLZ5-0826-SM-3P5ZW	NC_001806
GTEX-1JMQJ-1026-SM-CNPP8	NC_001457
GTEX-1LGRB-1526-SM-COH4I	NC_001457
GTEX-ZLWG-1226-SM-4WWFS	NC_007605
GTEX-RWSA-1326-SM-47JX9	NC_007605
GTEX-RWSA-1326-SM-47JX9	NC_009334
GTEX-1LGOU-0926-SM-DIPFT	NC_001457
GTEX-ZF3C-1626-SM-4WWB4	NC_001806
GTEX-ZF3C-1626-SM-4WWB4	NC_009334
GTEX-XBEW-1426-SM-4AT4J	NC_007605
GTEX-XBEW-1426-SM-4AT4J	NC_009334
GTEX-1HC8U-1626-SM-CNPPG	NC_001457
GTEX-OXRN-1726-SM-3NM9B	NC_007605
GTEX-OXRN-1726-SM-3NM9B	NC_009334
GTEX-ZE9C-1126-SM-4WWBD	NC_001796
GTEX-T2IS-0826-SM-4DM6L	NC_014953
GTEX-ZG7Y-1126-SM-4WWEZ	NC_007605
GTEX-ZG7Y-1126-SM-4WWEZ	NC_009334
GTEX-1KXAM-0626-SM-DHXKH	NC_001457
GTEX-1LSVX-1226-SM-DHXJN	NC_001457
GTEX-1LVAN-2326-SM-CNNPY	NC_001457
GTEX-XYKS-1126-SM-4BRWP	NC_009552
GTEX-XYKS-1126-SM-4BRWP	X53316
GTEX-14PJ2-2826-SM-6EU1N	X82663
GTEX-Y5V6-1026-SM-4VBS2	JQ679013
GTEX-Y5V6-1026-SM-4VBS2	KX814320
GTEX-Y5V6-1026-SM-4VBS2	MG600287
GTEX-Y5V6-1026-SM-4VBS2	MK292287
GTEX-Y5V6-1026-SM-4VBS2	NC_040457
GTEX-1HBPM-1426-SM-9WPPE	DQ889502
GTEX-1HBPM-1426-SM-9WPPE	JQ679013
GTEX-1HBPM-1426-SM-9WPPE	MG646679
GTEX-1HBPM-1426-SM-9WPPE	MG999862
GTEX-1HBPM-1426-SM-9WPPE	MH160388
GTEX-1HBPM-1426-SM-9WPPE	MH999847
GTEX-1HBPM-1426-SM-9WPPE	MH999850
GTEX-1HBPM-1426-SM-9WPPE	MH999851
GTEX-1HBPM-1426-SM-9WPPE	X82663
GTEX-X62O-2426-SM-EAZB4	V01555
GTEX-1R9PM-1026-SM-EVR3N	MH590423
GTEX-1R9PM-1026-SM-EVR3N	X53316
GTEX-WZTO-1526-SM-4PQYQ	AF462057
GTEX-SUCS-0726-SM-4DM7J	AC146999
GTEX-SUCS-0726-SM-4DM7J	AF011892
GTEX-SUCS-0726-SM-4DM7J	AK149587
GTEX-SUCS-0726-SM-4DM7J	FJ208848
GTEX-SUCS-0726-SM-4DM7J	KU324804
GTEX-SUCS-0726-SM-4DM7J	MH324435
GTEX-SUCS-0726-SM-4DM7J	NC_001501
GTEX-SUCS-0726-SM-4DM7J	NC_001669
GTEX-SUCS-0726-SM-4DM7J	V01177
GTEX-SUCS-0726-SM-4DM7J	V01185
GTEX-SUCS-0726-SM-4DM7J	V01541
GTEX-12WSD-2026-SM-5HL7D	NC_009552
GTEX-U3ZN-1826-SM-4DXUY	NC_009552
GTEX-1HBPN-1326-SM-A8N9Q	AM231627
GTEX-1HBPN-1326-SM-A8N9Q	BC025339
GTEX-1HBPN-1326-SM-A8N9Q	X78338
GTEX-1LNCM-0726-SM-DKPQ5	NC_001457
GTEX-ZF29-1426-SM-DO11G	MH590423
GTEX-P4QS-0726-SM-3NMCZ	NC_009552
GTEX-P4QS-0726-SM-3NMCZ	NC_029073
GTEX-13QIC-2026-SM-5N9G9	NC_009552
GTEX-13QIC-2026-SM-5N9G9	NC_029073
GTEX-13QIC-2026-SM-5N9G9	X82663
GTEX-WI4N-1326-SM-4X5ZN	AB050999
GTEX-WI4N-1326-SM-4X5ZN	BC068585
GTEX-S4Z8-0826-SM-4AD4J	NC_009552
GTEX-Y5V5-1626-SM-4VDSG	NC_001501
GTEX-Y5V5-1626-SM-4VDSG	X82663
GTEX-13FTW-1926-SM-5K7Y4	NC_009552
GTEX-1MCC2-1926-SM-DHXJR	MF547473
GTEX-NFK9-1226-SM-3LK79	NC_009552
GTEX-NFK9-1226-SM-3LK79	NC_029073
GTEX-UPK5-1326-SM-4IHLE	NC_009552
GTEX-14A6H-1326-SM-5NQBC	AK033188
GTEX-11ONC-1426-SM-5N9F4	NC_009552
GTEX-11ONC-1426-SM-5N9F4	NC_029073
GTEX-11ONC-1426-SM-5N9F4	X82663
GTEX-1HGF4-0926-SM-9WPP8	AF321458
GTEX-1HGF4-0926-SM-9WPP8	JQ679013
GTEX-1HGF4-0926-SM-9WPP8	JQ679022
GTEX-1KANB-1626-SM-CY8I5	X82663
GTEX-139TU-1326-SM-5LZXW	AF439380
GTEX-139TU-1326-SM-5LZXW	KX463476
GTEX-139TU-1326-SM-5LZXW	KX535515
GTEX-139TU-1326-SM-5LZXW	KX579896
GTEX-139TU-1326-SM-5LZXW	KY810767
GTEX-139TU-1326-SM-5LZXW	KY810768
GTEX-139TU-1326-SM-5LZXW	MG600287
GTEX-139TU-1326-SM-5LZXW	NC_009552
GTEX-139TU-1326-SM-5LZXW	NC_029073
GTEX-13OVL-2726-SM-5J2MP	NC_009552
GTEX-13OVL-2726-SM-5J2MP	NC_029073
GTEX-148VJ-1026-SM-5LU98	NC_009552
GTEX-148VJ-1026-SM-5LU98	NC_029073
GTEX-13FLV-1326-SM-5L3EJ	EU727643
GTEX-13FLV-1326-SM-5L3EJ	EU728040
GTEX-13FLV-1326-SM-5L3EJ	EU728319
GTEX-13FLV-1326-SM-5L3EJ	GU939901
GTEX-13FLV-1326-SM-5L3EJ	GU940646
GTEX-13FLV-1326-SM-5L3EJ	GU940669
GTEX-13FLV-1326-SM-5L3EJ	MH319720
GTEX-13FLV-1326-SM-5L3EJ	MH319732
GTEX-1J1OQ-2326-SM-A96ST	MH590447
GTEX-1J1OQ-2326-SM-A96ST	X82663
GTEX-14PJM-1526-SM-664NY	X82663
GTEX-1F88F-1126-SM-7MKHL	MF547473
GTEX-PLZ6-0526-SM-3P61C	AM231627
GTEX-PLZ6-0526-SM-3P61C	DQ889502
GTEX-PLZ6-0526-SM-3P61C	EF157313
GTEX-PLZ6-0526-SM-3P61C	HM585514
GTEX-PLZ6-0526-SM-3P61C	JN420341
GTEX-PLZ6-0526-SM-3P61C	LT594457
GTEX-PLZ6-0526-SM-3P61C	MG999881
GTEX-PLZ6-0526-SM-3P61C	MG999898
GTEX-PLZ6-0526-SM-3P61C	MH160362
GTEX-PLZ6-0526-SM-3P61C	MH160367
GTEX-PLZ6-0526-SM-3P61C	MH160378
GTEX-PLZ6-0526-SM-3P61C	MH160379
GTEX-PLZ6-0526-SM-3P61C	MH160391
GTEX-PLZ6-0526-SM-3P61C	MH999839
GTEX-PLZ6-0526-SM-3P61C	MH999840
GTEX-PLZ6-0526-SM-3P61C	MH999841
GTEX-PLZ6-0526-SM-3P61C	MH999844
GTEX-PLZ6-0526-SM-3P61C	MH999845
GTEX-PLZ6-0526-SM-3P61C	MH999847
GTEX-PLZ6-0526-SM-3P61C	MH999848
GTEX-PLZ6-0526-SM-3P61C	MH999849
GTEX-PLZ6-0526-SM-3P61C	MH999850
GTEX-PLZ6-0526-SM-3P61C	MH999851
GTEX-PLZ6-0526-SM-3P61C	NC_009552
GTEX-PLZ6-0526-SM-3P61C	NC_029073
GTEX-TSE9-1226-SM-4DXTM	NC_009552
GTEX-13U4I-1326-SM-5KM25	EU727928
GTEX-13U4I-1326-SM-5KM25	EU728319
GTEX-13U4I-1326-SM-5KM25	GU940646
GTEX-13U4I-1326-SM-5KM25	MH590423
GTEX-13U4I-1326-SM-5KM25	NC_009552
GTEX-15ETS-1926-SM-7KUN5	JQ679013
GTEX-15ETS-1926-SM-7KUN5	KY322437
GTEX-XUZC-0526-SM-4BOPF	NC_009552
GTEX-YJ89-1526-SM-5P9IR	AK005767
GTEX-YJ89-1526-SM-5P9IR	NC_029073
GTEX-T5JC-1826-SM-4DM6E	NC_009552
GTEX-ZAB4-1226-SM-5CVN5	AJ277888
GTEX-ZQG8-2226-SM-5DUWD	AJ277888
GTEX-ZQG8-2226-SM-5DUWD	AK033188
GTEX-ZQG8-2226-SM-5DUWD	AK148825
GTEX-ZQG8-2226-SM-5DUWD	AY053456
GTEX-ZQG8-2226-SM-5DUWD	FJ460583
GTEX-ZQG8-2226-SM-5DUWD	NC_002028
GTEX-ZEX8-1426-SM-4WKHQ	JN032123
GTEX-ZEX8-1426-SM-4WKHQ	KF530265
GTEX-ZEX8-1426-SM-4WKHQ	KJ627265
GTEX-ZEX8-1426-SM-4WKHQ	KX655625
GTEX-ZEX8-1426-SM-4WKHQ	KY634364
GTEX-ZEX8-1426-SM-4WKHQ	MG773268
GTEX-ZEX8-1426-SM-4WKHQ	MG839547
GTEX-ZEX8-1426-SM-4WKHQ	MH594358
GTEX-ZEX8-1426-SM-4WKHQ	MH594368
GTEX-ZEX8-1426-SM-4WKHQ	MH594401
GTEX-ZEX8-1426-SM-4WKHQ	MH594424
GTEX-ZEX8-1426-SM-4WKHQ	MH594434
GTEX-ZEX8-1426-SM-4WKHQ	MH594438
GTEX-ZEX8-1426-SM-4WKHQ	MH594442
GTEX-ZEX8-1426-SM-4WKHQ	MH685715
GTEX-1ICLY-2126-SM-A8N9E	AM231627
GTEX-1ICLY-2126-SM-A8N9E	JQ036305
GTEX-1QW4Y-0526-SM-EAZ3V	AB447380
GTEX-1N5O9-2226-SM-E8VMN	AB331651
GTEX-1N5O9-2226-SM-E8VMN	X82663
GTEX-U8XE-1326-SM-4E3JK	FJ612601
GTEX-U8XE-1326-SM-4E3JK	NC_009552
GTEX-WQUQ-1626-SM-4OOSH	AF227253
GTEX-1HSKV-2426-SM-A8N8K	AF017211
GTEX-1HSKV-2426-SM-A8N8K	AM231627
GTEX-145LT-1226-SM-5Q5BZ	MH590423
GTEX-Y3I4-1226-SM-4TT8N	V01555
GTEX-13O3P-2726-SM-5KM2R	MH590423
GTEX-13O3P-2726-SM-5KM2R	NC_009552
GTEX-X5EB-1526-SM-4E3JC	NC_009552
GTEX-X4LF-0826-SM-4QASC	DQ889502
GTEX-X4LF-0826-SM-4QASC	MH160367
GTEX-X4LF-0826-SM-4QASC	MH160369
GTEX-X4LF-0826-SM-4QASC	MH160379
GTEX-X4LF-0826-SM-4QASC	MH999840
GTEX-X4LF-0826-SM-4QASC	MH999841
GTEX-X4LF-0826-SM-4QASC	MH999842
GTEX-X4LF-0826-SM-4QASC	MH999849
GTEX-X4LF-0826-SM-4QASC	MH999851
GTEX-15RIE-0726-SM-7KUMI	FJ940225
GTEX-15RIE-0726-SM-7KUMI	JQ679022
GTEX-131XE-1526-SM-5KM1A	NC_009552
GTEX-131XE-1526-SM-5KM1A	NC_029073
GTEX-117YW-1926-SM-5H121	DQ473735
GTEX-117YW-1926-SM-5H121	NC_009552
GTEX-117YW-1926-SM-5H121	NC_029073
GTEX-117YW-1926-SM-5H121	X82663
GTEX-11ZTT-0926-SM-5EQMS	MH590423
GTEX-X4LF-0626-SM-4QASB	DQ889502
GTEX-X4LF-0626-SM-4QASB	EF157313
GTEX-X4LF-0626-SM-4QASB	MG999885
GTEX-X4LF-0626-SM-4QASB	MH160367
GTEX-X4LF-0626-SM-4QASB	MH160379
GTEX-X4LF-0626-SM-4QASB	MH999839
GTEX-X4LF-0626-SM-4QASB	MH999840
GTEX-X4LF-0626-SM-4QASB	MH999841
GTEX-X4LF-0626-SM-4QASB	MH999848
GTEX-X4LF-0626-SM-4QASB	MH999850
GTEX-X4LF-0626-SM-4QASB	MH999851
GTEX-11LCK-1626-SM-5PNYB	NC_009552
GTEX-OHPJ-1326-SM-3MJHG	NC_009552
GTEX-OHPJ-1326-SM-3MJHG	NC_029073
GTEX-1K2DU-1626-SM-DHXKD	NC_001457
GTEX-1HCU8-2426-SM-A9SM7	MH590473
GTEX-11P7K-1226-SM-5HL4X	NC_009552
GTEX-139T6-0626-SM-5IFF9	MF547473
GTEX-ZPIC-1926-SM-57WFQ	HQ910538
GTEX-15RIF-1026-SM-7KUMZ	JQ679013
GTEX-1I1GU-1226-SM-A9SKT	AM231627
GTEX-1I1GU-1226-SM-A9SKT	JQ679013
GTEX-15UF6-2226-SM-6M471	DQ473721
GTEX-15UF6-2226-SM-6M471	EU727918
GTEX-15UF6-2226-SM-6M471	EU728095
GTEX-15UF6-2226-SM-6M471	GU939973
GTEX-15UF6-2226-SM-6M471	GU940087
GTEX-15UF6-2226-SM-6M471	MH327487
GTEX-N7MT-0326-SM-48TDP	KX814320
GTEX-N7MT-0326-SM-48TDP	MH213235
GTEX-N7MT-0326-SM-48TDP	NC_029073
GTEX-N7MT-0226-SM-48TC3	NC_009552
GTEX-X8HC-1526-SM-46MWD	NC_009552
GTEX-OXRL-0726-SM-3NM9A	NC_009552
GTEX-OXRL-0726-SM-3NM9A	NC_029073
GTEX-OXRL-0726-SM-3NM9A	X53316
GTEX-R3RS-1326-SM-48FE7	NC_009552
GTEX-XQ3S-1226-SM-4BOPP	MH590473
GTEX-XQ3S-1226-SM-4BOPP	NC_009552
GTEX-1B98T-1726-SM-731FB	AF543829
GTEX-1B98T-1726-SM-731FB	KY322437
GTEX-12WSL-1526-SM-5GCP8	NC_009552
GTEX-13OVI-2626-SM-5KM4T	JQ679013
GTEX-T2YK-1326-SM-4DM6S	NC_009552
GTEX-13PL7-0326-SM-5IJEK	NC_009552
GTEX-14C38-2126-SM-5RQJO	MH698402
GTEX-1AMEY-0226-SM-7189Q	BC028915
GTEX-16NPV-1526-SM-7KUL6	FJ940225
GTEX-15UF6-2326-SM-6M465	EF122141
GTEX-13O61-0926-SM-5IFFE	NC_009552
GTEX-YJ8A-1226-SM-5IFHH	NC_009552
GTEX-13YAN-1826-SM-5LU3Q	NC_009552
GTEX-13YAN-1826-SM-5LU3Q	NC_029073
GTEX-13YAN-1826-SM-5LU3Q	Y12713
GTEX-183WM-1726-SM-7KFT5	X82663
GTEX-12WSK-1326-SM-5CVNM	MH319720
GTEX-1I1GV-2026-SM-CNPQI	JQ679013
GTEX-1I1GV-2026-SM-CNPQI	KX814320
GTEX-1I1GV-2026-SM-CNPQI	NC_001457
GTEX-1I1GV-2026-SM-CNPQI	X82663
GTEX-ZYT6-1126-SM-5GZYR	NC_009552
GTEX-ZYT6-1126-SM-5GZYR	NC_029073
GTEX-ZYT6-1126-SM-5GZYR	X82663
GTEX-Y3IK-1326-SM-4YCD8	V01555
GTEX-Y3IK-1326-SM-4YCD8	X53316
GTEX-15CHR-0926-SM-7DUFW	KX650855
GTEX-15CHR-0926-SM-7DUFW	MG516107
GTEX-15CHR-0926-SM-7DUFW	MH595920
GTEX-15CHR-0926-SM-7DUFW	MH707447
GTEX-O5YV-1026-SM-3LK72	EU728121
GTEX-O5YV-1026-SM-3LK72	NC_009552
GTEX-O5YV-1026-SM-3LK72	NC_029073
GTEX-13OW8-2426-SM-9WPNM	AM231627
GTEX-13OW8-2426-SM-5L3ID	NC_009552
GTEX-13OW8-2426-SM-5L3ID	NC_029073
GTEX-13OW6-1426-SM-5L3EU	NC_009552
GTEX-13PL7-0526-SM-5J2MQ	NC_029073
GTEX-WK11-1026-SM-4OOS8	NC_001501
GTEX-WK11-1026-SM-4OOS8	NC_022343
GTEX-1EMGI-1926-SM-7938Y	X82663
GTEX-OHPN-1026-SM-E9TI8	X82663
GTEX-S7SF-1026-SM-4AD4I	NC_009552
GTEX-ZYFC-1626-SM-5N9EU	NC_009552
GTEX-ZYFC-1626-SM-5N9EU	NC_029073
GTEX-ZYFC-1626-SM-5N9EU	X82663
GTEX-1212Z-2026-SM-5N9EA	NC_009552
GTEX-1212Z-2026-SM-5N9EA	NC_029073
GTEX-QDVN-1026-SM-48TZA	MF547473
GTEX-QDVN-1026-SM-48TZA	NC_009552
GTEX-1GL5R-1626-SM-9JGGX	AF462057
GTEX-132Q8-1826-SM-5EGIY	X82663
GTEX-11NSD-1126-SM-5N9BQ	NC_009552
GTEX-11NSD-1126-SM-5N9BQ	NC_029073
GTEX-X4XY-1726-SM-46MVO	NC_009552
GTEX-VUSG-1126-SM-4KKZQ	AF462057
GTEX-1JK1U-1726-SM-CNNPM	AF172460
GTEX-144FL-2726-SM-5O98Z	NC_029073
GTEX-XUZC-0326-SM-4BOO8	NC_029073
GTEX-QVUS-0626-SM-447CC	NC_009552
GTEX-WH7G-1026-SM-4LVML	MG516107
GTEX-WH7G-1026-SM-4LVML	MH707447
GTEX-1399U-1026-SM-5J1OC	NC_009552
GTEX-1R46S-2026-SM-DTX9E	KX173423
GTEX-1R46S-2026-SM-DTX9E	X82663
GTEX-OHPL-0626-SM-3MJGJ	NC_009552
GTEX-OHPL-0626-SM-3MJGJ	NC_029073
GTEX-1192W-0826-SM-5EGHE	MH777359
GTEX-13OVL-1926-SM-5KM14	AK085504
GTEX-13OVL-1926-SM-5KM14	GU940669
GTEX-13OVL-1926-SM-5KM14	NC_009552
GTEX-13OVL-1926-SM-5KM14	NC_029073
GTEX-17F9E-2126-SM-7DUFG	X82663
GTEX-12C56-1126-SM-5FQTO	AY053456
GTEX-X8HC-1426-SM-46MWC	NC_009552
GTEX-WVLH-1526-SM-4MVOC	AF462057
GTEX-WVLH-1526-SM-4MVOC	NC_001501
GTEX-12WSK-1126-SM-5LZV8	NC_029073
GTEX-16XZZ-1726-SM-7KULD	JQ679013
GTEX-16XZZ-1726-SM-7KULD	X82663
GTEX-1R9PN-1026-SM-DTX87	AF462057
GTEX-11DYG-1926-SM-5H12I	NC_009552
GTEX-1I1GQ-1626-SM-A9SKR	AF020092
GTEX-1I1GQ-1626-SM-A9SKR	X82663
GTEX-1399S-1226-SM-5J1O6	NC_029073
GTEX-N7MS-1126-SM-3LK5E	NC_009552
GTEX-N7MS-1126-SM-3LK5E	NC_009737
GTEX-N7MS-1126-SM-3LK5E	NC_029073
GTEX-131XE-1426-SM-5HL7V	NC_009552
GTEX-PLZ5-0926-SM-3TW8L	NC_009552
GTEX-T6MN-1526-SM-4DM5P	NC_009552
GTEX-145LS-2026-SM-5Q5D7	AF223330
GTEX-145LS-2026-SM-5Q5D7	AF232959
GTEX-145LS-2026-SM-5Q5D7	AF350319
GTEX-145LS-2026-SM-5Q5D7	AF378049
GTEX-145LS-2026-SM-5Q5D7	AF455137
GTEX-145LS-2026-SM-5Q5D7	AJ278752
GTEX-145LS-2026-SM-5Q5D7	AK033188
GTEX-145LS-2026-SM-5Q5D7	AY016208
GTEX-145LS-2026-SM-5Q5D7	AY196987
GTEX-145LS-2026-SM-5Q5D7	D12837
GTEX-145LS-2026-SM-5Q5D7	D12838
GTEX-145LS-2026-SM-5Q5D7	D85597
GTEX-145LS-2026-SM-5Q5D7	DQ376446
GTEX-145LS-2026-SM-5Q5D7	DQ381020
GTEX-145LS-2026-SM-5Q5D7	DQ644603
GTEX-145LS-2026-SM-5Q5D7	DQ851167
GTEX-145LS-2026-SM-5Q5D7	EU098346
GTEX-145LS-2026-SM-5Q5D7	EU098398
GTEX-145LS-2026-SM-5Q5D7	EU098555
GTEX-145LS-2026-SM-5Q5D7	EU098764
GTEX-145LS-2026-SM-5Q5D7	EU098972
GTEX-145LS-2026-SM-5Q5D7	EU105458
GTEX-145LS-2026-SM-5Q5D7	EU155196
GTEX-145LS-2026-SM-5Q5D7	EU646389
GTEX-145LS-2026-SM-5Q5D7	EU646390
GTEX-145LS-2026-SM-5Q5D7	EU646404
GTEX-145LS-2026-SM-5Q5D7	FJ198000
GTEX-145LS-2026-SM-5Q5D7	FJ198001
GTEX-145LS-2026-SM-5Q5D7	FJ198002
GTEX-145LS-2026-SM-5Q5D7	FJ198003
GTEX-145LS-2026-SM-5Q5D7	FJ198004
GTEX-145LS-2026-SM-5Q5D7	FJ198009
GTEX-145LS-2026-SM-5Q5D7	FJ198010
GTEX-145LS-2026-SM-5Q5D7	FJ198011
GTEX-145LS-2026-SM-5Q5D7	FJ402908
GTEX-145LS-2026-SM-5Q5D7	GQ252879
GTEX-145LS-2026-SM-5Q5D7	GQ366902
GTEX-145LS-2026-SM-5Q5D7	GQ367098
GTEX-145LS-2026-SM-5Q5D7	GQ852853
GTEX-145LS-2026-SM-5Q5D7	GU190023
GTEX-145LS-2026-SM-5Q5D7	GU350942
GTEX-145LS-2026-SM-5Q5D7	HE598759
GTEX-145LS-2026-SM-5Q5D7	HE598769
GTEX-145LS-2026-SM-5Q5D7	HE598770
GTEX-145LS-2026-SM-5Q5D7	HE598771
GTEX-145LS-2026-SM-5Q5D7	HM365926
GTEX-145LS-2026-SM-5Q5D7	HM626755
GTEX-145LS-2026-SM-5Q5D7	HM626809
GTEX-145LS-2026-SM-5Q5D7	JN594780
GTEX-145LS-2026-SM-5Q5D7	JN594793
GTEX-145LS-2026-SM-5Q5D7	JN594800
GTEX-145LS-2026-SM-5Q5D7	JN800036
GTEX-145LS-2026-SM-5Q5D7	KF729699
GTEX-145LS-2026-SM-5Q5D7	KF729701
GTEX-145LS-2026-SM-5Q5D7	KF729726
GTEX-145LS-2026-SM-5Q5D7	KF729788
GTEX-145LS-2026-SM-5Q5D7	KF740825
GTEX-145LS-2026-SM-5Q5D7	KM196473
GTEX-145LS-2026-SM-5Q5D7	KM577362
GTEX-145LS-2026-SM-5Q5D7	KM577363
GTEX-145LS-2026-SM-5Q5D7	KM577381
GTEX-145LS-2026-SM-5Q5D7	KM577438
GTEX-145LS-2026-SM-5Q5D7	KM577540
GTEX-145LS-2026-SM-5Q5D7	KM577550
GTEX-145LS-2026-SM-5Q5D7	KT715976
GTEX-145LS-2026-SM-5Q5D7	KU198316
GTEX-145LS-2026-SM-5Q5D7	KU242778
GTEX-145LS-2026-SM-5Q5D7	KU242928
GTEX-145LS-2026-SM-5Q5D7	KX767843
GTEX-145LS-2026-SM-5Q5D7	MF401637
GTEX-145LS-2026-SM-5Q5D7	MF490431
GTEX-145LS-2026-SM-5Q5D7	NC_018505
GTEX-145LS-2026-SM-5Q5D7	U68072
GTEX-13FHP-1626-SM-5N9FK	AK033188
GTEX-13FHP-1626-SM-5N9FK	NC_009552
GTEX-13FHP-1626-SM-5N9FK	NC_029073
GTEX-17EVQ-1726-SM-7LT9R	X82663
GTEX-1HBPH-1226-SM-9WPNW	JQ679013
GTEX-11EI6-1526-SM-5P9GL	NC_002692
GTEX-11EI6-1526-SM-5P9GL	NC_009552
GTEX-11EI6-1526-SM-5P9GL	NC_029073
GTEX-XQ3S-1026-SM-4BOPJ	NC_009552
GTEX-T2IS-0926-SM-4DM5B	NC_009552
GTEX-1BAJH-2226-SM-7IGLK	GU939973
GTEX-1BAJH-2226-SM-7IGLK	HM003608
GTEX-131YS-1426-SM-5IJF7	MF547473
GTEX-131YS-1426-SM-5IJF7	NC_009552
GTEX-13VXU-1126-SM-5LU3U	NC_009552
GTEX-13VXU-1126-SM-5LU3U	NC_009737
GTEX-13VXU-1126-SM-5LU3U	NC_029073
GTEX-R53T-1026-SM-48FCO	AB164254
GTEX-R53T-1026-SM-48FCO	AF378028
GTEX-R53T-1026-SM-48FCO	AJ304467
GTEX-R53T-1026-SM-48FCO	AY054380
GTEX-R53T-1026-SM-48FCO	DQ273250
GTEX-R53T-1026-SM-48FCO	EU730689
GTEX-R53T-1026-SM-48FCO	GU317946
GTEX-R53T-1026-SM-48FCO	MH590447
GTEX-R53T-1026-SM-48FCO	NC_031023
GTEX-R53T-1026-SM-48FCO	Y18780
GTEX-R53T-1026-SM-48FCO	Z80003
GTEX-R53T-1026-SM-48FCO	Z80005
GTEX-NPJ8-2026-SM-3TW91	NC_009552
GTEX-NPJ8-2026-SM-3TW91	NC_029073
GTEX-1I1GP-1126-SM-ARL7I	X82663
GTEX-1HC8U-1526-SM-9WPO4	JQ679022
GTEX-12ZZY-1426-SM-5N9EI	AY053456
GTEX-12ZZY-1426-SM-5N9EI	NC_009552
GTEX-12ZZY-1426-SM-5N9EI	NC_029073
GTEX-YF7O-0926-SM-5IFIF	JQ679013
GTEX-YF7O-0926-SM-5IFIF	MH698401
GTEX-YF7O-0926-SM-5IFIF	MH698402
GTEX-11VI4-0826-SM-5GU5N	NC_009552
GTEX-OXRK-1326-SM-3NB1A	NC_009552
GTEX-11TUW-1226-SM-5GU7C	NC_009552
GTEX-11TUW-1226-SM-5GU7C	NC_029073
GTEX-11TUW-1226-SM-5GU7C	X82663
GTEX-13NYB-1326-SM-5K7Y1	NC_009552
GTEX-QLQ7-1026-SM-447BB	NC_009552
GTEX-13O21-0626-SM-5IJDI	MF547473
GTEX-13O21-0626-SM-5IJDI	NC_029073
GTEX-RU72-0826-SM-46MUS	NC_009552
GTEX-1I1GR-1426-SM-CY8H8	MH341447
GTEX-1I1GR-1426-SM-CY8H8	MH590447
GTEX-Y9LG-0626-SM-4WWDH	MF547473
GTEX-1B932-1826-SM-73KTU	X82663
GTEX-13113-1026-SM-5LZWM	NC_009552
GTEX-13113-1026-SM-5LZWM	NC_029073
GTEX-1AX9K-1226-SM-793CN	MH590473
GTEX-1MJK3-1326-SM-E6CJD	KX814292
GTEX-1J8Q3-2226-SM-A8N8X	AH005568
GTEX-1J8Q3-2226-SM-A8N8X	AM231627
GTEX-1J8Q3-2226-SM-A8N8X	JQ679013
GTEX-1B996-1726-SM-7IGMW	FJ197979
GTEX-13OVJ-1426-SM-5K7Z2	NC_009552
GTEX-13OVJ-1426-SM-5K7Z2	NC_029073
GTEX-XQ8I-1826-SM-4BOOJ	NC_009552
GTEX-Y3IK-1226-SM-4WWEK	FJ544578
GTEX-Y3IK-1226-SM-4WWEK	KP968264
GTEX-Y3IK-1226-SM-4WWEK	X53316
GTEX-YB5E-1026-SM-5IFI2	NC_009552
GTEX-1HSMO-1726-SM-A9SKO	AF510498
GTEX-1EH9U-2326-SM-7P8P5	AF462057
GTEX-13OVH-1826-SM-5K7YW	GU940607
GTEX-13OVH-1826-SM-5K7YW	NC_009552
GTEX-13OVH-1826-SM-5K7YW	NC_029073
GTEX-1KXAM-0826-SM-CXZK9	MF547473
GTEX-1LVA9-2426-SM-EWROM	AB331651
GTEX-ZU9S-1626-SM-5E452	AK048388
GTEX-ZU9S-1626-SM-5E452	AY053456
GTEX-1R9K5-1726-SM-EVR49	V01555
GTEX-1J8Q3-2026-SM-CE6R3	AM231627
GTEX-1J8Q3-2026-SM-CE6R3	JQ679013
GTEX-1J8Q3-2026-SM-CE6R3	M96687
GTEX-1J8Q3-2026-SM-CE6R3	X78338
GTEX-1J8Q3-2026-SM-CE6R3	X82663
GTEX-13111-0826-SM-5LZV3	X82663
GTEX-R55C-0726-SM-48FCN	AB033254
GTEX-R55C-0726-SM-48FCN	AB033255
GTEX-R55C-0726-SM-48FCN	AB033256
GTEX-R55C-0726-SM-48FCN	AB033257
GTEX-R55C-0726-SM-48FCN	AB105803
GTEX-R55C-0726-SM-48FCN	AB164247
GTEX-R55C-0726-SM-48FCN	AB164254
GTEX-R55C-0726-SM-48FCN	AB164270
GTEX-R55C-0726-SM-48FCN	AB164271
GTEX-R55C-0726-SM-48FCN	AF169186
GTEX-R55C-0726-SM-48FCN	AF169187
GTEX-R55C-0726-SM-48FCN	AF169188
GTEX-R55C-0726-SM-48FCN	AF223161
GTEX-R55C-0726-SM-48FCN	AF245032
GTEX-R55C-0726-SM-48FCN	AF378020
GTEX-R55C-0726-SM-48FCN	AF378028
GTEX-R55C-0726-SM-48FCN	AF378033
GTEX-R55C-0726-SM-48FCN	AF434192
GTEX-R55C-0726-SM-48FCN	AF453672
GTEX-R55C-0726-SM-48FCN	AF537365
GTEX-R55C-0726-SM-48FCN	AG266800
GTEX-R55C-0726-SM-48FCN	AJ002618
GTEX-R55C-0726-SM-48FCN	AJ270052
GTEX-R55C-0726-SM-48FCN	AJ304467
GTEX-R55C-0726-SM-48FCN	AJ311202
GTEX-R55C-0726-SM-48FCN	AJ971814
GTEX-R55C-0726-SM-48FCN	AM884190
GTEX-R55C-0726-SM-48FCN	AY054378
GTEX-R55C-0726-SM-48FCN	AY054380
GTEX-R55C-0726-SM-48FCN	AY069967
GTEX-R55C-0726-SM-48FCN	AY141876
GTEX-R55C-0726-SM-48FCN	AY188519
GTEX-R55C-0726-SM-48FCN	AY204208
GTEX-R55C-0726-SM-48FCN	AY204211
GTEX-R55C-0726-SM-48FCN	AY603374
GTEX-R55C-0726-SM-48FCN	AY682834
GTEX-R55C-0726-SM-48FCN	D85597
GTEX-R55C-0726-SM-48FCN	D90602
GTEX-R55C-0726-SM-48FCN	D90607
GTEX-R55C-0726-SM-48FCN	D90612
GTEX-R55C-0726-SM-48FCN	D90622
GTEX-R55C-0726-SM-48FCN	D90627
GTEX-R55C-0726-SM-48FCN	D90643
GTEX-R55C-0726-SM-48FCN	D90647
GTEX-R55C-0726-SM-48FCN	D90660
GTEX-R55C-0726-SM-48FCN	D90674
GTEX-R55C-0726-SM-48FCN	D90690
GTEX-R55C-0726-SM-48FCN	D90691
GTEX-R55C-0726-SM-48FCN	D90693
GTEX-R55C-0726-SM-48FCN	D90694
GTEX-R55C-0726-SM-48FCN	D90695
GTEX-R55C-0726-SM-48FCN	DQ128038
GTEX-R55C-0726-SM-48FCN	DQ128040
GTEX-R55C-0726-SM-48FCN	DQ128041
GTEX-R55C-0726-SM-48FCN	DQ128045
GTEX-R55C-0726-SM-48FCN	DQ128046
GTEX-R55C-0726-SM-48FCN	DQ128047
GTEX-R55C-0726-SM-48FCN	DQ196185
GTEX-R55C-0726-SM-48FCN	DQ273225
GTEX-R55C-0726-SM-48FCN	DQ273250
GTEX-R55C-0726-SM-48FCN	DQ273252
GTEX-R55C-0726-SM-48FCN	DQ273254
GTEX-R55C-0726-SM-48FCN	DQ273261
GTEX-R55C-0726-SM-48FCN	DQ445621
GTEX-R55C-0726-SM-48FCN	DQ890165
GTEX-R55C-0726-SM-48FCN	DQ985750
GTEX-R55C-0726-SM-48FCN	DQ985772
GTEX-R55C-0726-SM-48FCN	DQ985781
GTEX-R55C-0726-SM-48FCN	DQ985802
GTEX-R55C-0726-SM-48FCN	EF179137
GTEX-R55C-0726-SM-48FCN	EF453755
GTEX-R55C-0726-SM-48FCN	EF469547
GTEX-R55C-0726-SM-48FCN	EF469553
GTEX-R55C-0726-SM-48FCN	EF486288
GTEX-R55C-0726-SM-48FCN	EF486290
GTEX-R55C-0726-SM-48FCN	EF486296
GTEX-R55C-0726-SM-48FCN	EF486300
GTEX-R55C-0726-SM-48FCN	EF486301
GTEX-R55C-0726-SM-48FCN	EF486520
GTEX-R55C-0726-SM-48FCN	EF629285
GTEX-R55C-0726-SM-48FCN	EF629315
GTEX-R55C-0726-SM-48FCN	EU090224
GTEX-R55C-0726-SM-48FCN	EU105457
GTEX-R55C-0726-SM-48FCN	EU105458
GTEX-R55C-0726-SM-48FCN	EU526907
GTEX-R55C-0726-SM-48FCN	EU727657
GTEX-R55C-0726-SM-48FCN	EU730689
GTEX-R55C-0726-SM-48FCN	EU730690
GTEX-R55C-0726-SM-48FCN	EU730692
GTEX-R55C-0726-SM-48FCN	FM210525
GTEX-R55C-0726-SM-48FCN	FM210526
GTEX-R55C-0726-SM-48FCN	FN432148
GTEX-R55C-0726-SM-48FCN	GQ294554
GTEX-R55C-0726-SM-48FCN	GQ366904
GTEX-R55C-0726-SM-48FCN	GQ485182
GTEX-R55C-0726-SM-48FCN	GQ485205
GTEX-R55C-0726-SM-48FCN	GQ485264
GTEX-R55C-0726-SM-48FCN	GQ485265
GTEX-R55C-0726-SM-48FCN	GU317978
GTEX-R55C-0726-SM-48FCN	GU318000
GTEX-R55C-0726-SM-48FCN	GU318174
GTEX-R55C-0726-SM-48FCN	GU318193
GTEX-R55C-0726-SM-48FCN	HQ657256
GTEX-R55C-0726-SM-48FCN	HQ659715
GTEX-R55C-0726-SM-48FCN	HQ659740
GTEX-R55C-0726-SM-48FCN	JF518777
GTEX-R55C-0726-SM-48FCN	JN135398
GTEX-R55C-0726-SM-48FCN	JN135454
GTEX-R55C-0726-SM-48FCN	JX120161
GTEX-R55C-0726-SM-48FCN	JX120162
GTEX-R55C-0726-SM-48FCN	JX120165
GTEX-R55C-0726-SM-48FCN	KF040487
GTEX-R55C-0726-SM-48FCN	KJ531679
GTEX-R55C-0726-SM-48FCN	KR873420
GTEX-R55C-0726-SM-48FCN	KT715877
GTEX-R55C-0726-SM-48FCN	KT715941
GTEX-R55C-0726-SM-48FCN	KT715970
GTEX-R55C-0726-SM-48FCN	KX814294
GTEX-R55C-0726-SM-48FCN	KX814310
GTEX-R55C-0726-SM-48FCN	KX814319
GTEX-R55C-0726-SM-48FCN	KY347827
GTEX-R55C-0726-SM-48FCN	KY401406
GTEX-R55C-0726-SM-48FCN	LC012618
GTEX-R55C-0726-SM-48FCN	LC012620
GTEX-R55C-0726-SM-48FCN	LC012625
GTEX-R55C-0726-SM-48FCN	LC012626
GTEX-R55C-0726-SM-48FCN	LC012637
GTEX-R55C-0726-SM-48FCN	LC012642
GTEX-R55C-0726-SM-48FCN	LC012644
GTEX-R55C-0726-SM-48FCN	LC012651
GTEX-R55C-0726-SM-48FCN	LC012667
GTEX-R55C-0726-SM-48FCN	LC012672
GTEX-R55C-0726-SM-48FCN	LC012674
GTEX-R55C-0726-SM-48FCN	LC012682
GTEX-R55C-0726-SM-48FCN	LC012699
GTEX-R55C-0726-SM-48FCN	LC012700
GTEX-R55C-0726-SM-48FCN	LC012706
GTEX-R55C-0726-SM-48FCN	NC_009552
GTEX-R55C-0726-SM-48FCN	NC_031023
GTEX-R55C-0726-SM-48FCN	NC_031069
GTEX-R55C-0726-SM-48FCN	NC_031094
GTEX-R55C-0726-SM-48FCN	Y18767
GTEX-R55C-0726-SM-48FCN	Y18769
GTEX-R55C-0726-SM-48FCN	Y18774
GTEX-R55C-0726-SM-48FCN	Y18780
GTEX-R55C-0726-SM-48FCN	Y18784
GTEX-R55C-0726-SM-48FCN	Y18785
GTEX-R55C-0726-SM-48FCN	Z80003
GTEX-R55C-0726-SM-48FCN	Z80006
GTEX-R55C-0726-SM-48FCN	Z80014
GTEX-R55C-0726-SM-48FCN	Z80016
GTEX-R55C-0726-SM-48FCN	Z80020
GTEX-R55C-0726-SM-48FCN	Z80032
GTEX-R55C-0726-SM-48FCN	Z80034
GTEX-R55C-0726-SM-48FCN	Z80037
GTEX-R55C-0726-SM-48FCN	Z80039
GTEX-R55C-0726-SM-48FCN	Z80062
GTEX-R55C-0726-SM-48FCN	Z80067
GTEX-R55C-0726-SM-48FCN	Z80076
GTEX-R55C-0726-SM-48FCN	Z84556
GTEX-R55C-0726-SM-48FCN	Z95335
GTEX-17KNJ-1326-SM-7KFTG	NC_001501
GTEX-OHPL-0726-SM-3TW8U	MF776527
GTEX-14BIN-2726-SM-5RQIE	DQ473747
GTEX-14BIN-2726-SM-5RQIE	MH319738
GTEX-13W3W-1826-SM-5IJDE	NC_009552
GTEX-13W3W-1826-SM-5IJDE	NC_029073
GTEX-X5EB-1426-SM-46MVW	NC_009552
GTEX-PX3G-0726-SM-48TZT	MH590423
GTEX-1A8FM-1526-SM-7MXTA	KY322437
GTEX-1A8FM-1526-SM-7MXTA	X82663
GTEX-UPIC-0626-SM-4IHK2	AF462057
GTEX-UPIC-0626-SM-4IHK2	DQ112124
GTEX-XQ3S-1126-SM-4BOPK	NC_009552
GTEX-13O3P-1326-SM-5K7Y8	NC_029073
GTEX-1LG7Z-0926-SM-CXKYK	JQ679013
GTEX-1LG7Z-0926-SM-CXKYK	MF547473
GTEX-145LV-1426-SM-5Q5BV	AY053456
GTEX-145LV-1426-SM-5Q5BV	X82663
GTEX-1IL2U-1426-SM-A8N8U	M10035
GTEX-1IL2U-1426-SM-A8N8U	M11922
GTEX-1IL2U-1426-SM-A8N8U	U89438
GTEX-1IL2U-1426-SM-A8N8U	V01184
GTEX-1IL2U-1426-SM-A8N8U	X02963
GTEX-1IL2U-1426-SM-A8N8U	X78338
GTEX-RU1J-0426-SM-46MUK	NC_009552
GTEX-14PJ2-2726-SM-5ZZVZ	AB550652
GTEX-14PJ2-2726-SM-5ZZVZ	AB665189
GTEX-14PJ2-2726-SM-5ZZVZ	AF321458
GTEX-14PJ2-2726-SM-5ZZVZ	EU098636
GTEX-14PJ2-2726-SM-5ZZVZ	JN639033
GTEX-14PJ2-2726-SM-5ZZVZ	KF806697
GTEX-14PJ2-2726-SM-5ZZVZ	KX869746
GTEX-POYW-1326-SM-48TCG	AB749814
GTEX-POYW-1326-SM-48TCG	AF219214
GTEX-POYW-1326-SM-48TCG	AF227025
GTEX-POYW-1326-SM-48TCG	AF350319
GTEX-POYW-1326-SM-48TCG	AF369930
GTEX-POYW-1326-SM-48TCG	AF439380
GTEX-POYW-1326-SM-48TCG	KM196473
GTEX-POYW-1326-SM-48TCG	NC_009552
GTEX-XQ8I-1626-SM-4BOOI	NC_009552
GTEX-PX3G-0626-SM-EZ6LW	EU727583
GTEX-PX3G-0626-SM-EZ6LW	EU727928
GTEX-1JMPY-0726-SM-CE6RU	AM231623
GTEX-1JMPY-0726-SM-CE6RU	AM231627
GTEX-1JMPY-0726-SM-CE6RU	JQ679013
GTEX-1JMPY-0726-SM-CE6RU	JQ679022
GTEX-OOBK-0625-SM-3LK5P	NC_009552
GTEX-OOBK-0625-SM-3LK5P	NC_029073
GTEX-QESD-0826-SM-47J4G	NC_009552
GTEX-1128S-1426-SM-5N9EF	NC_009552
GTEX-P78B-1126-SM-3P615	DQ889502
GTEX-P78B-1126-SM-3P615	EF157313
GTEX-P78B-1126-SM-3P615	HM585510
GTEX-P78B-1126-SM-3P615	KJ847330
GTEX-P78B-1126-SM-3P615	KR011282
GTEX-P78B-1126-SM-3P615	KY922719
GTEX-P78B-1126-SM-3P615	LT594112
GTEX-P78B-1126-SM-3P615	MG999851
GTEX-P78B-1126-SM-3P615	MG999881
GTEX-P78B-1126-SM-3P615	MH160362
GTEX-P78B-1126-SM-3P615	MH160367
GTEX-P78B-1126-SM-3P615	MH160371
GTEX-P78B-1126-SM-3P615	MH160378
GTEX-P78B-1126-SM-3P615	MH160379
GTEX-P78B-1126-SM-3P615	MH999839
GTEX-P78B-1126-SM-3P615	MH999840
GTEX-P78B-1126-SM-3P615	MH999841
GTEX-P78B-1126-SM-3P615	MH999844
GTEX-P78B-1126-SM-3P615	MH999845
GTEX-P78B-1126-SM-3P615	MH999847
GTEX-P78B-1126-SM-3P615	MH999848
GTEX-P78B-1126-SM-3P615	MH999849
GTEX-P78B-1126-SM-3P615	MH999850
GTEX-P78B-1126-SM-3P615	MH999851
GTEX-P78B-1126-SM-3P615	NC_009552
GTEX-P78B-1126-SM-3P615	X53316
GTEX-Y9LG-0926-SM-4VDS6	GU940359
GTEX-1269C-1026-SM-5N9EY	FJ445159
GTEX-1269C-1026-SM-5N9EY	NC_009552
GTEX-1269C-1026-SM-5N9EY	NC_029073
GTEX-SJXC-1526-SM-EZ6L5	AF332998
GTEX-SJXC-1526-SM-EZ6L5	MG600287
GTEX-1GMR3-1426-SM-7PC16	MH590423
GTEX-PLZ4-1626-SM-3P618	DQ889502
GTEX-PLZ4-1626-SM-3P618	EF157313
GTEX-PLZ4-1626-SM-3P618	HM585510
GTEX-PLZ4-1626-SM-3P618	KT425107
GTEX-PLZ4-1626-SM-3P618	KX265045
GTEX-PLZ4-1626-SM-3P618	KX814320
GTEX-PLZ4-1626-SM-3P618	LT576868
GTEX-PLZ4-1626-SM-3P618	LT576870
GTEX-PLZ4-1626-SM-3P618	LT594106
GTEX-PLZ4-1626-SM-3P618	LT594112
GTEX-PLZ4-1626-SM-3P618	MG999881
GTEX-PLZ4-1626-SM-3P618	MG999888
GTEX-PLZ4-1626-SM-3P618	MG999894
GTEX-PLZ4-1626-SM-3P618	MH160367
GTEX-PLZ4-1626-SM-3P618	MH160378
GTEX-PLZ4-1626-SM-3P618	MH160379
GTEX-PLZ4-1626-SM-3P618	MH999839
GTEX-PLZ4-1626-SM-3P618	MH999840
GTEX-PLZ4-1626-SM-3P618	MH999841
GTEX-PLZ4-1626-SM-3P618	MH999842
GTEX-PLZ4-1626-SM-3P618	MH999843
GTEX-PLZ4-1626-SM-3P618	MH999844
GTEX-PLZ4-1626-SM-3P618	MH999847
GTEX-PLZ4-1626-SM-3P618	MH999848
GTEX-PLZ4-1626-SM-3P618	MH999849
GTEX-PLZ4-1626-SM-3P618	MH999850
GTEX-PLZ4-1626-SM-3P618	MH999851
GTEX-PLZ4-1626-SM-3P618	NC_009552
GTEX-PLZ4-1626-SM-3P618	NC_009737
GTEX-PLZ4-1626-SM-3P618	NC_029073
GTEX-PLZ4-1626-SM-3P618	Z86099
GTEX-15SHU-1626-SM-6M46B	JX658570
GTEX-1211K-0926-SM-5FQTL	NC_009552
GTEX-13111-1126-SM-5GCMZ	NC_009552
GTEX-13S86-0726-SM-5Q5DH	D85597
GTEX-XV7Q-1026-SM-4BRVR	NC_009552
GTEX-WVLH-1426-SM-4MVNX	AF462057
GTEX-WVLH-1426-SM-4MVNX	KY574513
GTEX-WVLH-1426-SM-4MVNX	NC_001501
GTEX-X4EP-1626-SM-4QAS6	AF462057
GTEX-X4EP-1626-SM-4QAS6	DQ889502
GTEX-X4EP-1626-SM-4QAS6	FM998638
GTEX-X4EP-1626-SM-4QAS6	HM585514
GTEX-X4EP-1626-SM-4QAS6	KT425107
GTEX-X4EP-1626-SM-4QAS6	LT594110
GTEX-X4EP-1626-SM-4QAS6	MH160367
GTEX-X4EP-1626-SM-4QAS6	MH999840
GTEX-X4EP-1626-SM-4QAS6	MH999841
GTEX-X4EP-1626-SM-4QAS6	MH999848
GTEX-X4EP-1626-SM-4QAS6	MH999850
GTEX-X4EP-1626-SM-4QAS6	MH999851
GTEX-X4EP-1626-SM-4QAS6	NC_001501
GTEX-R45C-1226-SM-48FEE	NC_009552
GTEX-Y5LM-1026-SM-4VDSQ	AF462057
GTEX-1PPH8-1926-SM-DTXDN	EU727941
GTEX-1PPH8-1926-SM-DTXDN	EU727947
GTEX-1PPH8-1926-SM-DTXDN	MH319732
GTEX-1HBPI-0626-SM-9WPP4	X82663
GTEX-T8EM-0626-SM-4DM62	NC_009552
GTEX-ZGAY-1226-SM-4YCF4	X53316
GTEX-1EU9M-2126-SM-7P8P7	U89438
GTEX-PWN1-0726-SM-48TDR	NC_009552
GTEX-13W3W-1626-SM-5LU35	NC_029073
GTEX-14753-1926-SM-5NQAA	NC_002692
GTEX-1HKZK-1226-SM-9WYUR	MH734235
GTEX-13JVG-2026-SM-5KM1N	NC_009552
GTEX-13JVG-2026-SM-5KM1N	NC_009737
GTEX-13JVG-2026-SM-5KM1N	NC_029073
GTEX-13JVG-2026-SM-5KM1N	X82663
GTEX-139YR-1626-SM-5IJGK	NC_009552
GTEX-1R7EU-1026-SM-EVR4I	X53316
GTEX-14PJM-1726-SM-6LLHB	X82663
GTEX-1JJ6O-1426-SM-CY8HT	JQ679013
GTEX-11NUK-1326-SM-5P9GN	NC_009552
GTEX-1HFI7-1226-SM-A8N7Z	AM231627
GTEX-1HFI7-1226-SM-A8N7Z	JQ679013
GTEX-1HFI7-1226-SM-A8N7Z	M11922
GTEX-1HFI7-1226-SM-A8N7Z	M96687
GTEX-XLM4-2326-SM-4TT2D	AF462057
GTEX-XYKS-1526-SM-4BRUP	NC_009552
GTEX-11ONC-1526-SM-5GU6S	MF547473
GTEX-11ONC-1526-SM-5GU6S	NC_009552
GTEX-11ONC-1526-SM-5GU6S	NC_029073
GTEX-1C6VQ-1926-SM-7MGVR	X82663
GTEX-1I4MK-0426-SM-B2LWQ	AM231627
GTEX-1HSMP-1526-SM-A8N9Y	AM231627
GTEX-1HSMP-1526-SM-A8N9Y	BC028915
GTEX-1HSMP-1526-SM-A8N9Y	JQ679013
GTEX-1HSMP-1526-SM-A8N9Y	U89438
GTEX-1I6K6-1226-SM-A8N8P	AH005568
GTEX-1I6K6-1226-SM-A8N8P	DQ112124
GTEX-1I6K6-1226-SM-A8N8P	U80885
GTEX-1I6K6-1226-SM-A8N8P	U89438
GTEX-12ZZW-1726-SM-5DUVD	AJ277888
GTEX-12ZZW-1726-SM-5DUVD	KY490083
GTEX-QEG4-0726-SM-CNNRF	AB628188
GTEX-QEG4-0726-SM-CNNRF	JX575184
GTEX-QEG4-0726-SM-CNNRF	MF348202
GTEX-QEG4-0726-SM-CNNRF	MF547473
GTEX-13O61-1226-SM-5KM21	GU940631
GTEX-13O61-1226-SM-5KM21	NC_009552
GTEX-144GM-1426-SM-5LU31	NC_029073
GTEX-12WS9-1526-SM-5FQT4	NC_009552
GTEX-12WS9-1526-SM-5FQT4	NC_009737
GTEX-12WS9-1526-SM-5FQT4	NC_029073
GTEX-1HCUA-1426-SM-9WPP7	AM231627
GTEX-1HCUA-1426-SM-9WPP7	JQ036305
GTEX-1HCUA-1426-SM-9WPP7	JQ679013
GTEX-ZYFC-1726-SM-5GZYX	NC_009552
GTEX-ZYFC-1726-SM-5GZYX	NC_009737
GTEX-ZYFC-1726-SM-5GZYX	NC_029073
GTEX-13OW8-2326-SM-5L3I9	NC_009552
GTEX-13D11-1826-SM-5J2NM	NC_009552
GTEX-139T6-0826-SM-5J1O2	NC_009552
GTEX-1PPGY-1226-SM-E76OV	X82663
GTEX-16Z82-1926-SM-6M47U	DQ112125
GTEX-16Z82-1926-SM-6M47U	HM365926
GTEX-15DYW-1826-SM-6LPIY	X82663
GTEX-12WSL-1326-SM-5LZVW	KY322437
GTEX-1CB4H-1526-SM-7MXU4	AF462057
GTEX-1B933-2026-SM-7EWFC	X82663
GTEX-15DYW-1926-SM-6EU2K	X82663
GTEX-ZYVF-2226-SM-5GIDD	NC_009552
GTEX-ZYVF-2226-SM-5GIDD	NC_029073
GTEX-UJHI-0926-SM-4IHKF	NC_009552
GTEX-QCQG-0726-SM-48U1Z	GU940588
GTEX-QCQG-0726-SM-48U1Z	MH590447
GTEX-QCQG-0726-SM-48U1Z	NC_009552
GTEX-ZG7Y-1326-SM-4WWBL	X53316
GTEX-Y114-0926-SM-4TT7J	X82663
GTEX-13W46-1926-SM-5J2MF	AJ277888
GTEX-13W46-1926-SM-5J2MF	EU728260
GTEX-13W46-1926-SM-5J2MF	GU940209
GTEX-13W46-1926-SM-5J2MF	GU940359
GTEX-13W46-1926-SM-5J2MF	JQ679013
GTEX-13W46-1926-SM-5J2MF	NC_009552
GTEX-13W46-1926-SM-5J2MF	NC_029073
GTEX-132NY-2026-SM-5L3FM	EU727657
GTEX-132NY-2026-SM-5L3FM	EU728121
GTEX-132NY-2026-SM-5L3FM	GU940321
GTEX-132NY-2026-SM-5L3FM	NC_009552
GTEX-132NY-2026-SM-5L3FM	NC_029073
GTEX-R55C-0826-SM-48FCL	AB033254
GTEX-R55C-0826-SM-48FCL	AB033256
GTEX-R55C-0826-SM-48FCL	AF378033
GTEX-R55C-0826-SM-48FCL	AF378040
GTEX-R55C-0826-SM-48FCL	AF434192
GTEX-R55C-0826-SM-48FCL	AJ131151
GTEX-R55C-0826-SM-48FCL	AJ311202
GTEX-R55C-0826-SM-48FCL	AJ582406
GTEX-R55C-0826-SM-48FCL	AY054380
GTEX-R55C-0826-SM-48FCL	AY141876
GTEX-R55C-0826-SM-48FCL	AY204208
GTEX-R55C-0826-SM-48FCL	AY204211
GTEX-R55C-0826-SM-48FCL	AY603375
GTEX-R55C-0826-SM-48FCL	D90627
GTEX-R55C-0826-SM-48FCL	D90643
GTEX-R55C-0826-SM-48FCL	DQ128045
GTEX-R55C-0826-SM-48FCL	DQ890165
GTEX-R55C-0826-SM-48FCL	DQ985760
GTEX-R55C-0826-SM-48FCL	DQ985803
GTEX-R55C-0826-SM-48FCL	EF179137
GTEX-R55C-0826-SM-48FCL	EF486288
GTEX-R55C-0826-SM-48FCL	EF486296
GTEX-R55C-0826-SM-48FCL	EF486520
GTEX-R55C-0826-SM-48FCL	EF629315
GTEX-R55C-0826-SM-48FCL	EU730690
GTEX-R55C-0826-SM-48FCL	FN432148
GTEX-R55C-0826-SM-48FCL	GQ252799
GTEX-R55C-0826-SM-48FCL	GQ485257
GTEX-R55C-0826-SM-48FCL	GU317946
GTEX-R55C-0826-SM-48FCL	HQ659740
GTEX-R55C-0826-SM-48FCL	JX120161
GTEX-R55C-0826-SM-48FCL	KR873416
GTEX-R55C-0826-SM-48FCL	LC012651
GTEX-R55C-0826-SM-48FCL	MF547473
GTEX-R55C-0826-SM-48FCL	NC_009552
GTEX-R55C-0826-SM-48FCL	NC_031069
GTEX-R55C-0826-SM-48FCL	NC_031094
GTEX-R55C-0826-SM-48FCL	Y18774
GTEX-R55C-0826-SM-48FCL	Y18775
GTEX-R55C-0826-SM-48FCL	Z80014
GTEX-R55C-0826-SM-48FCL	Z80021
GTEX-R55C-0826-SM-48FCL	Z80039
GTEX-R55C-0826-SM-48FCL	Z80056
GTEX-R55C-0826-SM-48FCL	Z80062
GTEX-1ICG6-2126-SM-CE6T2	JQ679013
GTEX-1ICG6-2126-SM-CE6T2	M96687
GTEX-ZYT6-1226-SM-5E44Q	AJ277888
GTEX-ZYT6-1226-SM-5E44Q	MH590473
GTEX-15CHC-1326-SM-6LLJA	FJ858264
GTEX-15CHC-1326-SM-6LLJA	JQ691350
GTEX-15CHC-1326-SM-6LLJA	KY810768
GTEX-15CHC-1326-SM-6LLJA	MG600287
GTEX-15CHC-1326-SM-6LLJA	MH332898
GTEX-15CHC-1326-SM-6LLJA	NC_001495
GTEX-15CHC-1326-SM-6LLJA	NC_002024
GTEX-11DXY-1326-SM-5987Z	AJ429081
GTEX-11DXY-1326-SM-5987Z	AY300161
GTEX-11DXY-1326-SM-5987Z	DQ352454
GTEX-11DXY-1326-SM-5987Z	GQ370525
GTEX-11DXY-1326-SM-5987Z	KJ769107
GTEX-11DXY-1326-SM-5987Z	KX650855
GTEX-11DXY-1326-SM-5987Z	MG516107
GTEX-11DXY-1326-SM-5987Z	MH595920
GTEX-11DXY-1326-SM-5987Z	MH707447
GTEX-11DXY-1326-SM-5987Z	NC_001367
GTEX-SNOS-0726-SM-4DM5Z	NC_009552
GTEX-13W3W-1726-SM-5LU4A	NC_009552
GTEX-1HCU9-0826-SM-A8N8I	AM231627
GTEX-1HCU9-0826-SM-A8N8I	JQ036305
GTEX-1HCU9-0826-SM-A8N8I	M96687
GTEX-1HCU9-0826-SM-A8N8I	U89438
GTEX-11GSP-1826-SM-5N9DQ	NC_009552
GTEX-11GSP-1826-SM-5N9DQ	NC_029073
GTEX-1I6K6-1326-SM-ARZM7	JQ790980
GTEX-11P81-1026-SM-5GU54	MH590473
GTEX-12ZZY-1526-SM-5LZWF	NC_009552
GTEX-12ZZY-1526-SM-5LZWF	NC_029073
GTEX-RN64-1026-SM-48FDX	NC_009737
GTEX-P4QT-0626-SM-3NMCP	JQ679013
GTEX-P4QT-0626-SM-3NMCP	NC_009552
GTEX-P4QT-0626-SM-3NMCP	NC_029073
GTEX-ZAK1-1526-SM-5S2OV	EU937520
GTEX-Y8LW-0626-SM-4VDS8	KY574513
GTEX-11DZ1-2026-SM-5A5KG	X82663
GTEX-1399Q-1126-SM-5P9JA	JQ679013
GTEX-1399Q-1126-SM-5P9JA	NC_009552
GTEX-RTLS-1126-SM-46MUQ	NC_009552
GTEX-1RAZS-2626-SM-EV79C	X62365
GTEX-ZGAY-1526-SM-4WWEO	EU727643
GTEX-ZGAY-1526-SM-4WWEO	GU940669
GTEX-QDT8-1326-SM-48TYY	NC_009552
GTEX-QDT8-1326-SM-48TYY	X82663
GTEX-1HFI6-1526-SM-B2LXC	NC_001501
GTEX-1QPFJ-1226-SM-EAZ3M	M96687
GTEX-1212Z-2126-SM-5FQTM	NC_009552
GTEX-1212Z-2126-SM-5FQTM	NC_009737
GTEX-1212Z-2126-SM-5FQTM	NC_029073
GTEX-13111-0926-SM-5DUVQ	X82663
GTEX-T6MO-0626-SM-4DM6P	NC_009552
GTEX-131XG-0926-SM-5LZW5	NC_009552
GTEX-14PJN-0926-SM-6EU19	EU727941
GTEX-1EMGI-2026-SM-7RHH3	X82663
GTEX-1CB4G-1426-SM-7RHH1	JQ679013
GTEX-PLZ6-0626-SM-5J1P1	NC_009552
GTEX-13QBU-0926-SM-5K7WQ	NC_009552
GTEX-13QBU-0926-SM-5K7WQ	NC_009737
GTEX-13QBU-0926-SM-5K7WQ	NC_029073
GTEX-1F48J-1626-SM-9WPOE	JQ036305
GTEX-1F48J-1626-SM-9WPOE	X82663
GTEX-ZV6S-0726-SM-57WFY	KY684083
GTEX-P4QT-0726-SM-3NMCM	GU940087
GTEX-P4QT-0726-SM-3NMCM	NC_009552
GTEX-P4QT-0726-SM-3NMCM	NC_029073
GTEX-P4QT-0726-SM-3NMCM	V01555
GTEX-P4QT-0726-SM-3NMCM	X53316
GTEX-13X6I-1026-SM-5LU4C	NC_009552
GTEX-139YR-1826-SM-5LZXA	AF439380
GTEX-139YR-1826-SM-5LZXA	GU940607
GTEX-139YR-1826-SM-5LZXA	K03542
GTEX-139YR-1826-SM-5LZXA	NC_009552
GTEX-1NHNU-1726-SM-E76R1	MH590447
GTEX-T5JC-1726-SM-4DM6U	NC_029073
GTEX-WXYG-1026-SM-4ONCD	V01555
GTEX-XK95-1026-SM-4GIDV	NC_009552
GTEX-1HCVE-1226-SM-9WPPH	AM231627
GTEX-1HCVE-1226-SM-9WPPH	JQ679013
GTEX-15EO6-1026-SM-7KUG9	AY509927
GTEX-15EO6-1026-SM-7KUG9	FJ940225
GTEX-X62O-2226-SM-46MW3	NC_009552
GTEX-18A6Q-1126-SM-7LG5A	X82663
GTEX-U8XE-1726-SM-4E3IF	DQ157718
GTEX-11DXZ-1226-SM-5H11L	NC_009552
GTEX-13X6J-1626-SM-5Q5CV	AF439380
GTEX-13X6J-1626-SM-5Q5CV	AJ000639
GTEX-13X6J-1626-SM-5Q5CV	AY196987
GTEX-13X6J-1626-SM-5Q5CV	D12837
GTEX-13X6J-1626-SM-5Q5CV	D12838
GTEX-13X6J-1626-SM-5Q5CV	D85597
GTEX-13X6J-1626-SM-5Q5CV	DQ380947
GTEX-13X6J-1626-SM-5Q5CV	EU105458
GTEX-13X6J-1626-SM-5Q5CV	EU155196
GTEX-13X6J-1626-SM-5Q5CV	EU646387
GTEX-13X6J-1626-SM-5Q5CV	EU727657
GTEX-13X6J-1626-SM-5Q5CV	EU926760
GTEX-13X6J-1626-SM-5Q5CV	FJ198004
GTEX-13X6J-1626-SM-5Q5CV	FJ198007
GTEX-13X6J-1626-SM-5Q5CV	FJ198009
GTEX-13X6J-1626-SM-5Q5CV	FJ198010
GTEX-13X6J-1626-SM-5Q5CV	FJ198011
GTEX-13X6J-1626-SM-5Q5CV	GQ252879
GTEX-13X6J-1626-SM-5Q5CV	GQ367098
GTEX-13X6J-1626-SM-5Q5CV	HE598759
GTEX-13X6J-1626-SM-5Q5CV	HE598771
GTEX-13X6J-1626-SM-5Q5CV	HM626777
GTEX-13X6J-1626-SM-5Q5CV	JN594779
GTEX-13X6J-1626-SM-5Q5CV	JN594793
GTEX-13X6J-1626-SM-5Q5CV	JN800036
GTEX-13X6J-1626-SM-5Q5CV	KF040487
GTEX-13X6J-1626-SM-5Q5CV	KM196473
GTEX-13X6J-1626-SM-5Q5CV	KM577363
GTEX-13X6J-1626-SM-5Q5CV	KM577540
GTEX-13X6J-1626-SM-5Q5CV	KU198316
GTEX-13X6J-1626-SM-5Q5CV	KU242778
GTEX-13X6J-1626-SM-5Q5CV	KU242879
GTEX-13X6J-1626-SM-5Q5CV	KU508800
GTEX-13X6J-1626-SM-5Q5CV	KX608909
GTEX-13X6J-1626-SM-5Q5CV	KX767843
GTEX-13X6J-1626-SM-5Q5CV	LC012620
GTEX-13X6J-1626-SM-5Q5CV	MF401637
GTEX-13X6J-1626-SM-5Q5CV	U68072
GTEX-13NYB-0826-SM-5MR4V	AY053456
GTEX-13NYB-0826-SM-5MR4V	NC_009552
GTEX-13NYB-0826-SM-5MR4V	NC_009737
GTEX-13NYB-0826-SM-5MR4V	NC_029073
GTEX-WHWD-0926-SM-4OORY	AF462057
GTEX-WHWD-0926-SM-4OORY	FJ544578
GTEX-1JMQL-1426-SM-CL54J	X62365
GTEX-1JMQL-1426-SM-CL54J	X82663
GTEX-132AR-2326-SM-5IJDY	MH590423
GTEX-13RTJ-1426-SM-793B3	AF499463
GTEX-13RTJ-1426-SM-793B3	NC_021249
GTEX-1HBPN-1426-SM-9WPNO	JQ679013
GTEX-PLZ5-0826-SM-4E3JR	NC_009552
GTEX-XPVG-1326-SM-4B65P	NC_009552
GTEX-1K2DA-0726-SM-CGQGC	KY322437
GTEX-1B97I-1026-SM-73KVC	EU840773
GTEX-1B97I-1026-SM-73KVC	JN541268
GTEX-WL46-1226-SM-4OOS4	AF462057
GTEX-1C2JI-1326-SM-7IGMX	FJ197991
GTEX-XMD2-1326-SM-4YCET	FJ544578
GTEX-11OF3-2326-SM-5GU73	NC_009552
GTEX-11OF3-2326-SM-5GU73	NC_009737
GTEX-11OF3-2326-SM-5GU73	NC_029073
GTEX-QEG5-1426-SM-447AS	NC_009552
GTEX-12WSJ-0726-SM-5GCN6	NC_009552
GTEX-VUSG-1026-SM-4KKZN	AF462057
GTEX-131XG-1126-SM-5DUWR	MH999851
GTEX-Y5V6-1226-SM-4VDTE	NC_001501
GTEX-SNMC-0426-SM-4DM5Y	NC_009552
GTEX-13OW6-1626-SM-5IJD5	NC_009552
GTEX-13OW6-1626-SM-5IJD5	NC_029073
GTEX-W5WG-1526-SM-4LMIG	X82663
GTEX-WHPG-1126-SM-4M1XT	EU728308
GTEX-1MA7W-0926-SM-DIPFN	MH590447
GTEX-1J1OQ-2526-SM-AHZ3Q	AF172460
GTEX-1J1OQ-2526-SM-AHZ3Q	AM231623
GTEX-1J1OQ-2526-SM-AHZ3Q	JQ679013
GTEX-1J1R8-0426-SM-A96SZ	MH590447
GTEX-12WSJ-0826-SM-5PNWV	NC_009552
GTEX-12WSJ-0826-SM-5PNWV	NC_009737
GTEX-12WSJ-0826-SM-5PNWV	NC_029073
GTEX-XBED-0926-SM-48TCE	MH590423
GTEX-14JG1-1826-SM-5YY9Y	DQ112124
GTEX-117YW-2026-SM-5N9BH	NC_009552
GTEX-117YW-2026-SM-5N9BH	NC_029073
GTEX-PLZ6-0626-SM-5K7WJ	NC_009552
GTEX-1I1GT-1426-SM-A8N8M	AF227253
GTEX-1I1GT-1426-SM-A8N8M	AM231627
GTEX-P4PQ-0626-SM-3NMCU	NC_009552
GTEX-P4PQ-0626-SM-3NMCU	NC_029073
GTEX-P4PQ-0626-SM-3NMCU	V01185
GTEX-1LSNL-2226-SM-DHXKM	NC_001457
GTEX-139YR-1726-SM-5IFFK	NC_009552
GTEX-S32W-1026-SM-4AD5W	KY322437
GTEX-UPK5-1226-SM-4IHL8	DQ139262
GTEX-UPK5-1226-SM-4IHL8	NC_009552
GTEX-TKQ1-0426-SM-4DXT4	M96687
GTEX-TKQ1-0426-SM-4DXT4	NC_009552
GTEX-TKQ1-0426-SM-4DXT4	NC_009737
GTEX-1O97I-1826-SM-EXUS9	KY574513
GTEX-1PPGY-1726-SM-EVR3S	V01555
GTEX-139UW-1126-SM-5IJEJ	NC_009552
GTEX-OOBK-0726-SM-3LK5Q	NC_009552
GTEX-OOBK-0726-SM-3LK5Q	NC_029073
GTEX-13FH7-0726-SM-5J2NK	JQ679013
GTEX-13FH7-0726-SM-5J2NK	MH590423
GTEX-1JMLX-2226-SM-CNPOY	JQ036305
GTEX-1JJ6O-1626-SM-CM2RM	KX814320
GTEX-1JJ6O-1626-SM-CM2RM	KY322437
GTEX-1314G-0826-SM-5BC6L	X82663
GTEX-ZZPT-1426-SM-5N9C5	NC_009552
GTEX-ZZPT-1426-SM-5N9C5	NC_009642
GTEX-1F75I-1626-SM-7RHI2	MH590447
GTEX-ZLV1-0526-SM-4WWD4	EU727945
GTEX-OIZH-0626-SM-3NB1L	NC_009552
GTEX-OIZH-0626-SM-3NB1L	NC_029073
GTEX-18A7A-2526-SM-7LG6I	MH590423
GTEX-Q2AH-0826-SM-48TZN	GU939741
GTEX-1QCLZ-1626-SM-E9U5R	AF462057
GTEX-QXCU-1126-SM-48FE5	NC_009552
GTEX-ZV68-0926-SM-59HK7	AF462057
GTEX-ZV68-0926-SM-59HK7	AJ277888
GTEX-ZV68-0926-SM-59HK7	JQ679013
GTEX-ZV68-0926-SM-59HK7	X82663
GTEX-1GF9U-0926-SM-7PC14	AB124592
GTEX-RU72-0726-SM-46MUW	NC_009552
GTEX-RU72-0726-SM-46MUW	X82663
GTEX-PLZ6-0626-SM-3P61B	DQ889502
GTEX-PLZ6-0626-SM-3P61B	LT576867
GTEX-PLZ6-0626-SM-3P61B	MG999881
GTEX-PLZ6-0626-SM-3P61B	MH160367
GTEX-PLZ6-0626-SM-3P61B	MH160378
GTEX-PLZ6-0626-SM-3P61B	MH160379
GTEX-PLZ6-0626-SM-3P61B	MH160382
GTEX-PLZ6-0626-SM-3P61B	MH999839
GTEX-PLZ6-0626-SM-3P61B	MH999840
GTEX-PLZ6-0626-SM-3P61B	MH999841
GTEX-PLZ6-0626-SM-3P61B	MH999843
GTEX-PLZ6-0626-SM-3P61B	MH999844
GTEX-PLZ6-0626-SM-3P61B	MH999845
GTEX-PLZ6-0626-SM-3P61B	MH999847
GTEX-PLZ6-0626-SM-3P61B	MH999848
GTEX-PLZ6-0626-SM-3P61B	MH999849
GTEX-PLZ6-0626-SM-3P61B	MH999850
GTEX-PLZ6-0626-SM-3P61B	MH999851
GTEX-PLZ6-0626-SM-3P61B	NC_009552
GTEX-PLZ6-0626-SM-3P61B	NC_029073
GTEX-WFG7-1026-SM-4LMK8	KY574513
GTEX-146FH-1926-SM-5Q5B2	MH590377
GTEX-146FH-1926-SM-5Q5B2	X04060
GTEX-ZLFU-1126-SM-DO11K	MF547473
GTEX-1MA7X-0826-SM-DIPGC	NC_001457
GTEX-13X6H-1326-SM-5LU42	AF118048
GTEX-13OW7-1926-SM-5LUB4	AJ277888
GTEX-13OW7-1926-SM-5LUB4	MK279481
GTEX-13OW7-1926-SM-5LUB4	NC_009552
GTEX-13OW7-1926-SM-5LUB4	NC_009737
GTEX-13OW7-1926-SM-5LUB4	NC_029073
GTEX-P4PP-0626-SM-3NM9X	NC_009552
GTEX-P4PP-0626-SM-3NM9X	NC_029073
GTEX-1RDX4-2126-SM-EV7B3	KY322437
GTEX-13CF3-1726-SM-5LU9E	MH590447
GTEX-13CF3-1726-SM-5LU9E	NC_029073
GTEX-XBEW-1526-SM-4AT4K	NC_009552
GTEX-13X6K-2126-SM-5O9D4	NC_009552
GTEX-13X6K-2126-SM-5O9D4	NC_029073
GTEX-13X6K-2126-SM-5O9D4	X82663
GTEX-WYJK-2126-SM-4ONDG	AF462057
GTEX-WYJK-2126-SM-4ONDG	KY574513
GTEX-WYJK-2126-SM-4ONDG	MH590473
GTEX-P4QS-0626-SM-3NMD1	NC_009552
GTEX-P4QS-0626-SM-3NMD1	NC_029073
GTEX-P4QS-0626-SM-3NMD1	X82663
GTEX-XMK1-1326-SM-4B65Q	NC_029073
GTEX-Y8E4-1926-SM-4VBPW	KX814320
GTEX-ZYW4-1426-SM-5SIAX	DQ112124
GTEX-ZYW4-1326-SM-5E45N	X82663
GTEX-Q2AG-1226-SM-4GICA	NC_009552
GTEX-Q2AG-1226-SM-4GICA	NC_031094
GTEX-1JN1M-2026-SM-D4P2W	MH590423
GTEX-11OF3-2226-SM-5986F	X82663
GTEX-1F75I-1526-SM-7PBYJ	MH590473
GTEX-ZF2S-1226-SM-4WWAX	AF462057
GTEX-1JK1U-1626-SM-CY8HL	JQ679013
GTEX-13U4I-1226-SM-5LU5M	NC_009552
GTEX-ZVZP-1626-SM-5GIDJ	NC_009552
GTEX-P4PQ-0726-SM-3NMCR	NC_009552
GTEX-P4PQ-0726-SM-3NMCR	NC_029073
GTEX-1399S-1326-SM-5P9GH	NC_009552
GTEX-15DYW-1726-SM-7KUM5	X82663
GTEX-ZXES-1126-SM-5GZXN	NC_009552
GTEX-1LH75-2026-SM-EVR5E	KY574513
GTEX-1LH75-2026-SM-EVR5E	X82663
GTEX-WFON-1026-SM-4LVMD	MH590423
GTEX-T5JW-1426-SM-4DM5Q	NC_029073
GTEX-POMQ-0626-SM-3P61E	DQ889502
GTEX-POMQ-0626-SM-3P61E	EF157313
GTEX-POMQ-0626-SM-3P61E	HM585509
GTEX-POMQ-0626-SM-3P61E	HM585510
GTEX-POMQ-0626-SM-3P61E	HM585514
GTEX-POMQ-0626-SM-3P61E	JX142173
GTEX-POMQ-0626-SM-3P61E	KR011304
GTEX-POMQ-0626-SM-3P61E	KR052508
GTEX-POMQ-0626-SM-3P61E	KT425107
GTEX-POMQ-0626-SM-3P61E	KU310660
GTEX-POMQ-0626-SM-3P61E	LT576868
GTEX-POMQ-0626-SM-3P61E	LT594112
GTEX-POMQ-0626-SM-3P61E	LT608134
GTEX-POMQ-0626-SM-3P61E	MG999880
GTEX-POMQ-0626-SM-3P61E	MG999881
GTEX-POMQ-0626-SM-3P61E	MG999888
GTEX-POMQ-0626-SM-3P61E	MG999891
GTEX-POMQ-0626-SM-3P61E	MG999894
GTEX-POMQ-0626-SM-3P61E	MH160362
GTEX-POMQ-0626-SM-3P61E	MH160367
GTEX-POMQ-0626-SM-3P61E	MH160369
GTEX-POMQ-0626-SM-3P61E	MH160378
GTEX-POMQ-0626-SM-3P61E	MH160379
GTEX-POMQ-0626-SM-3P61E	MH160381
GTEX-POMQ-0626-SM-3P61E	MH160382
GTEX-POMQ-0626-SM-3P61E	MH160387
GTEX-POMQ-0626-SM-3P61E	MH999839
GTEX-POMQ-0626-SM-3P61E	MH999840
GTEX-POMQ-0626-SM-3P61E	MH999841
GTEX-POMQ-0626-SM-3P61E	MH999843
GTEX-POMQ-0626-SM-3P61E	MH999844
GTEX-POMQ-0626-SM-3P61E	MH999845
GTEX-POMQ-0626-SM-3P61E	MH999847
GTEX-POMQ-0626-SM-3P61E	MH999848
GTEX-POMQ-0626-SM-3P61E	MH999849
GTEX-POMQ-0626-SM-3P61E	MH999850
GTEX-POMQ-0626-SM-3P61E	MH999851
GTEX-POMQ-0626-SM-3P61E	NC_029073
GTEX-POMQ-0626-SM-3P61E	Z86099
GTEX-YECK-1726-SM-5IFI3	NC_009552
GTEX-YECK-1726-SM-5IFI3	NC_029073
GTEX-12WSN-1826-SM-5LZUT	NC_009552
GTEX-1MCQQ-1026-SM-EV7AX	AB331651
GTEX-1MCQQ-1026-SM-EV7AX	AF462057
GTEX-13O3Q-0826-SM-5IFGF	NC_009552
GTEX-13O3Q-0826-SM-5IFGF	NC_029073
GTEX-16BQI-1626-SM-7KULR	JQ679013
GTEX-16BQI-1626-SM-7KULR	NC_001696
GTEX-17HII-1526-SM-9OSVD	DQ473722
GTEX-17HII-1526-SM-9OSVD	DQ473731
GTEX-17HII-1526-SM-9OSVD	DQ473768
GTEX-17HII-1526-SM-9OSVD	EU727761
GTEX-17HII-1526-SM-9OSVD	EU727807
GTEX-17HII-1526-SM-9OSVD	EU727827
GTEX-17HII-1526-SM-9OSVD	EU728040
GTEX-17HII-1526-SM-9OSVD	EU728116
GTEX-17HII-1526-SM-9OSVD	EU728324
GTEX-17HII-1526-SM-9OSVD	GU940261
GTEX-17HII-1526-SM-9OSVD	GU940512
GTEX-17MFQ-0526-SM-7KFTX	HM003608
GTEX-1B8KZ-0826-SM-73KYB	MH590423
GTEX-OXRK-1426-SM-3NB19	NC_029073
GTEX-1RLM8-0726-SM-E6CRH	HG975384
GTEX-1RLM8-0726-SM-E6CRH	KT726949
GTEX-1RLM8-0726-SM-E6CRH	KX544840
GTEX-1RLM8-0726-SM-E6CRH	KY490068
GTEX-1RLM8-0726-SM-E6CRH	KY490083
GTEX-X3Y1-1326-SM-4PQZB	DQ473721
GTEX-X3Y1-1326-SM-4PQZB	X53316
GTEX-1QP67-0726-SM-DPRY1	DQ889502
GTEX-WHSB-0626-SM-4M1XP	EU728308
GTEX-WHSB-0626-SM-4M1XP	KY574513
GTEX-1J8EW-1326-SM-AHZ3S	JQ679013
GTEX-1J8EW-1326-SM-AHZ3S	MF547473
GTEX-15SHW-2026-SM-7KULX	X62365
GTEX-13CF3-1526-SM-5J2NB	AJ277888
GTEX-13CF3-1526-SM-5J2NB	NC_029073
GTEX-13OVJ-1226-SM-5L3HA	NC_009552
GTEX-1LVAN-2126-SM-CNPQ8	X78338
GTEX-1IDJC-0826-SM-A9SLO	JQ679013
GTEX-1JN1M-1826-SM-ARU92	X82663
GTEX-14AS3-0726-SM-5S2NY	MH590423
GTEX-N7MS-1225-SM-3LK5G	NC_009552
GTEX-N7MS-1225-SM-3LK5G	NC_009737
GTEX-N7MS-1225-SM-3LK5G	NC_029073
GTEX-113JC-1026-SM-5H117	NC_009552
GTEX-XPVG-1426-SM-4B668	NC_009552
GTEX-O5YT-0726-SM-3MJHA	NC_009552
GTEX-O5YT-0726-SM-3MJHA	NC_029073
GTEX-11DYG-1326-SM-5N9DO	NC_009552
GTEX-11DYG-1326-SM-5N9DO	NC_029073
GTEX-11DYG-1326-SM-5N9DO	X82663
GTEX-ZYW4-1626-SM-5GIE6	NC_009552
GTEX-1RAZR-1426-SM-EVR4M	DQ889502
GTEX-1QP67-0826-SM-EVR46	DQ889502
GTEX-1QP67-0826-SM-EVR46	V01555
GTEX-1HSMP-1826-SM-E9TIB	EU728121
GTEX-13NZB-1226-SM-5J2MW	NC_009552
GTEX-13FH7-0626-SM-5KLZD	NC_029073
GTEX-OIZH-0726-SM-3NB1I	NC_009552
GTEX-OIZH-0726-SM-3NB1I	NC_029073
GTEX-Y8E4-1826-SM-4VBPV	KX814320
GTEX-Q2AG-1326-SM-43V8K	NC_009552
GTEX-ZT9W-1426-SM-4YCD2	V01555
GTEX-1C64O-1926-SM-79ONP	KY322437
GTEX-OIZI-1426-SM-3NB1T	DQ112124
GTEX-OIZI-1426-SM-3NB1T	NC_009552
GTEX-OIZI-1426-SM-3NB1T	NC_029073
GTEX-16MTA-0826-SM-6LLIC	KY810768
GTEX-RVPV-0526-SM-47JYL	NC_009552
GTEX-RVPV-0526-SM-47JYL	NC_029073
GTEX-1LVA9-2126-SM-DLHBY	NC_001457
GTEX-13PVQ-1726-SM-5IFF3	AK033188
GTEX-13PVQ-1726-SM-5IFF3	NC_009552
GTEX-13PVQ-1726-SM-5IFF3	NC_029073
GTEX-11P82-0426-SM-5HL5D	NC_029073
GTEX-1211K-1326-SM-5FQV2	NC_009552
GTEX-1211K-1326-SM-5FQV2	NC_029073
GTEX-Y3I4-1026-SM-4TT2C	KY574513
GTEX-146FQ-1026-SM-5LU8I	NC_009552
GTEX-13FHO-1826-SM-5K7Y6	NC_009552
GTEX-13FHO-1826-SM-5K7Y6	NC_029073
GTEX-13113-0626-SM-5GCP2	AY053456
GTEX-13113-0626-SM-5GCP2	NC_009552
GTEX-13113-0626-SM-5GCP2	NC_029073
GTEX-NPJ8-1926-SM-3MJGB	NC_009552
GTEX-NPJ8-1926-SM-3MJGB	NC_029073
GTEX-YEC3-2326-SM-DO92F	X82663
GTEX-15RJ7-0926-SM-6LPJO	X82663
GTEX-13U4I-1126-SM-5LU3S	NC_009552
GTEX-1JMPZ-1926-SM-E9TIT	X82663
GTEX-WK11-1126-SM-4OOSJ	AF462057
GTEX-WK11-1126-SM-4OOSJ	KX173423
GTEX-X585-1426-SM-4E3JO	NC_009552
GTEX-XOTO-2126-SM-4B64U	NC_009552
GTEX-XOTO-2126-SM-4B64U	X82663
GTEX-YEC3-1926-SM-5IFIT	NC_009552
GTEX-12WSA-1426-SM-5EGJU	AJ277888
GTEX-OIZI-1326-SM-3NB1B	NC_009552
GTEX-OIZI-1326-SM-3NB1B	NC_029073
GTEX-QEL4-1526-SM-447AB	GU940087
GTEX-QEL4-1526-SM-447AB	GU940321
GTEX-QEL4-1526-SM-447AB	GU940359
GTEX-1A8FM-1426-SM-7IGPD	X82663
GTEX-1GF9X-0726-SM-7SB7V	X82663
GTEX-145LS-1826-SM-5LUAZ	NC_009552
GTEX-18465-1326-SM-7LT9K	X82663
GTEX-1QAET-1526-SM-EWRMW	AF244573
GTEX-1339X-1126-SM-5J2OI	JQ679013
GTEX-13FLV-1126-SM-5J2NO	AY053456
GTEX-13FLV-1126-SM-5J2NO	NC_009552
GTEX-13FLV-1126-SM-5J2NO	X82663
GTEX-13OVI-2526-SM-5KM4V	NC_009552
GTEX-13OVI-2526-SM-5KM4V	NC_029073
GTEX-1N2EE-2426-SM-EXOIO	AM231627
GTEX-ZQUD-0326-SM-4YCEN	X53316
GTEX-18A6Q-1226-SM-7KFS9	NC_001501
GTEX-NFK9-1126-SM-3LK78	M15781
GTEX-NFK9-1126-SM-3LK78	NC_009552
GTEX-NFK9-1126-SM-3LK78	NC_009737
GTEX-NFK9-1126-SM-3LK78	NC_025481
GTEX-NFK9-1126-SM-3LK78	NC_029073
GTEX-ZC5H-1326-SM-5HL7E	NC_009552
GTEX-ZC5H-1326-SM-5HL7E	NC_029073
GTEX-132AR-2226-SM-5J2NT	NC_009552
GTEX-OXRL-0626-SM-3NM9C	NC_009737
GTEX-OXRL-0626-SM-3NM9C	NC_029073
GTEX-1B97J-1426-SM-79OLR	JQ679013
GTEX-ZAB5-1226-SM-5P9FY	KJ160239
GTEX-ZAB5-1226-SM-5P9FY	NC_009552
GTEX-13O1R-1526-SM-5J1O7	NC_009552
GTEX-13O1R-1526-SM-5J1O7	NC_009737
GTEX-13O1R-1526-SM-5J1O7	NC_029073
GTEX-13SLX-1926-SM-5ZZUR	MH590447
GTEX-132QS-1526-SM-5J2MV	NC_009552
GTEX-13N1W-1926-SM-5IJCH	NC_009552
GTEX-13N1W-1926-SM-5IJCH	NC_029073
GTEX-13O1R-1326-SM-5IJF5	NC_009737
GTEX-13O1R-1326-SM-5IJF5	X82663
GTEX-13OW8-2226-SM-5K7Z4	NC_009552
GTEX-13OW8-2226-SM-5K7Z4	NC_029073
GTEX-XBEW-1326-SM-4AT63	NC_009552
GTEX-1GN1U-1926-SM-9KNUW	X82663
GTEX-1PIIG-0926-SM-E6CQN	AB275592
GTEX-1PIIG-0926-SM-E6CQN	AB275593
GTEX-1PIIG-0926-SM-E6CQN	KX814320
GTEX-1399R-0826-SM-5IJEL	NC_009552
GTEX-1AX8Z-5016-SM-AHZ2B	X82663
GTEX-15ER7-2226-SM-7KFRN	MG995740
GTEX-RUSQ-0926-SM-47JWU	MG298925
GTEX-RUSQ-0926-SM-47JWU	MH590567
GTEX-RUSQ-0926-SM-47JWU	NC_009552
GTEX-1C6VQ-1826-SM-7EWEH	MF547473
GTEX-ZAK1-1826-SM-5HL93	NC_009552
GTEX-X4EO-1226-SM-4QARR	DQ889502
GTEX-X4EO-1226-SM-4QARR	EF157313
GTEX-X4EO-1226-SM-4QARR	HM585514
GTEX-X4EO-1226-SM-4QARR	KR011274
GTEX-X4EO-1226-SM-4QARR	MH160367
GTEX-X4EO-1226-SM-4QARR	MH160378
GTEX-X4EO-1226-SM-4QARR	MH999839
GTEX-X4EO-1226-SM-4QARR	MH999840
GTEX-X4EO-1226-SM-4QARR	MH999841
GTEX-X4EO-1226-SM-4QARR	MH999847
GTEX-X4EO-1226-SM-4QARR	MH999848
GTEX-X4EO-1226-SM-4QARR	MH999849
GTEX-X4EO-1226-SM-4QARR	MH999850
GTEX-X4EO-1226-SM-4QARR	MH999851
GTEX-X4EO-1226-SM-4QARR	X82663
GTEX-11ZUS-0926-SM-5FQSY	AJ277888
GTEX-11ZUS-0926-SM-5FQSY	NC_009552
GTEX-11ZUS-0926-SM-5FQSY	NC_029073
GTEX-1C475-0926-SM-7MKFI	MF547473
GTEX-P78B-1026-SM-3NMC4	AF462057
GTEX-P78B-1026-SM-3NMC4	M94629
GTEX-P78B-1026-SM-3NMC4	NC_009552
GTEX-P78B-1026-SM-3NMC4	NC_029073
GTEX-P78B-1026-SM-3NMC4	X53316
GTEX-13G51-0926-SM-5IFFU	NC_009552
GTEX-13OVK-1126-SM-6PAMR	MF547473
GTEX-11ZTS-2726-SM-5EQLU	AJ277888
GTEX-P4PP-0726-SM-3NM9S	NC_029073
GTEX-13OVJ-1326-SM-5K7Z9	NC_009552
GTEX-13OVJ-1326-SM-5K7Z9	NC_029073
GTEX-TML8-1526-SM-4DXUX	NC_009552
GTEX-139TU-1226-SM-5J2NL	NC_009552
GTEX-139TU-1226-SM-5J2NL	NC_029073
GTEX-1HKZK-1426-SM-A96U1	DQ112124
GTEX-1HKZK-1426-SM-A96U1	MF547473
GTEX-1KD4Q-1326-SM-D4P3J	DQ415914
GTEX-144FL-2626-SM-5TDCW	X82663
GTEX-YEC4-1026-SM-5P9FW	NC_002692
GTEX-X8HC-1326-SM-46MWB	NC_009552
GTEX-WYJK-2026-SM-4ONDE	KM192300
GTEX-U4B1-0926-SM-4DXUV	FJ612601
GTEX-U4B1-0926-SM-4DXUV	JX154090
GTEX-U4B1-0926-SM-4DXUV	KY810767
GTEX-U4B1-0926-SM-4DXUV	MF422616
GTEX-U4B1-0926-SM-4DXUV	MG600287
GTEX-U4B1-0926-SM-4DXUV	MH332898
GTEX-U4B1-0926-SM-4DXUV	NC_001495
GTEX-13G51-1026-SM-5K7YQ	NC_029073
GTEX-ZYFC-2226-SM-5NQ96	MH321499
GTEX-ZYFC-2226-SM-5NQ96	MH321500
GTEX-ZYFC-2226-SM-5NQ96	NC_009552
GTEX-ZYFC-2226-SM-5NQ96	NC_029073
GTEX-ZYFC-2226-SM-5NQ96	X62365
GTEX-OXRP-0926-SM-48TC1	JX904311
GTEX-OXRP-0926-SM-48TC1	NC_009552
GTEX-145MO-1526-SM-5QGQC	MH590447
GTEX-ZVZP-1426-SM-5NQ7R	NC_009552
GTEX-S4P3-0526-SM-4AD58	NC_009552
GTEX-1MCC2-2026-SM-EVR5J	V01555
GTEX-XLM4-2326-SM-4AT5E	AF462057
GTEX-132AR-2526-SM-5PNVM	DQ473735
GTEX-132AR-2526-SM-5PNVM	EU646455
GTEX-132AR-2526-SM-5PNVM	GU940136
GTEX-R55E-1326-SM-48FCR	NC_029073
GTEX-11XUK-0826-SM-5GU6P	NC_009552
GTEX-1BAJH-2026-SM-7P8OZ	KY322437
GTEX-1LB8K-1426-SM-DHXJK	X82663
GTEX-OIZG-0926-SM-3LK5Y	NC_009552
GTEX-OIZG-0926-SM-3LK5Y	NC_029073
GTEX-1H3NZ-1326-SM-9JGHI	JQ679013
GTEX-1H3NZ-1326-SM-9JGHI	X82663
GTEX-14PJM-1626-SM-6LLHL	X82663
GTEX-1GMR3-1526-SM-9JGGL	X82663
GTEX-QLQ7-0926-SM-447BC	GU940588
GTEX-QLQ7-0926-SM-447BC	NC_009552
GTEX-18D9A-0526-SM-7KFSW	MF547473
GTEX-U8XE-1826-SM-4E3HV	NC_029073
GTEX-VUSG-1226-SM-4KKZF	AF462057
GTEX-15EOM-5016-SM-7P8SR	JQ036305
GTEX-1IDJU-1426-SM-CNPQA	AM231627
GTEX-1IDJU-1426-SM-CNPQA	Z36947
GTEX-1H23P-1526-SM-9WG7I	MH590473
GTEX-XV7Q-1226-SM-4BRVT	DQ473735
GTEX-XV7Q-1226-SM-4BRVT	MH590423
GTEX-XV7Q-1226-SM-4BRVT	NC_009552
GTEX-RTLS-1226-SM-46MUP	NC_009552
GTEX-11GS4-1426-SM-5N9D2	NC_009552
GTEX-11GS4-1426-SM-5N9D2	NC_009737
GTEX-11GS4-1426-SM-5N9D2	NC_029073
GTEX-11GS4-1426-SM-5N9D2	X82663
GTEX-1EU9M-2326-SM-7MKGS	JQ036305
GTEX-ZP4G-1026-SM-4YCE1	AF043301
GTEX-ZP4G-1026-SM-4YCE1	KY322437
GTEX-ZP4G-1026-SM-4YCE1	M94629
GTEX-13FHP-1526-SM-5IJGE	JQ679013
GTEX-13FHP-1526-SM-5IJGE	NC_009552
GTEX-13FHP-1526-SM-5IJGE	NC_029073
GTEX-ZYWO-1126-SM-5U3SH	MH590423
GTEX-1CB4E-1226-SM-7MKFX	MH590447
GTEX-13PVQ-1826-SM-5L3GU	EU636232
GTEX-13PVQ-1826-SM-5L3GU	NC_009552
GTEX-13PVQ-1826-SM-5L3GU	NC_029073
GTEX-1192X-1826-SM-5GIE2	NC_009552
GTEX-1192X-1826-SM-5GIE2	NC_029073
GTEX-13O21-0826-SM-5J2NU	NC_029073
GTEX-Y5V5-1526-SM-4VBQ1	KX814320
GTEX-Y5V5-1526-SM-4VBQ1	X82663
GTEX-OHPM-0726-SM-3LK7A	NC_009737
GTEX-139D8-1426-SM-5IJEX	NC_009552
GTEX-139D8-1426-SM-5IJEX	NC_009737
GTEX-139D8-1426-SM-5IJEX	NC_029073
GTEX-11I78-1526-SM-5A5K7	MF547473
GTEX-113JC-0926-SM-5H114	AF453668
GTEX-113JC-0926-SM-5H114	AJ439546
GTEX-113JC-0926-SM-5H114	AY326474
GTEX-113JC-0926-SM-5H114	D90685
GTEX-113JC-0926-SM-5H114	KC352674
GTEX-113JC-0926-SM-5H114	KX814294
GTEX-113JC-0926-SM-5H114	KX814319
GTEX-12WSD-1826-SM-5GCOA	X82663
GTEX-YEC3-2326-SM-5IFJF	NC_009552
GTEX-YEC3-2326-SM-5IFJF	NC_029073
GTEX-YFC4-1226-SM-5LU9R	NC_009552
GTEX-YFC4-1226-SM-5LU9R	NC_009737
GTEX-1JMQJ-1226-SM-D3L97	X82663
GTEX-1AYD5-0926-SM-793AF	X82663
GTEX-1GN1W-2026-SM-7P8TI	MH590423
GTEX-XUJ4-0926-SM-4BOPA	NC_009552
GTEX-11O72-2026-SM-5N9G8	NC_009552
GTEX-11O72-2026-SM-5N9G8	NC_029073
GTEX-18465-1126-SM-7LG6E	JQ679013
GTEX-1O97I-1126-SM-E9U69	MF547473
GTEX-145MF-1526-SM-5LU95	NC_009552
GTEX-1CAMR-0526-SM-7P8RS	FJ612601
GTEX-11DXY-1526-SM-5H129	NC_009552
GTEX-11DXY-1526-SM-5H129	NC_029073
GTEX-11DXY-1526-SM-5H129	X82663
GTEX-T5JW-1326-SM-4DM5G	NC_009552
GTEX-13OVG-1026-SM-5KLZ3	NC_009552
GTEX-13N2G-1226-SM-5IJCI	AY053456
GTEX-13N2G-1226-SM-5IJCI	NC_009552
GTEX-13N2G-1226-SM-5IJCI	NC_029073
GTEX-S4Z8-0726-SM-4GICB	NC_031023
GTEX-WHSB-0526-SM-4M1XM	MH590447
GTEX-YEC3-2526-SM-5CVLS	DQ473747
GTEX-YEC3-2526-SM-5CVLS	GU940087
GTEX-YEC3-2526-SM-5CVLS	GU940271
GTEX-1GN1W-2226-SM-9JGI5	MF547473
GTEX-14A5H-1826-SM-5NQAB	AJ277888
GTEX-PLZ5-0826-SM-3P5ZW	BC151224
GTEX-PLZ5-0826-SM-3P5ZW	DQ889502
GTEX-PLZ5-0826-SM-3P5ZW	HM585510
GTEX-PLZ5-0826-SM-3P5ZW	JN420339
GTEX-PLZ5-0826-SM-3P5ZW	MG999881
GTEX-PLZ5-0826-SM-3P5ZW	MG999887
GTEX-PLZ5-0826-SM-3P5ZW	MH160362
GTEX-PLZ5-0826-SM-3P5ZW	MH160367
GTEX-PLZ5-0826-SM-3P5ZW	MH160378
GTEX-PLZ5-0826-SM-3P5ZW	MH160379
GTEX-PLZ5-0826-SM-3P5ZW	MH160390
GTEX-PLZ5-0826-SM-3P5ZW	MH999839
GTEX-PLZ5-0826-SM-3P5ZW	MH999840
GTEX-PLZ5-0826-SM-3P5ZW	MH999841
GTEX-PLZ5-0826-SM-3P5ZW	MH999844
GTEX-PLZ5-0826-SM-3P5ZW	MH999848
GTEX-PLZ5-0826-SM-3P5ZW	MH999849
GTEX-PLZ5-0826-SM-3P5ZW	MH999850
GTEX-PLZ5-0826-SM-3P5ZW	MH999851
GTEX-PLZ5-0826-SM-3P5ZW	NC_009552
GTEX-1C2JI-1126-SM-731FH	EF596816
GTEX-1IDJE-1526-SM-A9SLG	JQ679013
GTEX-1EMGI-2126-SM-7P8S3	X82663
GTEX-OIZG-1026-SM-3LK5X	NC_029073
GTEX-13CF3-1626-SM-5IFG9	X82663
GTEX-W5WG-2726-SM-4LMIC	AF462057
GTEX-X585-1226-SM-46MW7	NC_009552
GTEX-X585-1226-SM-46MW7	NC_009737
GTEX-X585-1226-SM-46MW7	NC_029073
GTEX-ZF3C-1626-SM-4WWB4	DQ889502
GTEX-ZF3C-1626-SM-4WWB4	EF157313
GTEX-ZF3C-1626-SM-4WWB4	MH160373
GTEX-ZF3C-1626-SM-4WWB4	MH999850
GTEX-ZF3C-1626-SM-4WWB4	MH999851
GTEX-ZF3C-1626-SM-4WWB4	X53316
GTEX-XBEW-1426-SM-4AT4J	NC_009552
GTEX-1HC8U-1626-SM-CNPPG	JQ679022
GTEX-1HC8U-1626-SM-CNPPG	NC_001457
GTEX-13FLV-1226-SM-5IJBZ	NC_009552
GTEX-OXRN-1726-SM-3NM9B	NC_009552
GTEX-OXRN-1726-SM-3NM9B	NC_029073
GTEX-ZE9C-1126-SM-4WWBD	NC_009552
GTEX-T2IS-0826-SM-4DM6L	NC_009552
GTEX-11VI4-0526-SM-5EQ48	NC_009552
GTEX-11VI4-0526-SM-5EQ48	NC_029073
GTEX-UJMC-1026-SM-4IHKN	AF462057
GTEX-UJMC-1026-SM-4IHKN	MH590423
GTEX-UJMC-1026-SM-4IHKN	NC_001501
GTEX-UJMC-1026-SM-4IHKN	NC_009552
GTEX-XGQ4-1626-SM-4AT6J	AF439380
GTEX-XGQ4-1626-SM-4AT6J	AY196987
GTEX-XGQ4-1626-SM-4AT6J	NC_009552
GTEX-13QBU-0826-SM-5IJBU	NC_009552
GTEX-YECK-1626-SM-5IFHQ	AF439380
GTEX-YECK-1626-SM-5IFHQ	D90607
GTEX-YECK-1626-SM-5IFHQ	NC_009552
GTEX-YECK-1626-SM-5IFHQ	NC_029073
GTEX-YECK-1626-SM-5IFHQ	Z80005
GTEX-13PVQ-1926-SM-5L3GN	NC_009552
GTEX-13N11-1226-SM-5KM4D	DQ473735
GTEX-13N11-1226-SM-5KM4D	EU728121
GTEX-13N11-1226-SM-5KM4D	GU940359
GTEX-13N11-1226-SM-5KM4D	NC_009552
GTEX-17MF6-1726-SM-7LTA3	JQ679013
GTEX-17MF6-1726-SM-7LTA3	NC_021249
