# Supplementary material for: Microbial gene expression analysis of healthy and cancerous esophagus uncovers bacterial biomarkers of clinical outcomes
Source: ISME Commun. 2023 Dec 5;3:128. doi: 10.1038/s43705-023-00338-1 (PMC10696091; doi:10.1038/s43705-023-00338-1)
Supplement: Supplementary file 8 — Supplementary table S7 [file 43705_2023_338_MOESM8_ESM.csv]

Genus	TCGA Abundance	GTEx Overall Abundance	Pvalue	Corrected Pvalue	TCGA Greater	GTEx Junction Abundance	GTEx Mucosa Abundance	GTEx Muscularis Abundance
Citrus x paradisi Tc9g8x copia-like retrotransposon pol polyprotein (pol) genes	0	0.001988072	0.88568575	0.88568575	0	0	0.003448276	0
Bell pepper mottle tobamovirus	0	0.001988072	0.88568575	0.88568575	0	0	0.003448276	0
Phyllostachys edulis clone 03166 putative retrotransposon protein and hypothetical protein genes	0	0.003976143	0.78424939	0.88568575	0	0.005347594	0	0.004098361
Lupinus pilosus clone T13gy_10 retrotransposon Ty3/gypsy-like reverse transcriptase-like gene	0	0.001988072	0.88568575	0.88568575	0	0.005347594	0	0
Olea europaea isolate 74801_C retrotransposon gypsy-type	0	0.001988072	0.88568575	0.88568575	0	0.005347594	0	0
Glycine max retrotransposon gmp1-71h23-re-1	0	0.001988072	0.88568575	0.88568575	0	0.005347594	0	0
Uncultured marine virus clone M_F9 photosystem II protein D1 (psbA) gene	0	0.001988072	0.88568575	0.88568575	0	0	0.003448276	0
Osmanthus fragrans clone REOF12 retrotransposon Ty3-gypsy	0	0.001988072	0.88568575	0.88568575	0	0	0	0.004098361
Human gammaherpesvirus 4 isolate HKHD63	0.016393443	0	0.006081736	0.028358953	1	0	0	0
Uncultured marine virus clone N414P_52 photosystem II protein D1-like (psbA) gene	0	0.001988072	0.88568575	0.88568575	0	0	0.003448276	0
Hordeum murinum subsp. leporinum RNA	0	0.001988072	0.88568575	0.88568575	0	0	0.003448276	0.004098361
Human alphaherpesvirus 1 strain HSV1-CULTURE-G8	0.032786885	0	1.82E-05	0.000419856	1	0	0	0
Orobanche ramosa clone pPraGty21 Ty1-copia-like retrotransposon reverse transcriptase gene	0	0.001988072	0.88568575	0.88568575	0	0.005347594	0	0
Glycine max retrotransposon gmw2-38l18-re-1	0	0.001988072	0.88568575	0.88568575	0	0.005347594	0	0
Tobacco mosaic virus movement protein mRNA	0	0.001988072	0.88568575	0.88568575	0	0.005347594	0	0
Hordeum vulgare BARE-1 long terminal repeat Hv-a5 DNA.	0	0.001988072	0.88568575	0.88568575	0	0	0.003448276	0
Eucalyptus grandis isolate RLC_egMax_1 retrotransposon	0	0.005964215	0.69426165	0.88568575	0	0.005347594	0.003448276	0.004098361
H.spontaneum RNA	0	0.001988072	0.88568575	0.88568575	0	0	0.003448276	0.004098361
Candida albicans retrotransposon LTR mu	0.016393443	0	0.006081736	0.028358953	1	0	0	0
Triticum aestivum clone A4-1 Ty3/gypsy-like retrotransposon	0	0.001988072	0.88568575	0.88568575	0	0	0	0.004098361
Candida dubliniensis Tcd3 retrotransposon	0	0.001988072	0.88568575	0.88568575	0	0	0	0.004098361
Human alphaherpesvirus 1 strain 2009-39486	0.016393443	0	0.006081736	0.028358953	1	0	0	0
Human alphaherpesvirus 1 strain 2011-15240	0.032786885	0	1.82E-05	0.000419856	1	0	0	0
Murine leukemia virus clone 155	0	0.003976143	0.78424939	0.88568575	0	0	0	0.008196721
Lilac leaf chlorosis virus segment RNA-3	0	0.001988072	0.88568575	0.88568575	0	0	0.003448276	0
Triticum aestivum clone BAC165C17 right LTR and retrotransposon Sasanda LTR copia	0	0.001988072	0.88568575	0.88568575	0	0	0	0.004098361
Robinvale plant virus 1 isolate VN3-28 nonstructural polyprotein gene	0	0.001988072	0.88568575	0.88568575	0	0	0	0.004098361
Human alphaherpesvirus 1 strain 1995-63175	0	0.001988072	0.88568575	0.88568575	0	0	0.003448276	0
Human alphaherpesvirus 1 strain HSV1-ORIGINAL-H4	0.016393443	0	0.006081736	0.028358953	1	0	0	0
Human papillomavirus 9	0	0.013916501	0.425338972	0.88568575	0	0.016042781	0.006896552	0.008196721
Human respiratory syncytial virus strain RSVB/Homo sapiens/JOR/B1027/2010	0	0.001988072	0.88568575	0.88568575	0	0	0.003448276	0
Human gammaherpesvirus 4 isolate HKNPC56	0	0.001988072	0.88568575	0.88568575	0	0	0	0.004098361
Human herpesvirus 1 isolate 270_2007 genome assembly	0.016393443	0	0.006081736	0.028358953	1	0	0	0
Influenza A virus (A/California/07/2009(H1N1)) segment 1 polymerase PB2 (PB2) gene	0	0.001988072	0.88568575	0.88568575	0	0	0.003448276	0
Pepino mosaic virus strain US2	0	0.001988072	0.88568575	0.88568575	0	0	0.003448276	0
Human alphaherpesvirus 1 strain 2010-21371	0.032786885	0	1.82E-05	0.000419856	1	0	0	0
Harvfovirus sp. clone Harvfovirus_10 genomic sequence.	0.016393443	0	0.006081736	0.028358953	1	0	0	0
Cucumis sativus clone Tcs 1 retrotransposon Ty1-copia	0	0.001988072	0.88568575	0.88568575	0	0	0.003448276	0
Human alphaherpesvirus 2 strain SEM13	0.016393443	0	0.006081736	0.028358953	1	0	0	0
Human alphaherpesvirus 1 strain HSV-H12114	0.049180328	0.009940358	0.023050313	0.095375846	1	0	0.006896552	0.016393443
Human alphaherpesvirus 1 strain HSV1-CULTURE-H1	0.016393443	0.007952286	0.385550501	0.88568575	1	0	0.003448276	0.012295082
Musa acuminata partial Ty3-gypsy-like retrotransposon	0	0.001988072	0.88568575	0.88568575	0	0	0	0.004098361
Human alphaherpesvirus 1 strain 2011-12742	0.016393443	0	0.006081736	0.028358953	1	0	0	0
Candida albicans strain ATCC 10261 Tca3 retrotransposon	0	0.001988072	0.88568575	0.88568575	0	0.005347594	0	0
Uncultured virus clone 25m_3 photosystem D1 protein (psbA) gene	0	0.001988072	0.88568575	0.88568575	0	0	0.003448276	0
Alfalfa mosaic virus isolate ER1 126 kDa protein gene	0	0.001988072	0.88568575	0.88568575	0	0	0	0.004098361
Epimedium wushanense clone Ew15 retrotransposon Ty1/copia-like	0	0.001988072	0.88568575	0.88568575	0	0.005347594	0	0
Human alphaherpesvirus 1 strain 2012-35807	0.016393443	0	0.006081736	0.028358953	1	0	0	0
Gossypium herbaceum isolate GH34 retrotransposon Gorge3 reverse transcriptase (pol) gene	0	0.001988072	0.88568575	0.88568575	0	0	0	0.004098361
Cicer arietinum Ty1-copia retrotransposon partial pol gene for putative reverse transcriptase	0.016393443	0	0.006081736	0.028358953	1	0	0	0
Human papillomavirus type 156	0	0.001988072	0.88568575	0.88568575	0	0	0.003448276	0
Brome mosaic virus RNA 3	0	0.001988072	0.88568575	0.88568575	0	0	0.003448276	0
Secale cereale isolate KU.O5.3 retrotransposon Ty1-copia putative polyprotein gene	0	0.001988072	0.88568575	0.88568575	0	0	0	0.004098361
Hordeum vulgare subsp. vulgare isolate GAGg12 retrotransposon BARE-1 gag gene	0	0.001988072	0.88568575	0.88568575	0	0	0.003448276	0
Hordeum patagonicum clone HpaLTR-INS Sukkula retrotransposon long terminal repeat	0	0.003976143	0.78424939	0.88568575	0	0	0.003448276	0.008196721
Tomato mosaic virus strain To52 RNA-dependent RNA polymerase gene	0	0.001988072	0.88568575	0.88568575	0	0.005347594	0	0
UNVERIFIED: Human respiratory syncytial virus strain RSVB/Homo sapiens/DEU/111/2009 cRNA sequence.	0	0.001988072	0.88568575	0.88568575	0	0	0.003448276	0
Pleioblastus fortunei clone Pf-31 retrotransposon Ty3-gypsy	0	0.001988072	0.88568575	0.88568575	0	0	0	0.004098361
Hepatitis E virus clone DE_p4_S17_Del nonfunctional polyprotein gene	0	0.007952286	0.614449499	0.88568575	0	0.005347594	0.006896552	0.008196721
Triticum aestivum transposon Ty3/gypsy DNA	0	0.003976143	0.78424939	0.88568575	0	0	0	0.008196721
Chenopodium quinoa clone pCqugy80 retrotransposon Ty3-gypsy	0	0.001988072	0.88568575	0.88568575	0	0	0	0.004098361
Homo sapiens DNA	0.016393443	0.001988072	0.11431425	0.383452168	1	0	0.003448276	0
H.jubatum RNA	0	0.001988072	0.88568575	0.88568575	0	0	0.003448276	0.004098361
Triticum turgidum retrotransposon fatima-like	0	0.003976143	0.78424939	0.88568575	0	0	0	0.008196721
Oryza sativa (japonica cultivar-group) houba copia-like retrotransposon	0	0.001988072	0.88568575	0.88568575	0	0	0	0.004098361
Uncultured marine virus clone N101P_475 photosystem II protein D1-like (psbA) gene	0	0.001988072	0.88568575	0.88568575	0	0	0.003448276	0
Human alphaherpesvirus 1 isolate HSV-N-7	0.016393443	0.001988072	0.11431425	0.383452168	1	0	0	0.004098361
Gossypioides kirkii isolate GK57_2 retrotransposon Gorge3 reverse transcriptase (pol) gene	0	0.001988072	0.88568575	0.88568575	0	0.005347594	0	0
Human polyomavirus 6	0	0.001988072	0.88568575	0.88568575	0	0.005347594	0	0
Aspergillus neoniger ourmia-like virus 1 strain AnOlv1CBS 115656	0	0.001988072	0.88568575	0.88568575	0	0.005347594	0	0
Human alphaherpesvirus 1 strain 2000-24198	0.016393443	0.001988072	0.11431425	0.383452168	1	0	0	0.004098361
Triticum aestivum gypsy type retrotransposon Wge1-1 polymerase gene	0	0.001988072	0.88568575	0.88568575	0	0	0	0.004098361
Bovine viral diarrhea virus strain Osloss polyprotein gene	0.016393443	0.011928429	0.519058089	0.88568575	1	0.005347594	0.010344828	0.008196721
764Human herpesvirus 4 type 2	0.081967213	0.16500994	0.049268403	0.193434467	0	0.13368984	0.120689655	0.151639344
Triticum aestivum clone P8-1 Ty3/gypsy-like retrotransposon	0	0.001988072	0.88568575	0.88568575	0	0	0	0.004098361
Chenopodium quinoa clone pCqugy2 retrotransposon Ty3-gypsy	0	0.001988072	0.88568575	0.88568575	0	0.005347594	0	0
Human respirovirus 3	0	0.001988072	0.88568575	0.88568575	0	0	0.003448276	0
Tetraselmis virus 1	0	0.021868787	0.259551881	0.822708026	0	0.005347594	0.020689655	0.016393443
Uncultured marine virus clone I_A5 photosystem II protein D1 (psbA) gene	0	0.003976143	0.78424939	0.88568575	0	0.005347594	0.003448276	0
Triticum aestivum gypsy type retrotransposon Wge1-2 polymerase gene	0	0.001988072	0.88568575	0.88568575	0	0	0	0.004098361
Moloney murine leukemia virus neuropathogenic variant ts1-92b	0	0.043737575	0.065343527	0.249460646	0	0.037433155	0.04137931	0.024590164
Triticum durum partial retrotransposon Ttd4.	0	0.001988072	0.88568575	0.88568575	0	0	0	0.004098361
71Human papillomavirus type 144	0	0.001988072	0.88568575	0.88568575	0	0	0.003448276	0
Glycine max retrotransposon gmp1-63m15-re-7	0	0.001988072	0.88568575	0.88568575	0	0.005347594	0	0
Hordeum murinum subsp. glaucum RNA	0	0.001988072	0.88568575	0.88568575	0	0	0	0.004098361
Pyrus pyrifolia DNA	0	0.001988072	0.88568575	0.88568575	0	0	0	0.004098361
Olea europaea isolate 84254_A1 retrotransposon copia-type	0	0.001988072	0.88568575	0.88568575	0	0.005347594	0	0
Murine retrovirus RNA containing parts of mts1 of IAP-LTR and gag-region gene.	0	0.001988072	0.88568575	0.88568575	0	0	0.003448276	0
Human endogenous retrovirus K clone 3.4 gag protein (gag) gene	0	0.001988072	0.88568575	0.88568575	0	0	0.003448276	0
Human herpesvirus 1 isolate B^3x1.2	0.016393443	0	0.006081736	0.028358953	1	0	0	0
UNVERIFIED: Human gammaherpesvirus 4 isolate SNU719 genomic sequence.	0.032786885	0	1.82E-05	0.000419856	1	0	0	0
Moloney murine sarcoma virus gag-mos fusion protein gene	0	0.001988072	0.88568575	0.88568575	0	0	0.003448276	0
Avena sativa isolate Oat6-1 retrovirus-like element reverse transcriptase gene	0.016393443	0	0.006081736	0.028358953	1	0	0	0
Triticum aestivum CS+7R 20H1 retrotransposon Copia-like	0	0.001988072	0.88568575	0.88568575	0	0	0	0.004098361
Phyllostachys edulis clone 00004 putative retrotransposon protein gene	0	0.001988072	0.88568575	0.88568575	0	0	0.003448276	0
Candida albicans retrotransposon Tca1	0	0.003976143	0.78424939	0.88568575	0	0	0.006896552	0
UL15 {splice junction} [herpes simplex virus	0.016393443	0	0.006081736	0.028358953	1	0	0	0
Human herpesvirus 1 strain KOS79	0.016393443	0	0.006081736	0.028358953	1	0	0	0
Human papillomavirus type 92	0	0.003976143	0.78424939	0.88568575	0	0.005347594	0.003448276	0
Lycopersicon hirsutum endogenous virus LycEPRV_Lh6	0	0.001988072	0.88568575	0.88568575	0	0	0	0.004098361
Setaria italica AM3 Ty1 copia-like retrotransposon reverse transcriptase gene	0	0.001988072	0.88568575	0.88568575	0	0	0.003448276	0
Human alphaherpesvirus 1 strain HSV1-CULTURE-H8	0.032786885	0.001988072	0.006691081	0.028540351	1	0	0.003448276	0
H.patagonicum RNA	0	0.001988072	0.88568575	0.88568575	0	0	0	0.004098361
Human betaherpesvirus 5 strain UK/Lon6/Urine/2011	0	0.001988072	0.88568575	0.88568575	0	0	0.003448276	0
Human betaherpesvirus 6B	0.06557377	0.011928429	0.006156068	0.028358953	1	0.005347594	0.013793103	0.008196721
Secale cereale isolate SC2 Sukkula retrotransposon	0	0.001988072	0.88568575	0.88568575	0	0	0	0.004098361
Human orthopneumovirus isolate HRSV/B/BuenosAires/ARG/008/2016	0	0.001988072	0.88568575	0.88568575	0	0	0.003448276	0
Human gammaherpesvirus 4 isolate HKNPC50	0.032786885	0	1.82E-05	0.000419856	1	0	0	0
Pepino mosaic virus strain US1	0	0.005964215	0.69426165	0.88568575	0	0	0.003448276	0.008196721
Human alphaherpesvirus 1 strain HSV1-CULTURE-G7	0.032786885	0.003976143	0.024775709	0.09953497	1	0	0	0.008196721
Arachis ipaensis retrotransposon B118_Bela_autonomous-Ty1-type	0	0.001988072	0.88568575	0.88568575	0	0.005347594	0	0
Homo sapiens clone R29710 LTR HERV-K repetitive element fragment genomic sequence.	0	0.001988072	0.88568575	0.88568575	0	0	0.003448276	0
Uncultured marine virus clone N422P_14 photosystem II protein D1-like (psbA) gene	0	0.007952286	0.614449499	0.88568575	0	0.005347594	0.006896552	0.004098361
Human alphaherpesvirus 1 strain 2009-20371	0.016393443	0	0.006081736	0.028358953	1	0	0	0
Solanum lycopersicum DNA	0	0.003976143	0.78424939	0.88568575	0	0	0.003448276	0.008196721
Helianthus deserticola isolate H07_DES9 retrotransposon Ty3/gypsy-like reverse transcriptase-like gene	0	0.003976143	0.78424939	0.88568575	0	0.005347594	0	0.004098361
Human alphaherpesvirus 1 strain Ty25	0.049180328	0.015904573	0.073416801	0.278741809	1	0.005347594	0.017241379	0.016393443
Human herpesvirus 1 strain CJ970	0.016393443	0.001988072	0.11431425	0.383452168	1	0	0.003448276	0
Triticum aestivum clone Tri-MS-14 retrotransposon-like sequence.	0	0.001988072	0.88568575	0.88568575	0	0	0.003448276	0.004098361
Homo sapiens Cas-Br-M (murine) ecotropic retroviral transforming sequence c	0	0.003976143	0.78424939	0.88568575	0	0	0.006896552	0
Suregada glomerulata isolate 15 retrotransposon EARE-1	0	0.001988072	0.88568575	0.88568575	0	0.005347594	0	0
Human herpesvirus 1 isolate 1394_2005 genome assembly	0.016393443	0	0.006081736	0.028358953	1	0	0	0
Human herpesvirus 1 strain 12-12-67	0.032786885	0	1.82E-05	0.000419856	1	0	0	0
L.esculentum mRNA for gypsy-like retrotransposon sequence.	0	0.001988072	0.88568575	0.88568575	0	0	0	0.004098361
Dengue virus 1 isolate DENV-1/BR/BID-V2395/2006	0.016393443	0	0.006081736	0.028358953	1	0	0	0
Hordeum vulgare DNA for partial gypsy-like retrotransposon Gyp13.	0	0.001988072	0.88568575	0.88568575	0	0	0	0.004098361
Hordeum murinum subsp. leporinum isolate n6x18 retrotransposon Ty/Copia-like	0	0.001988072	0.88568575	0.88568575	0	0	0	0.004098361
Henrardia persica retrotransposon Cassandra	0	0.001988072	0.88568575	0.88568575	0	0	0	0.004098361
Human herpesvirus 1 isolate VRF_AEH02 envelope glycoprotein C (UL44) gene	0.016393443	0	0.006081736	0.028358953	1	0	0	0
Odontoglossum ringspot virus strain Taiwan	0	0.001988072	0.88568575	0.88568575	0	0	0.003448276	0
Uncultured marine virus clone I_C6 photosystem II protein D1 (psbA) gene	0	0.001988072	0.88568575	0.88568575	0	0	0.003448276	0
H.sapiens long terminal repeat (clones 2-77).	0	0.007952286	0.614449499	0.88568575	0	0.010695187	0.003448276	0.004098361
Triticum aestivum putative transposon WIS 2-1A LTR.	0	0.003976143	0.78424939	0.88568575	0	0	0	0.008196721
Streptococcus virus 9874	0	0.005964215	0.69426165	0.88568575	0	0	0	0.012295082
Gammapapillomavirus sp. isolate Gamma_w27c03a	0	0.001988072	0.88568575	0.88568575	0	0.005347594	0	0
Thinopyrum intermedium clone RT-CR_24 retrotransposon centromeric CRW Ty3/gypsy-like reverse transcriptase gene	0	0.001988072	0.88568575	0.88568575	0	0	0.003448276	0
Epstein-Barr virus (EBV) genome	0.032786885	0.019880716	0.342730347	0.88568575	1	0.026737968	0.006896552	0.012295082
Human adenovirus 6 strain Tonsil 99 prototype	0.016393443	0	0.006081736	0.028358953	1	0	0	0
Human herpesvirus 1 strain E22	0.016393443	0	0.006081736	0.028358953	1	0	0	0
Arachis duranensis retrotransposon A144_Diva_autonomous-Ty1-type	0	0.001988072	0.88568575	0.88568575	0	0.005347594	0	0
Human alphaherpesvirus 1 strain HSV-H1312	0.06557377	0.013916501	0.010431554	0.044222108	1	0.005347594	0.010344828	0.016393443
Human alphaherpesvirus 1 strain 2005-589	0.016393443	0	0.006081736	0.028358953	1	0	0	0
Hordeum euclaston BARE-1 long terminal repeat DNA (HEUCA).	0	0.003976143	0.78424939	0.88568575	0	0	0	0.008196721
Circoviridae sp. isolate 15278	0.032786885	0	1.82E-05	0.000419856	1	0	0	0
Streptococcus virus 9872	0	0.003976143	0.78424939	0.88568575	0	0	0.003448276	0.008196721
Beta vulgaris subsp. vulgaris Ty3-gypsy retrotransposon env-like Elbe4-5.	0	0.001988072	0.88568575	0.88568575	0	0.005347594	0	0
Olea europaea isolate 85103_A retrotransposon copia-type	0	0.001988072	0.88568575	0.88568575	0	0.005347594	0	0
Human rhinovirus sp. strain CL-155838 polyprotein gene	0	0.001988072	0.88568575	0.88568575	0	0	0	0.004098361
Uncultured marine virus clone N709P_12 photosystem II protein D1-like (psbA) gene	0	0.003976143	0.78424939	0.88568575	0	0.010695187	0	0
Provirus of a replication defective murine sarcoma virus (FBJ-MuSV) with c-fos(p55) and p15 E reading frames.	0	0.001988072	0.88568575	0.88568575	0	0	0.003448276	0
Silene latifolia clone L141_9J14 putative Peabody-like retrotransposon	0	0.001988072	0.88568575	0.88568575	0	0.005347594	0	0
Uncultured marine virus clone C_D10 photosystem II protein D1 (psbA) gene	0	0.005964215	0.69426165	0.88568575	0	0.005347594	0	0.008196721
Human betaherpesvirus 6B isolate iciHG02016	0.016393443	0	0.006081736	0.028358953	1	0	0	0
Phyllostachys edulis clone Ph-4 retrotransposon Ty3-gypsy	0	0.001988072	0.88568575	0.88568575	0	0	0	0.004098361
Human alphaherpesvirus 1 strain HSV1-ORIGINAL-H5	0.032786885	0.001988072	0.006691081	0.028540351	1	0	0.003448276	0
Lycopersicon esculentum copia-like retrotransposon ToRTL1	0	0.003976143	0.78424939	0.88568575	0	0.005347594	0	0.004098361
Triticum urartu DNA	0	0.003976143	0.78424939	0.88568575	0	0	0.003448276	0.004098361
Alfalfa mosaic virus RNA 1	0	0.003976143	0.78424939	0.88568575	0	0.005347594	0	0.004098361
Moloney murine leukemia virus	0	0.019880716	0.293775103	0.88568575	0	0.016042781	0.024137931	0.004098361
Alfalfa mosaic virus isolate AMV-PV1 P1 protein gene	0	0.009940358	0.543679327	0.88568575	0	0.005347594	0.003448276	0.012295082
Herpes simplex virus (type 1 / strain 17) isolate p2A genome assembly	0.016393443	0	0.006081736	0.028358953	1	0	0	0
Bacillus virus 1	0	0.043737575	0.065343527	0.249460646	0	0.021390374	0.037931034	0.036885246
Hordeum vulgare gypsy-type retrotransposon BARE103 DNA	0	0.001988072	0.88568575	0.88568575	0	0	0	0.004098361
Simian virus 40	0	0.001988072	0.88568575	0.88568575	0	0	0.003448276	0
H.depressum RNA	0	0.005964215	0.69426165	0.88568575	0	0	0.003448276	0.008196721
Triticum aestivum clone BAC780I4 right LTR and retrotransposon Sasanda LTR copia	0	0.001988072	0.88568575	0.88568575	0	0	0	0.004098361
Human alphaherpesvirus 1 strain 2006-57630	0.016393443	0	0.006081736	0.028358953	1	0	0	0
Uncultured marine virus clone K_C10 photosystem II protein D1 (psbA) gene	0.016393443	0	0.006081736	0.028358953	1	0	0	0
Triticum turgidum subsp. durum interrupted pgip3 gene and partial retrotransposon Ikeros.	0	0.001988072	0.88568575	0.88568575	0	0	0	0.004098361
Human herpesvirus 1 isolate 66_2007 genome assembly	0.032786885	0.001988072	0.006691081	0.028540351	1	0	0.003448276	0
Streptococcus virus 9871	0	0.001988072	0.88568575	0.88568575	0	0	0.003448276	0.004098361
Human herpesvirus 5 isolate UXCA_Merck_UNC	0	0.001988072	0.88568575	0.88568575	0	0	0.003448276	0
Human herpesvirus 1 strain E03	0.032786885	0.001988072	0.006691081	0.028540351	1	0	0	0.004098361
Herpes simplex virus (type 1 / strain 17) genome assembly	0.032786885	0.005964215	0.051638586	0.200462152	1	0	0.003448276	0.008196721
Candida albicans retrotransposon-like element Tca1	0	0.001988072	0.88568575	0.88568575	0	0	0.003448276	0
Human orthopneumovirus	0	0.019880716	0.293775103	0.88568575	0	0.021390374	0.010344828	0.012295082
Human gammaherpesvirus 4 isolate HKHD67	0.016393443	0	0.006081736	0.028358953	1	0	0	0
Murine leukemia virus MCF1233	0.016393443	0	0.006081736	0.028358953	1	0	0	0
Geobacillus virus E2	0	0.359840954	1.53E-12	1.05E-09	0	0.28342246	0.355172414	0.368852459
Human herpesvirus 1 isolate B^3x1.4	0.032786885	0.001988072	0.006691081	0.028540351	1	0	0	0.004098361
Gossypium hirsutum isolate GH231_435968 retrotransposon Gorge3	0	0.001988072	0.88568575	0.88568575	0	0	0	0.004098361
Arachis ipaensis retrotransposon B144_Diva_autonomous-Ty1-type	0	0.001988072	0.88568575	0.88568575	0	0.005347594	0	0
BALB/c murine sarcoma virus H-ras related oncogene	0	0.001988072	0.88568575	0.88568575	0	0	0.003448276	0
Human respiratory syncytial virus B strain Kilifi/HH/4508/29-Mar-2010	0	0.001988072	0.88568575	0.88568575	0	0	0.003448276	0
Human herpesvirus 1 strain R11	0.016393443	0.007952286	0.385550501	0.88568575	1	0	0.010344828	0.004098361
UNVERIFIED: Uncultured virus clone SE-707 genomic sequence.	0.016393443	0	0.006081736	0.028358953	1	0	0	0
Human herpesvirus 4 strain H002213	0	0.001988072	0.88568575	0.88568575	0	0	0	0.004098361
Triticum aestivum clone BAC1455B10 right LTR and retrotransposon Sasanda LTR copia	0	0.001988072	0.88568575	0.88568575	0	0	0	0.004098361
Saccharum hybrid cultivar R570 retrotransposon LTR Gypsy Sh236B24_te00001	0	0.001988072	0.88568575	0.88568575	0	0	0	0.004098361
Homo sapiens Mov10	0.016393443	0.001988072	0.11431425	0.383452168	1	0	0.003448276	0
Human respiratory syncytial virus B strain Kilifi/HH/4501/08-Apr-2010	0	0.001988072	0.88568575	0.88568575	0	0	0.003448276	0
Hordeum pusillum BARE-1 long terminal repeat DNA (HPUSB).	0	0.001988072	0.88568575	0.88568575	0	0	0	0.004098361
Homo sapiens HERV-FRD provirus ancestral Env polyprotein	0	0.001988072	0.88568575	0.88568575	0	0	0	0.004098361
Glycine max retrotransposon gmw1-45m6-re-2	0	0.001988072	0.88568575	0.88568575	0	0.005347594	0	0
Glycine max retrotransposon gmw2-10n21-re-5	0	0.003976143	0.78424939	0.88568575	0	0.005347594	0	0.004098361
Lycopersicon esculentum isolate Tomato4-10 retrovirus-like element nonfunctional reverse transcriptase gene	0	0.001988072	0.88568575	0.88568575	0	0	0.003448276	0
Uncultured marine virus clone N410P_61 photosystem II protein D1-like (psbA) gene	0	0.001988072	0.88568575	0.88568575	0	0	0.003448276	0
Human herpesvirus 1 strain CJ360	0.016393443	0.001988072	0.11431425	0.383452168	1	0	0	0.004098361
Bovine viral diarrhea virus partial gene for polyprotein	0.016393443	0.035785288	0.353458266	0.88568575	0	0.016042781	0.051724138	0.004098361
H.roshevitzii RNA	0	0.001988072	0.88568575	0.88568575	0	0	0.003448276	0.004098361
Human alphaherpesvirus 1 strain 2011-31213	0.016393443	0	0.006081736	0.028358953	1	0	0	0
Human alphaherpesvirus 1 strain 2003-15756	0.032786885	0	1.82E-05	0.000419856	1	0	0	0
Triticum aestivum retroelement-like sequence	0	0.001988072	0.88568575	0.88568575	0	0	0.003448276	0
Hordeum pusillum BARE-1 long terminal repeat DNA (HPUSC).	0	0.001988072	0.88568575	0.88568575	0	0	0	0.004098361
Triticum aestivum cultivar TAM104R gag polyprotein mRNA	0	0.001988072	0.88568575	0.88568575	0	0	0.003448276	0.004098361
TPA: Human herpesvirus 5 Long non-coding RNA beta 2.7 RNA (Beta2.7 gene)	0	0.001988072	0.88568575	0.88568575	0	0	0.003448276	0
Secale cereale x Triticum aestivum unknown retrotransposon	0	0.001988072	0.88568575	0.88568575	0	0	0	0.004098361
Silene latifolia clone L141_15H22 putative Ogre-like retrotransposon	0	0.001988072	0.88568575	0.88568575	0	0.005347594	0	0
Human betaherpesvirus 5 strain HANSCTR11B	0.016393443	0	0.006081736	0.028358953	1	0	0	0
Alfalfa mosaic virus RNA 2	0	0.001988072	0.88568575	0.88568575	0	0.005347594	0	0
Pinus roxburghii clone GRT2 Gypsy-like retrotransposon	0.016393443	0	0.006081736	0.028358953	1	0	0	0
Triticum aestivum isolate Wheat8-2 retrovirus-like element reverse transcriptase gene	0	0.001988072	0.88568575	0.88568575	0	0	0.003448276	0.004098361
Human herpesvirus 1 isolate 160_1982 genome assembly	0.016393443	0	0.006081736	0.028358953	1	0	0	0
Mus musculus 0 day neonate kidney cDNA	0	0.001988072	0.88568575	0.88568575	0	0	0	0.004098361
Human papillomavirus type 4	0	0.013916501	0.425338972	0.88568575	0	0	0.006896552	0.020491803
Respiratory syncytial virus strain B/WI/629-DC10/08-09	0	0.001988072	0.88568575	0.88568575	0	0	0.003448276	0
Human orthopneumovirus isolate E0-041	0	0.001988072	0.88568575	0.88568575	0	0	0.003448276	0
Human herpesvirus 1 strain E12	0.016393443	0	0.006081736	0.028358953	1	0	0	0
Human herpesvirus 5 isolate VR3908	0.016393443	0	0.006081736	0.028358953	1	0	0	0
Marine virus AG-345-E02 Ga0172268_12 genomic sequence.	0	0.003976143	0.78424939	0.88568575	0	0.010695187	0	0
Hordeum vulgare BARE-1 long terminal repeat DNA (HVULA).	0	0.001988072	0.88568575	0.88568575	0	0	0	0.004098361
Human alphaherpesvirus 1 strain HSV1-CULTURE-H4	0	0.001988072	0.88568575	0.88568575	0	0	0	0.004098361
Human gammaherpesvirus 4 isolate HKHD8	0	0.001988072	0.88568575	0.88568575	0	0.005347594	0	0
Human alphaherpesvirus 1 strain 2014-32338	0.032786885	0.003976143	0.024775709	0.09953497	1	0	0.003448276	0.004098361
Uncultured marine virus clone Q_F7 photosystem II protein D1 (psbA) gene	0	0.003976143	0.78424939	0.88568575	0	0.005347594	0.003448276	0
Pisum sativum genomic DNA encoding truncated Ty3/Gypsy-like retroelement Cyclops-1.	0	0.001988072	0.88568575	0.88568575	0	0	0	0.004098361
Uncultured marine virus clone M_B10 photosystem II protein D1 (psbA) gene	0	0.001988072	0.88568575	0.88568575	0	0.005347594	0	0
Alfalfa mosaic virus from Carica papaya coat protein gene	0	0.001988072	0.88568575	0.88568575	0	0.005347594	0	0
Human herpesvirus 1 strain 16S	0.016393443	0	0.006081736	0.028358953	1	0	0	0
Angelica bushy stunt virus isolate AD	0	0.001988072	0.88568575	0.88568575	0	0	0	0.004098361
Linepithema humile picorna-like virus 1 putative RdRp and putative capsid genes	0	0.001988072	0.88568575	0.88568575	0	0	0.003448276	0
Alfalfa mosaic virus isolate Es.Jo.Ch coat protein gene	0	0.001988072	0.88568575	0.88568575	0	0	0	0.004098361
Abelson murine leukemia virus genome with v-abl oncogene. The virus is shown as integrated in the murine genome. It has two reading frames and long terminal repeats.	0	0.001988072	0.88568575	0.88568575	0	0	0.003448276	0
Triticum aestivum gypsy type retrotransposon Wge1-3 polymerase gene	0	0.001988072	0.88568575	0.88568575	0	0	0	0.004098361
Mus musculus strain AKR6/J endogenous virus xenotropic MLV-related provirus F3-R1 envelope polyprotein (env) gene	0.016393443	0	0.006081736	0.028358953	1	0	0	0
Human herpesvirus 1 strain L2	0.032786885	0	1.82E-05	0.000419856	1	0	0	0
Human gammaherpesvirus 4	0.081967213	0.161033797	0.057836513	0.223268327	0	0.128342246	0.120689655	0.151639344
Glycine max retrotransposon gmp1-49d18-re-1	0	0.003976143	0.78424939	0.88568575	0	0.005347594	0	0.004098361
Human betaherpesvirus 6B strain GTEX-OXRO_icihv6b	0.049180328	0.003976143	0.001904463	0.028358953	1	0	0.006896552	0
Abelson (P160) murine leukemia virus (Ab-MLV) abl gene.	0	0.001988072	0.88568575	0.88568575	0	0	0.003448276	0
Uncultured marine virus clone M_E5 photosystem II protein D1 (psbA) gene	0	0.007952286	0.614449499	0.88568575	0	0.010695187	0.006896552	0
Triticum aestivum clone P4-6 Ty3/gypsy-like retrotransposon	0	0.001988072	0.88568575	0.88568575	0	0	0	0.004098361
Human betaherpesvirus 5 strain PRA6	0	0.001988072	0.88568575	0.88568575	0	0	0.003448276	0
Tomato mosaic virus	0.016393443	0.005964215	0.30573835	0.88568575	1	0	0.006896552	0.004098361
Human alphaherpesvirus 1 strain 2004-63623	0.032786885	0	1.82E-05	0.000419856	1	0	0	0
Uncultured marine virus clone NA1P_91 photosystem II protein D1-like (psbA) gene	0.016393443	0.005964215	0.30573835	0.88568575	1	0.010695187	0	0.004098361
Human associated gemykibivirus 2 strain LV-dog/Paraiba/Brazil	0	0.001988072	0.88568575	0.88568575	0	0.005347594	0	0
Garlic virus B coat protein and nucleic acid-binding protein genes	0	0.001988072	0.88568575	0.88568575	0	0	0.003448276	0
Lycopersicon esculentum PCRT1a-like retrotransposon	0	0.003976143	0.78424939	0.88568575	0	0	0	0.008196721
Ipomoea batatas retrotransposon Tib17 reverse transcriptase gene	0	0.001988072	0.88568575	0.88568575	0	0.005347594	0	0
Mus musculus strain AKR6/J endogenous virus xenotropic MLV-related provirus F1-R2 envelope polyprotein (env) gene	0.016393443	0	0.006081736	0.028358953	1	0	0	0
Mus musculus adult male testis cDNA	0.016393443	0.001988072	0.11431425	0.383452168	1	0	0.003448276	0
Human respiratory syncytial virus B isolate RSVARG_L739_2015-05-19 attachment glycoprotein gene	0	0.001988072	0.88568575	0.88568575	0	0	0.003448276	0
Aegilops triuncialis voucher N1509 retrotransposon RLGa_Sabrina	0	0.001988072	0.88568575	0.88568575	0	0	0	0.004098361
Amaranthus cruentus clone s3.4 copia-like retrotransposon reverse transcriptase-like protein gene	0	0.001988072	0.88568575	0.88568575	0	0.005347594	0	0
Human alphaherpesvirus 1 strain HSV1-ORIGINAL-G10	0.032786885	0.001988072	0.006691081	0.028540351	1	0	0.003448276	0
Human herpesvirus-7 (HHV7) JI	0.032786885	0	1.82E-05	0.000419856	1	0	0	0
Human herpesvirus 1 strain 3M	0.016393443	0.001988072	0.11431425	0.383452168	1	0	0	0.004098361
Gossypium hirsutum isolate GH17_435848 retrotransposon Gorge3	0	0.001988072	0.88568575	0.88568575	0	0.005347594	0	0
Human betaherpesvirus 5 strain HANSCTR1A	0.016393443	0	0.006081736	0.028358953	1	0	0	0
Epstein-Barr virus mRNA for IB4-W2.16.	0.016393443	0.023856859	0.57104311	0.88568575	0	0.010695187	0.010344828	0.036885246
Olea europaea isolate 84254_A2 retrotransposon copia-type	0	0.003976143	0.78424939	0.88568575	0	0.005347594	0	0.004098361
Pan troglodytes endogenous virus Chimpanzee endogenous retrovirus K CERV-K73	0	0.001988072	0.88568575	0.88568575	0	0	0.003448276	0
Medicago sativa retrotransposon polyprotein gene interrupted by LTR retroelement MCIRE	0	0.011928429	0.480941911	0.88568575	0	0.010695187	0.006896552	0.008196721
Arachis ipaensis retrotransposon B2_Matita_autonomous-Ty1-type	0	0.001988072	0.88568575	0.88568575	0	0.005347594	0	0
Triticum aestivum DNA	0	0.001988072	0.88568575	0.88568575	0	0	0.003448276	0.004098361
Aegilops speltoides clone Gas-5 Ty3-gypsy retrotransposon RT gene	0	0.001988072	0.88568575	0.88568575	0	0	0.003448276	0.004098361
Lucerne transient streak virus isolate LTSV-Can	0	0.001988072	0.88568575	0.88568575	0	0	0	0.004098361
Malus domestica isolate X9273 #13 retrotransposon HODOR	0	0.001988072	0.88568575	0.88568575	0	0	0	0.004098361
Human alphaherpesvirus 1 strain HSV-H1311	0.032786885	0.015904573	0.253175829	0.806195843	1	0	0.017241379	0.016393443
Lycopersicon esculentum clone BAC LE_HBa0047I13 LARD1 retrotransposon	0	0.001988072	0.88568575	0.88568575	0	0	0	0.004098361
Uncultured marine virus clone N702P_423 photosystem II protein D1-like (psbA) gene	0	0.001988072	0.88568575	0.88568575	0	0	0.003448276	0
Human parvovirus B19	0	0.007952286	0.614449499	0.88568575	0	0.021390374	0	0
Human alphaherpesvirus 1 strain HSV1-ORIGINAL-H9	0.032786885	0.011928429	0.164883564	0.547762224	1	0	0.010344828	0.016393443
Amaranthus tricolor copia-like retrotransposon C15	0	0.003976143	0.78424939	0.88568575	0	0.005347594	0.003448276	0
Dasypyrum villosum clone RT-CR_37 retrotransposon centromeric CRW Ty3/gypsy-like	0	0.001988072	0.88568575	0.88568575	0	0	0	0.004098361
Human betaherpesvirus 6B strain NAK	0.016393443	0	0.006081736	0.028358953	1	0	0	0
Homo sapiens papillomavirus regulatory factor PRF-1 mRNA	0.016393443	0	0.006081736	0.028358953	1	0	0	0
Arabidopsis thaliana retrotransposon Endovir1-1	0	0.001988072	0.88568575	0.88568575	0	0.005347594	0	0
Secale cereale retrotransposon CRRye	0	0.001988072	0.88568575	0.88568575	0	0	0	0.004098361
Human alphaherpesvirus 1 strain 2007-21335	0.016393443	0.001988072	0.11431425	0.383452168	1	0	0.003448276	0
Human betaherpesvirus 5 strain HANSCTR1B	0.016393443	0	0.006081736	0.028358953	1	0	0	0
Uncultured marine virus clone N406P_65 photosystem II protein D1-like (psbA) gene	0	0.001988072	0.88568575	0.88568575	0	0.005347594	0	0
Hordeum roshevitzii BARE-1 long terminal repeat DNA (HROSD).	0	0.001988072	0.88568575	0.88568575	0	0	0.003448276	0
Human alphaherpesvirus 1 strain 2006-50683	0.032786885	0.001988072	0.006691081	0.028540351	1	0	0	0.004098361
Uncultured marine virus clone H_C2 photosystem II protein D1 (psbA) gene	0	0.001988072	0.88568575	0.88568575	0	0.005347594	0	0
Human herpesvirus 5 strain TB40/E clone TB40-BAC4	0.016393443	0	0.006081736	0.028358953	1	0	0	0
Triticum sp. ZXZ-2007 x Secale strictum subsp. africanum Gypsy retrotransposon Fatima	0	0.001988072	0.88568575	0.88568575	0	0	0.003448276	0.004098361
Marine virus AG-345-D19 Ga0172267_101 genomic sequence.	0	0.003976143	0.78424939	0.88568575	0	0.010695187	0	0
Excoecaria agallocha retrotransposon TY1/copia-like EARE-1	0	0.003976143	0.78424939	0.88568575	0	0.005347594	0	0.004098361
Alfalfa mosaic virus strain FERA_160224 segment RNA2	0	0.005964215	0.69426165	0.88568575	0	0.005347594	0.003448276	0.004098361
Human alphaherpesvirus 1 strain 1996-13975	0.016393443	0	0.006081736	0.028358953	1	0	0	0
Triticum aestivum CS+3R 20H1 retrotransposon Copia-like	0	0.001988072	0.88568575	0.88568575	0	0	0.003448276	0.004098361
Human alphaherpesvirus 1 strain HSV-H12113	0.032786885	0.003976143	0.024775709	0.09953497	1	0.005347594	0.003448276	0
Hordeum vulgare subsp. vulgare isolate gg2 retrotransposon BARE-2 gag gene	0	0.001988072	0.88568575	0.88568575	0	0	0	0.004098361
Medicago sativa alphapartitivirus 1 isolate Manfredi coat protein gene	0	0.001988072	0.88568575	0.88568575	0	0	0.003448276	0
Hordeum vulgare transposon retrovirus-like Bagy-2 element partial pre-mRNA	0	0.001988072	0.88568575	0.88568575	0	0	0.003448276	0.004098361
Mus musculus domesticus retrotransposon L1Md-A101 pORF1 and pORF2 mRNA	0.049180328	0.017892644	0.096214233	0.361326279	1	0.010695187	0.013793103	0.012295082
Hordeum vulgare subsp. vulgare isolate GAGc6 retrotransposon BARE-1 gag mRNA	0	0.001988072	0.88568575	0.88568575	0	0	0.003448276	0
Solanum lycopersicum retrotransposon Tork7	0	0.005964215	0.69426165	0.88568575	0	0.005347594	0	0.008196721
Human alphaherpesvirus 1 strain 2007-16123	0.016393443	0.009940358	0.456320673	0.88568575	1	0	0.006896552	0.016393443
Triticum aestivum clone A4-4 Ty3/gypsy-like retrotransposon	0	0.001988072	0.88568575	0.88568575	0	0	0	0.004098361
Bovine viral diarrhea virus-1 isolate CP 1741-E polyprotein gene	0	0.003976143	0.78424939	0.88568575	0	0	0.003448276	0.004098361
HSV-1 SmaI A fragment from TRs/IRs region.	0.016393443	0	0.006081736	0.028358953	1	0	0	0
Human alphaherpesvirus 1 strain 2011-16318	0.016393443	0	0.006081736	0.028358953	1	0	0	0
Uncultured marine virus clone N709P_38 photosystem II protein D1-like (psbA) gene	0	0.001988072	0.88568575	0.88568575	0	0.005347594	0	0
Uncultured marine virus clone Q_B6 photosystem II protein D1 (psbA) gene	0	0.003976143	0.78424939	0.88568575	0	0.010695187	0	0
Oryza australiensis retrotransposon RIRE1 DNA.	0	0.007952286	0.614449499	0.88568575	0	0.005347594	0	0.012295082
Chenopodium quinoa clone pCqugy124 retrotransposon Ty3-gypsy	0	0.001988072	0.88568575	0.88568575	0	0.005347594	0	0
UNVERIFIED: Silene latifolia retrotransposon Ty3/Gypsy TekayCL4	0	0.001988072	0.88568575	0.88568575	0	0.005347594	0	0
Uncultured marine virus clone I_C11 photosystem II protein D1 (psbA) gene	0	0.003976143	0.78424939	0.88568575	0	0.010695187	0	0
Herpes simplex virus (type 1 /strain RH2) DNA	0.016393443	0	0.006081736	0.028358953	1	0	0	0
Human alphaherpesvirus 1 strain HSV-H1412	0.06557377	0.021868787	0.044641416	0.176269818	1	0.010695187	0.024137931	0.016393443
Marine virus AG-341-P01 Ga0172215_14 genomic sequence.	0	0.001988072	0.88568575	0.88568575	0	0.005347594	0	0
Helianthus anomalus isolate 8x4Bano retrotransposon Ty3/gypsy-like reverse transcriptase-like gene	0	0.001988072	0.88568575	0.88568575	0	0.005347594	0	0
H.vulgare BARE-1 long terminal repeat DNA; ID E1319LRC.	0	0.001988072	0.88568575	0.88568575	0	0	0	0.004098361
Homo sapiens endogenous virus Human endogenous retrovirus K HERV-K17B	0	0.011928429	0.480941911	0.88568575	0	0.005347594	0.010344828	0.008196721
Passiflora edulis clone CL94Contig169 retrotransposon LTR Copy	0	0.003976143	0.78424939	0.88568575	0	0.005347594	0	0.004098361
Human gammaherpesvirus 4 isolate HKHD104	0	0.015904573	0.376071175	0.88568575	0	0.021390374	0	0.016393443
Human herpesvirus 1 strain H166syn	0.032786885	0	1.82E-05	0.000419856	1	0	0	0
Human respiratory syncytial virus B strain Kilifi/HH/2605/18-Mar-2010	0	0.001988072	0.88568575	0.88568575	0	0	0.003448276	0
Candida albicans retrotransposon LTR huia	0.016393443	0	0.006081736	0.028358953	1	0	0	0
Beta vulgaris BAC SBA091H24 hypothetical protein	0	0.001988072	0.88568575	0.88568575	0	0.005347594	0	0
Uncultured marine virus clone I_C8 photosystem II protein D1 (psbA) gene	0	0.001988072	0.88568575	0.88568575	0	0.005347594	0	0
Human alphaherpesvirus 1 isolate K(delta)25/26	0.032786885	0	1.82E-05	0.000419856	1	0	0	0
Human alphaherpesvirus 1 strain HSV1-CULTURE-G9	0.016393443	0.003976143	0.21575061	0.693412426	1	0.005347594	0	0.004098361
Bubalus bubalis DNA	0	0.001988072	0.88568575	0.88568575	0	0	0.003448276	0
Human alphaherpesvirus 1 strain HSV-H15119	0.06557377	0.019880716	0.033298824	0.133002817	1	0	0.024137931	0.016393443
UNVERIFIED: Human gammaherpesvirus 4 isolate E1590_BCv1	0.016393443	0.043737575	0.247653325	0.79226133	0	0	0.075862069	0
Human herpesvirus 1 isolate 172_2010 genome assembly	0.016393443	0	0.006081736	0.028358953	1	0	0	0
UNVERIFIED: Uncultured virus clone SE-526 genomic sequence.	0	0.003976143	0.78424939	0.88568575	0	0	0	0.008196721
Rehmannia mosaic virus isolate NcaS	0	0.001988072	0.88568575	0.88568575	0	0	0.003448276	0
Silene latifolia clone L141_23L14 putative Peabody-like retrotransposon	0	0.001988072	0.88568575	0.88568575	0	0.005347594	0	0
Mus musculus 2 days neonate sympathetic ganglion cDNA	0	0.001988072	0.88568575	0.88568575	0	0	0.003448276	0
Helianthus anomalus isolate 10x12Eano retrotransposon Ty3/gypsy-like reverse transcriptase-like gene	0	0.001988072	0.88568575	0.88568575	0	0	0	0.004098361
Human papillomavirus 5	0	0.009940358	0.543679327	0.88568575	0	0.016042781	0.003448276	0.004098361
Menstruocalamus sichuanensis clone Mo-1 retrotransposon Ty1-copia	0	0.001988072	0.88568575	0.88568575	0	0.005347594	0	0
Human endogenous retrovirus HERV-K-T47D.	0	0.001988072	0.88568575	0.88568575	0	0.005347594	0	0
Human herpesvirus 1 strain E14	0	0.007952286	0.614449499	0.88568575	0	0	0.003448276	0.012295082
Uncultured marine virus clone N302P_44 photosystem II protein D1-like (psbA) gene	0	0.003976143	0.78424939	0.88568575	0	0.010695187	0	0
Olea europaea isolate 75471_D retrotransposon copia-type	0	0.001988072	0.88568575	0.88568575	0	0.005347594	0	0
Human herpesvirus 1 strain CR38	0.016393443	0	0.006081736	0.028358953	1	0	0	0
Human respiratory syncytial virus B strain Kilifi/HH/1206/21-Jan-2010	0	0.001988072	0.88568575	0.88568575	0	0	0.003448276	0
Triticum aestivum clone Tri-MS-4 LTR retrotransposon-like protein gene	0	0.001988072	0.88568575	0.88568575	0	0	0	0.004098361
Human gammaherpesvirus 4 isolate HKHD78	0	0.02584493	0.202448141	0.666150788	0	0.026737968	0	0.032786885
Human papillomavirus 178	0	0.005964215	0.69426165	0.88568575	0	0.005347594	0.006896552	0
Uncultured virus clone NrdB-A-2 NrdB (nrdB) gene	0	0.001988072	0.88568575	0.88568575	0	0	0	0.004098361
Human erythrovirus V9	0	0.003976143	0.78424939	0.88568575	0	0.010695187	0	0
Uncultured organism clone Streu_b_27 retrotransposon	0	0.001988072	0.88568575	0.88568575	0	0	0	0.004098361
Human herpesvirus 1 strain Mckrae	0	0.001988072	0.88568575	0.88568575	0	0	0	0.004098361
UNVERIFIED: Tobacco mosaic virus P1 gene	0	0.005964215	0.69426165	0.88568575	0	0.005347594	0	0.008196721
Triticum aestivum clone Tri-MS-1 retrotransposon LTR-like	0	0.001988072	0.88568575	0.88568575	0	0	0	0.004098361
Human respiratory syncytial virus B strain Kilifi/HH/4201/20-Jan-2010	0	0.001988072	0.88568575	0.88568575	0	0	0.003448276	0
Hordeum vulgare subsp. spontaneum isolate sp2 retrotransposon Ty/Copia-like	0	0.001988072	0.88568575	0.88568575	0	0	0	0.004098361
Oryza sativa Indica Group DNA	0	0.003976143	0.78424939	0.88568575	0	0	0	0.008196721
Medicago sativa retrotransposon MIRE1	0	0.005964215	0.69426165	0.88568575	0	0.010695187	0	0.004098361
Uncultured marine virus clone O_B12 photosystem II protein D1 (psbA) gene	0	0.001988072	0.88568575	0.88568575	0	0	0.003448276	0
Bovine papillomavirus-10 DNA	0	0.005964215	0.69426165	0.88568575	0	0.010695187	0.003448276	0
Human alphaherpesvirus 1 strain K86	0.032786885	0.013916501	0.208492195	0.67956654	1	0	0.013793103	0.016393443
Human alphaherpesvirus 1 strain 2010-32082	0.016393443	0	0.006081736	0.028358953	1	0	0	0
Secale strictum isolate ST20H.4 retrotransposon gypsy-like	0	0.001988072	0.88568575	0.88568575	0	0	0	0.004098361
Parvovirus NIH-CQV putative 15-kDa protein	0	0.001988072	0.88568575	0.88568575	0	0.005347594	0	0
Uncultured marine virus clone E_E2 photosystem II protein D1 (psbA) gene	0	0.001988072	0.88568575	0.88568575	0	0	0.003448276	0
Xenotropic MuLV-related virus VP62	0.016393443	0	0.006081736	0.028358953	1	0	0	0
Human DNA/endogenous Human papillomavirus type 16 (HPV) DNA.	0	0.001988072	0.88568575	0.88568575	0	0	0.003448276	0
UNVERIFIED: Alfalfa mosaic virus segment 1 P1 protein-like gene	0	0.001988072	0.88568575	0.88568575	0	0	0	0.004098361
Human herpesvirus 1 isolate 132_1998 genome assembly	0.016393443	0.001988072	0.11431425	0.383452168	1	0	0.003448276	0
Uncultured marine virus clone N201P_314 photosystem II protein D1-like (psbA) gene	0	0.001988072	0.88568575	0.88568575	0	0.005347594	0	0
Pestivirus type 1 nonstructural protein P125-2 (p125) mRNA	0	0.009940358	0.543679327	0.88568575	0	0.005347594	0.013793103	0
Triticum aestivum CS+4R 20H1 retrotransposon Copia-like	0	0.001988072	0.88568575	0.88568575	0	0	0	0.004098361
Triticum aestivum clone P4-4 Ty3/gypsy-like retrotransposon	0	0.001988072	0.88568575	0.88568575	0	0	0.003448276	0.004098361
Phyllostachys edulis clone Ph-40 retrotransposon Ty3-gypsy	0	0.001988072	0.88568575	0.88568575	0	0.005347594	0	0
Hordeum vulgare BARE-1 long terminal repeat DNA (HVULC).	0	0.001988072	0.88568575	0.88568575	0	0	0	0.004098361
Human herpesvirus 4 strain CV-ARG	0.016393443	0	0.006081736	0.028358953	1	0	0	0
Chenopodium quinoa clone pCqugy13 retrotransposon Ty3-gypsy	0	0.003976143	0.78424939	0.88568575	0	0.005347594	0	0.004098361
Homo sapiens retrotransposon gag domain containing 4	0	0.001988072	0.88568575	0.88568575	0	0	0	0.004098361
Human alphaherpesvirus 1 strain 2007-03494_S436_L001	0.016393443	0	0.006081736	0.028358953	1	0	0	0
Hordeum erectifolium clone hele412 retrotransposon sukkula	0	0.001988072	0.88568575	0.88568575	0	0	0	0.004098361
Flueggea gracilis isolate 15 retrotransposon EARE-1	0	0.003976143	0.78424939	0.88568575	0	0.005347594	0	0.004098361
Gehyra variegata isolate ABTC82613 retrotransposon BOVB	0	0.001988072	0.88568575	0.88568575	0	0	0	0.004098361
Human herpesvirus 1 strain R62	0.016393443	0	0.006081736	0.028358953	1	0	0	0
Human respiratory syncytial virus B strain Kilifi/HH/1802/12-Feb-2010	0	0.001988072	0.88568575	0.88568575	0	0	0.003448276	0
Pan troglodytes endogenous virus HERV-K-like retrovirus LTR	0	0.003976143	0.78424939	0.88568575	0	0	0.006896552	0
Human respiratory syncytial virus B strain Kilifi/HH/3814/04-Mar-2010	0	0.001988072	0.88568575	0.88568575	0	0	0.003448276	0
Hordeum vulgare isolate Barley2-4 retrovirus-like element nonfunctional reverse transcriptase gene	0	0.001988072	0.88568575	0.88568575	0	0	0	0.004098361
Human alphaherpesvirus 1 strain HSV1-CULTURE-H2	0.016393443	0	0.006081736	0.028358953	1	0	0	0
Petroselinum crispum Ty1-copia type retrotransposon pol gene for reverse transcriptase	0	0.003976143	0.78424939	0.88568575	0	0.005347594	0	0.004098361
Triticum aestivum gypsy-type retrotransposon WHRE2 DNA	0	0.001988072	0.88568575	0.88568575	0	0	0.003448276	0.004098361
Glycine max retrotransposon gmp1-12a14-re-7	0	0.001988072	0.88568575	0.88568575	0	0.005347594	0	0
Human herpesvirus 4 strain VA	0.016393443	0	0.006081736	0.028358953	1	0	0	0
Glycine max retrotransposon gmp1-118c24-re-11	0	0.003976143	0.78424939	0.88568575	0	0.005347594	0	0.004098361
Xenotropic murine leukemia virus isolate NZB-9-1 putative gag-pro-pol polyprotein gene	0.016393443	0	0.006081736	0.028358953	1	0	0	0
Human alphaherpesvirus 1 strain 2006-57683	0.016393443	0	0.006081736	0.028358953	1	0	0	0
Glycine tomentella retrotransposon gtd1-83o8-re-1	0	0.001988072	0.88568575	0.88568575	0	0.005347594	0	0
Pyrus x bretschneideri gypsy-like 3 LTR	0	0.001988072	0.88568575	0.88568575	0	0	0	0.004098361
Tobacco mosaic virus isolate pet9 coat protein (CP) gene	0	0.001988072	0.88568575	0.88568575	0	0.005347594	0	0
Human papillomavirus 135	0.016393443	0.001988072	0.11431425	0.383452168	1	0	0	0.004098361
Human papillomavirus 4	0	0.119284294	0.000431499	0.009035336	0	0.069518717	0.079310345	0.12704918
Brachypodium distachyon retrotransposon BD-Tekay	0	0.001988072	0.88568575	0.88568575	0	0	0	0.004098361
Dengue virus 1 isolate DENV-1/BR/BID-V2398/2007	0.016393443	0	0.006081736	0.028358953	1	0	0	0
Triticum aestivum gypsy-type retrotransposon WHRE6 DNA	0	0.001988072	0.88568575	0.88568575	0	0	0	0.004098361
Solanum lycopersicum retrotransposon Tork2	0	0.001988072	0.88568575	0.88568575	0	0	0	0.004098361
UNVERIFIED: Uncultured virus clone SE-626 genomic sequence.	0	0.015904573	0.376071175	0.88568575	0	0.016042781	0.010344828	0.012295082
Hordeum vulgare subsp. vulgare isolate GAGg11 retrotransposon BARE-1 gag gene	0	0.001988072	0.88568575	0.88568575	0	0	0	0.004098361
H.vulgare RNA	0	0.001988072	0.88568575	0.88568575	0	0	0	0.004098361
Phyllostachys edulis clone Ph-33 retrotransposon Ty3-gypsy	0	0.001988072	0.88568575	0.88568575	0	0	0	0.004098361
P.troglodytes LTR element.	0	0.145129225	7.01E-05	0.00156331	0	0.101604278	0.131034483	0.102459016
Oryza sativa Japonica Group clone prim_Rire3-1 retrotransposon Rire3	0	0.001988072	0.88568575	0.88568575	0	0	0	0.004098361
69Human gammaherpesvirus 8	0	0.005964215	0.69426165	0.88568575	0	0.005347594	0.003448276	0.004098361
Human herpesvirus 1 strain RDH193	0.016393443	0	0.006081736	0.028358953	1	0	0	0
Human alphaherpesvirus 1 strain HSV-H12118	0.049180328	0.011928429	0.0366111	0.145392356	1	0	0.013793103	0.012295082
Triticum turgidum subsp. durum Ttd1a retrotransposon LTR	0	0.001988072	0.88568575	0.88568575	0	0	0.003448276	0.004098361
Glycine max retrotransposon gmp1-12a14-re-4	0	0.001988072	0.88568575	0.88568575	0	0.005347594	0	0
Murine leukemia virus isolate Cz524	0.016393443	0.001988072	0.11431425	0.383452168	1	0	0.003448276	0
Hordeum roshevitzii BARE-1 long terminal repeat DNA (HROSC).	0	0.001988072	0.88568575	0.88568575	0	0	0.003448276	0.004098361
Human alphaherpesvirus 1 strain K47	0.016393443	0	0.006081736	0.028358953	1	0	0	0
Human betaherpesvirus 6B strain GTEX-YF7O_icihhv6b	0.032786885	0.001988072	0.006691081	0.028540351	1	0	0.003448276	0
Human alphaherpesvirus 1 strain HSV1-CULTURE-I7	0.016393443	0.001988072	0.11431425	0.383452168	1	0	0	0.004098361
Hepatitis E virus non-structural protein gene	0.016393443	0.013916501	0.574661028	0.88568575	1	0.005347594	0.013793103	0.008196721
Oryza sativa Japonica Group retrotransposon RIRE5 gene for hypothetical polyprotein	0	0.001988072	0.88568575	0.88568575	0	0	0	0.004098361
Picornavirales Bu-3 gene for polyprotein	0.06557377	0	5.19E-11	1.79E-08	1	0	0	0
Human papillomavirus type 6b	0	0.001988072	0.88568575	0.88568575	0	0.005347594	0.003448276	0
Gossypium exiguum isolate GE74_2 retrotransposon Gorge3 reverse transcriptase (pol) gene	0	0.001988072	0.88568575	0.88568575	0	0.005347594	0	0
Human metapneumovirus	0	0.001988072	0.88568575	0.88568575	0	0	0.003448276	0
Lycopersicon esculentum endogenous virus LycEPRV clone TAVcLe_4 nonfunctional putative transactivator protein mRNA	0	0.001988072	0.88568575	0.88568575	0	0	0	0.004098361
Hepatitis E virus clone p6	0.032786885	0.077534791	0.138666334	0.462891	0	0.058823529	0.072413793	0.032786885
Genome of murine sarcoma virus (strain 124). Contains genes for the gag polyprotein	0	0.003976143	0.78424939	0.88568575	0	0	0.006896552	0
Mus musculus 3 days neonate thymus cDNA	0.016393443	0	0.006081736	0.028358953	1	0	0	0
Human alphaherpesvirus 1 strain HSV1-CULTURE-I2	0.032786885	0	1.82E-05	0.000419856	1	0	0	0
Bryonia dioica clone RLC_XXX retrotransposon copia-like gag/pol protein gene	0	0.003976143	0.78424939	0.88568575	0	0.005347594	0.003448276	0
Triticum aestivum clone BAC1081P11 right LTR and retrotransposon Sasanda LTR copia	0	0.001988072	0.88568575	0.88568575	0	0	0.003448276	0
Gossypium raimondii isolate GR8 retrotransposon Gorge3 reverse transcriptase (pol) gene	0	0.001988072	0.88568575	0.88568575	0	0.005347594	0	0
Uncultured marine virus clone NA1P_3 photosystem II protein D1-like (psbA) gene	0	0.003976143	0.78424939	0.88568575	0	0.010695187	0	0
Alfalfa mosaic virus strain FERA_160224 segment RNA1	0	0.003976143	0.78424939	0.88568575	0	0	0	0.008196721
Saccharum hybrid cultivar R570 isolate RLC_scMaximus_4.1 retrotransposon	0	0.003976143	0.78424939	0.88568575	0	0.005347594	0	0.004098361
Silene latifolia clone L141_12A14 putative Peabody-like retrotransposon	0	0.001988072	0.88568575	0.88568575	0	0.005347594	0	0
Homo sapiens dUTPase (DUT) gene	0	0.003976143	0.78424939	0.88568575	0	0	0.006896552	0
Uncultured marine virus clone N418P_32 photosystem II protein D1-like (psbA) gene	0	0.003976143	0.78424939	0.88568575	0	0.005347594	0	0.004098361
Human herpesvirus 1 strain 81L partial genome.	0.016393443	0.001988072	0.11431425	0.383452168	1	0	0	0.004098361
Pisum sativum isolate Pea1 retrovirus element Cyclops reverse transcriptase gene	0	0.001988072	0.88568575	0.88568575	0	0.005347594	0	0
Picea abies clone Pa10d913d10a7 Gypsy-like Alisei family retrotransposon pol protein (pol) gene	0.016393443	0	0.006081736	0.028358953	1	0	0	0
Human papillomavirus type 96	0	0.009940358	0.543679327	0.88568575	0	0.005347594	0.010344828	0.004098361
Human gammaherpesvirus 4 isolate JC_VID41_BWA	0.016393443	0	0.006081736	0.028358953	1	0	0	0
Beta vulgaris subsp. vulgaris Ty3-gypsy retrotransposon env-like Elbe4-6.	0	0.003976143	0.78424939	0.88568575	0	0.005347594	0	0.004098361
Lycopersicon esculentum endogenous virus LycEPRV_Le4	0	0.001988072	0.88568575	0.88568575	0	0	0	0.004098361
Human gammaherpesvirus 4 isolate JC_027_BWA	0.016393443	0.001988072	0.11431425	0.383452168	1	0	0	0.004098361
Tobacco mosaic virus coat protein gene	0	0.001988072	0.88568575	0.88568575	0	0.005347594	0	0
Gossypioides kirkii isolate GK3_27 retrotransposon Gorge3 reverse transcriptase (pol) gene	0	0.001988072	0.88568575	0.88568575	0	0.005347594	0	0
Hordeum marinum retrotransposon Cassandra	0	0.001988072	0.88568575	0.88568575	0	0	0.003448276	0
UNVERIFIED: Hypsignathus monstrosus Hepatitis B virus isolate HMHBV51 DNA polymerase gene	0	0.001988072	0.88568575	0.88568575	0	0	0.003448276	0
Avena sativa isolate AS_ITA_23 retrotransposon OARE-1	0	0.001988072	0.88568575	0.88568575	0	0.005347594	0	0
Grapevine partitivirus isolate 3138-03-561 RNA dependent RNA polymerase (RdRp) gene	0	0.001988072	0.88568575	0.88568575	0	0.005347594	0	0
Human alphaherpesvirus 1 strain HSV1-CULTURE-H3	0.016393443	0	0.006081736	0.028358953	1	0	0	0
Beta vulgaris subsp. vulgaris Ty3-gypsy retrotransposon env-like Elbe4-4.	0	0.001988072	0.88568575	0.88568575	0	0.005347594	0	0
Human betaherpesvirus 6B strain Z29 IE1 protein (ie1) mRNA	0.032786885	0	1.82E-05	0.000419856	1	0	0	0
Uncultured virus clone 25m_13 photosystem D1 protein (psbA) gene	0	0.001988072	0.88568575	0.88568575	0	0	0.003448276	0
Vitis vinifera retrotransposon Divo	0	0.003976143	0.78424939	0.88568575	0	0.005347594	0	0.004098361
Triticum aestivum clone BAC659E16 right LTR and retrotransposon Sasanda LTR copia	0	0.001988072	0.88568575	0.88568575	0	0	0	0.004098361
Uncultured marine virus clone K_G3 photosystem II protein D1 (psbA) gene	0	0.003976143	0.78424939	0.88568575	0	0.005347594	0.003448276	0
Human alphaherpesvirus 1 strain HSV1-ORIGINAL-I6	0.032786885	0.001988072	0.006691081	0.028540351	1	0	0	0.004098361
Human orthopneumovirus isolate HRSV/B/BuenosAires/ARG/016/2016	0	0.001988072	0.88568575	0.88568575	0	0	0.003448276	0
Human alphaherpesvirus 1 strain 2015-30637	0.016393443	0.001988072	0.11431425	0.383452168	1	0	0	0.004098361
Triticum aestivum cultivar Falat retrotransposon gypsy-like	0	0.001988072	0.88568575	0.88568575	0	0	0	0.004098361
Tobacco mosaic virus isolate XJT-1 coat protein mRNA	0	0.001988072	0.88568575	0.88568575	0	0.005347594	0	0
Choristoneura rosaceana entomopoxvirus 'L'	0	0.003976143	0.78424939	0.88568575	0	0.005347594	0	0.004098361
Human alphaherpesvirus 1 strain 2011-13906	0.016393443	0	0.006081736	0.028358953	1	0	0	0
XMRV isolate 5956 polymerase (pol) gene	0	0.003976143	0.78424939	0.88568575	0	0.005347594	0.003448276	0
Secale strictum isolate AF.O5.1 retrotransposon Ty1-copia putative polyprotein gene	0	0.003976143	0.78424939	0.88568575	0	0	0.003448276	0.004098361
Orobanche cernua var. cernua clone pOcegy22 Ty3 gypsy retrotransposon reverse transcriptase gene	0	0.001988072	0.88568575	0.88568575	0	0	0	0.004098361
Pepino mosaic virus isolate LP_HYT25	0	0.001988072	0.88568575	0.88568575	0	0	0	0.004098361
Brachypodium distachyon retrotransposon Copia-like REBd3	0.016393443	0.003976143	0.21575061	0.693412426	1	0	0	0.008196721
Silene latifolia clone L141_7O15 putative Peabody-like retrotransposon	0	0.001988072	0.88568575	0.88568575	0	0	0	0.004098361
Human alphaherpesvirus 1 strain HSV-v29_site16_day1	0.016393443	0	0.006081736	0.028358953	1	0	0	0
Homo sapiens integrated Simian virus 40 WSG (wsg) mRNA	0	0.001988072	0.88568575	0.88568575	0	0	0.003448276	0
Human herpesvirus 1 strain 27S	0.016393443	0	0.006081736	0.028358953	1	0	0	0
Human alphaherpesvirus 1 strain 1998-4895	0.032786885	0	1.82E-05	0.000419856	1	0	0	0
Human PoSCV5-like circular virus	0.016393443	0	0.006081736	0.028358953	1	0	0	0
UNVERIFIED: Human gammaherpesvirus 4 isolate NPC43 genomic sequence.	0.016393443	0	0.006081736	0.028358953	1	0	0	0
Botrytis cinerea botybirnavirus 1 segment 2	0	0.001988072	0.88568575	0.88568575	0	0.005347594	0	0
Human alphaherpesvirus 1 strain 2010-28641	0.032786885	0.003976143	0.024775709	0.09953497	1	0	0.003448276	0.004098361
Botrytis cinerea botybirnavirus 1 segment 1	0	0.001988072	0.88568575	0.88568575	0	0.005347594	0	0
78Human betaherpesvirus 6A	0.06557377	0.011928429	0.006156068	0.028358953	1	0.010695187	0.010344828	0.008196721
Uncultured marine virus clone G_D11 photosystem II protein D1 (psbA) gene	0	0.001988072	0.88568575	0.88568575	0	0	0.003448276	0
Human herpesvirus 4 DNA	0.016393443	0	0.006081736	0.028358953	1	0	0	0
Human alphaherpesvirus 1 strain 27_2006-50140	0.016393443	0	0.006081736	0.028358953	1	0	0	0
Uncultured virus clone 25m_32 photosystem D1 protein (psbA) gene	0	0.003976143	0.78424939	0.88568575	0	0	0.006896552	0
Garlic virus B1 replicase and 27 kDa protein genes	0	0.001988072	0.88568575	0.88568575	0	0	0.003448276	0
Mus musculus partial Lama2 gene for laminin alpha 2 and retrotransposal insertion.	0.049180328	0.023856859	0.178360662	0.589699606	1	0.010695187	0.020689655	0.016393443
Human herpesvirus 1 isolate 3083_2008 genome assembly	0.016393443	0	0.006081736	0.028358953	1	0	0	0
Human gammaherpesvirus 4 isolate HKHD133	0.016393443	0	0.006081736	0.028358953	1	0	0	0
human papillomavirus 163	0	0.001988072	0.88568575	0.88568575	0	0	0.003448276	0
Aegilops speltoides retrotransposon fatima-like	0	0.001988072	0.88568575	0.88568575	0	0	0	0.004098361
Pyrus communis isolate Pcrt01 retrotransposon Ty-1-copia-like	0	0.001988072	0.88568575	0.88568575	0	0	0	0.004098361
Triticum aestivum clone Tri-MS-10 retrotransposon-like gene	0	0.001988072	0.88568575	0.88568575	0	0	0	0.004098361
Glycine max retrotransposon gmw1-21a17-re-2	0	0.001988072	0.88568575	0.88568575	0	0	0	0.004098361
Bovine viral diarrhea virus-1 strain CP821 polyprotein gene	0	0.003976143	0.78424939	0.88568575	0	0	0.006896552	0
Mus musculus 16 days embryo head cDNA	0	0.001988072	0.88568575	0.88568575	0	0.005347594	0	0
Human herpesvirus 1 strain 10-2-3	0	0.001988072	0.88568575	0.88568575	0	0	0.003448276	0
Triticum monococcum retrotransposon fatima-like	0	0.001988072	0.88568575	0.88568575	0	0	0.003448276	0.004098361
Human papillomavirus type 73 E6	0.049180328	0	3.58E-08	8.25E-06	1	0	0	0
Human coronavirus HKU1 strain N18 genotype A	0	0.001988072	0.88568575	0.88568575	0	0.005347594	0	0
Secale cereale isolate Sc3 Sukkula retrotransposon	0	0.001988072	0.88568575	0.88568575	0	0	0	0.004098361
Human herpesvirus 1 strain 10-14-1	0.016393443	0	0.006081736	0.028358953	1	0	0	0
Homo sapiens isolate K105K endogenous virus HERV-K105 3' LTR insertion genomic sequence.	0	0.001988072	0.88568575	0.88568575	0	0	0	0.004098361
Uncultured marine virus clone N707P_44 photosystem II protein D1-like (psbA) gene	0	0.003976143	0.78424939	0.88568575	0	0	0.003448276	0.004098361
Catovirus CTV1 Catovirus_1 genomic sequence.	0	0.001988072	0.88568575	0.88568575	0	0.005347594	0	0
Human alphaherpesvirus 1 strain HSV1-CULTURE-I6	0.032786885	0	1.82E-05	0.000419856	1	0	0	0
Human herpesvirus 1 strain 31XL	0.016393443	0.001988072	0.11431425	0.383452168	1	0	0	0.004098361
Uncultured marine virus clone GOM02830	0	0.001988072	0.88568575	0.88568575	0	0	0.003448276	0
Hordeum vulgare subsp. vulgare isolate GAGc18 retrotransposon BARE-1 gag mRNA	0	0.001988072	0.88568575	0.88568575	0	0	0	0.004098361
Vaccinia virus strain L-IVP_oncoQ	0	0.001988072	0.88568575	0.88568575	0	0	0	0.004098361
Triticum durum partial retrotransposon Ttd5.	0	0.001988072	0.88568575	0.88568575	0	0	0	0.004098361
Citrus tristeza virus strain T30	0	0.001988072	0.88568575	0.88568575	0	0	0.003448276	0
Human alphaherpesvirus 1 strain 2007-1997	0.016393443	0	0.006081736	0.028358953	1	0	0	0
Uncultured virus clone 75m_18 photosystem D1 protein (psbA) gene	0	0.001988072	0.88568575	0.88568575	0	0	0.003448276	0
6Human lung-associated vientovirus FB	0.032786885	0	1.82E-05	0.000419856	1	0	0	0
Human alphaherpesvirus 1 strain Ty148	0.06557377	0.015904573	0.016281271	0.067773242	1	0.005347594	0.017241379	0.016393443
Human immunodeficiency virus 1	0	0.005964215	0.69426165	0.88568575	0	0	0.006896552	0.004098361
Human betaherpesvirus 5	0	0.001988072	0.88568575	0.88568575	0	0	0.003448276	0
Human herpesvirus 1 strain 76M	0.016393443	0	0.006081736	0.028358953	1	0	0	0
Aegilops speltoides DNA	0	0.003976143	0.78424939	0.88568575	0	0	0	0.008196721
Human alphaherpesvirus 1 strain HSV1-ORIGINAL-I5	0.016393443	0	0.006081736	0.028358953	1	0	0	0
Secale cereale Ty3 retrotransposon structural protein (gag) gene	0	0.001988072	0.88568575	0.88568575	0	0	0	0.004098361
Triticum aestivum clone Tri-MS-26 retrotransposon-like sequence.	0	0.001988072	0.88568575	0.88568575	0	0	0	0.004098361
Human alphaherpesvirus 1 strain HSV-H12117	0.049180328	0.005964215	0.005900629	0.028358953	1	0	0.003448276	0.012295082
UNVERIFIED: Human respiratory syncytial virus strain RSVB/Homo sapiens/PER/FPP00574/2011 cRNA sequence.	0	0.001988072	0.88568575	0.88568575	0	0	0.003448276	0
Human betaherpesvirus 6B isolate iciNA19382	0.016393443	0	0.006081736	0.028358953	1	0	0	0
Aegilops speltoides clone Gas-1 Ty3-gypsy retrotransposon RT gene	0	0.001988072	0.88568575	0.88568575	0	0	0.003448276	0.004098361
Human papillomavirus type 128	0	0.001988072	0.88568575	0.88568575	0	0	0	0.004098361
UNVERIFIED: Uncultured virus clone SE-524 genomic sequence.	0	0.001988072	0.88568575	0.88568575	0	0	0	0.004098361
Homo sapiens clone 2002c13t3_mer31_LTR map 13qtel sequence.	0.016393443	0	0.006081736	0.028358953	1	0	0	0
Pestivirus type 1 polyprotein (LC3) gene	0	0.001988072	0.88568575	0.88568575	0	0	0.003448276	0
Human alphaherpesvirus 1 strain HSV1-ORIGINAL-G6	0.032786885	0.001988072	0.006691081	0.028540351	1	0	0	0.004098361
Human papillomavirus 201	0	0.003976143	0.78424939	0.88568575	0	0	0	0.008196721
Prunus avium clone pP.a.D Ty1-copia retrotransposon nonfunctional polyprotein gene	0	0.001988072	0.88568575	0.88568575	0	0.005347594	0	0
Gossypium herbaceum isolate GH75_2 retrotransposon Gorge3 reverse transcriptase (pol) gene	0	0.001988072	0.88568575	0.88568575	0	0.005347594	0	0
Human coronavirus HKU1	0	0.007952286	0.614449499	0.88568575	0	0.016042781	0	0.004098361
Uncultured marine virus clone A_D4 photosystem II protein D1 (psbA) gene	0	0.001988072	0.88568575	0.88568575	0	0	0.003448276	0
Herpes simplex virus type 2 (strain HG52)	0.032786885	0.003976143	0.024775709	0.09953497	1	0	0.003448276	0.004098361
Oryza grandiglumis retrotransposon Ty1/Copia-like	0	0.001988072	0.88568575	0.88568575	0	0.005347594	0	0
Human herpesvirus 5 strain Merlin isolate RCMV1528	0	0.001988072	0.88568575	0.88568575	0	0	0	0.004098361
Human alphaherpesvirus 1 strain 2007-16426	0.016393443	0.001988072	0.11431425	0.383452168	1	0	0	0.004098361
Rehmannia mosaic virus genomic RNA	0	0.001988072	0.88568575	0.88568575	0	0	0.003448276	0
Human herpesvirus 1 isolate B^3x1.3	0.016393443	0	0.006081736	0.028358953	1	0	0	0
Solanum lycopersicum centromere-specific retrotransposon-like repeat TGRIV	0	0.001988072	0.88568575	0.88568575	0	0	0	0.004098361
Solanum lycopersicum retrotransposon Tork6	0	0.001988072	0.88568575	0.88568575	0	0	0	0.004098361
H.pusillum RNA	0	0.001988072	0.88568575	0.88568575	0	0	0	0.004098361
Secale sylvestre isolate SY20H.8 retrotransposon gypsy-like	0	0.001988072	0.88568575	0.88568575	0	0	0	0.004098361
Human Hu-ets-2 gene	0	0.003976143	0.78424939	0.88568575	0	0	0.006896552	0
Human herpesvirus 1 strain 2-4-2	0.016393443	0	0.006081736	0.028358953	1	0	0	0
Beta vulgaris Ty3-gypsy-like retrotransposon	0	0.001988072	0.88568575	0.88568575	0	0.005347594	0	0
Human herpesvirus 1 strain HF clone 10	0.081967213	0.023856859	0.015226397	0.063766303	1	0.010695187	0.027586207	0.020491803
Human papillomavirus type 49	0	0.013916501	0.425338972	0.88568575	0	0.010695187	0.010344828	0.008196721
Secale cereale isolate Rye3-4 retrovirus-like element nonfunctional reverse transcriptase gene	0	0.003976143	0.78424939	0.88568575	0	0	0	0.008196721
Dengue virus 1 isolate DENV-1/NI/BID-V656/2004	0.016393443	0	0.006081736	0.028358953	1	0	0	0
Human papillomavirus isolate HPV-mSK_220	0	0.001988072	0.88568575	0.88568575	0	0.005347594	0	0
Human alphaherpesvirus 1 strain HSV-H1215	0.032786885	0	1.82E-05	0.000419856	1	0	0	0
PreXMRV-1 provirus	0.016393443	0	0.006081736	0.028358953	1	0	0	0
Human alphaherpesvirus 1	0.049180328	0.03777336	0.406605532	0.88568575	1	0.042780749	0.031034483	0.024590164
Moloney murine leukemia virus 5' end	0	0.001988072	0.88568575	0.88568575	0	0	0.003448276	0
Human herpesvirus 1 strain E07	0.016393443	0	0.006081736	0.028358953	1	0	0	0
Geobacillus virus E3	0	0.194831014	1.82E-06	0.000313709	0	0.13368984	0.186206897	0.200819672
Hordeum vulgare gypsy-like retrotransposon	0	0.001988072	0.88568575	0.88568575	0	0	0	0.004098361
Triticum aestivum gypsy-type retrotransposon WHRE8 DNA	0	0.001988072	0.88568575	0.88568575	0	0	0.003448276	0.004098361
Claoxylon indicum isolate 3 retrotransposon EARE-1	0	0.001988072	0.88568575	0.88568575	0	0	0	0.004098361
Leymus arenarius clone pLaIs56 retroelement-like sequence.	0	0.001988072	0.88568575	0.88568575	0	0	0	0.004098361
Triticum aestivum clone Tri-MS-16 retrotransposon-like sequence.	0	0.001988072	0.88568575	0.88568575	0	0	0	0.004098361
Human alphaherpesvirus 1 strain HSV-H1211	0.032786885	0.005964215	0.051638586	0.200462152	1	0	0.003448276	0.008196721
Influenza A virus (A/Shanghai/02/2013(H7N9)) segment 1 polymerase PB2 (PB2) gene	0	0.001988072	0.88568575	0.88568575	0	0	0.003448276	0
Pepino mosaic virus isolate PepMV-Pa	0	0.005964215	0.69426165	0.88568575	0	0.005347594	0	0.008196721
Secale cereale retrotransposon Bilby	0	0.001988072	0.88568575	0.88568575	0	0	0	0.004098361
Mus musculus adult male liver tumor cDNA	0	0.001988072	0.88568575	0.88568575	0	0	0.003448276	0
Rehmannia mosaic virus isolate Shanxi	0	0.001988072	0.88568575	0.88568575	0	0	0.003448276	0
Beta vulgaris subsp. vulgaris Ty3-gypsy retrotransposon env-like Elbe2.	0	0.003976143	0.78424939	0.88568575	0	0.005347594	0	0.004098361
Gossypium hirsutum isolate GH280_436017 retrotransposon Gorge3	0	0.001988072	0.88568575	0.88568575	0	0.005347594	0	0
Kluyveromyces marxianus LTR-retrotransposon Tkm1.	0	0.001988072	0.88568575	0.88568575	0	0	0	0.004098361
Picea abies clone 6a4 Gypsy-like Alisei family retrotransposon	0.016393443	0	0.006081736	0.028358953	1	0	0	0
Glycine max retrotransposon gmp1-129o3-re-3	0	0.003976143	0.78424939	0.88568575	0	0.005347594	0	0.004098361
Sus scrofa coreanus DNA	0	0.001988072	0.88568575	0.88568575	0	0	0	0.004098361
Human herpesvirus 1 strain 17	0.016393443	0	0.006081736	0.028358953	1	0	0	0
Uncultured organism clone Streu_b_08 retrotransposon	0	0.001988072	0.88568575	0.88568575	0	0	0.003448276	0.004098361
Human betaherpesvirus 5 strain HANSCTR9	0	0.003976143	0.78424939	0.88568575	0	0	0.006896552	0
Gemycircularvirus HV-GcV1	0	0.017892644	0.332427387	0.88568575	0	0.026737968	0.003448276	0.012295082
Human herpesvirus 1 strain McKrae	0.016393443	0.005964215	0.30573835	0.88568575	1	0	0.006896552	0.004098361
Tobacco mosaic virus isolate Shenyang	0	0.005964215	0.69426165	0.88568575	0	0.005347594	0	0.008196721
Human herpesvirus 1 strain 66S	0.016393443	0	0.006081736	0.028358953	1	0	0	0
Orobanche crenata clone pOcrGgy14 Ty3 gypsy retrotransposon reverse transcriptase gene	0	0.001988072	0.88568575	0.88568575	0	0.005347594	0	0
Human herpesvirus 1 strain 83M	0.016393443	0	0.006081736	0.028358953	1	0	0	0
Triticum monococcum cultivar DV92 truncated gypsy-like retrotransposon Heidi	0	0.001988072	0.88568575	0.88568575	0	0	0	0.004098361
Human herpesvirus 1 strain 914-A3	0.016393443	0	0.006081736	0.028358953	1	0	0	0
Human betaherpesvirus 6B strain MAR	0.016393443	0	0.006081736	0.028358953	1	0	0	0
Human herpesvirus 4 strain CCH	0.016393443	0	0.006081736	0.028358953	1	0	0	0
Xenotropic murine leukemia virus envelope protein (env) gene	0.016393443	0	0.006081736	0.028358953	1	0	0	0
Mus musculus 15 days embryo male testis cDNA	0	0.009940358	0.543679327	0.88568575	0	0.005347594	0.010344828	0.004098361
Human alphaherpesvirus 1 strain 1998-6343	0.016393443	0	0.006081736	0.028358953	1	0	0	0
Secale strictum isolate ST.O5.10 retrotransposon Ty1-copia putative polyprotein gene	0	0.001988072	0.88568575	0.88568575	0	0	0	0.004098361
Human herpesvirus 1 strain E13	0.016393443	0	0.006081736	0.028358953	1	0	0	0
Adeno-associated virus - 2	0	0.001988072	0.88568575	0.88568575	0	0	0	0.004098361
Human herpesvirus 5 strain Towne	0.032786885	0	1.82E-05	0.000419856	1	0	0	0
Tobacco mosaic virus isolate Harbin-2	0	0.003976143	0.78424939	0.88568575	0	0.005347594	0	0.004098361
Candida albicans retrotransposon LTR theta	0.016393443	0.001988072	0.11431425	0.383452168	1	0	0.003448276	0
Alfalfa mosaic virus movement protein and coat protein genes	0	0.001988072	0.88568575	0.88568575	0	0	0	0.004098361
Human Herpesvirus 5 AD169-BAC isolate	0	0.001988072	0.88568575	0.88568575	0	0	0.003448276	0
Human herpesvirus 1 isolate RE	0.032786885	0	1.82E-05	0.000419856	1	0	0	0
Human herpesvirus 1 isolate HSV-1/0116209/India/2011	0.016393443	0.001988072	0.11431425	0.383452168	1	0	0	0.004098361
Aegilops tauschii DNA	0	0.001988072	0.88568575	0.88568575	0	0	0	0.004098361
Human herpesvirus 4 strain K4123-Mi	0.016393443	0	0.006081736	0.028358953	1	0	0	0
Human herpesvirus 1 strain IV-6	0.032786885	0	1.82E-05	0.000419856	1	0	0	0
Human alphaherpesvirus 1 strain HSV1-ORIGINAL-H1	0.016393443	0.015904573	0.623928825	0.88568575	1	0.005347594	0.017241379	0.016393443
UNVERIFIED: Uncultured virus clone SE-446 genomic sequence.	0	0.001988072	0.88568575	0.88568575	0	0	0	0.004098361
Epstein-Barr virus mRNA T2 of 84 kb transcription unit (transcript of viral genome US	0	0.001988072	0.88568575	0.88568575	0	0.005347594	0	0
Triticum aestivum clone A4-5 Ty3/gypsy-like retrotransposon	0	0.001988072	0.88568575	0.88568575	0	0	0	0.004098361
Mus musculus mobilized endogenous polytropic provirus clone 51 truncated gag-pol polyprotein (gag) and envelope protein (env) genes	0	0.005964215	0.69426165	0.88568575	0	0	0.006896552	0.004098361
Tobacco mosaic virus	0	0.001988072	0.88568575	0.88568575	0	0.005347594	0	0
Ovis aries sequence near jaagsiekte sheep retrovirus-like endogenous provirus enJS59A16.	0	0.001988072	0.88568575	0.88568575	0	0	0	0.004098361
Triticum aestivum cultivar CS(Hope7B) copia retrotransposon	0	0.001988072	0.88568575	0.88568575	0	0	0.003448276	0.004098361
Lycopersicon esculentum endogenous virus LycEPRV_Le2	0	0.001988072	0.88568575	0.88568575	0	0	0	0.004098361
Uncultured marine virus clone Q_D4 photosystem II protein D1 (psbA) gene	0	0.001988072	0.88568575	0.88568575	0	0	0.003448276	0
Human herpesvirus 1 strain E19	0.016393443	0	0.006081736	0.028358953	1	0	0	0
Gossypium barbadense retrotransposon copia-like GBRE-1 polyprotein gene	0	0.001988072	0.88568575	0.88568575	0	0.005347594	0	0
Human alphaherpesvirus 1 isolate NIV 1722974	0.016393443	0.001988072	0.11431425	0.383452168	1	0	0.003448276	0
Solanum lycopersicum to copia LTR rider-like mRNA	0	0.001988072	0.88568575	0.88568575	0	0	0	0.004098361
Triticum aestivum clone Tri-MS-27 retrotransposon-like sequence.	0	0.001988072	0.88568575	0.88568575	0	0	0	0.004098361
Uncultured marine virus clone C_B6 photosystem II protein D1 (psbA) gene	0.016393443	0.003976143	0.21575061	0.693412426	1	0.010695187	0	0
Human gammaherpesvirus 4 isolate HKHD54	0	0.039761431	0.084164295	0.317800697	0	0.042780749	0	0.049180328
Carnation etched ring virus isolate PD-BMT 3.61 RdRp gene	0	0.003976143	0.78424939	0.88568575	0	0.005347594	0	0.004098361
Pinus lambertiana gypsy-like retroposon DNA IFG 14-3	0.016393443	0	0.006081736	0.028358953	1	0	0	0
Shallot latent virus isolate SLV-K4-9 coat protein (CP) gene	0	0.001988072	0.88568575	0.88568575	0	0	0.003448276	0
Uncultured virus clone 25m_2 photosystem D1 protein (psbA) gene	0	0.003976143	0.78424939	0.88568575	0	0.005347594	0.003448276	0
H.brachyanterum RNA	0	0.003976143	0.78424939	0.88568575	0	0	0	0.008196721
Mus musculus strain C57BL/6JJc1 disrupted alpha-chimerin (chn1) gene	0	0.001988072	0.88568575	0.88568575	0	0	0	0.004098361
Medicago sativa alphapartitivirus 1 isolate LN14 RNA-dependent RNA polymerase gene	0	0.001988072	0.88568575	0.88568575	0	0	0.003448276	0
Human herpesvirus 1 strain KOS	0.016393443	0	0.006081736	0.028358953	1	0	0	0
Human betaherpesvirus 6A strain GTEX-1314G_icihhv6b	0.016393443	0	0.006081736	0.028358953	1	0	0	0
Human rhinovirus 81 isolate F07	0	0.001988072	0.88568575	0.88568575	0	0	0.003448276	0
Zea mays line LH82 transposon Ins2	0	0.001988072	0.88568575	0.88568575	0	0	0.003448276	0.004098361
UNVERIFIED: Uncultured virus clone SE-764 genomic sequence.	0	0.003976143	0.78424939	0.88568575	0	0	0	0.008196721
Triticum aestivum clone Tri-MS-22 retrotransposon-like sequence.	0	0.001988072	0.88568575	0.88568575	0	0	0.003448276	0.004098361
Arabidopsis thaliana At4g39800 gene for inositol-3-phosphate synthase	0	0.001988072	0.88568575	0.88568575	0	0	0.003448276	0
Murine leukemia virus isolate C58v2-MCF	0	0.015904573	0.376071175	0.88568575	0	0.021390374	0.003448276	0.012295082
Homo sapiens human endogenous retrovirus W gene for envelope protein	0	0.001988072	0.88568575	0.88568575	0	0	0	0.004098361
Human papillomavirus type 60	0	0.001988072	0.88568575	0.88568575	0	0	0	0.004098361
Triticum turgidum voucher N7080 retrotransposons RLGa_Sabrina and RLC_Alixa	0	0.001988072	0.88568575	0.88568575	0	0	0.003448276	0.004098361
Alfalfa mosaic virus isolate AMV-Gyn segment RNA2	0	0.003976143	0.78424939	0.88568575	0	0.005347594	0	0.004098361
Tobacco mosaic virus cp gene for capsid protein	0	0.001988072	0.88568575	0.88568575	0	0.005347594	0	0
Soybean mild mottle pararetrovirus	0	0.001988072	0.88568575	0.88568575	0	0.005347594	0	0
Human rhinovirus A strain HRV-A15_p1054_sR221_2008 polyprotein gene	0	0.001988072	0.88568575	0.88568575	0	0	0	0.004098361
Human betaherpesvirus 7	0.06557377	0.003976143	0.00010885	0.002350474	1	0	0	0.008196721
Triticum aestivum retrotransposon barbara and retrotransposon claudia	0	0.001988072	0.88568575	0.88568575	0	0	0.003448276	0.004098361
Klebsiella virus 0507KN21 DNA	0	0.001988072	0.88568575	0.88568575	0	0	0.003448276	0
Hordeum vulgare clone HmaLTR-INS Sukkula retrotransposon long terminal repeat	0	0.001988072	0.88568575	0.88568575	0	0	0	0.004098361
Human herpesvirus 1 strain 20-14-2	0.032786885	0.001988072	0.006691081	0.028540351	1	0	0.003448276	0
Human alphaherpesvirus 1 strain 2009-29406	0.032786885	0	1.82E-05	0.000419856	1	0	0	0
Human alphaherpesvirus 1 strain 2011-3153	0.016393443	0.001988072	0.11431425	0.383452168	1	0	0.003448276	0
Human papillomavirus type 129	0	0.011928429	0.480941911	0.88568575	0	0.005347594	0.006896552	0.012295082
Mus musculus clone MC57.23 LCMV-GP/IAP-LTR fusion protein gene	0	0.001988072	0.88568575	0.88568575	0	0	0.003448276	0
Human herpesvirus 1 isolate 2158_2007 genome assembly	0.032786885	0.001988072	0.006691081	0.028540351	1	0	0.003448276	0
Alfalfa mosaic virus isolate T.r-1-06 126 kDa protein (P1) gene	0	0.001988072	0.88568575	0.88568575	0	0.005347594	0	0
Marine virus AG-345-E08 Ga0172269_12 genomic sequence.	0	0.001988072	0.88568575	0.88568575	0	0	0.003448276	0
Mus musculus endogenous retroviral sequence MuERV-L gag	0	0.001988072	0.88568575	0.88568575	0	0.005347594	0	0
Human herpesvirus 1 strain KOSc(AC1-4) truncated glycoprotein C (UL44) gene	0.032786885	0.013916501	0.208492195	0.67956654	1	0	0.017241379	0.008196721
Alfalfa mosaic virus isolate FER1 RNA-dependent RNA polymerase gene	0	0.001988072	0.88568575	0.88568575	0	0	0	0.004098361
Tobacco mosaic virus isolate Xch-Wh nonfunctional Replicase	0	0.003976143	0.78424939	0.88568575	0	0.005347594	0	0.004098361
Human alphaherpesvirus 1 strain HSV1-ORIGINAL-G9	0.06557377	0.011928429	0.006156068	0.028358953	1	0.005347594	0.010344828	0.016393443
Uncultured virus clone 25m_18 photosystem D1 protein (psbA) gene	0	0.007952286	0.614449499	0.88568575	0	0.010695187	0.006896552	0
Synthetic adenovirus transformed human retina cell line	0.049180328	0.007952286	0.012845192	0.05412212	1	0.005347594	0.006896552	0.004098361
Picea abies clone Pa13d10ali6a4 Gypsy-like Alisei family retrotransposon pol-like protein gene	0.016393443	0	0.006081736	0.028358953	1	0	0	0
PreXMRV-1/PreXMRV-2 recombinant clone D-d2 gag-pro-pol polyprotein gene	0.016393443	0	0.006081736	0.028358953	1	0	0	0
Human alphaherpesvirus 1 strain 2018-5969	0.016393443	0	0.006081736	0.028358953	1	0	0	0
Human alphaherpesvirus 1 strain 2011-1026	0.032786885	0	1.82E-05	0.000419856	1	0	0	0
Human betaherpesvirus 6B strain HGDP00092	0.016393443	0	0.006081736	0.028358953	1	0	0	0
Human herpesvirus 1 strain CJ394	0.032786885	0	1.82E-05	0.000419856	1	0	0	0
Murine leukemia virus isolate CAST-X	0.016393443	0	0.006081736	0.028358953	1	0	0	0
Homo sapiens clone L9 HERV-K-T47-like long terminal repeat sequence.	0	0.001988072	0.88568575	0.88568575	0	0.005347594	0	0
Human herpesvirus 6 strain NY-200	0.016393443	0	0.006081736	0.028358953	1	0	0	0
Human betaherpesvirus 6B strain GTEX-13FLV_icihhv6b	0.016393443	0	0.006081736	0.028358953	1	0	0	0
Human alphaherpesvirus 1 strain HSV-hepatitis7	0.032786885	0	1.82E-05	0.000419856	1	0	0	0
Human herpesvirus 1 strain E10	0.016393443	0	0.006081736	0.028358953	1	0	0	0
Human gammaherpesvirus 4 isolate HKHD140	0.016393443	0	0.006081736	0.028358953	1	0	0	0
Uncultured marine virus clone N401P_80 photosystem II protein D1-like (psbA) gene	0	0.007952286	0.614449499	0.88568575	0	0.005347594	0.003448276	0.008196721
Human herpesvirus 1 isolate 369_2007 genome assembly	0.016393443	0.005964215	0.30573835	0.88568575	1	0	0.003448276	0.008196721
Uncultured marine virus clone N414P_27 photosystem II protein D1-like (psbA) gene	0	0.001988072	0.88568575	0.88568575	0	0	0.003448276	0
Olea europaea isolate 94652_B retrotransposon gypsy-type	0	0.003976143	0.78424939	0.88568575	0	0.005347594	0	0.004098361
Human gammaherpesvirus 4 isolate HKHD49	0.016393443	0	0.006081736	0.028358953	1	0	0	0
Human gammaherpesvirus 4 UPN136_PBMC DNA	0.016393443	0	0.006081736	0.028358953	1	0	0	0
Alfalfa mosaic virus RNA 3 encoding viral coat protein	0	0.001988072	0.88568575	0.88568575	0	0.005347594	0	0
Fritillaria camtschatcensis clone sr31 retrotransposon TfcII	0	0.001988072	0.88568575	0.88568575	0	0	0.003448276	0
Uncultured marine virus clone G_B11 photosystem II protein D1 (psbA) gene	0	0.001988072	0.88568575	0.88568575	0	0	0.003448276	0
Hordeum vulgare subsp. vulgare isolate GAGc28 retrotransposon BARE-1 gag mRNA	0	0.001988072	0.88568575	0.88568575	0	0	0	0.004098361
9Human papillomavirus type 10	0	0.001988072	0.88568575	0.88568575	0	0	0	0.004098361
Human alphaherpesvirus 1 strain 2007-12932	0.016393443	0	0.006081736	0.028358953	1	0	0	0
