# Supplementary material for: Microbial gene expression analysis of healthy and cancerous esophagus uncovers bacterial biomarkers of clinical outcomes
Source: ISME Commun. 2023 Dec 5;3:128. doi: 10.1038/s43705-023-00338-1 (PMC10696091; doi:10.1038/s43705-023-00338-1)
Supplement: Supplementary file 9 — Supplementary table S8 [file 43705_2023_338_MOESM9_ESM.csv]

Unnamed: 0	microbial_protein_name	ESCA_freq	ESO_freq	freq_score	freq_score_log	freq_diff	prot_name
13005	WP_205860319.1	0.341935484	0.871967655	0.716858264	-0.480240194	-0.530032171	MULTISPECIES:hypotheticalprotein,partial[Bacteria]>NCE88504.1actin,cytoplasmic2[Pseudomonassp.Q1]
12734	WP_185964076.1	0.303225806	0.805929919	0.721636976	-0.470654831	-0.502704113	MULTISPECIES:NADH-quinoneoxidoreductasesubunitH,partial[Bacteria]>MBF6202325.1NADH-quinoneoxidoreductasesubunitH[Nocardiacyriacigeorgica]
9561	WP_073668305.1	0.109677419	0.595687332	0.695422842	-0.52403764	-0.486009912	MULTISPECIES:ferritin[Bacteria]>NP_002023.2ferritinheavychain[Homosapiens]>XP_001140124.2ferritinheavychain[Pantroglodytes]>XP_004051373.1ferritinheavychain[Gorillagorillagorilla]>XP_016776532.1ferritinheavychain[Pantroglodytes]>XP_030872064.1ferritinheavychain[Gorillagorillagorilla]>XP_034508178.1ferritinheavychain[Ailuropodamelanoleuca]>P02794.2RecName:Full=Ferritinheavychain;Short=FerritinHsub…
14893	WP_218109446.1	0.270967742	0.742587601	0.729356585	-0.455303769	-0.471619859	MULTISPECIES:hypotheticalprotein,partial[Bacteria]>KAA0850708.1actin,cytoplasmic2,partial[Enterobacterhormaechei]>KAA0855883.1actin,cytoplasmic2,partial[Enterobacterhormaechei]>KAA0859890.1actin,cytoplasmic2,partial[Enterobacterhormaechei]>RAM39577.1actin,cytoplasmic2,partial[Enterobacterhormaechei]
10048	WP_087674308.1	0.503225806	0.962264151	0.766066998	-0.384457524	-0.459038344	MULTISPECIES:translationelongationfactorEF-1subunitalpha[Bacteria]>NP_001231331.1elongationfactor1-alpha1[Cricetulusgriseus]>NP_034236.2elongationfactor1-alpha1[Musmusculus]>NP_787032.1elongationfactor1-alpha1[Rattusnorvegicus]>XP_004605961.1PREDICTED:elongationfactor1-alpha1[Sorexaraneus]>XP_004660548.1elongationfactor1-alpha1[Jaculusjaculus]>XP_005341320.1elongationfactor1-alpha1[Ictidomystride…
5166	WP_011117152.1	0.161290323	0.618598383	0.717466627	-0.479016368	-0.45730806	MULTISPECIES:IS91familytransposase[Bacteria]>AAK50265.1putativetransposase[Pseudomonassp.ADP]>AGH89112.1putativetransposase[unculturedbacterium]>AOY73555.1putativetransposase[Arthrobactersp.ZXY-2]>MPT02294.1IS91-likeelementISPps1familytransposase[Pseudomonassp.]>QDL88995.1PutativetransposaseIS91family[Symplasmid]>GAO20772.1transposase[Alicycliphilussp.B1]
4692	WP_008328818.1	0.167741935	0.623989218	0.71905769	-0.475820573	-0.456247283	MULTISPECIES:IS91-likeelementISPps1familytransposase[Bacteria]>AAK11678.1putativetransposase[Herbaspirillumhuttiense]>AAK50272.1putativetransposase[Pseudomonassp.ADP]>AAS20038.1transposase[Paenarthrobacteraurescens]>AEU11036.1transposase[unculturedbacterium]>MBR3258039.1IS91-likeelementISPps1familytransposase[Eggerthellaceaebacterium]>MBS0524362.1IS91-likeelementISPps1familytransposase[Proteobact…
9806	WP_079378384.1	0.225806452	0.663072776	0.737073247	-0.440120099	-0.437266325	MULTISPECIES:IS30familytransposase,partial[Bacteria]>EXE12998.1integrasecoredomainprotein,partial[Acinetobactersp.983759]>OTL27135.1IS30familytransposase,partial[Acinetobacterpittii]>OTL71202.1IS30familytransposase,partial[Acinetobacterpittii]>OTM71483.1IS30familytransposase,partial[Acinetobacterpittii]>OTR97737.1IS30familytransposase,partial[Acinetobacterpittii]
5148	WP_011114055.1	0.012903226	0.39083558	0.728269567	-0.457455535	-0.377932354	MULTISPECIES:zincin-likemetallopeptidasedomain-containingprotein[Bacteria]>AEV56725.1TraC[unculturedbacterium]>QDL88938.1DNAprimaseTraC[Symplasmid]>CDS81777.1DNAprimaseTraC[Burkholderiasp.TGCL-27]>CDS90608.1DNAprimaseTraC[Cupriavidussp.STW8_1]>CDS90682.1DNAprimaseTraC[Cupriavidussp.TGCL-2]>CDS90756.1DNAprimaseTraC[Cupriavidussp.TGCL-3]>CDS90852.1DNAprimaseTraC[Cupriavidussp.STW8_7]>CDS90951.1DNAp…
12479	WP_171260002.1	0.141935484	0.506738544	0.757885625	-0.399947951	-0.364803061	MULTISPECIES:ribosomalL7Ae/L30e/S12e/Gadd45familyprotein,partial[Bacteria]
8930	WP_059937720.1	0.083870968	0.432614555	0.756568446	-0.402457487	-0.348743588	MULTISPECIES:IS30familytransposase[Bacteria]>KVS15490.1transcriptionalregulator[Burkholderiamultivorans]>KVV32697.1transcriptionalregulator[Burkholderiamultivorans]>MBU9137136.1IS30familytransposase[Burkholderiamultivorans]>MBU9301233.1IS30familytransposase[Burkholderiamultivorans]>MBU9372699.1IS30familytransposase[Burkholderiamultivorans]
10515	WP_108675654.1	0.122580645	0.442048518	0.778462466	-0.361300614	-0.319467872	MULTISPECIES:IS3familytransposase[Bacteria]>AWD69993.1IS3familytransposase[Acinetobacterschindleri]>AWD70079.1IS3familytransposase[Acinetobacterschindleri]
5142	WP_011114047.1	0.019354839	0.332884097	0.764773802	-0.386894991	-0.313529258	MULTISPECIES:VirB4familytypeIVsecretion/conjugaltransferATPase[Bacteria]>AAK38005.1matingpairformationproteinTrbE[Comamonastestosteroni]>AAK50316.1TrbEprotein[Pseudomonassp.ADP]>AEV56710.1TrbE[unculturedbacterium]>MBA3902338.1VirB4familytypeIVsecretion/conjugaltransferATPase[Rhodocyclaceaebacterium]>MBP7965842.1VirB4familytypeIVsecretion/conjugaltransferATPase[Burkholderiaceaebacterium]>MBS050076…
11704	WP_143275465.1	0.406451613	0.716981132	0.819142148	-0.287814266	-0.310529519	MULTISPECIES:DUF4158domain-containingprotein,partial[Bacteria]>MBT0177963.1DUF4158domain-containingprotein[Listeriaseeligeri]>ONN82222.1hypotheticalproteinA8D62_30045,partial[Burkholderiacenocepacia]
5682	WP_015056392.1	0.103225806	0.405660377	0.784845205	-0.349519956	-0.302434571	MULTISPECIES:IS91familytransposase[Bacteria]>AGC70548.1insE[Acinetobactersp.M131]>AHJ80710.1transposaseInsE/TnpA[Raoultellaplanticola]>AIG86345.1transposase[Klebsiellapneumoniaesubsp.pneumoniaePittNDM01]>AJS09457.1InsE[Acinetobacterlactucae]>AKT73348.1InsE[Acinetobacterpittii]>AMQ45948.2IS91Transposase[Acinetobactertowneri]>AVZ84367.1IS91familytransposase[Acinetobactersp.WCHA45]>AWA46692.1IS91fam…
10706	WP_116429591.1	0.206451613	0.505390836	0.801420857	-0.319368039	-0.298939223	MULTISPECIES:DUF4158domain-containingprotein,partial[Bacteria]>REW28098.1DUF4158domain-containingprotein,partial[Mycobacteriumtuberculosis]
12876	WP_198044144.1	0.141935484	0.425876011	0.800865906	-0.320367391	-0.283940527	MULTISPECIES:ribosomalL7Ae/L30e/S12e/Gadd45familyprotein,partial[Bacteria]>MVF44003.1hypotheticalprotein[Proteusmirabilis]
5149	WP_011114056.1	0.006451613	0.283018868	0.784440228	-0.350264573	-0.276567255	MULTISPECIES:DNAtopoisomeraseIII[Bacteria]>AAK50258.1TraEprotein[Pseudomonassp.ADP]>AEV56727.1TraE[unculturedbacterium]>MBS3998786.1DNAtopoisomeraseIII[Hydrogenophagasp.]>QDL88936.1DNAtopoisomerase3[Symplasmid]>QGW60424.1TraE:DNAprocessingprotein,DNAtopoisomerase[bacterium]>CDS81779.1DNAtopoisomerase3[Burkholderiasp.TGCL-27]>CDS90610.1DNAtopoisomerase3[Cupriavidussp.STW8_1]>CDS90684.1DNAtopoisome…
11312	WP_139113547.1	0.187096774	0.452830189	0.817092585	-0.291428535	-0.265733414	MULTISPECIES:IS3familytransposase[Bacteria]>MBU5461093.1IS3familytransposase[Anaerostipessp.MSJ-23]>QKY90382.1IS3familytransposase[Acinetobactersp.NEB394]
11902	WP_148129922.1	0.341935484	0.601078167	0.83814489	-0.254728431	-0.259142683	MULTISPECIES:Tn3familytransposase,partial[Bacteria]
11411	WP_141708083.1	0.109677419	0.363881402	0.813617238	-0.297577849	-0.254203982	MULTISPECIES:IS30familytransposase,partial[Bacteria]
14919	WP_220096120.1	0.651612903	0.897574124	0.870381232	-0.200280647	-0.245961221	MULTISPECIES:hypotheticalprotein[Bacteria]
10563	WP_110883488.1	0.729032258	0.971698113	0.876925451	-0.189473892	-0.242665855	MULTISPECIES:actin[Bacteria]>NP_001014725.1actin5C,isoformD[Drosophilamelanogaster]>NP_001014726.1actin5C,isoformC[Drosophilamelanogaster]>NP_001119672.1actinrelatedprotein1[Acyrthosiphonpisum]>NP_001119727.1actin,cytoplasmicA4[Bombyxmori]>NP_001165843.1actinrelatedprotein1[Triboliumcastaneum]>NP_001165844.1actinrelatedprotein1[Triboliumcastaneum]>NP_001284915.1actin5C,isoformE[Drosophilamelanoga…
968	WP_000694765.1	0.025806452	0.26819407	0.808871825	-0.306016986	-0.242387618	MULTISPECIES:typeIVsecretorysystemconjugativeDNAtransferfamilyprotein[Bacteria]>AAK50256.1TraGprotein[Pseudomonassp.ADP]>AEV56675.1TraG[unculturedbacterium]>EBL7579648.1conjugaltransferproteinTraG[Salmonellaenterica]>MBS3998788.1typeIVsecretorysystemconjugativeDNAtransferfamilyprotein[Hydrogenophagasp.]>OQP82151.1conjugaltransferproteinTraG[Xanthomonasphaseolipv.syngoniiLMG9055]>QDL88934.1Conjuga…
5150	WP_011114057.1	0	0.238544474	0.807399347	-0.308645675	-0.238544474	MULTISPECIES:relaxase/mobilizationnucleasedomain-containingprotein[Bacteria]>AEV56730.1TraI[unculturedbacterium]>MBS3998789.1relaxase/mobilizationnucleasedomain-containingprotein[Hydrogenophagasp.]>QDL88933.1conjugaltransferrelaxaseTraI[Symplasmid]>CDS81782.1ProteinTraI[Burkholderiasp.TGCL-27]>CDS90613.1ProteinTraI[Cupriavidussp.STW8_1]>CDS90687.1ProteinTraI[Cupriavidussp.TGCL-2]>CDS90761.1Protei…
4833	WP_009241008.1	0.174193548	0.412398922	0.831346959	-0.26647739	-0.238205373	MULTISPECIES:succinatedehydrogenaseflavoproteinsubunit[Bacteria]>MBA4203260.1succinatedehydrogenaseflavoproteinsubunit[Ralstoniasp.]>EFP63439.1succinatedehydrogenase,flavoproteinsubunit[Ralstoniapickettii]>EGY63617.1succinatedehydrogenase,flavoproteinsubunit[Ralstoniasp.5_2_56FAA]>EJZ44390.1succinatedehydrogenase,flavoproteinsubunit[Ralstoniasp.5_2_56FAA]>KFL18977.1succinatedehydrogenase,flavopro…
10735	WP_117414990.1	0.103225806	0.331536388	0.82853598	-0.271363745	-0.228310582	MULTISPECIES:IS6familytransposase,partial[Bacteria]>MBB1503090.1IS6-likeelementIS6100familytransposase[Propioniciclavasp.MC1683]
1851	WP_001389365.1	0.135483871	0.357142857	0.836672326	-0.257265378	-0.221658986	MULTISPECIES:IS6-likeelementIS6100familytransposase[Bacteria]>pir|A49895|transposase-Flavobacteriumsp.insertionsequenceIS6100[Flavobacteriumsp.]>AAP06950.1transposase[Pseudomonassp.WBC-3]>AAQ18029.1transposase[Agrobacteriumtumefaciens]>AAT84088.1transposase[Pseudaminobactersp.mp-1]>ACN62081.1TnpA6100[Salmonellaentericasubsp.entericaserovarParatyphiB]>ACX94070.1transposase[Acinetobacterpittii]>AFR…
7994	WP_042962186.1	0.135483871	0.355795148	0.837504008	-0.255832	-0.220311277	MULTISPECIES:IS6familytransposase,partial[Bacteria]>KFH74964.1transposase,partial[Escherichiacoli]>OFT94508.1transposase,partial[Brevibacteriumsp.HMSC24B04]>RRY54268.1IS6-likeelementIS6100familytransposase,partial[Klebsiellapneumoniae]>RRY84524.1IS6-likeelementIS6100familytransposase,partial[Klebsiellapneumoniae]>RRZ57078.1IS6-likeelementIS6100familytransposase,partial[Klebsiellapneumoniae]
9767	WP_079280761.1	0.135483871	0.345013477	0.844217467	-0.244313415	-0.209529606	MULTISPECIES:IS6familytransposase,partial[Bacteria]>EAZ8853464.1IS6-likeelementIS6100familytransposase[Salmonellaenterica]>EBY0871840.1IS6familytransposase[Salmonellaentericasubsp.entericaserovarKentucky]>EHH8494419.1IS6-likeelementIS6100familytransposase[Escherichiacoli]>MMJ48044.1IS6familytransposase[Salmonellaentericasubsp.enterica]>EEE9987519.1IS6-likeelementIS6100familytransposase[Salmonella…
10619	WP_114118934.1	0.090322581	0.295148248	0.841851566	-0.248362213	-0.204825667	MULTISPECIES:IS6familytransposase,partial[Bacteria]>MBC4881806.1IS6-likeelementIS6100familytransposase[Klebsiellapneumoniae]>HAY1028094.1IS6-likeelementIS6100familytransposase[Escherichiacoli]>MZY19096.1IS6-likeelementIS6100familytransposase[Pseudomonasaeruginosa]>RCK56721.1IS6-likeelementIS6100familytransposase,partial[Microbacteriumsorbitolivorans]>HBN8007620.1IS6-likeelementIS6100familytranspo…
3293	WP_003049965.1	0.748387097	0.950134771	0.896546804	-0.157549194	-0.201747674	MULTISPECIES:Tn3familytransposase[Bacteria]>AAK50274.1putativetransposase[Pseudomonassp.ADP]>AAS20036.1transposase[Paenarthrobacteraurescens]>ABM42404.1transposaseTn3familyprotein[Acidovoraxsp.JS42]>AEV56805.1IS1071familytransposase[unculturedbacterium]>ARR52552.1Tn3familytransposase[RhizorhabduswittichiiDC-6]>EDY7988036.1Tn3-likeelementIS1071familytransposase[Salmonellaenterica]>KAB2897397.1Tn3-…
7413	WP_032423301.1	0.135483871	0.336927224	0.849323621	-0.23561372	-0.201443353	MULTISPECIES:IS6familytransposase,partial[Bacteria]>EBW0531923.1IS6-likeelementIS6100familytransposase[Salmonellaentericasubsp.entericaserovarHeidelberg]>EDK9778108.1IS6-likeelementIS6100familytransposase[Salmonellaentericasubsp.entericaserovarTyphimurium]>EFN7041211.1IS6-likeelementIS6100familytransposase[Escherichiacoli]>EFP7701177.1IS6-likeelementIS6100familytransposase[Shigellaflexneri]>EFQ03…
9597	WP_074196488.1	0.729032258	0.925876011	0.897790018	-0.155550039	-0.196843753	MULTISPECIES:Tn3familytransposase,partial[Bacteria]>MBB0032667.1Tn3familytransposase[Ralstoniapickettii]>MBB0043105.1Tn3familytransposase[Ralstoniapickettii]>MBX3986454.1Tn3-likeelementIS1071familytransposase[Ralstoniapickettii]>MBX4018101.1Tn3-likeelementIS1071familytransposase[Ralstoniapickettii]>NPT52989.1Tn3-likeelementIS1071familytransposase[Ralstoniasp.3N]
6473	WP_022742855.1	0.077419355	0.270889488	0.847767933	-0.238258697	-0.193470133	MULTISPECIES:IS91familytransposase[Bacteria]>AFU56912.1transposaseTnpA[Achromobacterxylosoxidans]>AIU97991.1putativetransposase-likeprotein[Salmonellaentericasubsp.enterica]>AMQ95875.1Rcr3[Salmonellaentericasubsp.entericaserovarCerro]>ECD5811676.1IS91familytransposase[Salmonellaentericasubsp.entericaserovarHaifa]>AAK02053.1putativetransposase-likeprotein[Salmonellaentericasubsp.entericaserovarTyp…
5286	WP_012112698.1	0.019354839	0.208894879	0.843212141	-0.246032455	-0.18954004	MULTISPECIES:IS1380familytransposase[Bacteria]>ABS65929.1transposaseIS4familyprotein[XanthobacterautotrophicusPy2]>AET98899.1transposaseIS4familyprotein[Paracoccussp.M-1]>ANC67897.1transposase[Xanthobacterautotrophicus]>ARR52206.1IS1380familytransposase[RhizorhabduswittichiiDC-6]>EIL2696446.1IS1380-likeelementISPme1familytransposase[Citrobacterfreundii]>KUO54600.1transposase[Sphingomonadalesbacte…
7157	WP_031027987.1	0.051612903	0.230458221	0.85465145	-0.226591924	-0.178845318	MULTISPECIES:AAAfamilyATPase[Bacteria]>MBR1038901.1AAAfamilyATPase[Bradyrhizobiumviridifuturi]>MCA3704579.1AAAfamilyATPase[Methylobacteriumsp.]>MCA3794662.1AAAfamilyATPase[Burkholderiasp.]>MBR1075910.1AAAfamilyATPase[Bradyrhizobiumviridifuturi]>MCA3800104.1AAAfamilyATPase[Burkholderiasp.]
7846	WP_039360028.1	0.051612903	0.226415094	0.857468983	-0.22184361	-0.174802191	MULTISPECIES:tRNA(N6-isopentenyladenosine(37)-C2)-methylthiotransferaseMiaB[Bacteria]>KAF1034302.1tRNA-2-methylthio-N(6)-dimethylallyladenosinesynthase[Burkholderialata]>KKL43153.1(dimethylallyl)adenosinetRNAmethylthiotransferase[BurkholderiacontaminansLMG23361]>MBA9832642.1tRNA(N6-isopentenyladenosine(37)-C2)-methylthiotransferaseMiaB[Burkholderiacontaminans]>MBA9840931.1tRNA(N6-isopentenyladeno…
12018	WP_151686086.1	0.012903226	0.187331536	0.853092161	-0.229226489	-0.174428311	MULTISPECIES:hypotheticalprotein[Bacteria]>QNX07437.1hypotheticalproteinIC796_20265[Acinetobacterseifertii]>QNX18009.1hypotheticalproteinIC793_21205[Acinetobacterseifertii]
5234	WP_011805635.1	0.051612903	0.225067385	0.858412293	-0.220257359	-0.173454482	MULTISPECIES:IS1595familytransposase[Bacteria]>ABM42591.1conservedhypotheticalprotein[Acidovoraxsp.JS42]>AEV56895.1ISCsp2familytransposase[unculturedbacterium]>ABM44258.1conservedhypotheticalprotein[Acidovoraxsp.JS42]>AEV57085.1ISCsp2familytransposase[unculturedbacterium]>AEV57434.1ISCsp2familytransposase[unculturedbacterium]
7983	WP_042854949.1	0.187096774	0.358490566	0.873835125	-0.194566996	-0.171393792	MULTISPECIES:photosystemIIq(b)protein[Bacteria]>NP_054477.1photosystemIIproteinD1[Nicotianatabacum]>NP_054912.1photosystemIIproteinD1[Spinaciaoleracea]>NP_783212.1photosystemIIproteinD1[Atropabelladonna]>YP_002720093.1psbA[Jatrophacurcas]>YP_003330948.1photosystemIIproteinD1[Partheniumargentatum]>YP_004285984.1photosystemIIproteinD1[Gossypiumthurberi]>YP_004465168.1photosystemIIproteinD1[Jacobaea…
partial[Didiereamadagascariensis]>AEX65309.1photosystemIIproteinD1	partial[Opuntiadecumbens]>AEX65311.1photosystemIIproteinD1	partial[Pereskiopsisdiguetii]>AFA52043.1PsbA[Kirengeshomakoreana]>AGJ51238.1photosystemIIproteinD1[Solanumcarolinense]>AHH80682.1photosystemIIproteinD1[Gossypiumlaxum]>AHY80521.1photosystemIIproteinD1[Betavulgarissubsp.vulgaris]>AIA76942.1photosystemIIproteinD1[Capsicumannuumvar.glabriusculum]>AIG61669.1photosystemIIproteinD1[Camelliasinensisvar.dehungensis]>AIU98524.1photosystemIIproteinD1[Cynar…
partial[Flueggeasuffruticosa]>AFU95412.1PsbA	partial[Passifloraciliata]>AFU95421.1PsbA	partial[Trigoniasp.CCD-2012]>AIY26621.1D1protein[Digitariasanguinalis]>AKZ22804.1photosystemIIproteinD1[Androsaceoccidentalis]>AKZ22815.1photosystemIIproteinD1[Cicutamaculata]>AKZ22816.1photosystemIIproteinD1[Coniummaculatum]>AKZ22817.1photosystemIIproteinD1[Ziziaaurea]>ALB78363.1photosystemIIproteinD1[Heucheraparvifloravar.saurensis]>AMC31564.1photosystemIIproteinD1[Oenotherasuffrutescens]>AMC31…
N-terminaldomainprotein[BurkholderiavietnamiensisG4]>AFR43938.1DNAresolvase[unculturedbacterium]>ATZ71551.1DNA-invertase[Enterobactersp.HP19]>AUU93259.1recombinasefamilyprotein[EnterobacteriaceaebacteriumENNIH3]>AVM18123.1recombinasefamilyprotein[Salmonellaentericasubsp.enterica]>AWE41236.1recombinasefamilyprotein[Salmonellaentericasubsp.entericaserovarSenftenbergstr.361154004]>EBC9097054.1recomb…	[5]	12:i:-]>ECF0518773.1recombinasefamilyprotein[Salmonellaentericasubsp.entericaserovarThompson]>ECG4852227.1recombinasefamilyprotein[Salmonellaentericasubsp.entericaserovarCorvallis]>ECI2465058.1recombinasefamilyprotein[Salmonellaentericasubsp.entericaserovarRissen]>ECY5949161.1recombinasefamilyprotein[Salmonellaentericasubsp.entericaserovarEnteritidis]>EDR6942922.1recombinasefamilyprotein[Salmonel…	7:-:1	5]>EDX1438320.1recombinasefamilyprotein[Salmonellaentericasubsp.houtenaeserovar44:z4	z24:-]>EFO2096940.1recombinasefamilyprotein[EscherichiacoliO19]>EFO2121123.1recombinasefamilyprotein[EscherichiacoliO3]>EGT5953538.1DNAinvertase[Kluyveraascorbata]>EHD4391426.1recombinasefamilyprotein[Providenciastuartii]>EHL3792823.1recombinasefamilyprotein[Salmonellaentericasubsp.entericaserovarBraenderup]>EHM5845607.1recombinasefamilyprotein[Salmonellaentericasubsp.entericaserovar1	4	12:i:-]>EII5635249.1recombinasefamilyprotein[Vibriocholerae]>EQM69732.1DNAinvertase[PseudomonasalcaligenesOT69]>KEH07175.1DNAinvertase[Delftiatsuruhatensis]>KFB18872.1DNAinvertase[PseudomonasaeruginosaPGPR2]>KFF32302.1DNAinvertase[PseudomonasaeruginosaVRFPA01]>KJU79689.1DNAinvertase[Pseudomonasoleovorans]>KNN26911.1DNAinvertase[Salmonellaentericasubsp.entericaserovarBrandenburg]>KSW24315.1DNAinve…	7:-:-]
12:i:-]>EGB4835029.1IS4familytransposaseISAba1[Salmonellaentericasubsp.entericaserovarOhio]>EGF4927120.1IS4familytransposaseISAba1[Salmonellaentericasubsp.entericaserovarBrandenburg]>EGM3934033.1IS4familytransposaseISAba1[Salmonellaentericasubsp.entericaserovarHeidelberg]>EGX6476912.1IS4familytransposaseISAba1[Salmonellaentericasubsp.entericaserovarInfantis]>EGY5110653.1IS4familytransposaseISAba1…	4	[5]	12:i:-]>MVB72057.1IS4familytransposaseISAba1[Vibriocholerae]>RXY90497.1IS4familytransposaseISAba1[Salmonellasp.3DZ2-4SM]
ATPase[bacterium]>CDS81759.1putativeconjugaltransferproteinTrbB[Burkholderiasp.TGCL-27]>CDS90585.1putativeconjugaltransferproteinTrbB[Cupriavidussp.STW8_1]>CDS90664.1putativeconjugaltransferproteinTrbB[Cupriavidussp.TGCL-2]>CDS90738.1putativeconjugaltransferproteinTrbB[Cupriavidussp.TGCL-3]>CDS90834.1putativeconjugaltransferproteinTrbB[Cupriavidussp.STW8_7]>CDS90933.1putativeconjugaltransferprote…
partial[Bacteria]>NPT52971.1succinatedehydrogenaseiron-sulfursubunit[Ralstoniasp.3N]>OKQ59930.1succinatedehydrogenaseiron-sulfursubunit	partial[Streptococcuspneumoniae]>SCW72452.1succinatedehydrogenasesubunitB	partial[Ralstoniasp.UNCCL144]>SCW98280.1succinatedehydrogenasesubunitB	partial[Ralstoniasp.UNCCL144]
partial[Bacteria]>KLZ12310.1transposase	partial[Klebsiellapneumoniae]>KMG04594.1transposase	partial[Klebsiellapneumoniae]>HAG8023005.1IS6-likeelementIS6100familytransposase[Escherichiacoli]
partial[Bacteria]>EFX5853236.1IS6-likeelementIS6100familytransposase[Shigellasonnei]>EGF5772138.1IS6-likeelementIS6100familytransposase[Shigellasonnei]>EGU9135456.1IS6-likeelementIS6100familytransposase[Shigellaflexneri]>HAI7843286.1IS6-likeelementIS6100familytransposase[EscherichiacoliO25b:H4-ST131]
partial[Bacteria]
partial[Bacteria]>ODK89664.1hypotheticalproteinBFG28_23225	partial[Salmonellaentericasubsp.entericaserovarKentucky]
[5]	12:i:-]>ECD4469180.1DUF86domain-containingprotein[Salmonellaentericasubsp.entericaserovarKisangani]>ECI2465053.1DUF86domain-containingprotein[Salmonellaentericasubsp.entericaserovarRissen]>ECI2479421.1DUF86domain-containingprotein[Salmonellaentericasubsp.entericaserovarJohannesburg]>ECI2493319.1DUF86domain-containingprotein[Salmonellaentericasubsp.entericaserovarEnteritidis]>ECI2862094.1DUF86doma…	z24:-]>EED7483497.1DUF86domain-containingprotein[Salmonellaentericasubsp.entericaserovarLivingstone]>EEZ5781849.1DUF86domain-containingprotein[EscherichiacoliO40]>EFO2121118.1DUF86domain-containingprotein[EscherichiacoliO3]>EGL1019686.1DUF86domain-containingprotein[Salmonellaentericasubsp.entericaserovarLiverpool]>EGT5953543.1hypotheticalprotein[Kluyveraascorbata]>EHD2106612.1DUF86domain-containi…	4	[5]	12:i:-]>EIH0678364.1DUF86domain-containingprotein[EscherichiacoliO148]>EQY91787.1hypotheticalproteinG965_04708[EscherichiacoliUMEA3318-1]>ETX66420.1hypotheticalproteinP834_09549[CitrobacterfreundiiUCI31]>KLV39354.1hypotheticalproteinSK32_04156[Citrobactersp.MGH100]>MBA7878200.1DUF86domain-containingprotein[Citrobactersp.RHBSTW-00827]>MBA7940880.1DUF86domain-containingprotein[Citrobactersp.RHBSTW-…	7:-:-]
partial[Bacteria]>MBZ4288901.1DDE-typeintegrase/transposase/recombinase[Mycobacteriumtuberculosis]
partial[Bacteria]>EAA2671794.1IS6familytransposase[Salmonellaentericasubsp.enterica]>EAS8019270.1IS6familytransposase[Salmonellaenterica]>EEJ9779698.1DDE-typeintegrase/transposase/recombinase[Salmonellaentericasubsp.entericaserovarAgona]>EFL7860828.1DDE-typeintegrase/transposase/recombinase[Escherichiacoli]>EFQ0121025.1DDE-typeintegrase/transposase/recombinase[Shigellaflexneri]>EFQ0440385.1DDE-ty…
partial[Bacteria]>MZS54168.1hypotheticalprotein[Citrobacteramalonaticus]
partial[Bacteria]>KYJ18113.1hypotheticalproteinAIZ06_24000	partial[Salmonellaentericasubsp.entericaserovarTyphimurium]>MCB7056333.1hypotheticalprotein[Streptococcusgordonii]
FlpRecombinase-HollidayJunctionComplexI	partial[Bacteria]>EDT79923.1chainA	FlpRecombinase-HollidayJunctionComplexI	partial[ClostridiumbotulinumNCTC2916]>MZS98789.1hypotheticalprotein[Blautiawexlerae]>OPO46240.1hypotheticalproteinBSU60_24025	partial[Salmonellaentericasubsp.entericaserovarEnteritidis]
partial[Bacteria]>MCB5408382.1hypotheticalprotein[Erysipelatoclostridiumramosum]>ODK05291.1hypotheticalproteinBFG10_22695	partial[Salmonellaentericasubsp.entericaserovarKentucky]
partial[Bacteria]>KAA0855667.130SribosomalproteinS7	partial[Enterobacterhormaechei]>MBB6682387.130SribosomalproteinS7[Aequorivitasp.609]
partial[Bacteria]>MCD0569384.1hypotheticalprotein[Staphylococcusaureus]>KAB2478936.1hypotheticalproteinF8159_15095	partial[Bacilluscereus]>KAB2496654.1hypotheticalproteinF8158_18290	partial[Bacilluscereus]>KAB2502055.1hypotheticalproteinF8156_20055	partial[Bacilluscereus]>MCD0889976.1hypotheticalprotein[Staphylococcusaureus]
partial[Bacteria]>MCC3694158.1hypotheticalprotein[Staphylococcusepidermidis]
partial[Bacteria]
partial[Bacteria]>NAA21529.1hypotheticalprotein[Enterococcusdurans]>ODK47317.1hypotheticalproteinBFG19_22690	partial[Salmonellaentericasubsp.entericaserovarKentucky]>OPW31064.1hypotheticalproteinBSW74_24040	partial[Salmonellaentericasubsp.entericaserovarEnteritidis]
DeoRfamily[BurkholderiacenocepaciaKC-01]>ABB09596.1transcriptionalregulator	DeoRfamily[Burkholderialata]>AIO49335.1deoR-likehelix-turn-helixdomainprotein[Burkholderiacepacia]>AKM43340.1DeoRfaimlytranscriptionalregulator[Burkholderiacontaminans]>ALV56525.1DeoRfaimlytranscriptionalregulator[Burkholderiacenocepacia]
partial[Bacteria]
partial[Bacteria]>NAD73124.1hypotheticalprotein[Enterococcushirae]
partial[Bacteria]>MQI61844.1hypotheticalprotein[Escherichiacoli]
partial[Bacteria]>EAW1141687.1IS6familytransposase[Salmonellaenterica]>ECI3084102.1IS6familytransposase[Salmonellaentericasubsp.entericaserovarTyphimurium]>EEK0817509.1IS6familytransposase[Salmonellaentericasubsp.entericaserovarDublin]>EFW1934908.1IS6familytransposase[Shigellaflexneri]>EFF3675576.1IS6familytransposase[Escherichiacoli]
partial[Lacticaseibacillusrhamnosus]>DAR98625.1TPA:MAGTPA:tailassemblychaperoneprotein[Caudoviralessp.]
[5]	12:i:-]>ECD4469179.1cupindomain-containingprotein[Salmonellaentericasubsp.entericaserovarKisangani]>ECI2465054.1cupindomain-containingprotein[Salmonellaentericasubsp.entericaserovarRissen]>ECI2479420.1cupindomain-containingprotein[Salmonellaentericasubsp.entericaserovarJohannesburg]>ECI2493320.1cupindomain-containingprotein[Salmonellaentericasubsp.entericaserovarEnteritidis]>ECI2862093.1cupindoma…	z24:-]>EED7483496.1cupindomain-containingprotein[Salmonellaentericasubsp.entericaserovarLivingstone]>EEZ5781850.1cupindomain-containingprotein[EscherichiacoliO40]>EFO2121119.1cupindomain-containingprotein[EscherichiacoliO3]>EGL1019685.1cupindomain-containingprotein[Salmonellaentericasubsp.entericaserovarLiverpool]>EGT5953542.1cupin[Kluyveraascorbata]>EHD2106611.1cupindomain-containingprotein[Salm…	4	[5]	12:i:-]>EIH0678365.1cupindomain-containingprotein[EscherichiacoliO148]>EQY91788.1hypotheticalproteinG965_04709[EscherichiacoliUMEA3318-1]>ETX66421.1hypotheticalproteinP834_09550[CitrobacterfreundiiUCI31]>KLV39353.1hypotheticalproteinSK32_04155[Citrobactersp.MGH100]>MBA7969263.1cupindomain-containingprotein[Citrobactersp.RHBSTW-00671]>MBS6073140.1cupindomain-containingprotein[Actinomycesurogenital…	7:-:-]
ATP-bindingsubunit[KlebsiellapneumoniaeJM45]>AKS03178.1ClpproteaseClpC[KlebsiellapneumoniaeUHKPC33]>AUU92150.1ClpproteaseClpC[EnterobacteriaceaebacteriumENNIH3]>AUV07806.1ClpproteaseClpC[EnterobacteriaceaebacteriumENNIH2]>ECA7216843.1heatshocksurvivalAAAfamilyATPaseClpK[Salmonellaentericasubsp.entericaserovarOhio]>EJK19052.1ATPase[Klebsiellapneumoniaesubsp.pneumoniaeKPNIH19]>CDK92820.1ATP-depende…
partial[Bacteria]>MCB1757593.1IS6familytransposase[Gammaproteobacteriabacterium]>HBE0226713.1IS6familytransposase[Shigellaflexneri2a]>KMF26774.1hypotheticalproteinSM25_05416	partial[Klebsiellapneumoniae]>KMS50483.1transposaseIS6100	partial[NovosphingobiumbarchaimiiLL02]>MBM7092307.1IS6familytransposase[Streptomycessp.S12]
typeI[StreptococcusinfantisSK970]>MBS7055496.1typeIglyceraldehyde-3-phosphatedehydrogenase[Streptococcussalivarius]>QWL83819.1hypotheticalproteinSKZB199_2025[Streptococcussp.ZB199]>ABV11012.1glyceraldehyde-3-phosphatedehydrogenase	typeI[Streptococcusgordoniistr.Challissubstr.CH1]>AEH56296.1glyceraldehyde-3-phosphatedehydrogenase	typeI[StreptococcusparasanguinisATCC15912]
c-di-GMP-specificphosphodiesteraseclassI(oritsenzymaticallyinactivevariant)[Delftialacustris]>VTS17120.1Bacteriophytochromecph2[Streptococcusdysgalactiaesubsp.equisimilis]>GJK88630.1hypotheticalproteinTUM17567_49250[Citrobacteramalonaticus]>HBQ3847257.1DUF3330domain-containingprotein[Salmonellaentericasubsp.entericaserovarSenftenberg]
partial[Bacteria]>PCL27637.1hypotheticalproteinCPZ20_15470	partial[Lacticaseibacillusrhamnosus]>RRB80797.1headdecorationprotein	partial[Escherichiacoli]
partial[Bacteria]>RRC35834.1hypotheticalproteinEIA11_24710	partial[Escherichiacoli]
partial[Bacteria]
partial[Bacteria]>EFI8764137.1transposase[Escherichiacoli]>EFZ2556744.1transposase[Shigellaflexneri]>EIR7785798.1transposase[Salmonellaentericasubsp.entericaserovarStanleyville]>ESO18814.1transposase	partial[Salmonellaentericasubsp.entericaserovarAgonastr.40009518]>EID6971948.1transposase[Escherichiacoli]
partial[Bacteria]
[5]	12:i:-]>EFK17234.1transposase	IS4family[EscherichiacoliMS116-1]>EFK23218.1transposase	IS4family[EscherichiacoliMS21-1]>EIQ35443.1transposaseDDEdomainprotein[Shigellaboydii965-58]>ELF14709.1transposaseinsGforinsertionsequenceelementIS4[EscherichiacoliKTE143]>ELF47922.1transposaseinsGforinsertionsequenceelementIS4[EscherichiacoliKTE6]>EMW99007.1transposaseDDEdomainprotein[Escherichiacoli174750]>EOU67174.1transposaseinsGforinsertionsequenceelementIS4[EscherichiacoliKTE24]>EOU85902.1t…
partial[Bacteria]
[5]	12:i:-]>EDS7427620.1IS4-likeelementISVsa5familytransposase[Salmonellaentericasubsp.entericaserovarBraenderup]>EDU6221326.1IS4-likeelementISVsa5familytransposase[Salmonellaentericasubsp.entericaserovarHadar]>EDX2994824.1IS4-likeelementISVsa5familytransposase[Salmonellaentericasubsp.entericaserovarWorthington]>EEO0901750.1IS4-likeelementISVsa5familytransposase[Salmonellaentericasubsp.entericaserova…	IS4family	IS10[Kingellakingae]>SJL35511.1unnamedproteinproduct[GatewayexpressionvectorpAGRIKOLA-CATMA1a00190]>SJL35514.1unnamedproteinproduct[GatewayexpressionvectorpAGRIKOLA-CATMA1a01040]>SJL35517.1unnamedproteinproduct[GatewayexpressionvectorpAGRIKOLA-CATMA1a01130]>SJL35520.1unnamedproteinproduct[GatewayexpressionvectorpAGRIKOLA-CATMA1a01200]>SJL35523.1unnamedproteinproduct[GatewayexpressionvectorpAGRIKO…
4	[5]	12:i:-]>QGL43741.1IS4-likeelementISVsa5familytransposase[Salmonellasp.HNK130]>QGW60553.1tnpA[bacterium]>QQH67117.1IS4-likeelementISVsa5familytransposase[Salmonellaentericasubsp.entericaserovarMuenster]>QQJ37073.1IS4-likeelementISVsa5familytransposase[Salmonellaentericasubsp.entericaserovarKrefeld]>QUZ48432.1IS4-likeelementISVsa5familytransposase[Salmonellaentericasubsp.entericaserovarDerbystr.CFS…
IS4family[EscherichiacoliMS198-1]>EFK92368.1transposase	IS4family[EscherichiacoliMS146-1]>EFN8409859.1IS4familytransposaseIS4[EscherichiacoliO7]>EFR14487.1transposaseDDEdomainprotein[Escherichiacoli2362-75]>EHU03212.1transposaseDDEdomainprotein[EscherichiacoliDEC1A]>EHU15004.1transposaseDDEdomainprotein[EscherichiacoliDEC1B]>EHU36941.1transposaseDDEdomainprotein[EscherichiacoliDEC2C]>EHU37377.1transposaseDDEdomainprotein[EscherichiacoliDEC2D]>EHU52224…	IS4family[Escherichiacoli907713]>ESD26154.1transposase	IS4family[Escherichiacoli907715]>ESD50450.1transposase	IS4family[Escherichiacoli908522]>ESD52507.1transposase	IS4family[Escherichiacoli908521]>ESP09578.1transposaseinsGforinsertionsequenceelementIS4[EscherichiacoliHVH36(4-5675286)]>ESP27951.1transposaseinsGforinsertionsequenceelementIS4[EscherichiacoliHVH178(4-3189163)]>ETX76872.1transposaseinsGforinsertionsequenceelementIS4[EscherichiacoliBIDMC43b]>ETX82022.1transposaseinsGforinsertionsequenceelementIS4[EscherichiacoliBIDMC43a]>ETX96583.1transposaseinsG…	IS4family[Escherichiacoli97.0264]>MQP50236.1IS4-likeelementIS4familytransposase[EscherichiacoliOP50]>OSL21884.1transposaseInsGforinsertionsequenceelementIS4[EscherichiacoliH617]>QEI89659.1IS4-likeelementIS4familytransposase[EscherichiacoliO16:H48]>QGL43407.1IS4-likeelementIS4familytransposase[Salmonellasp.HNK130]>QNG35088.1IS4putativetransposase[EscherichiacoliBL21]>RTD53242.1IS4-likeelementIS4fa…
subfamilyIA	variant1[BurkholderiacenocepaciaHI2424]>AIO48274.1HADhydrolase	IA	variant1familyprotein[Burkholderiacepacia]>ALV57444.1HADfamilyhydrolase[Burkholderiacenocepacia]>AMU07532.1HADfamilyhydrolase[Burkholderiacenocepacia]>AMU15478.1HADfamilyhydrolase[Burkholderiacenocepacia]
partial[Bacteria]>EGT4806832.1IS4familytransposase[Cronobactersakazakii]>MBJ9840450.1IS4-likeelementISVsa5familytransposase[Citrobacterfreundii]>MBT1859770.1IS4-likeelementISVsa5familytransposase[Enterobacterhormaecheisubsp.xiangfangensis]>MCC1527937.1IS4-likeelementISVsa5familytransposase[Salmonellaentericasubsp.entericaserovarIndiana]>HAS65802.1IS4familytransposase[Shigellasp.]>HAU6419879.1tran…
putative[ShigellaflexneriShi06HN006]>AJR16907.1putativeIS10transposase[Salmonellaentericasubsp.entericaserovar4	5:i:-]>AKH48653.1putativeIS10transposase[unculturedmarinevirus]>ASF62935.1IS4familytransposase[Salmonellaentericasubsp.entericaserovarTyphimuriumvar.monophasic4	5	12:i:-]>EAB9436377.1IS4-likeelementISVsa5familytransposase[Salmonellaentericasubsp.entericaserovarTyphimuriumstr.UK-1]>EBB7767895.1IS4-likeelementISVsa5familytransposase[Salmonellaentericasubsp.entericaserovarMontevideo]>EBC9894814.1IS4-likeelementISVsa5familytransposase[Salmonellaentericasubsp.entericaserovarAgona]>EBF6366832.1IS4-likeelementISVsa5familytransposase[Salmonellaentericasubsp.enteri…	z23:-]>EBW4865297.1IS4-likeelementISVsa5familytransposase[Salmonellaentericasubsp.entericaserovarOranienburg]>EBX0106544.1IS4-likeelementISVsa5familytransposase[Salmonellaentericasubsp.entericaserovarStanley]>EBX3115663.1IS4-likeelementISVsa5familytransposase[Salmonellaentericasubsp.entericaserovarMikawasima]>EBZ5862304.1IS4-likeelementISVsa5familytransposase[Salmonellaentericasubsp.entericaserov…	[5]	12:i]>EDQ7176781.1IS4-likeelementISVsa5familytransposase[Salmonellaentericasubsp.entericaserovarIndiana]>EDR3679626.1IS4-likeelementISVsa5familytransposase[Salmonellaentericasubsp.entericaserovarJaviana]>EDU0544541.1IS4-likeelementISVsa5familytransposase[Salmonellaentericasubsp.entericaserovarLagos]>EDU7375701.1IS4-likeelementISVsa5familytransposase[Salmonellaentericasubsp.entericaserovar4	12:b:-]>EDV0707297.1IS4-likeelementISVsa5familytransposase[Salmonellaentericasubsp.entericaserovarHeidelbergstr.CFSAN003486]>EDV4146433.1IS4-likeelementISVsa5familytransposase[Salmonellaentericasubsp.entericaserovarOrion]>EDX2340871.1IS4-likeelementISVsa5familytransposase[Salmonellaentericasubsp.entericaserovarGuinea]>EEF0923222.1IS4-likeelementISVsa5familytransposase[Salmonellaentericasubsp.sala…	[5]	12:i:-]>EFW57782.1hypotheticalproteinSGF_04909[ShigellaflexneriCDC796-83]>EGO0901312.1IS4-likeelementISVsa5familytransposase[Salmonellaentericasubsp.entericaserovar4	5	12:i:-]>EGX23733.1transposaseDDEdomainprotein[EscherichiacoliTX1999]>EHK5912304.1IS4-likeelementISVsa5familytransposase[Salmonellaentericasubsp.entericaserovarAlachua]>EHW02594.1transposaseDDEdomainprotein[EscherichiacoliDEC8A]>EHW17270.1transposaseDDEdomainprotein[EscherichiacoliDEC8C]>EHX96431.1transposaseDDEdomainprotein[EscherichiacoliDEC14C]>EIQ58732.1transposaseDDEdomainprotein[Escherichiac…	IS4family	IS10[Kingellakingae]>BAF01336.1hypotheticalprotein[Arabidopsisthaliana]>BAT24422.1transposase[Klebsiellasp.370]>DAI67902.1TPA:MAGTPA:putativetransposase[Myoviridaesp.]>HAD6643362.1IS4-likeelementISVsa5familytransposase[Salmonellaentericasubsp.entericaserovarTyphimuriumstr.SL1344]>HAE1096931.1IS4-likeelementISVsa5familytransposase[Salmonellaentericasubsp.entericaserovarEnteritidisstr.P125109]>HAL7…
partial[Bacteria]
Nterminaldomainprotein[Pseudomonasaeruginosa]>NPY63378.1recombinasefamilyprotein[Pseudomonasaeruginosa]
partial[Bacteria]
partial[Bacteria]>HAJ6597448.1IS6familytransposase[Escherichiacoli]>MBO2818139.1IS6familytransposase[Klebsiellapneumoniae]>MCF5961059.1transposase[Xanthomonasperforans]>ODA49687.1transposase	partial[Acinetobacterbaumannii]>TPW91379.1IS6familytransposase	partial[Mycolicibacteriumfortuitum]
partial[Bacteria]>RAE58848.1hypotheticalproteinDN473_29760	partial[Burkholderiamultivorans]>RUN78910.1hypotheticalproteinEJ714_25265	partial[Pandoraeaapista]>RUN80650.1hypotheticalproteinEJ714_22615	partial[Pandoraeaapista]
partial[Bacteria]
7-bisphosphate7-phosphatase[Bacteria]>KKL43146.1D	D-heptose1	7-bisphosphatephosphatase[BurkholderiacontaminansLMG23361]>MBA9832633.1D-glycero-beta-D-manno-heptose1	7-bisphosphate7-phosphatase[Burkholderiacontaminans]>MBA9840922.1D-glycero-beta-D-manno-heptose1	7-bisphosphate7-phosphatase[Burkholderiacontaminans]>MBA9866345.1D-glycero-beta-D-manno-heptose1	7-bisphosphate7-phosphatase[Burkholderiacontaminans]>MBA9908960.1D-glycero-beta-D-manno-heptose1	7-bisphosphate7-phosphatase[Burkholderiacontaminans]
partial[Bacteria]>EFV1630382.1IS6familytransposase[Shigellasonnei]>EJU09123.1Polpolyprotein	partial[Sphingomonassp.LH128]>EFX8320491.1IS6familytransposase[Shigellasonnei]>EJU09140.1Polpolyprotein	partial[Sphingomonassp.LH128]>EJU09331.1Polpolyprotein	partial[Sphingomonassp.LH128]
TrwC/TraIfamily[Sphingobiumchlorophenolicum]>PVE50114.1conjugativerelaxase[Sphingomonassp.TPD3009]
30SribosomalproteinS4[AcinetobacterbaumanniiAB0057]>6V3A_dChaind	30SribosomalproteinS4[AcinetobacterbaumanniiAB0057]>6V3B_dChaind	30SribosomalproteinS4[AcinetobacterbaumanniiAB0057]>6V3E_dChaind	30SribosomalproteinS4[AcinetobacterbaumanniiAB0057]>6YPU_eChaine	30SribosomalproteinS4[AcinetobacterbaumanniiATCC19606=CIP70.34=JCM6841]>6YT9_eChaine	30SribosomalproteinS4[Acinetobacterbaumannii]>7M4U_dChaind	30SribosomalproteinS4[AcinetobacterbaumanniiAB0057]>7M4W_dChaind	30SribosomalproteinS4[AcinetobacterbaumanniiAB0057]>7M4Y_dChaind	30SribosomalproteinS4[AcinetobacterbaumanniiAB0057]>7M4Z_dChaind	30SribosomalproteinS4[AcinetobacterbaumanniiAB0057]>7RYF_dChaind	30SribosomalproteinS4[AcinetobacterbaumanniiAB0057]>7RYG_dChaind	30SribosomalproteinS4[AcinetobacterbaumanniiAB0057]>7RYH_dChaind	30SribosomalproteinS4[AcinetobacterbaumanniiAB0057]>ADX93886.130SribosomalproteinS4[AcinetobacterbaumanniiTCDC-AB0715]>AHX29364.130SribosomalproteinS4[AcinetobacterbaumanniiAC12]>AHX65695.130SribosomalproteinS4[AcinetobacterbaumanniiAC30]>AMO39620.130SribosomalproteinS4[Acinetobactersp.DUT-2]>EJP49808.1ribosomalproteinS4[AcinetobacterbaumanniiNaval-18]>EMT94326.130SribosomalproteinS4[Acinetobacte…
partial[Bacteria]>MCE6004247.1transposase[Acinetobacterjunii]>MRT95081.1transposase[Ancylomarinasp.16SWWS1-10-2]
partial[Bacteria]
partial[Bacteria]
partial[Bacteria]
N-terminalSAM-likedomainprotein[Exiguobacteriumsp.S17]>KIU30318.1integrase[Sphingomonasmelonis]>MBM7407820.1site-specificrecombinaseXerD[Sphingomonassp.JUb134]>RQW38951.1integrase[Novosphingobiumsp.LASN5T]>RSV10448.1integrase[Sphingomonassp.ABOLF]
partial[Bacteria]>KAB2485565.1hypotheticalproteinF8157_15720	partial[Bacilluscereus]
TrxA[Escherichiacoli]>6P7E_EChainE	TrxA[Escherichiacoli]>6P7E_FChainF	TrxA[Escherichiacoli]>6P7E_GChainG	TrxA[Escherichiacoli]>6P7E_HChainH	TrxA[Escherichiacoli]>AAC40210.1Eschericiacolithioredoxin[CloningvectorpBIOTRX-BirA]>AET55767.1thioredoxin[Salmonellaentericasubsp.entericaserovarGallinarum/Pullorumstr.RKS5078]>AFG42725.1TrxA[EscherichiacoliP12b]>AGK11547.1thioredoxin[Salmonellaentericasubsp.entericaserovarTyphimuriumstr.U288]>AGS64433.1thioredoxin[Salmonellaentericasubsp.entericaserovarPullorumstr.S06004]>AGX35721.1thioredoxin1…	5	12:i:-]>ASO61484.1thiolreductasethioredoxin[Salmonellaentericasubsp.arizonaeserovar53:-:-str.SA20100345]>ATH69969.1thioredoxinTrxA[Shigellaflexneri1c]>AUZ71895.1thiolreductasethioredoxin[Citrobacterfreundiicomplexsp.CFNIH4]>AXC68000.1thiolreductasethioredoxin[Salmonellaentericasubsp.diarizonaeserovar59:z10:-]>AZT09802.1thioredoxinTrxA[Salmonellaentericasubsp.entericaserovar43:a:1	z25:-]>EBH8105297.1thiolreductasethioredoxin[Salmonellaentericasubsp.entericaserovarBraenderupstr.CFSAN001743]>EBH8115012.1thiolreductasethioredoxin[Salmonellaentericasubsp.entericaserovarNewportstr.CFSAN000897]>EBH8266840.1thiolreductasethioredoxin[Salmonellaentericasubsp.entericaserovarBareillystr.CFSAN001113]>EBH8275723.1thiolreductasethioredoxin[Salmonellaentericasubsp.entericaserovarBareilly…	z23:-]>EBH8355067.1thiolreductasethioredoxin[Salmonellaentericasubsp.diarizonaeserovar61:l	[v]	[z13]:1	5	[7]]>EBH8359205.1thiolreductasethioredoxin[Salmonellaentericasubsp.entericaserovarParatyphiBstr.CFSAN000537]>EBH8409975.1thiolreductasethioredoxin[Salmonellaentericasubsp.entericaserovarOrientalis]>EBH8414783.1thiolreductasethioredoxin[Salmonellaentericasubsp.diarizonaeserovar53:z10:z]>EBH8419599.1thiolreductasethioredoxin[Salmonellaentericasubsp.entericaserovarNijmegen]>EBH8438065.1thiolreductas…	z23:-]>EBH8894400.1thiolreductasethioredoxin[Salmonellaentericasubsp.entericaserovarKrefeld]>EBH8899181.1thiolreductasethioredoxin[Salmonellaentericasubsp.entericaserovar4	12:nonmotile]>EBH8903867.1thiolreductasethioredoxin[Salmonellaentericasubsp.entericaserovar6	7:b:-]>EBH8908457.1thiolreductasethioredoxin[Salmonellaentericasubsp.entericaserovarSantiago]>EBH8960033.1thiolreductasethioredoxin[Salmonellaentericasubsp.entericaserovarEnteritidisstr.CFSAN000074]>EBH9639130.1thioredoxinTrxA[Salmonellaentericasubsp.entericaserovarOkatie]>EBH9877019.1thioredoxinTrxA[Salmonellaentericasubsp.entericaserovar6	7:-1	5]>EBH9881724.1thioredoxinTrxA[Salmonellaentericasubsp.entericaserovarKisarawe]>EBH9978424.1thioredoxinTrxA[Salmonellaentericasubsp.arizonaeserovar40:z36:-]>EBI0041099.1thioredoxinTrxA[Salmonellaentericasubsp.diarizonaeserovar61:k:z35]>EBI0281687.1thioredoxinTrxA[Salmonellaentericasubsp.entericaserovarKunzendorf]>EBL4743207.1thioredoxinTrxA[Salmonellaentericasubsp.entericaserovarIdikan]>EBQ583316…	[5]	12:b:-]>ECS6774698.1thiolreductasethioredoxin[Salmonellaentericasubsp.diarizonaeserovar65:z10:e	n	x	z15]>ECS7318572.1thiolreductasethioredoxin[Salmonellaentericasubsp.entericaserovarMiamistr.CFSAN000579]>ECS7739057.1thiolreductasethioredoxin[Salmonellaentericasubsp.entericaserovarMontevideostr.FSL_R8-4673]>ECS9212476.1thiolreductasethioredoxin[Salmonellaentericasubsp.entericaserovarNewportstr.CFSAN001894]>ECS9217429.1thiolreductasethioredoxin[Salmonellaentericasubsp.entericaserovarNewportstr.CF…	10:e	h:-]>ECT8499241.1thiolreductasethioredoxin[Salmonellaentericasubsp.entericaserovarPensacola]>ECT9273990.1thiolreductasethioredoxin[Salmonellaentericasubsp.entericaserovarNewportstr.CFSAN000597]>ECT9454763.1thiolreductasethioredoxin[Salmonellaentericasubsp.entericaserovarOskarshamn]>ECT9718099.1thiolreductasethioredoxin[Salmonellaentericasubsp.diarizonaestr.CFSAN000553]>ECU0803847.1thiolreductaset…	z23:-]>ECU7660686.1thiolreductasethioredoxin[Salmonellaentericasubsp.entericaserovarBassadji]>ECU7966305.1thioredoxinTrxA[Salmonellaentericasubsp.entericaserovarTallahassee]>ECU7994112.1thiolreductasethioredoxin[Salmonellaentericasubsp.entericaserovarToucra]>ECU8518489.1thiolreductasethioredoxin[Salmonellaentericasubsp.arizonaeserovar44:z4	z23	z32:-]>ECU8750251.1thiolreductasethioredoxin[Salmonellaentericasubsp.diarizonaestr.CFSAN000558]>ECU9163634.1thiolreductasethioredoxin[Salmonellaentericasubsp.entericaserovarNewportstr.CFSAN000599]>ECU9436562.1thiolreductasethioredoxin[Salmonellaentericasubsp.entericaserovarParatyphiBstr.CFSAN000547]>ECV2707755.1thiolreductasethioredoxin[Salmonellaentericasubsp.entericaserovar4	5	12:i:-]>ECV3632610.1thiolreductasethioredoxin[Salmonellaentericasubsp.entericaserovar8	(20):i:-]>ECX6955865.1thiolreductasethioredoxin[Salmonellaentericasubsp.entericaserovarAnatumvar.15+]>ECY3515902.1thioredoxinTrxA[Salmonellaentericasubsp.entericaserovarSekondi]>ECY3941625.1thioredoxinTrxA[Salmonellaentericasubsp.entericaserovarKallo]>ECY4197239.1thioredoxinTrxA[Salmonellaentericasubsp.entericaserovarBall]>ECY4473806.1thioredoxinTrxA[Salmonellaentericasubsp.entericaserovarKastrup…	34+]>EDO5298249.1thiolreductasethioredoxin[Salmonellaentericasubsp.houtenaeserovar40:z4	z24:-]>EDO8726958.1thioredoxinTrxA[Salmonellaentericasubsp.entericaserovarBraenderupstr.CFSAN001763]>EDP2149384.1thioredoxinTrxA[Salmonellaentericasubsp.entericaserovar9	12:-:1	5]>EDP9257236.1thioredoxinTrxA[Salmonellaentericasubsp.entericaserovarNewmexico]>EDP9270746.1thioredoxinTrxA[Salmonellaentericasubsp.entericaserovarNewportstr.CFSAN000901]>EDP9504767.1thioredoxinTrxA[Salmonellaentericasubsp.entericaserovarHeidelbergstr.CFSAN003485]>EDP9821658.1thioredoxinTrxA[Salmonellaentericasubsp.entericaserovarBareillystr.CFSAN001107]>EDQ0118120.1thioredoxinTrxA[Salmonellaent…	[5]	12:i]>EDQ0845149.1thioredoxinTrxA[Salmonellaentericasubsp.entericaserovarBraenderupstr.CFSAN001755]>EDQ2787548.1thioredoxinTrxA[Salmonellaentericasubsp.entericaserovarHeidelbergstr.CFSAN003483]>EDQ2863550.1thioredoxinTrxA[Salmonellaentericasubsp.entericaserovarHeidelbergstr.CFSAN002070]>EDQ3206667.1thioredoxinTrxA[Salmonellaentericasubsp.entericaserovarSuelldorf]>EDQ3211299.1thioredoxinTrxA[Salmo…	v:z35]>EDQ8783957.1thioredoxinTrxA[Salmonellaentericasubsp.entericaserovarEnteritidisstr.CFSAN000034]>EDR0417361.1thioredoxinTrxA[Salmonellaentericasubsp.entericaserovarAnatumstr.CFSAN004000]>EDR1227123.1thioredoxinTrxA[Salmonellaentericasubsp.entericaserovarGateshead]>EDR1382057.1thioredoxinTrxA[Salmonellaentericasubsp.diarizonaeserovar61:r:z53]>EDR1409036.1thioredoxinTrxA[Salmonellaentericasubs…	12:-:-]>EDR3142295.1thioredoxinTrxA[Salmonellaentericasubsp.entericaserovarHorsham]>EDR3150120.1thioredoxinTrxA[Salmonellaentericasubsp.entericaserovarJavianastr.CFSAN000908]>EDR3487615.1thioredoxinTrxA[Salmonellaentericasubsp.entericaserovarMidway]>EDR3561472.1thioredoxinTrxA[Salmonellaentericasubsp.entericaserovarBenue]>EDR3672828.1thioredoxinTrxA[Salmonellaentericasubsp.arizonaeserovar40:z4	z24:]>EDR4455404.1thioredoxinTrxA[Salmonellaentericasubsp.arizonaeserovar13	23:gz51:-]>EDR5868225.1thioredoxinTrxA[Salmonellaentericasubsp.arizonaeserovar51:z4	z23:-]>EDR6381138.1thioredoxinTrxA[Salmonellaentericasubsp.entericaserovarEnteritidisstr.CFSAN000054]>EDR9797117.1thioredoxinTrxA[Salmonellaentericasubsp.entericaserovarZongo]>EDS0027332.1thioredoxinTrxA[Salmonellaentericasubsp.entericaserovarCarswell]>EDS1823325.1thioredoxinTrxA[Salmonellaentericasubsp.entericaserovar6	8:-:1	2]>EDS4141062.1thioredoxinTrxA[Salmonellaentericasubsp.entericaserovarMadelia]>EDS4251183.1thioredoxinTrxA[Salmonellaentericasubsp.entericaserovarHeidelbergstr.CFSAN003475]>EDS5306264.1thioredoxinTrxA[Salmonellaentericasubsp.entericaserovarHeidelbergstr.CFSAN003465]>EDS5434364.1thioredoxinTrxA[Salmonellaentericasubsp.entericaserovarBournemouth]>EDS6132375.1thioredoxinTrxA[Salmonellaentericasubsp.…	z24:-]>EDU0972115.1thioredoxinTrxA[Salmonellaentericasubsp.arizonaeserovar38:z4	z23:-]>EDU0977176.1thioredoxinTrxA[Salmonellaentericasubsp.entericaserovarAnderlecht]>EDU1195710.1thioredoxinTrxA[Salmonellaentericasubsp.entericaserovarHeidelbergstr.CFSAN000576]>EDU1962459.1thioredoxinTrxA[Salmonellaentericasubsp.arizonaeserovar53:z4	z23:-]>EDU2714711.1thioredoxinTrxA[Salmonellaentericasubsp.entericaserovarEnteritidisstr.CFSAN000044]>EDU3036579.1thioredoxinTrxA[Salmonellaentericasubsp.entericaserovarNeudorf]>EDU3077623.1thioredoxinTrxA[Salmonellaentericasubsp.entericaserovarEnteritidisstr.CFSAN000036]>EDU3464310.1thioredoxinTrxA[Salmonellaentericasubsp.entericaserovarBraenderupstr.CFSAN001753]>EDU3497102.1thioredoxinTrxA[Salm…	n	x	z15]>EDU6453069.1thioredoxinTrxA[Salmonellaentericasubsp.arizonaeserovar41:z4
subunit1[AcinetobacterbaumanniiTCDC-AB0715]>AHX29867.1cytochromeoubiquinoloxidasesubunitI[AcinetobacterbaumanniiAC12]>AHX66355.1cytochromeoubiquinoloxidasesubunitI[AcinetobacterbaumanniiAC30]>EJP50822.1cytochromeoubiquinoloxidase	subunitI[AcinetobacterbaumanniiNaval-18]>EMT90973.1cytochromeoubiquinoloxidasesubunitI[AcinetobacterbaumanniiABNIH5]>EMT97478.1cytochromeoubiquinoloxidasesubunitI[AcinetobacterbaumanniiABNIH6]>EMU08741.1cytochromeoubiquinoloxidasesubunitI[AcinetobacterbaumanniiABNIH10]>ETY68958.1cytochromeOubiquinoloxidase[AcinetobacterbaumanniiMDR_MMC4]>EYU50880.1cytochromeoubiquinoloxidase	subunitI[Acinetobacterbaumannii1457504]>KCW30452.1cytochromeoubiquinoloxidase	subunitI[Acinetobacterbaumannii6935]>KCW42715.1cytochromeoubiquinoloxidase	subunitI[Acinetobacterbaumannii1032359]>KCX52646.1cytochromeoubiquinoloxidase	subunitI[Acinetobacterbaumannii135867]>KCX90507.1cytochromeoubiquinoloxidase	subunitI[Acinetobacterbaumannii15827]>KCY92772.1cytochromeoubiquinoloxidase
prepilin[bacterium]>CDS81760.1ConjugaltransferproteinTrbC[Burkholderiasp.TGCL-27]>CDS90586.1ConjugaltransferproteinTrbC[Cupriavidussp.STW8_1]>CDS90665.1ConjugaltransferproteinTrbC[Cupriavidussp.TGCL-2]>CDS90739.1ConjugaltransferproteinTrbC[Cupriavidussp.TGCL-3]>CDS90835.1ConjugaltransferproteinTrbC[Cupriavidussp.STW8_7]>CDS90934.1ConjugaltransferproteinTrbC[Cupriavidussp.STW8_10]>CDS91003.1Conjug…
partial[Bacteria]>MBE5061616.1glutamine-hydrolyzingGMPsynthase[Megamonasfuniformis]>MBW0674443.1glutamine-hydrolyzingGMPsynthase[Escherichiacoli]
muramidase/lysozyme[bacterium]>CDS81771.1Lytictransglycosylasecatalytic[Burkholderiasp.TGCL-27]>CDS90597.1MuramidaseTrbN[Cupriavidussp.STW8_1]>CDS90676.1Lytictransglycosylasecatalytic[Cupriavidussp.TGCL-2]>CDS90750.1Lytictransglycosylasecatalytic[Cupriavidussp.TGCL-3]>CDS90846.1Lytictransglycosylasecatalytic[Cupriavidussp.STW8_7]>CDS90945.1Lytictransglycosylasecatalytic[Cupriavidussp.STW8_10]>CDS…
[5]	12:i:-]>EFA4284870.1Tn3familytransposase[EscherichiacoliO36]>EFO2072001.1Tn3familytransposase[EscherichiacoliO8]>EHY5937701.1Tn3familytransposase[Shigellasonnei]>QGL40651.1Tn3familytransposase[Salmonellasp.HNK130]>HAE99477.1Tn3familytransposase[Shigellasp.]>HAF7575511.1Tn3familytransposase[Salmonellaentericasubsp.entericaserovarMuenchen]>HAX0301771.1Tn3familytransposase[EscherichiacoliCD471]>HBD6…
signalpeptidase[bacterium]>CDS81780.1PlasmidtransferproteinTraF[Burkholderiasp.TGCL-27]>CDS90611.1PlasmidtransferproteinTraF[Cupriavidussp.STW8_1]>CDS90685.1PlasmidtransferproteinTraF[Cupriavidussp.TGCL-2]>CDS90759.1PlasmidtransferproteinTraF[Cupriavidussp.TGCL-3]>CDS90855.1PlasmidtransferproteinTraF[Cupriavidussp.STW8_7]>CDS90954.1PlasmidtransferproteinTraF[Cupriavidussp.STW8_10]>CDS91023.1Plasm…
partial[Bacteria]>MCE0707060.1hypotheticalprotein[Clostridioidesdifficile]
partial[Bacteria]>EHY31819.1translationelongationfactorTufamilyprotein	partial[SutterellaparvirubraYIT11816]>KAA0209800.1elongationfactorTu	partial[Proteobacteriabacterium]>KDD49900.1elongationfactorTuGTPbindingdomainprotein	partial[BordetellabronchisepticaOSU553]>MBB5272472.1translationelongationfactorEF-Tu-likeGTPase[Quisquiliibacteriumtranssilvanicum]>MBB5371763.1translationelongationfactorEF-Tu-likeGTPase[Janthinobacteriumsp.K2C7]>MBB5384568.1translationelongationfactorEF-Tu-likeGTPase[Janthinobacteriumsp.K2Li3]>MBB5389844.1translationelongationfactorEF-Tu-likeGTPase[Janthinobacteriumsp.K2E3]>MBB6085375.1translat…	partial[Polaromonassp.35-63-35]>OYZ17506.1elongationfactorTu	partial[Polaromonassp.16-63-31]>OYZ76754.1elongationfactorTu	partial[Polaromonassp.24-63-21]>OZA47917.1elongationfactorTu	partial[Polaromonassp.39-63-25]>PKO26126.1elongationfactorTu	partial[BetaproteobacteriabacteriumHGW-Betaproteobacteria-5]>PKO42484.1elongationfactorTu	partial[BetaproteobacteriabacteriumHGW-Betaproteobacteria-3]>PKO90832.1elongationfactorTu	partial[BetaproteobacteriabacteriumHGW-Betaproteobacteria-1]>PPC79821.1elongationfactorTu	partial[Methylotenerasp.]>PWK87551.1elongationfactorTu-likeprotein	partial[Fulvimonassoli]>PWW42622.1elongationfactorTu-likeprotein	partial[Melaminivoraalkalimesophila]>PXX37238.1elongationfactorTu-likeprotein	partial[Undibacteriumpigrum]>RDH96665.1elongationfactorTu-likeprotein	partial[Schlegelellathermodepolymerans]>RID97568.1elongationfactorTu	partial[Simplicispirahankyongi]>ROR38793.1elongationfactorTu-likeprotein	partial[Diaphorobacternitroreducens]>RQT02365.1elongationfactorTu	partial[Burkholderiacontaminans]>RTL19047.1elongationfactorTu	partial[Burkholderialesbacterium]>RTL56872.1elongationfactorTu	partial[Rhodocyclaceaebacterium]>TDR30207.1elongationfactorTu-likeprotein	partial[Hydromonasduriensis]>SDM14267.1elongationfactorTu	partial[Oryzisolibacterpropanilivorax]>SFF35328.1ElongationfactorTuGTPbindingdomain-containingprotein	partial[Acidovoraxwautersii]>SNS09809.1ElongationfactorTuGTPbindingdomain-containingprotein	partial[Noviherbaspirillumhumi]
12:i:-]>EGB4835011.1IS6-likeelementIS1006familytransposase[Salmonellaentericasubsp.entericaserovarOhio]>EGF4927085.1IS6-likeelementIS1006familytransposase[Salmonellaentericasubsp.entericaserovarBrandenburg]>EGM3934000.1IS6-likeelementIS1006familytransposase[Salmonellaentericasubsp.entericaserovarHeidelberg]>EGX6476907.1IS6-likeelementIS1006familytransposase[Salmonellaentericasubsp.entericaserovar…	4	[5]	12:i:-]>MVB71339.1IS6familytransposaseIS1006[Vibriocholerae]>OFW46291.1transposase[Acinetobactersp.GWC1_38_13]>PZK62033.1IS6familytransposaseIS1006[Staphylococcusaureus]>CAD31074.1putativetransposase[Acinetobactersp.BW3]>CAF9752115.1hypotheticalproteinAN2336V5_5567[Klebsiellaoxytoca]
3	4	5-tetrahydropyridine-2	6-dicarboxylateN-succinyltransferase[Bacteria]>PHK33705.12	3	4	5-tetrahydropyridine-2	3	4	5-tetrahydropyridine-2	6-dicarboxylateN-succinyltransferase[Spirosomasordidisoli]
partial[Bacteria]
6-dideoxygalactosetransaminase[Bacteria]>MBC5249499.1dTDP-4-amino-4	6-dideoxygalactosetransaminase[Klebsiellapneumoniae]>MBS2904204.1dTDP-4-amino-4	6-dideoxygalactosetransaminase[Klebsiellapneumoniae]>MBS2920290.1dTDP-4-amino-4	6-dideoxygalactosetransaminase[Klebsiellapneumoniae]>MBW5947918.1dTDP-4-amino-4	6-dideoxy-D-glucosetransaminase[Klebsiellapneumoniae]>MBZ1620206.1dTDP-4-amino-4	6-dideoxygalactosetransaminase[Klebsiellapneumoniae]
30SribosomalproteinS2[Acinetobacterbaumannii]>6V3A_bChainb	30SribosomalproteinS2[Acinetobacterbaumannii]>6V3B_bChainb	30SribosomalproteinS2[Acinetobacterbaumannii]>6V3E_bChainb	30SribosomalproteinS2[Acinetobacterbaumannii]>6YPU_cChainc	30SribosomalproteinS2[AcinetobacterbaumanniiATCC19606=CIP70.34=JCM6841]>6YT9_cChainc	30SribosomalproteinS2[Acinetobacterbaumannii]>7M4U_bChainb	30SribosomalproteinS2[AcinetobacterbaumanniiAB0057]>7M4W_bChainb	30SribosomalproteinS2[AcinetobacterbaumanniiAB0057]>7M4Y_bChainb	30SribosomalproteinS2[AcinetobacterbaumanniiAB0057]>7M4Z_bChainb	30SribosomalproteinS2[AcinetobacterbaumanniiAB0057]>7RYF_bChainb	30SribosomalproteinS2[AcinetobacterbaumanniiAB0057]>7RYG_bChainb	30SribosomalproteinS2[AcinetobacterbaumanniiAB0057]>7RYH_bChainb	30SribosomalproteinS2[AcinetobacterbaumanniiAB0057]>ADX93139.130SribosomalproteinS2[AcinetobacterbaumanniiTCDC-AB0715]>AHX27799.130SribosomalproteinS2[AcinetobacterbaumanniiAC12]>AHX64946.130SribosomalproteinS2[AcinetobacterbaumanniiAC30]>EJP50096.1ribosomalproteinS2[AcinetobacterbaumanniiNaval-18]>EMT93581.130SribosomalproteinS2[AcinetobacterbaumanniiABNIH5]>EMT95599.130SribosomalproteinS2[Acine…
Lactose/CellobiosespecificIIAsubunit[Caudoviralessp.]
RelB/DinJfamily[Yersiniapestis]
transposase[Acinetobactersp.HA]
XREfamily[Paraburkholderiasediminicola]>HBM4753675.1transcriptionalregulator[Escherichiacoli]
12:i:-]>EBX2096056.1conjugaltransferproteinTraG[Salmonellaentericasubsp.entericaserovarCoeln]>EBX5340018.1conjugaltransferproteinTraG[Salmonellaentericasubsp.entericaserovarDuesseldorf]>EBX8709991.1conjugaltransferproteinTraG[Salmonellaentericasubsp.entericaserovarIndiana]>EBY8390268.1conjugaltransferproteinTraG[Salmonellaentericasubsp.entericaserovarBredeney]>EBZ0697685.1conjugaltransferproteinT…	[5]	12:i:-]>ECT5248052.1conjugaltransferproteinTraG[Salmonellaentericasubsp.entericaserovarAlbany]>ECU2918356.1conjugaltransferproteinTraG[Salmonellaentericasubsp.entericaserovarMuenster]>ECX6280906.1TraMrecognitiondomain-containingprotein[Salmonellaentericasubsp.entericaserovarRubislaw]>EDF8412715.1TraMrecognitiondomain-containingprotein[Salmonellaentericasubsp.entericaserovarNewport]>EDM3770061.1co…	4	[5]	12:i:-]>HAE3384985.1TraMrecognitiondomain-containingprotein[Salmonellaentericasubsp.entericaserovarMuenchen]>HAG7086920.1typeIVsecretorysystemconjugativeDNAtransferfamilyprotein[EscherichiacoliO157]>HAN2998682.1typeIVsecretorysystemconjugativeDNAtransferfamilyprotein[EscherichiacoliO25b:H4-ST131]>HAU7071475.1typeIVsecretorysystemconjugativeDNAtransferfamilyprotein[Salmonellaentericasubsp.enterica…	v(z13):1	7]
toxincomponent	MazFfamily[Ralstoniapickettii]>EGY59532.1hypotheticalproteinHMPREF0989_04910[Ralstoniasp.5_2_56FAA]>EJZ44379.1hypotheticalproteinHMPREF0989_05048[Ralstoniasp.5_2_56FAA]
oriTrecognizingprotein[bacterium]>CDS81783.1ProteinTraJ[Burkholderiasp.TGCL-27]>CDS90614.1ProteinTraJ[Cupriavidussp.STW8_1]>CDS90688.1ProteinTraJ[Cupriavidussp.TGCL-2]>CDS90762.1ProteinTraJ[Cupriavidussp.TGCL-3]>CDS90858.1ProteinTraJ[Cupriavidussp.STW8_7]>CDS90957.1ProteinTraJ[Cupriavidussp.STW8_10]>CDS91026.1ProteinTraJ[Ralstoniasp.TGCL-16]>CDS91115.1ProteinTraJ[Cupriavidussp.TGCL-26]>CHG95372.1…
partial[Bacteria]>NGY35768.1IS481familytransposase[Campylobacterjejuni]>NHL33340.1IS481familytransposase[Campylobacterjejuni]>RKL14567.1hypotheticalproteinBFJ72_g15379	partial[Fusariumproliferatum]>NGY18856.1IS481familytransposase[Campylobactersp.CFSAN093250]>TDF22514.1IS481familytransposase	partial[Delftiatsuruhatensis]
chloroplastic-like[Lipotesvexillifer]>A3M984.1RecName:Full=30SribosomalproteinS10[AcinetobacterbaumanniiATCC17978]>B2HZM3.1RecName:Full=30SribosomalproteinS10[AcinetobacterbaumanniiACICU]>B7GW01.1RecName:Full=30SribosomalproteinS10[AcinetobacterbaumanniiAB307-0294]>B7IA40.1RecName:Full=30SribosomalproteinS10[AcinetobacterbaumanniiAB0057]>6V39_jChainj	30SribosomalproteinS10[Acinetobactersp.ANC5600]>6V3A_jChainj	30SribosomalproteinS10[Acinetobactersp.ANC5600]>6V3B_jChainj	30SribosomalproteinS10[Acinetobactersp.ANC5600]>6V3E_jChainj	30SribosomalproteinS10[Acinetobactersp.ANC5600]>6YS5_kChaink	30SribosomalproteinS10[AcinetobacterbaumanniiATCC19606=CIP70.34=JCM6841]>6YTF_kChaink	30SribosomalproteinS10[AcinetobacterbaumanniiATCC19606=CIP70.34=JCM6841]>7M4U_jChainj	30SribosomalproteinS10[AcinetobacterbaumanniiAB0057]>7M4X_jChainj	30SribosomalproteinS10[AcinetobacterbaumanniiAB0057]>7M4Y_jChainj	30SribosomalproteinS10[AcinetobacterbaumanniiAB0057]>7M4Z_jChainj	30SribosomalproteinS10[AcinetobacterbaumanniiAB0057]>7RYF_jChainj	30SribosomalproteinS10[AcinetobacterbaumanniiAB0057]>7RYG_jChainj	30SribosomalproteinS10[AcinetobacterbaumanniiAB0057]>7RYH_jChainj	30SribosomalproteinS10[AcinetobacterbaumanniiAB0057]>AHX29389.130SribosomalproteinS10[AcinetobacterbaumanniiAC12]>AHX65720.130SribosomalproteinS10[AcinetobacterbaumanniiAC30]>AMO42319.130SribosomalproteinS10[Acinetobactersp.DUT-2]>EAM8863959.130SribosomalproteinS10[Salmonellaenterica]>EJP49162.1ribosomalproteinS10[AcinetobacterbaumanniiNaval-18]>EKE24789.130SribosomalproteinS10[unculturedbacteriu…
partial[Bacteria]
Glyceraldehyde-3-phosphatedehydrogenase1[Staphylococcusaureussubsp.aureusMRSA252]>3K73_PChainP	Glyceraldehyde-3-phosphatedehydrogenase1[Staphylococcusaureussubsp.aureusMRSA252]>3K73_QChainQ	Glyceraldehyde-3-phosphatedehydrogenase1[Staphylococcusaureussubsp.aureusMRSA252]>3K73_RChainR	Glyceraldehyde-3-phosphatedehydrogenase1[Staphylococcusaureussubsp.aureusMRSA252]>3L6O_OChainO	Glyceraldehyde-3-phosphatedehydrogenase1[Staphylococcusaureussubsp.aureusMRSA252]>3L6O_PChainP	Glyceraldehyde-3-phosphatedehydrogenase1[Staphylococcusaureussubsp.aureusMRSA252]>3L6O_QChainQ	Glyceraldehyde-3-phosphatedehydrogenase1[Staphylococcusaureussubsp.aureusMRSA252]>3L6O_RChainR	Glyceraldehyde-3-phosphatedehydrogenase1[Staphylococcusaureussubsp.aureusMRSA252]>3LC2_PChainP	Glyceraldehyde-3-phosphatedehydrogenase1[Staphylococcusaureussubsp.aureusMRSA252]>3LC2_QChainQ	Glyceraldehyde-3-phosphatedehydrogenase1[Staphylococcusaureussubsp.aureusMRSA252]>3LC2_RChainR	Glyceraldehyde-3-phosphatedehydrogenase1[Staphylococcusaureussubsp.aureusMRSA252]>ATV03574.1Glyceraldehyde3-phosphatedehydrogenase1[StaphylococcusaureusO11]>EGL92742.1glyceraldehyde-3-phosphatedehydrogenase	typeI[Staphylococcusaureussubsp.aureus21318]>EGS84610.1glyceraldehyde-3-phosphatedehydrogenase	typeI[Staphylococcusaureussubsp.aureus21266]>EGS90311.1glyceraldehyde-3-phosphatedehydrogenase	typeI[Staphylococcusaureussubsp.aureus21259]>EHS13743.1glyceraldehyde-3-phosphatedehydrogenase	typeI[Staphylococcusaureussubsp.aureusIS-24]>EHS16288.1glyceraldehyde-3-phosphatedehydrogenase	typeI[Staphylococcusaureussubsp.aureusIS-99]>EHS19262.1glyceraldehyde-3-phosphatedehydrogenase	typeI[Staphylococcusaureussubsp.aureusIS-55]>EHS20257.1glyceraldehyde-3-phosphatedehydrogenase	typeI[Staphylococcusaureussubsp.aureusIS-91]>EHS71137.1glyceraldehyde-3-phosphatedehydrogenase	typeI[Staphylococcusaureussubsp.aureusIS-125]>EHS80038.1glyceraldehyde-3-phosphatedehydrogenase	typeI[Staphylococcusaureussubsp.aureusIS-189]>EID86861.1glyceraldehyde-3-phosphatedehydrogenase	typeI[Staphylococcusaureussubsp.aureusCO-23]>ENK66858.1glyceraldehyde-3-phosphatedehydrogenase1[StaphylococcusaureusM0562]>ETO53412.1glyceraldehyde-3-phosphatedehydrogenase[StaphylococcusaureusMUF256]>EUY43840.1glyceraldehyde-3-phosphatedehydrogenase1[StaphylococcusaureusM0406]>EWC67040.1glyceraldehyde-3-phosphatedehydrogenase[Staphylococcusaureussubsp.aureusST1413]>EWG58240.1glyceraldehyde-3-pho…	typeI[Staphylococcusaureussubsp.aureusCO-85]>KDP48269.1glyceraldehyde-3-phosphatedehydrogenase	typeI[Staphylococcusaureussubsp.aureusCO-86]>MBD4026945.1aldehydedehydrogenase[Staphylococcusaureus]>MBN4911641.1typeIglyceraldehyde-3-phosphatedehydrogenase[Staphylococcussp.EG-SA-13]>MBN4933252.1typeIglyceraldehyde-3-phosphatedehydrogenase[Staphylococcussp.EG-SA-6]>MRF34207.1typeIglyceraldehyde-3-phosphatedehydrogenase[Staphylococcussp.KY49P]>SUN30745.1NAD-dependentglyceraldehyde-3-phosphatedeh…
7:-:1	5]>EDU1758359.1IS6familytransposase[Salmonellaentericasubsp.entericaserovarOrough]>EDU5884090.1IS6familytransposase[Salmonellaentericasubsp.entericaserovarMinnesota]>EEL5701666.1IS6familytransposase[Salmonellaentericasubsp.entericaserovarDublin]>EEZ8953914.1IS6familytransposase[EscherichiacoliO35]>EFA8322247.1IS6familytransposase[EscherichiacoliO157]>EFN8538255.1IS6familytransposase[Escherichiaco…	4	[5]	12:i:-]>MBW6647304.1IS6familytransposase[Salmonellaentericasubsp.entericaserovarWeltevreden]>OHC46836.1transposase[RhodobacteraceaebacteriumGWE1_64_9]>PVA01708.1IS6familytransposase[Acinetobacternosocomialis]>RXY90284.1IS6familytransposase[Salmonellasp.3DZ2-4SM]>UAE60035.1IS6familytransposase[Salmonellaentericasubsp.entericaserovarUgandavar.15+]>VUL74278.1hypotheticalproteinKFBBEBIA_00977[Stenotr…	[5]	12:i:-]>HAO8065266.1IS6familytransposase[Salmonellaentericasubsp.entericaserovarRissen]>HBM0982711.1IS6familytransposase[Enterobacterkobei]>HHX91085.1IS6familytransposase[Paracoccussp.]
RplE[Mycobacteroidesabscessussubsp.abscessus]>VTQ36855.150SribosomalproteinL5[Haemophilushaemolyticus]>VTY16123.150SribosomalproteinL5[unculturedStreptococcussp.]
partial[Bacteria]>MCE1937463.1hypotheticalprotein[Enterobacterhormaechei]>MCE7766453.1hypotheticalprotein[Pseudomonasputida]
SecYsubunit[SerratiaplymuthicaAS9]
betadomainproteinregion[BurkholderiavietnamiensisG4]>AGT26811.1hypotheticalproteinN559_5237[KlebsiellapneumoniaeJM45]>AUU93253.1nucleotidyltransferase[EnterobacteriaceaebacteriumENNIH3]>AUV04450.1nucleotidyltransferase[EnterobacteriaceaebacteriumENNIH1]>AUZ73268.1nucleotidyltransferase[Citrobacterfreundiicomplexsp.CFNIH4]>AVM18117.1nucleotidyltransferase[Salmonellaentericasubsp.enterica]>AWD11660…	[5]	12:i:-]>ECD4469181.1nucleotidyltransferase[Salmonellaentericasubsp.entericaserovarKisangani]>ECI2465052.1nucleotidyltransferase[Salmonellaentericasubsp.entericaserovarRissen]>ECI2479422.1nucleotidyltransferase[Salmonellaentericasubsp.entericaserovarJohannesburg]>ECI2862095.1nucleotidyltransferase[Salmonellaentericasubsp.entericaserovarOuakam]>ECS2306329.1nucleotidyltransferase[Salmonellaentericas…	z24:-]>EED7483498.1nucleotidyltransferase[Salmonellaentericasubsp.entericaserovarLivingstone]>EEZ5781848.1nucleotidyltransferase[EscherichiacoliO40]>EFO2121117.1nucleotidyltransferase[EscherichiacoliO3]>EFO2290934.1nucleotidyltransferase[EscherichiacoliO148]>EGL1019687.1nucleotidyltransferase[Salmonellaentericasubsp.entericaserovarLiverpool]>EHD2106613.1nucleotidyltransferase[Salmonellaentericasu…	4	[5]	12:i:-]>EQY91786.1hypotheticalproteinG965_04707[EscherichiacoliUMEA3318-1]>ETX66419.1hypotheticalproteinP834_09548[CitrobacterfreundiiUCI31]>KEH07170.1DNApolymerase[Delftiatsuruhatensis]>KFF32297.1DNApolymerase[PseudomonasaeruginosaVRFPA01]>KJU79684.1DNApolymerase[Pseudomonasoleovorans]>KLV39355.1hypotheticalproteinSK32_04157[Citrobactersp.MGH100]>KSW24310.1DNApolymerase[Pseudomonassp.ADP]>MAB617…	7:-:-]
50SribosomalproteinL15[Escherichiacoli]>3JA1_LNChainLN	50SribosomalproteinL15[Escherichiacoli]>3JBU_lMechanismsofRibosomeStallingbySecMatMultipleElongationSteps[EscherichiacoliK-12]>3JBV_lMechanismsofRibosomeStallingbySecMatMultipleElongationSteps[EscherichiacoliK-12]>3JCD_LStructureofEscherichiacoliEF4inposttranslocationalribosomes(PostEF4)[EscherichiacoliK-12]>3JCE_LStructureofEscherichiacoliEF4inpretranslocationalribosomes(PreEF4)[EscherichiacoliK…	50SribosomalproteinL15[Escherichiacoli]>4V48_AJChainAJ	50SribosomalproteinL15[Escherichiacoli]>4V4H_BLChainBL	50SRIBOSOMALPROTEINL15[Escherichiacoli]>4V4H_DLChainDL	50SRIBOSOMALPROTEINL15[Escherichiacoli]>4V4Q_BLChainBL	50SribosomalproteinL15[Escherichiacoli]>4V4Q_DLChainDL	50SribosomalproteinL15[Escherichiacoli]>4V50_DLChainDL	50SribosomalproteinL15[Escherichiacoli]>4V52_BLChainBL	50SribosomalproteinL15[Escherichiacoli]>4V52_DLChainDL	50SribosomalproteinL15[Escherichiacoli]>4V53_BLChainBL	50SribosomalproteinL15[Escherichiacoli]>4V53_DLChainDL	50SribosomalproteinL15[Escherichiacoli]>4V54_BLChainBL	50SribosomalproteinL15[Escherichiacoli]>4V54_DLChainDL	50SribosomalproteinL15[Escherichiacoli]>4V55_BLChainBL	50SribosomalproteinL15[Escherichiacoli]>4V55_DLChainDL	50SribosomalproteinL15[Escherichiacoli]>4V56_BLChainBL	50SribosomalproteinL15[Escherichiacoli]>4V56_DLChainDL	50SribosomalproteinL15[Escherichiacoli]>4V57_BLChainBL	50SribosomalproteinL15[Escherichiacoli]>4V57_DLChainDL	50SribosomalproteinL15[Escherichiacoli]>4V5B_ALChainAL	50SRIBOSOMALPROTEINL15[Escherichiacoli]>4V5B_CLChainCL	50SRIBOSOMALPROTEINL15[Escherichiacoli]>4V5Y_BLChainBL	50SribosomalproteinL15[Escherichiacoli]>4V5Y_DLChainDL	50SribosomalproteinL15[Escherichiacoli]>4V64_BLChainBL	50SribosomalproteinL15[Escherichiacoli]>4V64_DLChainDL	50SribosomalproteinL15[Escherichiacoli]>4V65_BEChainBE	50SribosomalproteinL15[Escherichiacoli]>4V66_BEChainBE	50SribosomalproteinL15[Escherichiacoli]>4V6C_BLChainBL	50SribosomalproteinL15[EscherichiacoliK-12]>4V6C_DLChainDL	50SribosomalproteinL15[EscherichiacoliK-12]>4V6D_BLChainBL	50SribosomalproteinL15[EscherichiacoliK-12]>4V6D_DLChainDL	50SribosomalproteinL15[EscherichiacoliK-12]>4V6E_BLChainBL	50SribosomalproteinL15[EscherichiacoliK-12]>4V6E_DLChainDL	50SribosomalproteinL15[EscherichiacoliK-12]>4V6K_AMChainAM	50SribosomalproteinL15[EscherichiacoliK-12]>4V6L_BMChainBM	50SribosomalproteinL15[EscherichiacoliK-12]>4V6M_BLChainBL	50SribosomalproteinL15[EscherichiacoliK-12]>4V6N_ANChainAN	50SribosomalproteinL15[Escherichiacoli]>4V6O_BNChainBN	50SribosomalproteinL15[Escherichiacoli]>4V6P_BNChainBN	50SribosomalproteinL15[Escherichiacoli]>4V6Q_BNChainBN	50SribosomalproteinL15[Escherichiacoli]>4V6R_BNChainBN	50SribosomalproteinL15[Escherichiacoli]>4V6S_ANChainAN	50SribosomalproteinL15[Escherichiacoli]>4V6V_BPChainBP	50SribosomalproteinL15[Escherichiacoli]>4V6Y_BLChainBL	50SribosomalproteinL13[EscherichiacoliK-12]>4V6Z_BLChainBL	50SribosomalproteinL15[EscherichiacoliK-12]>4V70_BLChainBL	50SribosomalproteinL15[EscherichiacoliK-12]>4V71_BLChainBL	50SribosomalproteinL15[EscherichiacoliK-12]>4V72_BLChainBL	50SribosomalproteinL15[EscherichiacoliK-12]>4V73_BLChainBL
partial[Bacteria]>MCB5635063.1hypotheticalprotein[Bifidobacteriumanimalis]
alphasubunit[Staphylococcusaureussubsp.aureus21318]>EGS87946.1DNA-directedRNApolymerase	alphasubunit[Staphylococcusaureussubsp.aureus21266]>EGS88081.1DNA-directedRNApolymerase	alphasubunit[Staphylococcusaureussubsp.aureus21259]>EHS10881.1DNA-directedRNApolymerase	alphasubunit[Staphylococcusaureussubsp.aureusIS-24]>EHS12363.1DNA-directedRNApolymerase	alphasubunit[Staphylococcusaureussubsp.aureusIS-99]>EHS17102.1DNA-directedRNApolymerase	alphasubunit[Staphylococcusaureussubsp.aureusIS-55]>EHS20762.1DNA-directedRNApolymerase	alphasubunit[Staphylococcusaureussubsp.aureusIS-91]>EHS71208.1DNA-directedRNApolymerase	alphasubunit[Staphylococcusaureussubsp.aureusIS-189]>EHS77335.1DNA-directedRNApolymerase	alphasubunit[Staphylococcusaureussubsp.aureusIS-160]>EID87358.1DNA-directedRNApolymerase	alphasubunit[Staphylococcusaureussubsp.aureusCO-23]>ENK63105.1DNA-directedRNApolymerasesubunitalpha[StaphylococcusaureusM0562]>ETO54426.1DNA-directedRNApolymerasesubunitalpha[StaphylococcusaureusMUF256]>ETO55241.1DNA-directedRNApolymerasesubunitalpha[StaphylococcusaureusMUM270]>ETO58017.1DNA-directedRNApolymerasesubunitalpha[StaphylococcusaureusMUM475]>EUY48900.1DNA-directedRNApolymerasesubunital…	alphasubunit[Staphylococcusaureussubsp.aureusCO-85]>KDP56718.1DNA-directedRNApolymerase	alphasubunit[Staphylococcusaureussubsp.aureusCO-86]>MBD4028578.1DNA-directedRNApolymerasesubunitalpha[Staphylococcusaureus]>MBE5663358.1DNA-directedRNApolymerasesubunitalpha[Staphylococcussingaporensis]>MBE5666276.1DNA-directedRNApolymerasesubunitalpha[Staphylococcussingaporensis]>MBE5673190.1DNA-directedRNApolymerasesubunitalpha[Staphylococcussingaporensis]>MBE5677043.1DNA-directedRNApolymerases…
30SribosomalproteinS5[AcinetobacterbaumanniiAB0057]>6V3A_eChaine	30SribosomalproteinS5[AcinetobacterbaumanniiAB0057]>6V3B_eChaine	30SribosomalproteinS5[AcinetobacterbaumanniiAB0057]>6V3E_eChaine	30SribosomalproteinS5[AcinetobacterbaumanniiAB0057]>6YPU_fChainf	30SribosomalproteinS5[AcinetobacterbaumanniiATCC19606=CIP70.34=JCM6841]>6YT9_fChainf	30SribosomalproteinS5[Acinetobacterbaumannii]>7M4U_eChaine	30SribosomalproteinS5[AcinetobacterbaumanniiAB0057]>7M4W_eChaine	30SribosomalproteinS5[AcinetobacterbaumanniiAB0057]>7M4Y_eChaine	30SribosomalproteinS5[AcinetobacterbaumanniiAB0057]>7M4Z_eChaine	30SribosomalproteinS5[AcinetobacterbaumanniiAB0057]>7RYF_eChaine	30SribosomalproteinS5[AcinetobacterbaumanniiAB0057]>7RYG_eChaine	30SribosomalproteinS5[AcinetobacterbaumanniiAB0057]>7RYH_eChaine	30SribosomalproteinS5[AcinetobacterbaumanniiAB0057]>ADX93892.130SribosomalproteinS5[AcinetobacterbaumanniiTCDC-AB0715]>AHX29371.130SribosomalproteinS5[AcinetobacterbaumanniiAC12]>AHX65702.130SribosomalproteinS5[AcinetobacterbaumanniiAC30]>AMO39614.130SribosomalproteinS5[Acinetobactersp.DUT-2]>EJP49456.1ribosomalproteinS5[AcinetobacterbaumanniiNaval-18]>EMT94319.130SribosomalproteinS5[Acinetobacte…
[5]	12:i:-]>EEZ5887654.1ATP-bindingprotein[EscherichiacoliO146]>EEZ9778436.1ATP-bindingprotein[EscherichiacoliO25]>EFA4284868.1ATP-bindingprotein[EscherichiacoliO36]>EFO2071999.1ATP-bindingprotein[EscherichiacoliO8]>EHY5937699.1ATP-bindingprotein[Shigellasonnei]>KAE9908337.1ATP-bindingprotein[EnterobacteriaceaebacteriumTzEc051]>NCB80540.1ATP-bindingprotein[Bacillibacterium]>QGL40649.1ATP-bindingprote…
alphasubunit/40kDsubunit[Streptococcussuis05ZYH33]>ABP91257.1DNA-directedRNApolymerase	alphasubunit/40kDsubunit[Streptococcussuis98HAH33]>ADE30558.1DNA-directedRNApolymerasealphasubunit[StreptococcussuisGZ1]>ADV69208.1DNA-directedRNApolymerasesubunitalpha[StreptococcussuisJS14]>AER14298.1DNA-directedRNApolymerasesubunitalpha[StreptococcussuisSS12]
partial[Bacteria]>MBF9305157.130SribosomalproteinS11[Staphylococcusepidermidis]>MQS22963.130SribosomalproteinS11[Escherichiacoli]
partial[Bacteria]>KAB4925654.1hypotheticalproteinGAG59_26265	partial[Bacteroidesthetaiotaomicron]>KAB7380091.1hypotheticalproteinGBB51_11505	partial[Bifidobacteriumlongum]>MCB5551546.1hypotheticalprotein[Blautiasp.MSK17_66]>MCB7068242.1hypotheticalprotein[Enteroclostercitroniae]>MCC2770601.1hypotheticalprotein[Parabacteroidesdistasonis]
50SribosomalproteinL4[AcinetobacterbaumanniiAB0057]>6V3A_EChainE	50SribosomalproteinL4[AcinetobacterbaumanniiAB0057]>6V3B_EChainE	50SribosomalproteinL4[AcinetobacterbaumanniiAB0057]>6V3D_EChainE	50SribosomalproteinL4[AcinetobacterbaumanniiAB0057]>6YHS_CChainC	50SribosomalproteinL4[AcinetobacterbaumanniiATCC19606=CIP70.34=JCM6841]>6YSI_CChainC	50SribosomalproteinL4[AcinetobacterbaumanniiATCC19606=CIP70.34=JCM6841]>7M4V_EChainE	50SribosomalproteinL4[AcinetobacterbaumanniiAB0057]>7M4W_EChainE	50SribosomalproteinL4[AcinetobacterbaumanniiAB0057]>7M4Y_EChainE	50SribosomalproteinL4[AcinetobacterbaumanniiAB0057]>7M4Z_EChainE	50SribosomalproteinL4[AcinetobacterbaumanniiAB0057]>7RYF_EChainE	50SribosomalproteinL4[AcinetobacterbaumanniiAB0057]>7RYG_EChainE	50SribosomalproteinL4[AcinetobacterbaumanniiAB0057]>7RYH_EChainE	50SribosomalproteinL4[AcinetobacterbaumanniiAB0057]>ADX93908.150SribosomalproteinL4[AcinetobacterbaumanniiTCDC-AB0715]>AHX29387.150SribosomalproteinL4[AcinetobacterbaumanniiAC12]>AHX65718.150SribosomalproteinL4[AcinetobacterbaumanniiAC30]>EJP49886.150SribosomalproteinL4[AcinetobacterbaumanniiNaval-18]>EMT94303.150SribosomalproteinL4[AcinetobacterbaumanniiABNIH5]>EMT96649.150SribosomalproteinL4[Ac…
partial[Bacteria]
SCAFFOLDINGPROTEINGPB[EscherichiaphagephiX174]>1CD3_BPROCAPSIDOFBACTERIOPHAGEPHIX174[EscherichiavirusphiX174]>AFV81404.1proteinB[syntheticEnterobacteriaphagephiX174.1f]>AHX67199.1internalscaffoldingprotein[AcinetobacterbaumanniiAC30]>ASV45107.1proteinB[SyntheticEnterobacteriaphageKleenX174]>ECK9916207.1internalscaffoldingprotein[Listeriamonocytogenes]>EOR92304.1hypotheticalproteinL230_00955[Staph…
partial[Bacteria]
bacterialtype[EnterobacteriaceaebacteriumstrainFGI57]>AGN83679.150SribosomalproteinL22[Enterobactersp.R4-368]>AKR98232.150SribosomalproteinL22[KlebsiellapneumoniaeUHKPC33]>AMO46903.150SribosomalproteinL22[Enterobactersp.FY-07]>ASV57214.1LSUribosomalproteinL22p(L17e)[Lelliottiajeotgali]>AUU88006.150SribosomalproteinL22[EnterobacteriaceaebacteriumENNIH3]>AUU99846.150SribosomalproteinL22[Enterobacte…
10-methylene-tetrahydrofolatedehydrogenase/5	10-methylene-tetrahydrofolatecyclohydrolase[Acinetobactersp.SFD]
E3componentispartofthreeenzymecomplexes[syntheticEscherichiacoliC321.deltaA]>AKK52730.1dihydrolipoamidedehydrogenase[ShigellaflexneriG1663]>AMN65519.1dihydrolipoamidedehydrogenase[Shigellaflexneri4c]>AMR25288.1dihydrolipoyldehydrogenase[Shigellasp.PAMC28760]>ATH70509.1dihydrolipoyldehydrogenase[Shigellaflexneri1c]>AYD60215.1pyruvatedehydrogenaseE3component[CloningvectorpBBR1-aceEF-lpd]>EAM6752912…	E3componentispartofthreeenzymecomplexes[Escherichiacolistr.K-12substr.MDS42]>HAC39772.1dihydrolipoyldehydrogenase[Shigellasp.]>HAJ6399064.1dihydrolipoyldehydrogenase[EscherichiacoliUMEA3252-1]>HAJ6402209.1dihydrolipoyldehydrogenase[EscherichiacoliHVH101(4-6859844)]>HAJ6407619.1dihydrolipoyldehydrogenase[EscherichiacoliHVH93(4-5851025)]>HAJ6411590.1dihydrolipoyldehydrogenase[EscherichiacoliHVH54(4…
antitoxincomponent	AbrBfamily[Ralstoniapickettii]>EGY59531.1hypotheticalproteinHMPREF0989_04909[Ralstoniasp.5_2_56FAA]
F0sector	subunitC[AcinetobacterpittiiPHEA-2]>A3M139.2RecName:Full=ATPsynthasesubunitc;AltName:Full=ATPsynthaseF(0)sectorsubunitc;AltName:Full=F-typeATPasesubunitc;Short=F-ATPasesubunitc;AltName:Full=Lipid-bindingprotein[AcinetobacterbaumanniiATCC17978]>B0VBP8.1RecName:Full=ATPsynthasesubunitc;AltName:Full=ATPsynthaseF(0)sectorsubunitc;AltName:Full=F-typeATPasesubunitc;Short=F-ATPasesubunitc;AltName:Full=L…	ATPsynthasesubunitc[AcinetobacterbaumanniiATCC17978]>7P2Y_HChainH	ATPsynthasesubunitc[AcinetobacterbaumanniiATCC17978]>7P2Y_JChainJ	ATPsynthasesubunitc[AcinetobacterbaumanniiATCC17978]>7P2Y_KChainK	ATPsynthasesubunitc[AcinetobacterbaumanniiATCC17978]>7P2Y_LChainL	ATPsynthasesubunitc[AcinetobacterbaumanniiATCC17978]>7P2Y_OChainO	ATPsynthasesubunitc[AcinetobacterbaumanniiATCC17978]>7P2Y_QChainQ	ATPsynthasesubunitc[AcinetobacterbaumanniiATCC17978]>7P2Y_RChainR	ATPsynthasesubunitc[AcinetobacterbaumanniiATCC17978]>7P2Y_SChainS	ATPsynthasesubunitc[AcinetobacterbaumanniiATCC17978]>7P3N_GChainG	ATPsynthasesubunitc[AcinetobacterbaumanniiATCC17978]>7P3N_HChainH	ATPsynthasesubunitc[AcinetobacterbaumanniiATCC17978]>7P3N_JChainJ	ATPsynthasesubunitc[AcinetobacterbaumanniiATCC17978]>7P3N_KChainK	ATPsynthasesubunitc[AcinetobacterbaumanniiATCC17978]>7P3N_LChainL	ATPsynthasesubunitc[AcinetobacterbaumanniiATCC17978]>7P3N_OChainO	ATPsynthasesubunitc[AcinetobacterbaumanniiATCC17978]>7P3N_PChainP	ATPsynthasesubunitc[AcinetobacterbaumanniiATCC17978]>7P3N_QChainQ	ATPsynthasesubunitc[AcinetobacterbaumanniiATCC17978]>7P3N_RChainR	ATPsynthasesubunitc[AcinetobacterbaumanniiATCC17978]>7P3N_SChainS	ATPsynthasesubunitc[AcinetobacterbaumanniiATCC17978]>7P3W_GChainG	ATPsynthasesubunitc[AcinetobacterbaumanniiATCC17978]>7P3W_HChainH	ATPsynthasesubunitc[AcinetobacterbaumanniiATCC17978]>7P3W_JChainJ	ATPsynthasesubunitc[AcinetobacterbaumanniiATCC17978]>7P3W_KChainK	ATPsynthasesubunitc[AcinetobacterbaumanniiATCC17978]>7P3W_LChainL	ATPsynthasesubunitc[AcinetobacterbaumanniiATCC17978]>7P3W_OChainO	ATPsynthasesubunitc[AcinetobacterbaumanniiATCC17978]>7P3W_PChainP	ATPsynthasesubunitc[AcinetobacterbaumanniiATCC17978]>7P3W_QChainQ	ATPsynthasesubunitc[AcinetobacterbaumanniiATCC17978]>7P3W_RChainR	ATPsynthasesubunitc[AcinetobacterbaumanniiATCC17978]>7P3W_SChainS	ATPsynthasesubunitc[AcinetobacterbaumanniiATCC17978]>ADX90611.1F0F1-typeATPsynthasesubunitc/vacuolar-typeproton-ATPasesubunitK[AcinetobacterbaumanniiTCDC-AB0715]>AHX26997.1ATPsynthasesubunitC[AcinetobacterbaumanniiAC12]>AHX64560.1ATPsynthasesubunitC[AcinetobacterbaumanniiAC30]>AMO42125.1ATPsynthasesubunitC[Acinetobactersp.DUT-2]>EAM8864172.1ATPsynthasesubunitC[Salmonellaenterica]>ECC3298730.1ATPs…	Csubunit[AcinetobacterbaumanniiNaval-18]>EKE23248.1hypotheticalproteinACD_6C00552G0004[unculturedbacterium]>EMT83922.1F0F1-typeATPsynthasesubunitc/vacuolar-typeproton-ATPasesubunitK[AcinetobacterbaumanniiABNIH5]>EMT94158.1F0F1-typeATPsynthasesubunitc/vacuolar-typeproton-ATPasesubunitK[AcinetobacterbaumanniiABNIH6]>EMU17178.1F0F1-typeATPsynthasesubunitc/vacuolar-typeproton-ATPasesubunitK[Acinetoba…	Csubunit[Acinetobacterbaumannii1457504]>KAE9903694.1F0F1ATPsynthasesubunitC[EnterobacteriaceaebacteriumTzEc051]>KCW30648.1ATPsynthaseF0	Csubunit[Acinetobacterbaumannii6935]>KCW39905.1ATPsynthaseF0	Csubunit[Acinetobacterbaumannii1032359]>KCX51720.1ATPsynthaseF0	Csubunit[Acinetobacterbaumannii135867]>KCX89044.1ATPsynthaseF0	Csubunit[Acinetobacterbaumannii15827]>KCY27950.1ATPsynthaseF0	Csubunit[Acinetobacterbaumannii1288284]>KCY90219.1ATPsynthaseF0	Csubunit[Acinetobacterbaumannii929679-598]>KGH48850.1ATPsynthasesubunitC[Acinetobacteridrijaensis]>MAK32029.1ATPsynthasesubunitC[Acinetobactersp.]>MBC9229611.1F0F1ATPsynthasesubunitC[Acinetobacterbaumannii]>MBH2001948.1F0F1ATPsynthasesubunitC[Moraxellaceaebacterium]>MBY3626226.1F0F1ATPsynthasesubunitC[Acinetobactersp.CUIP1]>MQW93146.1F0F1ATPsynthasesubunitC[Acinetobacterwanghuae]>NGP41147.1F0F1AT…
putative[StreptococcusparasanguinisFW213]>AGY39588.150SribosomalproteinL19[Streptococcusilei]>AYF94623.150SribosomalproteinL19[Streptococcuskoreensis]>EIG27018.1ribosomalproteinL19[StreptococcusparasanguinisF0449]
hydrophobicmembraneanchorprotein[Bacteria]>EBB4596021.1succinatedehydrogenase	hydrophobicmembraneanchorprotein[Salmonellaenterica]>MBL4778129.1succinatedehydrogenase	hydrophobicmembraneanchorprotein[Ralstoniasp.]>OYT97809.1succinatedehydrogenase	hydrophobicmembraneanchorprotein[BurkholderialesbacteriumPBB1]>EFP63440.1succinatedehydrogenase	hydrophobicmembraneanchorprotein[Ralstoniapickettii]>EGY63618.1succinatedehydrogenase	hydrophobicmembraneanchorprotein[Ralstoniasp.5_2_56FAA]
partial[Bacteria]>MBM0968776.1transposasedomain-containingprotein[Escherichiacoli]>MBT2826948.1IS4familytransposase[Staphylococcuscoagulans]>HAJ4998707.1IS4familytransposase[Escherichiacoli]
30SribosomalproteinS17[AcinetobacterbaumanniiAB0057]>6V3A_qChainq	30SribosomalproteinS17[AcinetobacterbaumanniiAB0057]>6V3B_qChainq	30SribosomalproteinS17[AcinetobacterbaumanniiAB0057]>6V3E_qChainq	30SribosomalproteinS17[AcinetobacterbaumanniiAB0057]>6YPU_rChainr	30SribosomalproteinS17[AcinetobacterbaumanniiATCC19606=CIP70.34=JCM6841]>6YT9_rChainr	30SribosomalproteinS17[Acinetobacterbaumannii]>7M4U_qChainq	30SribosomalproteinS17[AcinetobacterbaumanniiAB0057]>7M4W_qChainq	30SribosomalproteinS17[AcinetobacterbaumanniiAB0057]>7M4Y_qChainq	30SribosomalproteinS17[AcinetobacterbaumanniiAB0057]>7M4Z_qChainq	30SribosomalproteinS17[AcinetobacterbaumanniiAB0057]>7RYF_qChainq	30SribosomalproteinS17[AcinetobacterbaumanniiAB0057]>7RYG_qChainq	30SribosomalproteinS17[AcinetobacterbaumanniiAB0057]>7RYH_qChainq	30SribosomalproteinS17[AcinetobacterbaumanniiAB0057]>AHX29379.130SribosomalproteinS17[AcinetobacterbaumanniiAC12]>AHX65710.130SribosomalproteinS17[AcinetobacterbaumanniiAC30]>EJP49766.130SribosomalproteinS17[AcinetobacterbaumanniiNaval-18]>EMT94311.130SribosomalproteinS17[AcinetobacterbaumanniiABNIH5]>EMT96657.130SribosomalproteinS17[AcinetobacterbaumanniiABNIH6]>EMU18454.130SribosomalproteinS17[…
NADbindingdomainprotein[Burkholderiacepacia]>EPZ91320.1putativeglyoxylate/hydroxypyruvatereductaseA[BurkholderiacenocepaciaK56-2Valvano]>ERI31072.1putativeglyoxylate/hydroxypyruvatereductaseA[BurkholderiacenocepaciaBC7]>KKI77822.1glyoxylatereductase[Burkholderiacenocepacia]>ONR66873.1glyoxylate/hydroxypyruvatereductaseA[Burkholderiacenocepacia]
30SribosomalproteinS19[AcinetobacterbaumanniiAB0057]>6V3A_sChains	30SribosomalproteinS19[AcinetobacterbaumanniiAB0057]>6V3B_sChains	30SribosomalproteinS19[AcinetobacterbaumanniiAB0057]>6V3E_sChains	30SribosomalproteinS19[AcinetobacterbaumanniiAB0057]>6YS5_tChaint	30SribosomalproteinS19[AcinetobacterbaumanniiATCC19606=CIP70.34=JCM6841]>6YTF_tChaint	30SribosomalproteinS19[AcinetobacterbaumanniiATCC19606=CIP70.34=JCM6841]>7M4U_sChains	30SribosomalproteinS19[AcinetobacterbaumanniiAB0057]>7M4W_sChains	30SribosomalproteinS19[AcinetobacterbaumanniiAB0057]>7M4Y_sChains	30SribosomalproteinS19[AcinetobacterbaumanniiAB0057]>7M4Z_sChains	30SribosomalproteinS19[AcinetobacterbaumanniiAB0057]>7RYF_sChains	30SribosomalproteinS19[AcinetobacterbaumanniiAB0057]>7RYG_sChains	30SribosomalproteinS19[AcinetobacterbaumanniiAB0057]>7RYH_sChains	30SribosomalproteinS19[AcinetobacterbaumanniiAB0057]>ADX93905.130SribosomalproteinS19[AcinetobacterbaumanniiTCDC-AB0715]>AHX29384.130SribosomalproteinS19[AcinetobacterbaumanniiAC12]>AHX65715.130SribosomalproteinS19[AcinetobacterbaumanniiAC30]>AMO39601.130SribosomalproteinS19[Acinetobactersp.DUT-2]>EEB5978477.130SribosomalproteinS19[Salmonellaenterica]>EJP49730.1ribosomalproteinS19[Acinetobacterba…
partial[Bacteria]>EFN5365900.1IS3-likeelementIS2familytransposase[Escherichiacoli]>EIA0239304.1IS3-likeelementIS2familytransposase[Escherichiacoli]>EIT2615565.1IS3-likeelementIS2familytransposase[Escherichiacoli]>KXS08171.1transposase	partial[Enterococcusfaecium]>OXK83621.1IS3familytransposase	partial[Escherichiacoli]
partial[Bacteria]>EES7597776.1IS3-likeelementIS2familytransposase[Escherichiacoli]>EFM6086676.1IS3-likeelementIS2familytransposase[Escherichiacoli]>EGF4767624.1IS3-likeelementIS2familytransposase[Escherichiacoli]>EIH4353674.1IS3-likeelementIS2familytransposase[Escherichiacoli]>MBS8947953.1IS3-likeelementIS2familytransposase[Escherichiacoli]
50SribosomalproteinL16[Staphylococcusaureussubsp.aureusNCTC8325]>4WF9_JChainJ	50SribosomalproteinL16[Staphylococcusaureussubsp.aureusNCTC8325]>4WFA_JChainJ	50SribosomalproteinL16[Staphylococcusaureussubsp.aureusNCTC8325]>4WFB_JChainJ	50SribosomalproteinL16[Staphylococcusaureussubsp.aureusNCTC8325]>5HKV_JChainJ	50SribosomalproteinL16[Staphylococcusaureussubsp.aureusNCTC8325]>5HL7_JChainJ	50SribosomalproteinL16[Staphylococcusaureussubsp.aureusNCTC8325]>5ND8_PChainP	50SribosomalproteinL16[Staphylococcusaureussubsp.aureusNCTC8325]>5ND9_PChainP	50SribosomalproteinL16[Staphylococcusaureus]>5NRG_JChainJ	50SribosomalproteinL16[Staphylococcusaureussubsp.aureusNCTC8325]>6DDD_YStructureofthe50SribosomalsubunitfromMethicillinResistantStaphylococcusaureusincomplexwiththeoxazolidinoneantibioticLZD-5[Staphylococcusaureus]>6DDG_YStructureofthe50SribosomalsubunitfromMethicillinResistantStaphylococcusaureusincomplexwiththeoxazolidinoneantibioticLZD-6[Staphylococcusaureus]>6SJ6_PChainP	50SribosomalproteinL16[Staphylococcusaureussubsp.aureusNCTC8325]>6WQN_YStructureofthe50SsubunitoftheribosomefromMethicillinResistantStaphylococcusaureusincomplexwiththeantibiotic	contezolid[Staphylococcusaureus]>6WQQ_YStructureofthe50SsubunitoftheribosomefromMethicillinResistantStaphylococcusaureusincomplexwiththeantibiotic	radezolid[Staphylococcusaureus]>6WRS_YStructureofthe50SsubunitoftheribosomefromMethicillinResistantStaphylococcusaureusincomplexwiththeantibiotic	tedizolid[Staphylococcusaureus]>6WRU_YStructureofthe50SsubunitoftheribosomefromMethicillinResistantStaphylococcusaureusincomplexwithanisomerofthetedizolid[Staphylococcusaureus]>6YEF_PChainP	50SribosomalproteinL16[Staphylococcusaureussubsp.aureusNCTC8325]>7NHL_PChainP	50SribosomalproteinL16[Staphylococcusaureussubsp.aureusNCTC8325]>7NHM_PChainP	50SribosomalproteinL16[Staphylococcusaureussubsp.aureusNCTC8325]>7P48_KChainK	50SribosomalproteinL16[Staphylococcusaureus]>ATV04870.150SribosomalproteinL16[StaphylococcusaureusO11]>EGL94287.1ribosomalproteinL16[Staphylococcusaureussubsp.aureus21318]>EGS87879.1ribosomalproteinL16[Staphylococcusaureussubsp.aureus21266]>EGS88095.1ribosomalproteinL16[Staphylococcusaureussubsp.aureus21259]>EHS10892.1ribosomalproteinL16[Staphylococcusaureussubsp.aureusIS-24]>EHS12343.1ribosomalp…
partial[Bacteria]>PZF97901.1alcoholdehydrogenaseAdhP	partial[Nonomuraeaaridisoli]
partial[Bacteria]
partial[Bacteria]>EXE10168.1transposaseDDEdomainprotein	partial[Acinetobacterbaumannii1106579]>EXE16308.1transposaseDDEdomainprotein	partial[Acinetobacterbaumannii1106579]>OOV84338.1IS5familytransposase	partial[Acinetobactersp.ANC5600]>RFS32147.1IS5/IS1182familytransposase	partial[Acinetobactersp.SWAC5]>RVT51178.1IS5/IS1182familytransposase	partial[Acinetobacterindicus]
Mutatorfamily[LactobacilluscrispatusCTV-05]>TJX57860.1IS256familytransposase[Soehngeniasaccharolytica]>STX16160.1transposase[Lactobacillusacidophilus]>ARW74398.1IS256familytransposase[Lactobacillusjohnsonii]>ARW74852.1IS256familytransposase[Lactobacillusjohnsonii]
50SribosomalproteinL6[AcinetobacterbaumanniiAB0057]>6V3A_GChainG	50SribosomalproteinL6[AcinetobacterbaumanniiAB0057]>6V3B_GChainG	50SribosomalproteinL6[AcinetobacterbaumanniiAB0057]>6V3D_GChainG	50SribosomalproteinL6[AcinetobacterbaumanniiAB0057]>6YHS_EChainE	50SribosomalproteinL6[AcinetobacterbaumanniiATCC19606=CIP70.34=JCM6841]>6YSI_EChainE	50SribosomalproteinL6[AcinetobacterbaumanniiATCC19606=CIP70.34=JCM6841]>7M4V_GChainG	50SribosomalproteinL6[AcinetobacterbaumanniiAB0057]>7M4W_GChainG	50SribosomalproteinL6[AcinetobacterbaumanniiAB0057]>7M4Y_GChainG	50SribosomalproteinL6[AcinetobacterbaumanniiAB0057]>7M4Z_GChainG	50SribosomalproteinL6[AcinetobacterbaumanniiAB0057]>7RYF_GChainG	50SribosomalproteinL6[AcinetobacterbaumanniiAB0057]>7RYG_GChainG	50SribosomalproteinL6[AcinetobacterbaumanniiAB0057]>7RYH_GChainG	50SribosomalproteinL6[AcinetobacterbaumanniiAB0057]>ADX93894.150SribosomalproteinL6[AcinetobacterbaumanniiTCDC-AB0715]>AHX29373.150SribosomalproteinL6[AcinetobacterbaumanniiAC12]>AHX65704.150SribosomalproteinL6[AcinetobacterbaumanniiAC30]>EJP49379.1ribosomalproteinL6[AcinetobacterbaumanniiNaval-18]>EMT94317.150SribosomalproteinL6[AcinetobacterbaumanniiABNIH5]>EMT96663.150SribosomalproteinL6[Acine…
50SribosomalproteinL19[Staphylococcusaureussubsp.aureusNCTC8325]>4WF9_MChainM	50SribosomalproteinL19[Staphylococcusaureussubsp.aureusNCTC8325]>4WFA_MChainM	50SribosomalproteinL19[Staphylococcusaureussubsp.aureusNCTC8325]>4WFB_MChainM	50SribosomalproteinL19[Staphylococcusaureussubsp.aureusNCTC8325]>5HKV_MChainM	50SribosomalproteinL19[Staphylococcusaureussubsp.aureusNCTC8325]>5HL7_MChainM	50SribosomalproteinL19[Staphylococcusaureussubsp.aureusNCTC8325]>5ND8_SChainS	50SribosomalproteinL19[Staphylococcusaureussubsp.aureusNCTC8325]>5ND9_SChainS	50SribosomalproteinL19[Staphylococcusaureus]>5NRG_MChainM	50SribosomalproteinL19[Staphylococcusaureussubsp.aureusNCTC8325]>6DDD_AStructureofthe50SribosomalsubunitfromMethicillinResistantStaphylococcusaureusincomplexwiththeoxazolidinoneantibioticLZD-5[Staphylococcusaureus]>6DDG_AStructureofthe50SribosomalsubunitfromMethicillinResistantStaphylococcusaureusincomplexwiththeoxazolidinoneantibioticLZD-6[Staphylococcusaureus]>6HMA_NImprovedmodelderivedfromcryo…	50SribosomalproteinL19[Staphylococcusaureussubsp.aureusNCTC8325]>6WQN_AStructureofthe50SsubunitoftheribosomefromMethicillinResistantStaphylococcusaureusincomplexwiththeantibiotic	contezolid[Staphylococcusaureus]>6WQQ_AStructureofthe50SsubunitoftheribosomefromMethicillinResistantStaphylococcusaureusincomplexwiththeantibiotic	radezolid[Staphylococcusaureus]>6WRS_AStructureofthe50SsubunitoftheribosomefromMethicillinResistantStaphylococcusaureusincomplexwiththeantibiotic	tedizolid[Staphylococcusaureus]>6WRU_AStructureofthe50SsubunitoftheribosomefromMethicillinResistantStaphylococcusaureusincomplexwithanisomerofthetedizolid[Staphylococcusaureus]>6YEF_SChainS	50SribosomalproteinL19[Staphylococcusaureussubsp.aureusNCTC8325]>7NHL_SChainS	50SribosomalproteinL19[Staphylococcusaureussubsp.aureusNCTC8325]>7NHM_SChainS	50SribosomalproteinL19[Staphylococcusaureussubsp.aureusNCTC8325]>7P48_NChainN	50SribosomalproteinL19[Staphylococcusaureus]>ATV03951.150SribosomalproteinL19[StaphylococcusaureusO11]>EGS84810.1ribosomalproteinL19[Staphylococcusaureussubsp.aureus21259]>EGS86500.1ribosomalproteinL19[Staphylococcusaureussubsp.aureus21266]>EHS09722.1ribosomalproteinL19[Staphylococcusaureussubsp.aureusIS-24]>EHS15827.1ribosomalproteinL19[Staphylococcusaureussubsp.aureusIS-55]>EHS23247.1ribosomalp…
putative[StreptococcuspneumoniaeSP14-BS69]>EDK67877.130SribosomalproteinS18	putative[StreptococcuspneumoniaeSP18-BS74]>EDK71140.1hypotheticalproteinCGSSp19BS75_07412[StreptococcuspneumoniaeSP19-BS75]>EDK74025.1hypotheticalproteinCGSSp3BS71_09631[StreptococcuspneumoniaeSP3-BS71]>EDK76861.1hypotheticalproteinCGSSp6BS73_08674[StreptococcuspneumoniaeSP6-BS73]>EDK79602.130SribosomalproteinS18	putative[StreptococcuspneumoniaeSP9-BS68]>EDT90200.1ribosomalproteinS18[StreptococcuspneumoniaeCDC1087-00]>EFO55228.1ribosomalproteinS18[StreptococcusinfantisSK1302]>EGE88070.1ribosomalproteinS18[StreptococcuspneumoniaeGA04375]>EGI82815.1ribosomalproteinS18[StreptococcuspneumoniaeGA17570]>EGI84355.1ribosomalproteinS18[StreptococcuspneumoniaeGA41301]>EGJ13659.1ribosomalproteinS18[Streptococcuspneu…
12:i:-]>EBZ2522810.1AAAfamilyATPase[Salmonellaentericasubsp.entericaserovarMuenster]>ECA6663270.1AAAfamilyATPase[Salmonellaentericasubsp.entericaserovarLondon]>ECB3525489.1AAAfamilyATPase[Salmonellaentericasubsp.entericaserovarSingapore]>ECC3302010.1AAAfamilyATPase[Salmonellaentericasubsp.arizonae]>ECD6277717.1AAAfamilyATPase[Salmonellaentericasubsp.entericaserovarMikawasima]>ECG8364108.1AAAfamil…	7:-:1	5]>EDU6332969.1ATP-bindingprotein[Salmonellaentericasubsp.entericaserovarIndiana]>EDV0791800.1ATP-bindingprotein[Salmonellaentericasubsp.houtenae]>EDV8192170.1ATP-bindingprotein[Salmonellaentericasubsp.entericaserovarJohannesburg]>EDV9754676.1ATP-bindingprotein[Salmonellaentericasubsp.entericaserovarHeidelbergstr.CFSAN003470]>EDW2514680.1ATP-bindingprotein[Salmonellaentericasubsp.entericaserovarH…
partial[Bacteria]>MBP8142997.1elongationfactorTu[Citrobactersp.]>MVX77123.1elongationfactorTu[Enterobacteriaceaebacterium8376wD9]>MVY23410.1elongationfactorTu[Enterobacteriaceaebacterium8376wB8]>MVY26977.1elongationfactorTu[Enterobacteriaceaebacterium8376wD8]>NIG40657.1elongationfactorTu[Klebsiellasp.Acro-833]>NIG51192.1elongationfactorTu[Klebsiellasp.Ap-874]>NIG79307.1elongationfactorTu[Klebsiel…
50SribosomalproteinL18[AcinetobacterbaumanniiAB0057]>6V3A_NChainN	50SribosomalproteinL18[AcinetobacterbaumanniiAB0057]>6V3B_NChainN	50SribosomalproteinL18[AcinetobacterbaumanniiAB0057]>6V3D_NChainN	50SribosomalproteinL18[AcinetobacterbaumanniiAB0057]>6YHS_KChainK	50SribosomalproteinL18[AcinetobacterbaumanniiATCC19606=CIP70.34=JCM6841]>6YSI_KChainK	50SribosomalproteinL18[AcinetobacterbaumanniiATCC19606=CIP70.34=JCM6841]>7M4V_NChainN	50SribosomalproteinL18[AcinetobacterbaumanniiAB0057]>7M4W_NChainN	50SribosomalproteinL18[AcinetobacterbaumanniiAB0057]>7M4Y_NChainN	50SribosomalproteinL18[AcinetobacterbaumanniiAB0057]>7M4Z_NChainN	50SribosomalproteinL18[AcinetobacterbaumanniiAB0057]>7RYF_NChainN	50SribosomalproteinL18[AcinetobacterbaumanniiAB0057]>7RYG_NChainN	50SribosomalproteinL18[AcinetobacterbaumanniiAB0057]>7RYH_NChainN	50SribosomalproteinL18[AcinetobacterbaumanniiAB0057]>ADX93893.150SribosomalproteinL18[AcinetobacterbaumanniiTCDC-AB0715]>AHX29372.150SribosomalproteinL18[AcinetobacterbaumanniiAC12]>AHX65703.150SribosomalproteinL18[AcinetobacterbaumanniiAC30]>EJP49546.1ribosomalproteinL18[AcinetobacterbaumanniiNaval-18]>EMT94318.150SribosomalproteinL18[AcinetobacterbaumanniiABNIH5]>EMT96664.150SribosomalproteinL1…
z23:-]
ATP-bindingprotein[Lactococcusgarvieae]
50SribosomalproteinL3[AcinetobacterbaumanniiAB0057]>6V3A_DChainD	50SribosomalproteinL3[AcinetobacterbaumanniiAB0057]>6V3B_DChainD	50SribosomalproteinL3[AcinetobacterbaumanniiAB0057]>6V3D_DChainD	50SribosomalproteinL3[AcinetobacterbaumanniiAB0057]>6YHS_BChainB	50SribosomalproteinL3[AcinetobacterbaumanniiATCC19606=CIP70.34=JCM6841]>6YSI_BChainB	50SribosomalproteinL3[AcinetobacterbaumanniiATCC19606=CIP70.34=JCM6841]>7M4V_DChainD	50SribosomalproteinL3[AcinetobacterbaumanniiAB0057]>7M4W_DChainD	50SribosomalproteinL3[AcinetobacterbaumanniiAB0057]>7M4Y_DChainD	50SribosomalproteinL3[AcinetobacterbaumanniiAB0057]>7M4Z_DChainD	50SribosomalproteinL3[AcinetobacterbaumanniiAB0057]>7RYF_DChainD	50SribosomalproteinL3[AcinetobacterbaumanniiAB0057]>7RYG_DChainD	50SribosomalproteinL3[AcinetobacterbaumanniiAB0057]>7RYH_DChainD	50SribosomalproteinL3[AcinetobacterbaumanniiAB0057]>ADX93909.150SribosomalproteinL3[AcinetobacterbaumanniiTCDC-AB0715]>AHX29388.150SribosomalproteinL3[AcinetobacterbaumanniiAC12]>AHX65719.150SribosomalproteinL3[AcinetobacterbaumanniiAC30]>EJP49853.150SribosomalproteinL3[AcinetobacterbaumanniiNaval-18]>EMT94302.150SribosomalproteinL3[AcinetobacterbaumanniiABNIH5]>EMT96648.150SribosomalproteinL3[Ac…
partial[Aureobasidiummelanogenum]>NII08526.1responseregulatortranscriptionfactor[Luteibacteranthropi]>PTR33509.1two-componentsystemresponseregulatorPhoP[Luteibactersp.OK325]>QDE38428.1responseregulatortranscriptionfactor[Luteibacterpinisoli]>QWT18771.1responseregulatortranscriptionfactor[Bacillussp.NP157]
50SRIBOSOMALPROTEINL5[Escherichiacoli]>4V4H_DFChainDF	50SRIBOSOMALPROTEINL5[Escherichiacoli]>4V6C_BFChainBF	50SribosomalproteinL5[EscherichiacoliK-12]>4V6C_DFChainDF	50SribosomalproteinL5[EscherichiacoliK-12]>4V6D_BFChainBF	50SribosomalproteinL5[EscherichiacoliK-12]>4V6D_DFChainDF	50SribosomalproteinL5[EscherichiacoliK-12]>4V6E_BFChainBF	50SribosomalproteinL5[EscherichiacoliK-12]>4V6E_DFChainDF	50SribosomalproteinL5[EscherichiacoliK-12]>4V6L_BGChainBG	50SribosomalproteinL5[EscherichiacoliK-12]>4V6Y_BFChainBF	50SribosomalproteinL3[EscherichiacoliK-12]>4V6Z_BFChainBF	50SribosomalproteinL5[EscherichiacoliK-12]>4V70_BFChainBF	50SribosomalproteinL5[EscherichiacoliK-12]>4V71_BFChainBF	50SribosomalproteinL5[EscherichiacoliK-12]>4V72_BFChainBF	50SribosomalproteinL5[EscherichiacoliK-12]>4V73_BFChainBF	50SribosomalproteinL5[EscherichiacoliK-12]>4V74_BFChainBF	50SribosomalproteinL5[EscherichiacoliK-12]>4V75_BFChainBF	50SribosomalproteinL5[EscherichiacoliK-12]>4V76_BFChainBF	50SribosomalproteinL5[EscherichiacoliK-12]>4V77_BFChainBF	50SribosomalproteinL5[EscherichiacoliK-12]>4V78_BFChainBF	50SribosomalproteinL5[EscherichiacoliK-12]>4V79_BFChainBF	50SribosomalproteinL5[EscherichiacoliK-12]>4V7A_BFChainBF	50SribosomalproteinL5[EscherichiacoliK-12]>4V7B_BFChainBF	50SribosomalproteinL5[EscherichiacoliK-12]>4V7I_AFChainAF	50SribosomalproteinL5[EscherichiacoliK-12]>4V85_BFChainBF	50SribosomalproteinL5[Escherichiacoli]>4V89_BFChainBF	50SribosomalproteinL5[Escherichiacoli]>4V9C_BFChainBF	50SribosomalproteinL5[EscherichiacoliK-12]>4V9C_DFChainDF	50SribosomalproteinL5[EscherichiacoliK-12]>4V9O_AFChainAF	50SribosomalproteinL5[EscherichiacoliK-12]>4V9O_CFChainCF	50SribosomalproteinL5[EscherichiacoliK-12]>4V9O_EFChainEF	50SribosomalproteinL5[EscherichiacoliK-12]>4V9O_GFChainGF	50SribosomalproteinL5[EscherichiacoliK-12]>4V9P_AFChainAF	50SribosomalproteinL5[EscherichiacoliK-12]>4V9P_CFChainCF	50SribosomalproteinL5[EscherichiacoliK-12]>4V9P_EFChainEF	50SribosomalproteinL5[EscherichiacoliK-12]>4V9P_GFChainGF	50SribosomalproteinL5[EscherichiacoliK-12]>4WOI_BFChainBF	50SribosomalproteinL5[EscherichiacoliK-12]>4WOI_CFChainCF	50SribosomalproteinL5[EscherichiacoliK-12]>5ADY_FCryo-EMstructuresofthe50SribosomesubunitboundwithHflX[EscherichiacoliK-12]>5AFI_F2.9AStructureofE.coliribosome-EF-TUcomplexbycs-correctedcryo-EM[Escherichiacoli]>5GAD_FRNC-SRP-SRcomplexearlystate[Escherichiacoli]>5GAE_FRNCincomplexwithatranslocatingSecYEG[Escherichiacoli]>5GAG_FRNCincomplexwithSRP-SRintheclosedstate[Escherichiacoli]>5GAH_FRNCincomp…	50SribosomalproteinL5[Escherichiacoli]>5JU8_BFChainBF	50SribosomalproteinL5[EscherichiacoliK-12]>5KCR_1GChain1G	50SribosomalproteinL5[EscherichiacoliK-12]>5KCS_1GChain1G	50SribosomalproteinL5[EscherichiacoliK-12]>5KPS_EChainE	50SribosomalproteinL5[EscherichiacoliK-12]>5KPV_DChainD	50SribosomalproteinL5[EscherichiacoliK-12]>5KPW_DChainD	50SribosomalproteinL5[EscherichiacoliK-12]>5KPX_DChainD	50SribosomalproteinL5[EscherichiacoliK-12]>5L3P_GCryo-EMstructureofstringentresponsefactorRelAboundtoErmCL-stalledribosomecomplex[EscherichiacoliK-12]>5MDV_EStructureofArfAandRF2boundtothe70Sribosome(accommodatedstate)[Escherichiacoli]>5MDW_EStructureofArfA(A18T)andRF2boundtothe70Sribosome(pre-accommodatedstate)[Escherichiacoli]>5MDY_EStructureofArfAandTtRF2boundtothe70Sribosome(pre-accommodateds…	50SribosomalproteinL5[Escherichiacoli]>5U9G_07Chain07	50SribosomalproteinL5[Escherichiacoli]>6DNC_IChainI	50SribosomalproteinL5[Escherichiacoli]>6OGF_e70SterminationcomplexwithRF2boundtotheUGAcodon.PartiallyrotatedribosomewithRF2bound(StructureIII).[Escherichiacoli]>6OGG_e70SterminationcomplexwithRF2boundtotheUGAcodon.RotatedribosomewithRF2bound(StructureIV).[Escherichiacoli]>6OGI_e70SterminationcomplexwithRF2boundtotheUAGcodon.Rotatedribosomeconformation(StructureV)[Escherichiacoli]>6OM6_EChainE	50SribosomalproteinL5[Escherichiacoli]>6Q98_EStructureoftmRNASmpBboundinPsiteofE.coli70Sribosome[Escherichiacoli]>6QDW_fCryo-EMstructureofthe50Sribosomalsubunitat2.83AngstromswithmodeledGBCSecMpeptide[EscherichiacoliBL21(DE3)]>6QUL_FStructureofabacterial50Sribosomalsubunitincomplexwiththenovelquinoxolidinoneantibioticcadazolid[Escherichiacoli]>6S0K_FRibosomenascentchainincomplexwithSecA[Escherich…
50SRIBOSOMALPROTEINL20[Escherichiacoli]>4V4H_DQChainDQ	50SRIBOSOMALPROTEINL20[Escherichiacoli]>4V65_BJChainBJ	50SribosomalproteinL20[Escherichiacoli]>4V66_BJChainBJ	50SribosomalproteinL20[Escherichiacoli]>4V6C_BQChainBQ	50SribosomalproteinL20[EscherichiacoliK-12]>4V6C_DQChainDQ	50SribosomalproteinL20[EscherichiacoliK-12]>4V6D_BQChainBQ	50SribosomalproteinL20[EscherichiacoliK-12]>4V6D_DQChainDQ	50SribosomalproteinL20[EscherichiacoliK-12]>4V6E_DQChainDQ	50SribosomalproteinL20[EscherichiacoliK-12]>4V6K_ARChainAR	50SribosomalproteinL20[EscherichiacoliK-12]>4V6L_BRChainBR	50SribosomalproteinL20[EscherichiacoliK-12]>4V6Y_BQChainBQ	50SribosomalproteinL18[EscherichiacoliK-12]>4V6Z_BQChainBQ	50SribosomalproteinL20[EscherichiacoliK-12]>4V70_BQChainBQ	50SribosomalproteinL20[EscherichiacoliK-12]>4V71_BQChainBQ	50SribosomalproteinL20[EscherichiacoliK-12]>4V72_BQChainBQ	50SribosomalproteinL20[EscherichiacoliK-12]>4V73_BQChainBQ	50SribosomalproteinL20[EscherichiacoliK-12]>4V74_BQChainBQ	50SribosomalproteinL20[EscherichiacoliK-12]>4V75_BQChainBQ	50SribosomalproteinL20[EscherichiacoliK-12]>4V76_BQChainBQ	50SribosomalproteinL20[EscherichiacoliK-12]>4V77_BQChainBQ	50SribosomalproteinL20[EscherichiacoliK-12]>4V78_BQChainBQ	50SribosomalproteinL20[EscherichiacoliK-12]>4V79_BQChainBQ	50SribosomalproteinL20[EscherichiacoliK-12]>4V7A_BQChainBQ	50SribosomalproteinL20[EscherichiacoliK-12]>4V7B_BQChainBQ	50SribosomalproteinL20[EscherichiacoliK-12]>4V7I_AQChainAQ	50SribosomalproteinL20[EscherichiacoliK-12]>4V85_BUChainBU	50SribosomalproteinL20[Escherichiacoli]>4V89_BUChainBU	50SribosomalproteinL20[Escherichiacoli]>4V9C_BQChainBQ	50SribosomalproteinL20[EscherichiacoliK-12]>4V9C_DQChainDQ	50SribosomalproteinL20[EscherichiacoliK-12]>4V9O_AQChainAQ	50SribosomalproteinL20[EscherichiacoliK-12]>4V9O_CQChainCQ	50SribosomalproteinL20[EscherichiacoliK-12]>4V9O_EQChainEQ	50SribosomalproteinL20[EscherichiacoliK-12]>4V9O_GQChainGQ	50SribosomalproteinL20[EscherichiacoliK-12]>4V9P_AQChainAQ	50SribosomalproteinL20[EscherichiacoliK-12]>4V9P_CQChainCQ	50SribosomalproteinL20[EscherichiacoliK-12]>4V9P_EQChainEQ	50SribosomalproteinL20[EscherichiacoliK-12]>4V9P_GQChainGQ	50SribosomalproteinL20[EscherichiacoliK-12]>4WOI_BQChainBQ	50SribosomalproteinL20[EscherichiacoliK-12]>4WOI_CQChainCQ	50SribosomalproteinL20[EscherichiacoliK-12]>5ADY_QCryo-EMstructuresofthe50SribosomesubunitboundwithHflX[EscherichiacoliK-12]>5AFI_Q2.9AStructureofE.coliribosome-EF-TUcomplexbycs-correctedcryo-EM[Escherichiacoli]>5GAD_RRNC-SRP-SRcomplexearlystate[Escherichiacoli]>5GAE_RRNCincomplexwithatranslocatingSecYEG[Escherichiacoli]>5GAG_RRNCincomplexwithSRP-SRintheclosedstate[Escherichiacoli]>5GAH_RRNCincom…	50SribosomalproteinL20[Escherichiacoli]>5JU8_BQChainBQ	50SribosomalproteinL20[EscherichiacoliK-12]>5KCR_1UChain1U	50SribosomalproteinL20[EscherichiacoliK-12]>5KCS_1UChain1U	50SribosomalproteinL20[EscherichiacoliK-12]>5KPS_QChainQ	50SribosomalproteinL20[EscherichiacoliK-12]>5KPV_PChainP	50SribosomalproteinL20[EscherichiacoliK-12]>5KPW_PChainP	50SribosomalproteinL20[EscherichiacoliK-12]>5KPX_PChainP	50SribosomalproteinL20[EscherichiacoliK-12]>5L3P_UCryo-EMstructureofstringentresponsefactorRelAboundtoErmCL-stalledribosomecomplex[EscherichiacoliK-12]>5MDV_QStructureofArfAandRF2boundtothe70Sribosome(accommodatedstate)[Escherichiacoli]>5MDW_QStructureofArfA(A18T)andRF2boundtothe70Sribosome(pre-accommodatedstate)[Escherichiacoli]>5MDY_QStructureofArfAandTtRF2boundtothe70Sribosome(pre-accommodated…	50SribosomalproteinL20[Escherichiacoli]>5U9G_19Chain19	50SribosomalproteinL20[Escherichiacoli]>6C4I_RConformationofmethylatedGGQinthepeptidyltransferasecenterduringtranslationtermination[Escherichiacoli]>6DNC_UChainU
partial[Bacteria]>KEK47158.1ATPsynthaseF1	gammasubunit	partial[Staphylococcusaureus1801-12010]
Bsubunit[Acinetobactersp.WC-743]>ENV23709.1NADH-quinoneoxidoreductasesubunitB[AcinetobacterbereziniaeNIPH3]>ENV97357.1NADH-quinoneoxidoreductasesubunitB[AcinetobacterbereziniaeLMG1003=CIP70.12]>KKW75891.1NADHdehydrogenase[Acinetobactersp.Ag2]
chloroplastic-like[Lipotesvexillifer]>6V39_RChainR	50SribosomalproteinL22[Acinetobactersp.809848]>6V3A_RChainR	50SribosomalproteinL22[Acinetobactersp.809848]>6V3B_RChainR	50SribosomalproteinL22[Acinetobactersp.809848]>6V3D_RChainR	50SribosomalproteinL22[Acinetobactersp.809848]>7M4V_RChainR	50SribosomalproteinL22[AcinetobacterbaumanniiAB0057]>7M4W_RChainR	50SribosomalproteinL22[AcinetobacterbaumanniiAB0057]>7M4X_RChainR	50SribosomalproteinL22[AcinetobacterbaumanniiAB0057]>7M4Z_RChainR	50SribosomalproteinL22[AcinetobacterbaumanniiAB0057]>7RYF_RChainR	50SribosomalproteinL22[AcinetobacterbaumanniiAB0057]>7RYG_RChainR	50SribosomalproteinL22[AcinetobacterbaumanniiAB0057]>7RYH_RChainR	50SribosomalproteinL22[AcinetobacterbaumanniiAB0057]>ADX93904.250SribosomalproteinL22[AcinetobacterbaumanniiTCDC-AB0715]>AHX29383.150SribosomalproteinL22[AcinetobacterbaumanniiAC12]>AHX65714.150SribosomalproteinL22[AcinetobacterbaumanniiAC30]>AMO39602.150SribosomalproteinL22[Acinetobactersp.DUT-2]>EAM8863965.150SribosomalproteinL22[Salmonellaenterica]>EBO3250038.150SribosomalproteinL22[Salmonella…
N-terminaldomainprotein[BordetellabronchisepticaOSU553]>MBD3066173.1recombinasefamilyprotein[EscherichiacoliO157:H7str.EC10]>MBJ3551749.1recombinasefamilyprotein[Salmonellaentericasubsp.entericaserovarIndiana]>MBN9133264.1recombinasefamilyprotein[Nitrosospiramultiformis]>MBP9961434.1recombinasefamilyprotein[Pseudomonassp.]>MBS0291762.1recombinasefamilyprotein[Proteobacteriabacterium]>MBU5562384.1…	12:i:-]>NYT24307.1recombinasefamilyprotein[Alcaligenaceaebacterium]>OKK27079.1resolvase[Salmonellaentericasubsp.entericaserovarTyphi]>OQA32975.1putativeDNA-invertase[BetaproteobacteriabacteriumADurb.Bin341]>QAR68133.1resolvase[Citrobactersp.SL156]>QFX92050.1helix-turn-helixdomain-containingprotein[Citrobactersp.S39]>QGL40467.1helix-turn-helixdomain-containingprotein[Salmonellasp.HNK130]>QOJ09832.…	resolvase[Salmonellaentericasubsp.entericaserovarTyphimuriumstr.L-3553]>HAS4639335.1recombinasefamilyprotein[VibriocholeraeO1biovarElTorstr.N16961]>HBC0361302.1recombinasefamilyprotein[VibriocholeraeO1]>HBL6926424.1recombinasefamilyprotein[Citrobacterkoseri]>HBN2380084.1recombinasefamilyprotein[EscherichiacoliO25b:H4-ST131]>HBP1324373.1recombinasefamilyprotein[Escherichiacolistr.K-12substr.MG1655…
partial[Bacteria]>MBI6063711.1ribosomalproteinL16[Clostridiumperfringens]>RIG86418.150SribosomalproteinL16	partial[Shigellaboydii]
majorsubunit(EC1.2.1.2)[unculturedGammaproteobacteriabacterium]>CAB9540283.1Formatedehydrogenase-O	majorsubunit(EC[Bathymodiolusbrooksithiotrophicgillsymbiont]>CAB9543947.1Formatedehydrogenase-O	majorsubunit(EC[Bathymodiolusbrooksithiotrophicgillsymbiont]>CAC9620019.1Formatedehydrogenase-O	majorsubunit(EC1.2.1.2)[unculturedGammaproteobacteriabacterium]>CAC9622103.1Formatedehydrogenase-O	majorsubunit(EC1.2.1.2)[unculturedGammaproteobacteriabacterium]
5	12:i:-]>AZS96770.1arabinoseoperontranscriptionalregulatorAraC[Salmonellaentericasubsp.entericaserovarMoero]>AZT09121.1arabinoseoperontranscriptionalregulatorAraC[Salmonellaentericasubsp.entericaserovar43:a:1	7]>AZT38671.1arabinoseoperontranscriptionalregulatorAraC[Salmonellaentericasubsp.entericaserovarKaramoja]>EAA7298482.1arabinoseoperonregulatoryprotein[Salmonellaentericasubsp.arizonae]>EAA7480600.1arabinoseoperonregulatoryprotein[Salmonellaentericasubsp.entericaserovarIrumu]>EAA7936881.1arabinoseoperonregulatoryprotein[Salmonellaentericasubsp.entericaserovarTeko]>EAA7959587.1arabinoseoperonregula…	z23:-]>EBH8763994.1arabinoseoperonregulatoryprotein[Salmonellaentericasubsp.entericaserovarBareillystr.CFSAN001097]>EBH8773349.1arabinoseoperonregulatoryprotein[Salmonellaentericasubsp.entericaserovarLagos]>EBH8777303.1arabinoseoperonregulatoryprotein[Salmonellaentericasubsp.entericaserovarBareillystr.CFSAN001103]>EBH8781763.1arabinoseoperonregulatoryprotein[Salmonellaentericasubsp.entericaserova…	z23:-]>EBH8893490.1arabinoseoperonregulatoryprotein[Salmonellaentericasubsp.entericaserovarKrefeld]>EBH8898879.1arabinoseoperonregulatoryprotein[Salmonellaentericasubsp.entericaserovar4	12:nonmotile]>EBH8902311.1arabinoseoperonregulatoryprotein[Salmonellaentericasubsp.entericaserovar6	7:b:-]>EBH8906877.1arabinoseoperonregulatoryprotein[Salmonellaentericasubsp.entericaserovarSantiago]>EBH8959507.1arabinoseoperonregulatoryprotein[Salmonellaentericasubsp.entericaserovarEnteritidisstr.CFSAN000074]>EBH9639390.1arabinoseoperontranscriptionalregulatorAraC[Salmonellaentericasubsp.entericaserovarOkatie]>EBH9881568.1arabinoseoperontranscriptionalregulatorAraC[Salmonellaentericasubsp.ent…	5]>ECG1374074.1arabinoseoperonregulatoryprotein[Salmonellaentericasubsp.entericaserovarStanleystr.CFSAN000623]>ECG1376710.1arabinoseoperontranscriptionalregulatorAraC[Salmonellaentericasubsp.entericaserovarPanamastr.CFSAN000602]>ECG1395854.1arabinoseoperontranscriptionalregulatorAraC[Salmonellaentericasubsp.entericaserovarPanamastr.CFSAN000600]>ECG1399237.1arabinoseoperontranscriptionalregulatorA…	[5]	12:b:-]>ECS7738586.1arabinoseoperonregulatoryprotein[Salmonellaentericasubsp.entericaserovarMontevideostr.FSL_R8-4673]>ECS9211408.1arabinoseoperonregulatoryprotein[Salmonellaentericasubsp.entericaserovarNewportstr.CFSAN001894]>ECS9216493.1arabinoseoperonregulatoryprotein[Salmonellaentericasubsp.entericaserovarNewportstr.CFSAN001895]>ECS9221531.1arabinoseoperonregulatoryprotein[Salmonellaentericas…	10:e	h:-]>ECT8498157.1arabinoseoperonregulatoryprotein[Salmonellaentericasubsp.entericaserovarPensacola]>ECT9271950.1arabinoseoperonregulatoryprotein[Salmonellaentericasubsp.entericaserovarNewportstr.CFSAN000597]>ECT9454552.1arabinoseoperonregulatoryprotein[Salmonellaentericasubsp.entericaserovarOskarshamn]>ECU0801358.1arabinoseoperonregulatoryprotein[Salmonellaentericasubsp.entericaserovarNewportstr.…	5	12:i:-]>ECV3631166.1arabinoseoperonregulatoryprotein[Salmonellaentericasubsp.entericaserovar8	(20):i:-]>ECX6954306.1arabinoseoperonregulatoryprotein[Salmonellaentericasubsp.entericaserovarAnatumvar.15+]>ECY3513616.1arabinoseoperontranscriptionalregulatorAraC[Salmonellaentericasubsp.entericaserovarSekondi]>ECY3939840.1arabinoseoperontranscriptionalregulatorAraC[Salmonellaentericasubsp.entericaserovarKallo]>ECY4472266.1arabinoseoperontranscriptionalregulatorAraC[Salmonellaentericasubsp.ente…	34+]>EDO8725814.1arabinoseoperontranscriptionalregulatorAraC[Salmonellaentericasubsp.entericaserovarBraenderupstr.CFSAN001763]>EDP2148361.1arabinoseoperontranscriptionalregulatorAraC[Salmonellaentericasubsp.entericaserovar9	12:-:1	5]>EDP9256701.1arabinoseoperontranscriptionalregulatorAraC[Salmonellaentericasubsp.entericaserovarNewmexico]>EDP9269728.1arabinoseoperontranscriptionalregulatorAraC[Salmonellaentericasubsp.entericaserovarNewportstr.CFSAN000901]>EDP9500883.1arabinoseoperontranscriptionalregulatorAraC[Salmonellaentericasubsp.entericaserovarHeidelbergstr.CFSAN003485]>EDP9821483.1arabinoseoperontranscriptionalregulat…	[5]	12:i]>EDQ0844678.1arabinoseoperontranscriptionalregulatorAraC[Salmonellaentericasubsp.entericaserovarBraenderupstr.CFSAN001755]>EDQ2787295.1arabinoseoperontranscriptionalregulatorAraC[Salmonellaentericasubsp.entericaserovarHeidelbergstr.CFSAN003483]>EDQ2863438.1arabinoseoperontranscriptionalregulatorAraC[Salmonellaentericasubsp.entericaserovarHeidelbergstr.CFSAN002070]>EDQ3204030.1arabinoseoperon…	12:-:-]>EDR3140927.1arabinoseoperontranscriptionalregulatorAraC[Salmonellaentericasubsp.entericaserovarHorsham]>EDR3149789.1arabinoseoperontranscriptionalregulatorAraC[Salmonellaentericasubsp.entericaserovarJavianastr.CFSAN000908]>EDR3485973.1arabinoseoperontranscriptionalregulatorAraC[Salmonellaentericasubsp.entericaserovarMidway]>EDR3560661.1arabinoseoperontranscriptionalregulatorAraC[Salmonell…	8:-:1	2]>EDS4249319.1arabinoseoperontranscriptionalregulatorAraC[Salmonellaentericasubsp.entericaserovarHeidelbergstr.CFSAN003475]>EDS5304414.1arabinoseoperontranscriptionalregulatorAraC[Salmonellaentericasubsp.entericaserovarHeidelbergstr.CFSAN003465]>EDS5433818.1arabinoseoperontranscriptionalregulatorAraC[Salmonellaentericasubsp.entericaserovarBournemouth]>EDS6130204.1arabinoseoperontranscriptionalre…	n	x	z15]>EDV0702861.1arabinoseoperontranscriptionalregulatorAraC[Salmonellaentericasubsp.entericaserovarHeidelbergstr.CFSAN003486]>EDV0787204.1arabinoseoperontranscriptionalregulatorAraC[Salmonellaentericasubsp.entericaserovarHeidelbergstr.CFSAN003464]>EDV0871651.1arabinoseoperontranscriptionalregulatorAraC[Salmonellaentericasubsp.entericaserovarHeidelbergstr.CFSAN003474]>EDV0890912.1arabinoseoperont…	7:z:1	5]>EDW2297244.1arabinoseoperontranscriptionalregulatorAraC[Salmonellaentericasubsp.entericaserovarHeidelbergstr.CFSAN003466]>EDW2307496.1arabinoseoperontranscriptionalregulatorAraC[Salmonellaentericasubsp.entericaserovarHeidelbergstr.CFSAN003488]>EDW2413337.1arabinoseoperontranscriptionalregulatorAraC[Salmonellaentericasubsp.entericaserovarHeidelbergstr.CFSAN003478]>EDW2513300.1arabinoseoperontra…	7:l	v:-]>EDW8933367.1arabinoseoperontranscriptionalregulatorAraC[Salmonellaentericasubsp.entericaserovarBraenderupstr.CFSAN001764]>EDW9078883.1arabinoseoperontranscriptionalregulatorAraC[Salmonellaentericasubsp.entericaserovarBraenderupstr.CFSAN001752]>EDX1682888.1arabinoseoperontranscriptionalregulatorAraC[Salmonellaentericasubsp.entericaserovarGoelzau]>EDX2367757.1arabinoseoperontranscriptionalregu…	7:-:l	w]>EDX8346534.1arabinoseoperontranscriptionalregulatorAraC[Salmonellaentericasubsp.entericaserovarEnteritidisstr.CFSAN000053]>EDX8419215.1arabinoseoperontranscriptionalregulatorAraC[Salmonellaentericasubsp.entericaserovarRiverside]>EDX8913348.1arabinoseoperontranscriptionalregulatorAraC[Salmonellaentericasubsp.entericaserovarBraenderupstr.CFSAN001761]>EDX8958389.1arabinoseoperontranscriptionalreg…	7:-:-]>EEE8155891.1arabinoseoperontranscriptionalregulatorAraC[Salmonellaentericasubsp.entericaserovarBadagry]>EEJ1482582.1arabinoseoperontranscriptionalregulatorAraC[Salmonellaentericasubsp.entericaserovarSanjuan]>EEJ2510646.1arabinoseoperontranscriptionalregulatorAraC[Salmonellaentericasubsp.arizonaeserovar47:z4	z23:-]>EEJ3374602.1arabinoseoperontranscriptionalregulatorAraC[Salmonellaentericasubsp.entericaserovarHeidelbergstr.CFSAN003479]>EEJ3433067.1arabinoseoperontranscriptionalregulatorAraC[Salmonellaentericasubsp.entericaserovarHeidelbergstr.CFSAN003469]>EEJ3914099.1arabinoseoperontranscriptionalregulatorAraC[Salmonellaentericasubsp.entericaserovarWaral]>EEJ6226614.1arabinoseoperontranscriptionalregu…	[5]	12:i:-]>EFX3897567.1arabinoseoperontranscriptionalregulatorAraC[Salmonellaentericasubsp.entericaserovarAnk]>EGB5301182.1arabinoseoperontranscriptionalregulatorAraC[Salmonellaentericasubsp.entericaserovar16:b:-]>EGE4664833.1arabinoseoperontranscriptionalregulatorAraC[Salmonellaentericasubsp.entericaserovarMontevideostr.N19965]>EGE4678777.1arabinoseoperontranscriptionalregulatorAraC[Salmonellaenter…	8:d:-]>EGG1346677.1arabinoseoperontranscriptionalregulatorAraC[Salmonellaentericasubsp.entericaserovarIndia]>EGG8167321.1arabinoseoperontranscriptionalregulatorAraC[Salmonellaentericasubsp.entericaserovarYaba]>EGH2548961.1arabinoseoperontranscriptionalregulatorAraC[Salmonellaentericasubsp.entericaserovarEboko]>EGI4901061.1arabinoseoperontranscriptionalregulatorAraC[Salmonellaentericasubsp.enteric…	z23:-]>EGI5614640.1arabinoseoperontranscriptionalregulatorAraC[Salmonellaentericasubsp.entericaserovarVejle]>EGI5762221.1arabinoseoperontranscriptionalregulatorAraC[Salmonellaentericasubsp.entericaserovar4	5:i:-]>EGI5834458.1arabinoseoperontranscriptionalregulatorAraC[Salmonellaentericasubsp.entericaserovarOmderman]>EGI5856756.1arabinoseoperontranscriptionalregulatorAraC[Salmonellaentericasubsp.entericaserovarMadelia]>EGI5884636.1arabinoseoperontranscriptionalregulatorAraC[Salmonellaentericasubsp.entericaserovarMagwa]>EGI6009974.1arabinoseoperontranscriptionalregulatorAraC[Salmonellaentericasubsp.e…	2]>EGS5045858.1arabinoseoperontranscriptionalregulatorAraC[Salmonellaentericasubsp.entericaserovar3	10[15][15	34]:e	h:-]>EGX4207961.1arabinoseoperontranscriptionalregulatorAraC[Salmonellaentericasubsp.entericaserovarBuckeye]>EGY7107716.1arabinoseoperontranscriptionalregulatorAraC[Salmonellaentericasubsp.entericaserovar4	[5]	12	[27]:-:1	2]>EGZ3826265.1arabinoseoperontranscriptionalregulatorAraC[Salmonellaentericasubsp.entericaserovarLille]>EGZ3878038.1arabinoseoperontranscriptionalregulatorAraC[Salmonellaentericasubsp.entericaserovarElokate]>EGZ3897683.1arabinoseoperontranscriptionalregulatorAraC[Salmonellaentericasubsp.entericaserovarPisa]>EGZ3934356.1arabinoseoperontranscriptionalregulatorAraC[Salmonellaentericasubsp.entericas…	8	20:-:1	5]>EHA9254562.1arabinoseoperontranscriptionalregulatorAraC[Salmonellaentericasubsp.entericaserovarBabelsberg]>EHB3281316.1arabinoseoperontranscriptionalregulatorAraC[Salmonellaentericasubsp.entericaserovarORough:a:-]>EHB5593151.1arabinoseoperontranscriptionalregulatorAraC[Salmonellaentericasubsp.entericaserovar2
30SRIBOSOMALPROTEINS17[Escherichiacoli]>4V4H_CQChainCQ	30SRIBOSOMALPROTEINS17[Escherichiacoli]>4V65_AJChainAJ	30SribosomalproteinS17[Escherichiacoli]>4V66_AJChainAJ	30SribosomalproteinS17[Escherichiacoli]>4V6C_AQChainAQ	30SribosomalproteinS17[EscherichiacoliK-12]>4V6C_CQChainCQ	30SribosomalproteinS17[EscherichiacoliK-12]>4V6D_AQChainAQ	30SribosomalproteinS17[EscherichiacoliK-12]>4V6D_CQChainCQ	30SribosomalproteinS17[EscherichiacoliK-12]>4V6E_CQChainCQ	30SribosomalproteinS17[EscherichiacoliK-12]>4V6K_BUChainBU	30SribosomalproteinS17[EscherichiacoliK-12]>4V6L_AUChainAU	30SribosomalproteinS17[EscherichiacoliK-12]>4V7B_AQChainAQ	30SribosomalproteinS17[EscherichiacoliK-12]>4V7I_BQChainBQ	30SribosomalproteinS17[EscherichiacoliK-12]>4V85_AQChainAQ	30SribosomalproteinS17[Escherichiacoli]>4V89_AQChainAQ	30SribosomalproteinS17[Escherichiacoli]>4V9C_AQChainAQ	30SribosomalproteinS17[EscherichiacoliK-12]>4V9C_CQChainCQ	30SribosomalproteinS17[EscherichiacoliK-12]>4V9O_BQChainBQ	30SribosomalproteinS17[EscherichiacoliK-12]>4V9O_DQChainDQ	30SribosomalproteinS17[EscherichiacoliK-12]>4V9O_FQChainFQ	30SribosomalproteinS17[EscherichiacoliK-12]>4V9O_HQChainHQ	30SribosomalproteinS17[EscherichiacoliK-12]>4V9P_BQChainBQ	30SribosomalproteinS17[EscherichiacoliK-12]>4V9P_DQChainDQ	30SribosomalproteinS17[EscherichiacoliK-12]>4V9P_FQChainFQ	30SribosomalproteinS17[EscherichiacoliK-12]>4V9P_HQChainHQ	30SribosomalproteinS17[EscherichiacoliK-12]>4WOI_AQChainAQ	30SribosomalproteinS17[EscherichiacoliK-12]>4WOI_DQChainDQ	30SribosomalproteinS17[EscherichiacoliK-12]>5AFI_q2.9AStructureofE.coliribosome-EF-TUcomplexbycs-correctedcryo-EM[Escherichiacoli]>5IQR_vStructureofRelAboundtothe70Sribosome[EscherichiacoliK-12]>5JTE_AQChainAQ	30SribosomalproteinS17[Escherichiacoli]>5JU8_AQChainAQ	30SribosomalproteinS17[EscherichiacoliK-12]>5KCR_1qChain1q	30SribosomalproteinS17[EscherichiacoliK-12]>5KCS_1qChain1q	30SribosomalproteinS17[EscherichiacoliK-12]>5KPS_22Chain22	30SribosomalproteinS17[EscherichiacoliK-12]>5KPV_21Chain21	30SribosomalproteinS17[EscherichiacoliK-12]>5KPW_21Chain21	30SribosomalproteinS17[EscherichiacoliK-12]>5KPX_21Chain21	30SribosomalproteinS17[EscherichiacoliK-12]>5L3P_qCryo-EMstructureofstringentresponsefactorRelAboundtoErmCL-stalledribosomecomplex[EscherichiacoliK-12]>5MDV_vStructureofArfAandRF2boundtothe70Sribosome(accommodatedstate)[Escherichiacoli]>5MDW_vStructureofArfA(A18T)andRF2boundtothe70Sribosome(pre-accommodatedstate)[Escherichiacoli]>5MDY_vStructureofArfAandTtRF2boundtothe70Sribosome(pre-accommodated…	30SribosomalproteinS17[EscherichiacoliK-12]>5ME1_QStructureofthe30SPre-InitiationComplex2(30SIC-2)StalledbyGE81112[EscherichiacoliK-12]>5NWY_G2.9Acryo-EMstructureofVemP-stalledribosome-nascentchaincomplex[EscherichiacoliK-12]>5U4I_qStructuralBasisofCo-translationalQualityControlbyArfAandRF2BoundtoRibosome[EscherichiacoliK-12]>5U9F_QChainQ	30SribosomalproteinS17[Escherichiacoli]>5U9G_QChainQ	30SribosomalproteinS17[Escherichiacoli]>5UZ4_QThecryo-EMstructureofYjeQboundtothe30Ssubunitsuggestsafidelitycheckpointfunctionforthisproteininribosomeassembly[Escherichiacoli]>6C4I_qConformationofmethylatedGGQinthepeptidyltransferasecenterduringtranslationtermination[Escherichiacoli]>6DNC_DBChainDB	30SribosomalproteinS17[Escherichiacoli]>6OGF_V70SterminationcomplexwithRF2boundtotheUGAcodon.PartiallyrotatedribosomewithRF2bound(StructureIII).[Escherichiacoli]>6OGG_V70SterminationcomplexwithRF2boundtotheUGAcodon.RotatedribosomewithRF2bound(StructureIV).[Escherichiacoli]>6OGI_V70SterminationcomplexwithRF2boundtotheUAGcodon.Rotatedribosomeconformation(StructureV)[Escherichiacoli]>6OM6_vChainv	30SribosomalproteinS17[Escherichiacoli]>6Q98_vStructureoftmRNASmpBboundinPsiteofE.coli70Sribosome[Escherichiacoli]>6SZS_qReleasefactor-dependentribosomerescuebyBrfAintheGram-positivebacteriumBacillussubtilis[EscherichiacoliK-12]>6TBV_S171ChainS171	30SribosomalproteinS17[EscherichiacoliK-12]>6TC3_S171ChainS171	30SribosomalproteinS17[EscherichiacoliK-12]>6VWL_pChainp	30SribosomalproteinS17[Escherichiacoli]>6VWM_pChainp	30SribosomalproteinS17[Escherichiacoli]>6VWN_pChainp	30SribosomalproteinS17[Escherichiacoli]>6VYQ_VChainV	30SribosomalproteinS17[Escherichiacoli]>6VYR_VChainV	30SribosomalproteinS17[Escherichiacoli]>6VYS_VChainV	30SribosomalproteinS17[Escherichiacoli]>6VYT_VChainV	30SribosomalproteinS17[Escherichiacoli]>6VYU_VChainV	30SribosomalproteinS17[Escherichiacoli]>6VYW_VChainV
30SribosomalproteinS4[Staphylococcusaureussubsp.aureusNCTC8325]>5ND9_dChaind	30SribosomalproteinS4[Staphylococcusaureussubsp.aureusNCTC8325]>5NGM_AdChainAd	30SribosomalproteinS4[Staphylococcusaureus]>6YEF_dChaind	30SribosomalproteinS4[Staphylococcusaureussubsp.aureusNCTC8325]>7BGD_dChaind	30SribosomalproteinS4[Staphylococcusaureussubsp.aureusNCTC8325]>7KWG_dChaind	30SribosomalproteinS4[Staphylococcusaureussubsp.aureusNCTC8325]>7NHL_eChaine	30SribosomalproteinS4[Staphylococcusaureussubsp.aureusNCTC8325]>7NHM_eChaine	30SribosomalproteinS4[Staphylococcusaureus]>ATV04396.130SribosomalproteinS4[StaphylococcusaureusO11]>EGL95619.1ribosomalproteinS4[Staphylococcusaureussubsp.aureus21318]>EGS87365.1ribosomalproteinS4[Staphylococcusaureussubsp.aureus21266]>EHS08337.1ribosomalproteinS4[Staphylococcusaureussubsp.aureusIS-24]>EHS08418.1ribosomalproteinS4[Staphylococcusaureussubsp.aureusIS-99]>EHS15714.1ribosomalprotein…
partial[Bacteria]>MCD0184848.1IS3familytransposase[Micrococcusluteus]>NME17525.1IS3familytransposase[Micrococcusluteus]>RNP95645.1IS3familytransposase	partial[Klebsiellapneumoniae]>RUQ40550.1IS3familytransposase	partial[Micrococcussp.HSID17228]
ATPsynthasesubunitdelta[AcinetobacterbaumanniiATCC17978]>7P3N_dChaind	ATPsynthasesubunitdelta[AcinetobacterbaumanniiATCC17978]>7P3W_dChaind	ATPsynthasesubunitdelta[AcinetobacterbaumanniiATCC17978]>ADX90613.1F0F1ATPsynthasesubunitdelta[AcinetobacterbaumanniiTCDC-AB0715]>AHX26999.1ATPsynthaseF0F1subunitdelta[AcinetobacterbaumanniiAC12]>AHX64558.1ATPsynthaseF0F1subunitdelta[AcinetobacterbaumanniiAC30]>EJP51825.1ATPsynthaseF1	deltasubunit[AcinetobacterbaumanniiNaval-18]>EMT83924.1F0F1ATPsynthasesubunitdelta[AcinetobacterbaumanniiABNIH5]>EMT94160.1F0F1ATPsynthasesubunitdelta[AcinetobacterbaumanniiABNIH6]>EMU17176.1F0F1ATPsynthasesubunitdelta[AcinetobacterbaumanniiABNIH10]>ETY67105.1F0F1ATPsynthasesubunitdelta[AcinetobacterbaumanniiMDR_MMC4]>EYU47209.1ATPsynthaseF1	deltasubunit[Acinetobacterbaumannii1457504]>KCW30650.1ATPsynthaseF1	deltasubunit[Acinetobacterbaumannii6935]>KCW39907.1ATPsynthaseF1	deltasubunit[Acinetobacterbaumannii1032359]>KCX51695.1ATPsynthaseF1	deltasubunit[Acinetobacterbaumannii15827]>KCY90217.1ATPsynthaseF1	deltasubunit[Acinetobacterbaumannii929679-598]>PXA52950.1ATPsynthasesubunitdelta[AcinetobacterbaumanniiA424]>CAH1094285.1membrane-boundATPsynthaseF1sectordelta-subunit[AcinetobacterphageMD-2021a]>SSW76626.1ATPsynthasesubunitdelta[Klebsiellapneumoniae]
[5]	12:i:-]>EDU3962029.1IS3familytransposase[Salmonellaentericasubsp.entericaserovarThompson]>EFB4145430.1IS3familytransposase[EscherichiacoliO113]>EGY1414492.1IS3familytransposase[Salmonellaentericasubsp.entericaserovarLondon]>EHN5925650.1IS3familytransposase[Salmonellaentericasubsp.entericaserovarBraenderup]>EHQ0775759.1IS3familytransposase[Salmonellaentericasubsp.entericaserovarMontevideo]>EHY9686…
z23:-]>B1IPY0.1RecName:Full=50SribosomalproteinL4[EscherichiacoliATCC8739]>B1LHD3.1RecName:Full=50SribosomalproteinL4[EscherichiacoliSMS-3-5]>B1X6H0.1RecName:Full=50SribosomalproteinL4[Escherichiacolistr.K-12substr.DH10B]>B2U2T7.1RecName:Full=50SribosomalproteinL4[ShigellaboydiiCDC3083-94]>B4SUT9.1RecName:Full=50SribosomalproteinL4[Salmonellaentericasubsp.entericaserovarNewportstr.SL254]>B4TKL4.1…	50SribosomalproteinL4[Escherichiacoli]>3JA1_LFChainLF	50SribosomalproteinL4[Escherichiacoli]>3JBU_eMechanismsofRibosomeStallingbySecMatMultipleElongationSteps[EscherichiacoliK-12]>3JBV_eMechanismsofRibosomeStallingbySecMatMultipleElongationSteps[EscherichiacoliK-12]>3JCD_EStructureofEscherichiacoliEF4inposttranslocationalribosomes(PostEF4)[EscherichiacoliK-12]>3JCE_EStructureofEscherichiacoliEF4inpretranslocationalribosomes(PreEF4)[EscherichiacoliK-…	50SribosomalproteinL4[EscherichiacoliK-12]>4U1U_DEChainDE	50SribosomalproteinL4[EscherichiacoliK-12]>4U1V_BEChainBE	50SribosomalproteinL4[EscherichiacoliK-12]>4U1V_DEChainDE	50SribosomalproteinL4[EscherichiacoliK-12]>4U20_BEChainBE	50SribosomalproteinL4[EscherichiacoliK-12]>4U24_BEChainBE	50SribosomalproteinL4[EscherichiacoliK-12]>4U24_DEChainDE	50SribosomalproteinL4[EscherichiacoliK-12]>4U25_BEChainBE	50SribosomalproteinL4[EscherichiacoliK-12]>4U25_DEChainDE	50SribosomalproteinL4[EscherichiacoliK-12]>4U26_BEChainBE	50SribosomalproteinL4[EscherichiacoliK-12]>4U26_DEChainDE	50SribosomalproteinL4[EscherichiacoliK-12]>4U27_BEChainBE	50SribosomalproteinL4[EscherichiacoliK-12]>4U27_DEChainDE	50SribosomalproteinL4[EscherichiacoliK-12]>4UY8_EMolecularbasisfortheribosomefunctioningasaL-tryptophansensor-Cryo-EMstructureofaTnaCstalledE.coliribosome[Escherichiacoli]>4V47_ACChainAC	50SribosomalproteinL4[Escherichiacoli]>4V48_ACChainAC	50SribosomalproteinL4[Escherichiacoli]>4V4H_BEChainBE	50SRIBOSOMALPROTEINL4[Escherichiacoli]>4V4H_DEChainDE	50SRIBOSOMALPROTEINL4[Escherichiacoli]>4V4Q_BEChainBE	50SribosomalproteinL4[Escherichiacoli]>4V4Q_DEChainDE	50SribosomalproteinL4[Escherichiacoli]>4V50_BEChainBE	50SribosomalproteinL4[Escherichiacoli]>4V50_DEChainDE	50SribosomalproteinL4[Escherichiacoli]>4V52_BEChainBE	50SribosomalproteinL4[Escherichiacoli]>4V52_DEChainDE	50SribosomalproteinL4[Escherichiacoli]>4V53_BEChainBE	50SribosomalproteinL4[Escherichiacoli]>4V53_DEChainDE	50SribosomalproteinL4[Escherichiacoli]>4V54_BEChainBE	50SribosomalproteinL4[Escherichiacoli]>4V54_DEChainDE	50SribosomalproteinL4[Escherichiacoli]>4V55_BEChainBE	50SribosomalproteinL4[Escherichiacoli]>4V55_DEChainDE	50SribosomalproteinL4[Escherichiacoli]>4V56_BEChainBE	50SribosomalproteinL4[Escherichiacoli]>4V56_DEChainDE	50SribosomalproteinL4[Escherichiacoli]>4V57_BEChainBE	50SribosomalproteinL4[Escherichiacoli]>4V57_DEChainDE	50SribosomalproteinL4[Escherichiacoli]>4V5B_AEChainAE	50SRIBOSOMALPROTEINL4[Escherichiacoli]>4V5B_CEChainCE	50SRIBOSOMALPROTEINL4[Escherichiacoli]>4V5H_BEChainBE	50SRIBOSOMALPROTEINL4[Escherichiacoli]>4V5Y_BEChainBE	50SribosomalproteinL4[Escherichiacoli]>4V5Y_DEChainDE	50SribosomalproteinL4[Escherichiacoli]>4V64_BEChainBE	50SribosomalproteinL4[Escherichiacoli]>4V64_DEChainDE	50SribosomalproteinL4[Escherichiacoli]>4V65_B1ChainB1	50SribosomalproteinL4[Escherichiacoli]>4V66_B1ChainB1	50SribosomalproteinL4[Escherichiacoli]>4V69_BEChainBE	50SribosomalproteinL4[Escherichiacoli]>4V6C_BEChainBE	50SribosomalproteinL4[EscherichiacoliK-12]>4V6C_DEChainDE	50SribosomalproteinL4[EscherichiacoliK-12]>4V6D_BEChainBE	50SribosomalproteinL4[EscherichiacoliK-12]>4V6D_DEChainDE	50SribosomalproteinL4[EscherichiacoliK-12]>4V6E_BEChainBE
z23:-]>A9MSY7.1RecName:Full=50SribosomalproteinL24[Salmonellaentericasubsp.entericaserovarParatyphiBstr.SPB7]>B1IPZ0.1RecName:Full=50SribosomalproteinL24[EscherichiacoliATCC8739]>B1LHC3.1RecName:Full=50SribosomalproteinL24[EscherichiacoliSMS-3-5]>B1X6G1.1RecName:Full=50SribosomalproteinL24[Escherichiacolistr.K-12substr.DH10B]>B2U2S7.1RecName:Full=50SribosomalproteinL24[ShigellaboydiiCDC3083-94]>B…	50SRIBOSOMALPROTEINL24[Escherichiacoli]>4V4H_DUChainDU	50SRIBOSOMALPROTEINL24[Escherichiacoli]>4V6C_BUChainBU	50SribosomalproteinL24[EscherichiacoliK-12]>4V6C_DUChainDU	50SribosomalproteinL24[EscherichiacoliK-12]>4V6D_BUChainBU	50SribosomalproteinL24[EscherichiacoliK-12]>4V6D_DUChainDU	50SribosomalproteinL24[EscherichiacoliK-12]>4V6E_BUChainBU	50SribosomalproteinL24[EscherichiacoliK-12]>4V6K_AVChainAV	50SribosomalproteinL24[EscherichiacoliK-12]>4V6L_BVChainBV	50SribosomalproteinL24[EscherichiacoliK-12]>4V7B_BUChainBU	50SribosomalproteinL24[EscherichiacoliK-12]>4V7I_AUChainAU	50SribosomalproteinL24[EscherichiacoliK-12]>4V85_BYChainBY	50SribosomalproteinL241[Escherichiacoli]>4V89_BYChainBY	50SribosomalproteinL24[Escherichiacoli]>4V9C_BUChainBU	50SribosomalproteinL24[EscherichiacoliK-12]>4V9C_DUChainDU	50SribosomalproteinL24[EscherichiacoliK-12]>4V9O_AUChainAU	50SribosomalproteinL24[EscherichiacoliK-12]>4V9O_CUChainCU	50SribosomalproteinL24[EscherichiacoliK-12]>4V9O_EUChainEU	50SribosomalproteinL24[EscherichiacoliK-12]>4V9O_GUChainGU	50SribosomalproteinL24[EscherichiacoliK-12]>4V9P_AUChainAU	50SribosomalproteinL24[EscherichiacoliK-12]>4V9P_CUChainCU	50SribosomalproteinL24[EscherichiacoliK-12]>4V9P_EUChainEU	50SribosomalproteinL24[EscherichiacoliK-12]>4V9P_GUChainGU	50SribosomalproteinL24[EscherichiacoliK-12]>4WOI_BUChainBU	50SribosomalproteinL24[EscherichiacoliK-12]>4WOI_CUChainCU	50SribosomalproteinL24[EscherichiacoliK-12]>5ADY_UCryo-EMstructuresofthe50SribosomesubunitboundwithHflX[EscherichiacoliK-12]>5AFI_U2.9AStructureofE.coliribosome-EF-TUcomplexbycs-correctedcryo-EM[Escherichiacoli]>5GAD_VRNC-SRP-SRcomplexearlystate[Escherichiacoli]>5GAE_VRNCincomplexwithatranslocatingSecYEG[Escherichiacoli]>5GAG_VRNCincomplexwithSRP-SRintheclosedstate[Escherichiacoli]>5GAH_VRNCincom…	50SribosomalproteinL24[Escherichiacoli]>5JU8_BUChainBU	50SribosomalproteinL24[EscherichiacoliK-12]>5KCR_1YChain1Y	50SribosomalproteinL24[EscherichiacoliK-12]>5KCS_1YChain1Y	50SribosomalproteinL24[EscherichiacoliK-12]>5KPS_UChainU	50SribosomalproteinL24[EscherichiacoliK-12]>5KPV_TChainT	50SribosomalproteinL24[EscherichiacoliK-12]>5KPW_TChainT	50SribosomalproteinL24[EscherichiacoliK-12]>5KPX_TChainT	50SribosomalproteinL24[EscherichiacoliK-12]>5L3P_YCryo-EMstructureofstringentresponsefactorRelAboundtoErmCL-stalledribosomecomplex[EscherichiacoliK-12]>5MDV_UStructureofArfAandRF2boundtothe70Sribosome(accommodatedstate)[Escherichiacoli]>5MDW_UStructureofArfA(A18T)andRF2boundtothe70Sribosome(pre-accommodatedstate)[Escherichiacoli]>5MDY_UStructureofArfAandTtRF2boundtothe70Sribosome(pre-accommodated…	50SribosomalproteinL24[Escherichiacoli]>5U9G_23Chain23	50SribosomalproteinL24[Escherichiacoli]>6C4I_VConformationofmethylatedGGQinthepeptidyltransferasecenterduringtranslationtermination[Escherichiacoli]>6DNC_YChainY	50SribosomalproteinL24[Escherichiacoli]>6I0Y_hTnaC-stalledribosomecomplexwiththetitinI27domainfoldingclosetotheribosomalexittunnel[Escherichiacoli]>6OGF_u70SterminationcomplexwithRF2boundtotheUGAcodon.PartiallyrotatedribosomewithRF2bound(StructureIII).[Escherichiacoli]>6OGG_u70SterminationcomplexwithRF2boundtotheUGAcodon.RotatedribosomewithRF2bound(StructureIV).[Escherichiacoli]>6OGI_u70Sterminat…	50SribosomalproteinL24[Escherichiacoli]>6Q98_UStructureoftmRNASmpBboundinPsiteofE.coli70Sribosome[Escherichiacoli]>6QDW_uCryo-EMstructureofthe50Sribosomalsubunitat2.83AngstromswithmodeledGBCSecMpeptide[EscherichiacoliBL21(DE3)]>6QUL_VStructureofabacterial50Sribosomalsubunitincomplexwiththenovelquinoxolidinoneantibioticcadazolid[Escherichiacoli]>6S0K_VRibosomenascentchainincomplexwithSecA[Escheric…	50SribosomalproteinL24[EscherichiacoliK-12]>6TC3_L241ChainL241	50SribosomalproteinL24[EscherichiacoliK-12]>6VWL_SChainS	50SribosomalproteinL24[Escherichiacoli]>6VWM_SChainS	50SribosomalproteinL24[Escherichiacoli]>6VWN_SChainS	50SribosomalproteinL24[Escherichiacoli]>6VYQ_3Chain3	50SribosomalproteinL24[Escherichiacoli]>6VYR_3Chain3	50SribosomalproteinL24[Escherichiacoli]>6VYS_3Chain3	50SribosomalproteinL24[Escherichiacoli]>6VYT_3Chain3	50SribosomalproteinL24[Escherichiacoli]>6VYU_3Chain3	50SribosomalproteinL24[Escherichiacoli]>6VYW_3Chain3	50SribosomalproteinL24[Escherichiacoli]>6VYX_3Chain3	50SribosomalproteinL24[Escherichiacoli]>6VYY_3Chain3
flavoproteinsubunit[Exiguobacteriumsp.AT1b]>MBG0916444.1succinatedehydrogenaseflavoproteinsubunit[Exiguobacteriumsp.SRB7LM]>MBR2077137.1succinatedehydrogenaseflavoproteinsubunit[Exiguobacteriumsp.]>MBR3063150.1succinatedehydrogenaseflavoproteinsubunit[Exiguobacteriumsp.]
50SribosomalproteinL16[AcinetobacterbaumanniiAB0057]>6V3A_LChainL	50SribosomalproteinL16[AcinetobacterbaumanniiAB0057]>6V3B_LChainL	50SribosomalproteinL16[AcinetobacterbaumanniiAB0057]>6V3D_LChainL	50SribosomalproteinL16[AcinetobacterbaumanniiAB0057]>6YHS_IChainI	50SribosomalproteinL16[AcinetobacterbaumanniiATCC19606=CIP70.34=JCM6841]>6YSI_IChainI	50SribosomalproteinL16[AcinetobacterbaumanniiATCC19606=CIP70.34=JCM6841]>7M4V_LChainL	50SribosomalproteinL16[AcinetobacterbaumanniiAB0057]>7M4W_LChainL	50SribosomalproteinL16[AcinetobacterbaumanniiAB0057]>7M4Y_LChainL	50SribosomalproteinL16[AcinetobacterbaumanniiAB0057]>7M4Z_LChainL	50SribosomalproteinL16[AcinetobacterbaumanniiAB0057]>7RYF_LChainL	50SribosomalproteinL16[AcinetobacterbaumanniiAB0057]>7RYG_LChainL	50SribosomalproteinL16[AcinetobacterbaumanniiAB0057]>7RYH_LChainL	50SribosomalproteinL16[AcinetobacterbaumanniiAB0057]>ADX93902.150SribosomalproteinL16[AcinetobacterbaumanniiTCDC-AB0715]>AHX29381.150SribosomalproteinL16[AcinetobacterbaumanniiAC12]>AHX65712.150SribosomalproteinL16[AcinetobacterbaumanniiAC30]>EJP49220.1ribosomalproteinL16[AcinetobacterbaumanniiNaval-18]>EMT94309.150SribosomalproteinL16[AcinetobacterbaumanniiABNIH5]>EMT96655.150SribosomalproteinL1…
[5]	12:i:-]>EDP9584158.1IS1182-likeelementISCfr1familytransposase[Salmonellaentericasubsp.entericaserovarUganda]>EDR0888416.1IS1182-likeelementISCfr1familytransposase[Salmonellaentericasubsp.entericaserovarOhio]>EDR3679736.1IS1182-likeelementISCfr1familytransposase[Salmonellaentericasubsp.entericaserovarJaviana]>EDR5533428.1IS1182-likeelementISCfr1familytransposase[Salmonellaentericasubsp.entericaser…	12:i:-]>EDU0227133.1IS1182-likeelementISCfr1familytransposase[Salmonellaentericasubsp.entericaserovarKunzendorf]>EEN6544334.1IS1182-likeelementISCfr1familytransposase[Salmonellaentericasubsp.entericaserovarPanama]>EEN8725094.1IS1182-likeelementISCfr1familytransposase[Salmonellaentericasubsp.entericaserovarMbandaka]>EFO9744991.1IS1182-likeelementISCfr1familytransposase[Salmonellaentericasubsp.ente…	IS4familyprotein[Mycobacteriumtuberculosis]>HAI7687783.1IS1182-likeelementISCfr1familytransposase[EscherichiacoliO25b:H4-ST131]>HAS0889021.1IS1182-likeelementISCfr1familytransposase[Enterobactercloacaesubsp.cloacae]>HAS1313388.1IS1182-likeelementISCfr1familytransposase[Enterobacterbugandensis]>HAT2250393.1IS1182-likeelementISCfr1familytransposase[Aeromonashydrophila]>HBM2592560.1IS1182-likeelemen…
partial[Bacteria]>MBU5571666.150SribosomalproteinL7/L12[Enterococcussp.S123_ASV_20]
50SribosomalproteinL24[Staphylococcusaureussubsp.aureusNCTC8325]>4WF9_RChainR	50SribosomalproteinL24[Staphylococcusaureussubsp.aureusNCTC8325]>4WFA_RChainR	50SribosomalproteinL24[Staphylococcusaureussubsp.aureusNCTC8325]>4WFB_RChainR	50SribosomalproteinL24[Staphylococcusaureussubsp.aureusNCTC8325]>5HKV_RChainR	50SribosomalproteinL24[Staphylococcusaureussubsp.aureusNCTC8325]>5HL7_RChainR	50SribosomalproteinL24[Staphylococcusaureussubsp.aureusNCTC8325]>5ND8_XChainX	50SribosomalproteinL24[Staphylococcusaureussubsp.aureusNCTC8325]>5ND9_XChainX	50SribosomalproteinL24[Staphylococcusaureus]>5NRG_RChainR	50SribosomalproteinL24[Staphylococcusaureussubsp.aureusNCTC8325]>6DDD_GStructureofthe50SribosomalsubunitfromMethicillinResistantStaphylococcusaureusincomplexwiththeoxazolidinoneantibioticLZD-5[Staphylococcusaureus]>6DDG_GStructureofthe50SribosomalsubunitfromMethicillinResistantStaphylococcusaureusincomplexwiththeoxazolidinoneantibioticLZD-6[Staphylococcusaureus]>6SJ6_XChainX	50SribosomalproteinL24[Staphylococcusaureussubsp.aureusNCTC8325]>6YEF_XChainX	50SribosomalproteinL24[Staphylococcusaureussubsp.aureusNCTC8325]>7NHL_XChainX	50SribosomalproteinL24[Staphylococcusaureussubsp.aureusNCTC8325]>7NHM_XChainX	50SribosomalproteinL24[Staphylococcusaureussubsp.aureusNCTC8325]>7P48_SChainS	50SribosomalproteinL24[Staphylococcusaureus]>ATV04866.150SribosomalproteinL24[StaphylococcusaureusO11]>EGL94279.1ribosomalproteinL24[Staphylococcusaureussubsp.aureus21318]>EGS87905.1ribosomalproteinL24[Staphylococcusaureussubsp.aureus21266]>EGS88099.1ribosomalproteinL24[Staphylococcusaureussubsp.aureus21259]>EHS10865.1ribosomalproteinL24[Staphylococcusaureussubsp.aureusIS-24]>EHS12212.1ribosomalp…
Glyceraldehyde-3-phosphatedehydrogenase	typeI[Lactiplantibacillusplantarumsubsp.plantarumATCC14917=JCM1149=CGMCC1.2437]>6IQM_BChainB	Glyceraldehyde-3-phosphatedehydrogenase	typeI[Lactiplantibacillusplantarumsubsp.plantarumATCC14917=JCM1149=CGMCC1.2437]>6IQM_CChainC	Glyceraldehyde-3-phosphatedehydrogenase	typeI[Lactiplantibacillusplantarumsubsp.plantarumATCC14917=JCM1149=CGMCC1.2437]>6IQM_DChainD	Glyceraldehyde-3-phosphatedehydrogenase	Glyceraldehyde-3-phosphatedehydrogenase	typeI[Lactiplantibacillusplantarumsubsp.plantarumATCC14917=JCM1149=CGMCC1.2437]>6IQV_BChainB	Glyceraldehyde-3-phosphatedehydrogenase	typeI[Lactiplantibacillusplantarumsubsp.plantarumATCC14917=JCM1149=CGMCC1.2437]>6IQV_CChainC	Glyceraldehyde-3-phosphatedehydrogenase	typeI[Lactiplantibacillusplantarumsubsp.plantarumATCC14917=JCM1149=CGMCC1.2437]>6IQV_DChainD	Glyceraldehyde-3-phosphatedehydrogenase	typeI[Lactiplantibacillusplantarumsubsp.plantarumATCC14917=JCM1149=CGMCC1.2437]>ERJ49308.1glyceraldehyde-3-phosphatedehydrogenase[Lactiplantibacillusplantarum2165]>EYR71010.1glyceraldehyde-3-phosphatedehydrogenase[LactiplantibacillusplantarumWHE92]>MBJ7523788.1typeIglyceraldehyde-3-phosphatedehydrogenase[Lactobacillussp.CRM56-2]>PNW63431.1glyceraldehyde-3-phosphatedehydrogenase[Lactobacillussp.AT…
partial[Bacteria]>EGP4070657.1L-lactatepermease[Salmonellaenterica]>MCB5647795.1L-lactatepermease[Bifidobacteriumbreve]
30SribosomalproteinS8[AcinetobacterbaumanniiAB0057]>6V3A_hChainh	30SribosomalproteinS8[AcinetobacterbaumanniiAB0057]>6V3B_hChainh	30SribosomalproteinS8[AcinetobacterbaumanniiAB0057]>6V3E_hChainh	30SribosomalproteinS8[AcinetobacterbaumanniiAB0057]>6YPU_iChaini	30SribosomalproteinS8[AcinetobacterbaumanniiATCC19606=CIP70.34=JCM6841]>6YT9_iChaini	30SribosomalproteinS8[Acinetobacterbaumannii]>7M4U_hChainh	30SribosomalproteinS8[AcinetobacterbaumanniiAB0057]>7M4W_hChainh	30SribosomalproteinS8[AcinetobacterbaumanniiAB0057]>7M4Y_hChainh	30SribosomalproteinS8[AcinetobacterbaumanniiAB0057]>7M4Z_hChainh	30SribosomalproteinS8[AcinetobacterbaumanniiAB0057]>7RYF_hChainh	30SribosomalproteinS8[AcinetobacterbaumanniiAB0057]>7RYG_hChainh	30SribosomalproteinS8[AcinetobacterbaumanniiAB0057]>7RYH_hChainh	30SribosomalproteinS8[AcinetobacterbaumanniiAB0057]>ADX93895.130SribosomalproteinS8[AcinetobacterbaumanniiTCDC-AB0715]>AHX29374.130SribosomalproteinS8[AcinetobacterbaumanniiAC12]>AHX65705.130SribosomalproteinS8[AcinetobacterbaumanniiAC30]>EJP49345.1ribosomalproteinS8[AcinetobacterbaumanniiNaval-18]>EMT94316.130SribosomalproteinS8[AcinetobacterbaumanniiABNIH5]>EMT96662.130SribosomalproteinS8[Acine…
30SRIBOSOMALPROTEINS14[Escherichiacoli]>4V4H_CNChainCN	30SRIBOSOMALPROTEINS14[Escherichiacoli]>4V65_AGChainAG	30SribosomalproteinS14[Escherichiacoli]>4V66_AGChainAG	30SribosomalproteinS14[Escherichiacoli]>4V6C_ANChainAN	30SribosomalproteinS14[EscherichiacoliK-12]>4V6C_CNChainCN	30SribosomalproteinS14[EscherichiacoliK-12]>4V6D_ANChainAN	30SribosomalproteinS14[EscherichiacoliK-12]>4V6D_CNChainCN	30SribosomalproteinS14[EscherichiacoliK-12]>4V6E_CNChainCN	30SribosomalproteinS14[EscherichiacoliK-12]>4V6K_BRChainBR	30SribosomalproteinS14[EscherichiacoliK-12]>4V6L_ARChainAR	30SribosomalproteinS14[EscherichiacoliK-12]>4V6Y_ANChainAN	30SribosomalproteinS14[EscherichiacoliK-12]>4V6Z_ANChainAN	30SribosomalproteinS14[EscherichiacoliK-12]>4V70_ANChainAN	30SribosomalproteinS14[EscherichiacoliK-12]>4V71_ANChainAN	30SribosomalproteinS14[EscherichiacoliK-12]>4V72_ANChainAN	30SribosomalproteinS14[EscherichiacoliK-12]>4V73_ANChainAN	30SribosomalproteinS14[EscherichiacoliK-12]>4V74_ANChainAN	30SribosomalproteinS14[EscherichiacoliK-12]>4V75_ANChainAN	30SribosomalproteinS14[EscherichiacoliK-12]>4V76_ANChainAN	30SribosomalproteinS14[EscherichiacoliK-12]>4V77_ANChainAN	30SribosomalproteinS14[EscherichiacoliK-12]>4V78_ANChainAN	30SribosomalproteinS14[EscherichiacoliK-12]>4V79_ANChainAN	30SribosomalproteinS14[EscherichiacoliK-12]>4V7A_ANChainAN	30SribosomalproteinS14[EscherichiacoliK-12]>4V7B_ANChainAN	30SribosomalproteinS14[EscherichiacoliK-12]>4V7I_BNChainBN	30SribosomalproteinS14[EscherichiacoliK-12]>4V85_ANChainAN	30SribosomalproteinS14[Escherichiacoli]>4V89_ANChainAN	30SribosomalproteinS14[Escherichiacoli]>4V9C_ANChainAN	30SribosomalproteinS14[EscherichiacoliK-12]>4V9C_CNChainCN	30SribosomalproteinS14[EscherichiacoliK-12]>4V9O_BNChainBN	30SribosomalproteinS14[EscherichiacoliK-12]>4V9O_DNChainDN	30SribosomalproteinS14[EscherichiacoliK-12]>4V9O_FNChainFN	30SribosomalproteinS14[EscherichiacoliK-12]>4V9O_HNChainHN	30SribosomalproteinS14[EscherichiacoliK-12]>4V9P_BNChainBN	30SribosomalproteinS14[EscherichiacoliK-12]>4V9P_DNChainDN	30SribosomalproteinS14[EscherichiacoliK-12]>4V9P_FNChainFN	30SribosomalproteinS14[EscherichiacoliK-12]>4V9P_HNChainHN	30SribosomalproteinS14[EscherichiacoliK-12]>4WOI_ANChainAN	30SribosomalproteinS14[EscherichiacoliK-12]>4WOI_DNChainDN	30SribosomalproteinS14[EscherichiacoliK-12]>4WWW_QNChainQN	30SribosomalproteinS14[EscherichiacoliK-12]>4WWW_XNChainXN	30SribosomalproteinS14[EscherichiacoliK-12]>5IQR_sStructureofRelAboundtothe70Sribosome[EscherichiacoliK-12]>5JTE_ANChainAN	30SribosomalproteinS14[Escherichiacoli]>5KCR_1nChain1n	30SribosomalproteinS14[EscherichiacoliK-12]>5KCS_1nChain1n	30SribosomalproteinS14[EscherichiacoliK-12]>5KPS_19Chain19	30SribosomalproteinS14[EscherichiacoliK-12]>5KPV_18Chain18	30SribosomalproteinS14[EscherichiacoliK-12]>5KPW_18Chain18	30SribosomalproteinS14[EscherichiacoliK-12]>5KPX_18Chain18	30SribosomalproteinS14[EscherichiacoliK-12]>5MDV_sStructureofArfAandRF2boundtothe70Sribosome(accommodatedstate)[Escherichiacoli]>5MDW_sStructureofArfA(A18T)andRF2boundtothe70Sribosome(pre-accommodatedstate)[Escherichiacoli]>5MDY_sStructureofArfAandTtRF2boundtothe70Sribosome(pre-accommodatedstate)[EscherichiacoliK-12]>5MDZ_sStructureofthe70Sribosome(emptyAsite)[Escherichiacoli]>5ME0_NChainN	30SribosomalproteinS14[EscherichiacoliK-12]>5ME1_NStructureofthe30SPre-InitiationComplex2(30SIC-2)StalledbyGE81112[EscherichiacoliK-12]>5NWY_D2.9Acryo-EMstructureofVemP-stalledribosome-nascentchaincomplex[EscherichiacoliK-12]>5U9F_NChainN
zinc-independent[StreptococcuspneumoniaeECC_3510]>KJQ75338.150SribosomalproteinL31[Streptococcusinfantis]>KPL40994.150SribosomalproteinL31typeB[Streptococcuspseudopneumoniae]>OAN10306.150SribosomalproteinL31[Streptococcussp.CCUG49591]>OFJ99579.150SribosomalproteinL31[Streptococcussp.HMSC071D03]>OFK76245.150SribosomalproteinL31[Streptococcussp.HMSC034E03]>OFK85608.150SribosomalproteinL31[Streptoco…
50SribosomalproteinL29[Staphylococcusaureussubsp.aureusNCTC8325]>4WF9_VChainV	50SribosomalproteinL29[Staphylococcusaureussubsp.aureusNCTC8325]>4WFA_VChainV	50SribosomalproteinL29[Staphylococcusaureussubsp.aureusNCTC8325]>4WFB_VChainV	50SribosomalproteinL29[Staphylococcusaureussubsp.aureusNCTC8325]>5HKV_VChainV	50SribosomalproteinL29[Staphylococcusaureussubsp.aureusNCTC8325]>5HL7_VChainV	50SribosomalproteinL29[Staphylococcusaureussubsp.aureusNCTC8325]>5ND8_1Chain1	50SribosomalproteinL29[Staphylococcusaureussubsp.aureusNCTC8325]>5ND9_1Chain1	50SribosomalproteinL29[Staphylococcusaureussubsp.aureusNCTC8325]>6DDD_KStructureofthe50SribosomalsubunitfromMethicillinResistantStaphylococcusaureusincomplexwiththeoxazolidinoneantibioticLZD-5[Staphylococcusaureus]>6DDG_KStructureofthe50SribosomalsubunitfromMethicillinResistantStaphylococcusaureusincomplexwiththeoxazolidinoneantibioticLZD-6[Staphylococcusaureus]>6SJ6_1Chain1	50SribosomalproteinL29[Staphylococcusaureussubsp.aureusNCTC8325]>6YEF_1Chain1	50SribosomalproteinL29[Staphylococcusaureussubsp.aureusNCTC8325]>7NHL_2Chain2	50SribosomalproteinL29[Staphylococcusaureussubsp.aureusNCTC8325]>7NHM_2Chain2	50SribosomalproteinL29[Staphylococcusaureussubsp.aureusNCTC8325]>7P48_WChainW	50SribosomalproteinL29[Staphylococcusaureus]>EAE1358399.150SribosomalproteinL29[Listeriamonocytogenes]>EGL94341.1ribosomalproteinL29[Staphylococcusaureussubsp.aureus21318]>EGS87935.1ribosomalproteinL29[Staphylococcusaureussubsp.aureus21266]>EGS88130.1ribosomalproteinL29[Staphylococcusaureussubsp.aureus21259]>EHQ74127.1ribosomalproteinL29[StaphylococcusepidermidisVCU057]>EHR92217.1ribosomalprotein…
30SribosomalproteinS7[Staphylococcusaureussubsp.aureusNCTC8325]>5ND9_gChaing	30SribosomalproteinS7[Staphylococcusaureussubsp.aureusNCTC8325]>5NGM_AgChainAg	30SribosomalproteinS7[Staphylococcusaureus]>6YEF_gChaing	30SribosomalproteinS7[Staphylococcusaureussubsp.aureusNCTC8325]>7BGE_gChaing	30SribosomalproteinS7[Staphylococcusaureussubsp.aureusNCTC8325]>7KWG_gChaing	30SribosomalproteinS7[Staphylococcusaureussubsp.aureusNCTC8325]>7NHL_hChainh	30SribosomalproteinS7[Staphylococcusaureussubsp.aureusNCTC8325]>7NHM_hChainh	30SribosomalproteinS7[Staphylococcusaureus]>ATV03352.130SribosomalproteinS7[StaphylococcusaureusO11]>EAC7660516.130SribosomalproteinS7[Listeriamonocytogenes]>EGL95146.1ribosomalproteinS7[Staphylococcusaureussubsp.aureus21318]>EGS85018.1ribosomalproteinS7[Staphylococcusaureussubsp.aureus21266]>EGS85565.1ribosomalproteinS7[Staphylococcusaureussubsp.aureus21259]>EHM72886.1ribosomalproteinS7[Staphylo…
partial[Bacteria]
[5]	12:i:-]>EAA3612682.1resolvase[Salmonellaentericasubsp.enterica]>EBE4654546.1resolvase[Salmonellaentericasubsp.entericaserovarAgona]>EBK2242396.1helix-turn-helixdomain-containingprotein[Salmonellaentericasubsp.entericaserovarSenftenberg]>EBL5532713.1helix-turn-helixdomain-containingprotein[Salmonellaentericasubsp.entericaserovarMuenchen]>EBN0073497.1helix-turn-helixdomain-containingprotein[Salmone…	12:i:-]>ECX6965868.1resolvase[Salmonellaentericasubsp.entericaserovarAnatumvar.15+]>EDC4336100.1helix-turn-helixdomain-containingprotein[Salmonellaentericasubsp.entericaserovarThompson]>EDR7498356.1helix-turn-helixdomain-containingprotein[Salmonellaentericasubsp.entericaserovarKiambu]>EDU0227235.1helix-turn-helixdomain-containingprotein[Salmonellaentericasubsp.entericaserovarKunzendorf]>EDV612655…	[5]	12:b:-]>HAC6544499.1resolvase[Salmonellaentericasubsp.salamaeserovar48:d:z6]>HAS4926956.1recombinasefamilyprotein[Vibriocholerae]>HAU4891449.1helix-turn-helixdomain-containingprotein[Aeromonashydrophila]>HBN3177525.1recombinasefamilyprotein[EscherichiacoliO25b:H4-ST131]
IS3family	IS3group	orfA[BrevibacteriumcaseiS18]>SII05655.1transposaseIS3/IS911[Mycobacteroidesabscessussubsp.abscessus]
partial[Bacteria]>MBI4546215.1hypotheticalprotein[Gemmatimonadetesbacterium]>MBU1650931.1hypotheticalprotein[bacterium]>MBB3781228.1translationelongationfactorEF-Tu-likeGTPase[Xanthomonascampestris]>MBB3803875.1translationelongationfactorEF-Tu-likeGTPase[Xanthomonasarboricola]>MBB3807945.1translationelongationfactorEF-Tu-likeGTPase[Xanthomonasarboricola]
ProteinHflK[Escherichiacoli]>7VHP_FChainF	ProteinHflK[Escherichiacoli]>7VHP_NChainN	ProteinHflK[Escherichiacoli]>7VHP_OChainO	ProteinHflK[Escherichiacoli]>7VHP_SChainS	ProteinHflK[Escherichiacoli]>7VHP_UChainU	ProteinHflK[Escherichiacoli]>7VHP_gChaing	ProteinHflK[Escherichiacoli]>7VHP_hChainh	ProteinHflK[Escherichiacoli]>7VHP_jChainj	ProteinHflK[Escherichiacoli]>7VHP_qChainq	ProteinHflK[Escherichiacoli]>7VHP_rChainr	ProteinHflK[Escherichiacoli]>AFG43083.1FtsHproteaseregulatorHflK[EscherichiacoliP12b]>AGX36085.1modulatorforHflBproteasespecificforphagelambdacIIrepressor[syntheticEscherichiacoliC321.deltaA]>AMR21580.1proteasemodulatorHflK[Shigellasp.PAMC28760]>ATH70415.1FtsHproteaseactivitymodulatorHflK[Shigellaflexneri1c]>AXV45795.1ModulatorofFtsHproteaseHflK[unculturedorganism]>ECI4400567.1proteasemodulatorHf…
partial[Bacteria]>KAB8156194.1NAD(P)H-dependentoxidoreductase	partial[Raoultellaornithinolytica]>PWN73067.1hypotheticalproteinCV717_29020	partial[Bacilluscereus]
FeCTfamily	permeaseprotein[BurkholderiacenocepaciaK56-2Valvano]>ERI29959.1ironchelateuptakeABCtransporter	FeCTfamily	permeaseprotein[BurkholderiacenocepaciaBC7]>KKI79440.1ABCtransporterpermease[Burkholderiacenocepacia]>MBR8429138.1ironABCtransporterpermease[Burkholderiacenocepacia]
synthasesubunit[Staphylococcusequorumsubsp.equorum]>MCE5008172.1pyridoxal5'-phosphatesynthaselyasesubunitPdxS[Staphylococcusequorum]
zinc-independent[KlebsiellapneumoniaeIS10]>CDK70604.1SSUribosomalproteinS14p(S29e)@SSUribosomalproteinS14p(S29e)	zinc-independent[KlebsiellapneumoniaeIS22]>CDK94079.1SSUribosomalproteinS14p(S29e)@SSUribosomalproteinS14p(S29e)	zinc-independent[KlebsiellapneumoniaeIS33]>CDL19805.1SSUribosomalproteinS14p(S29e)@SSUribosomalproteinS14p(S29e)	zinc-independent[KlebsiellapneumoniaeIS53]>VFS35167.130SribosomalproteinS14[Serratialiquefaciens]>GJK47048.130SribosomalproteinS14[Enterobactercloacae]>HCU15944.130SribosomalproteinS14[Hafniaparalvei]
dihydrolipoamideacyltransferase(E2)component[AcinetobacterbaumanniiTCDC-AB0715]>AHX28670.1dihydrolipoamidesuccinyltransferase[AcinetobacterbaumanniiAC12]>AHX66281.1dihydrolipoamidesuccinyltransferase[AcinetobacterbaumanniiAC30]>EJP49913.1dihydrolipoyllysine-residuesuccinyltransferase	E2componentofoxoglutaratedehydrogenase(succinyl-transferring)complex[AcinetobacterbaumanniiNaval-18]>EMT88680.1sucB[AcinetobacterbaumanniiABNIH5]>ETY68663.1dihydrolipoamidesuccinyltransferase[AcinetobacterbaumanniiMDR_MMC4]>EYU47756.1dihydrolipoyllysine-residuesuccinyltransferase[Acinetobacterbaumannii1457504]>KCW28575.1dihydrolipoyllysine-residuesuccinyltransferase[Acinetobacterbaumannii6935]>KC…
30SribosomalproteinS9[Staphylococcusaureus]>ATV04844.130SribosomalproteinS9[StaphylococcusaureusO11]>EGL94340.1ribosomalproteinS9[Staphylococcusaureussubsp.aureus21318]>EGS87834.1ribosomalproteinS9[Staphylococcusaureussubsp.aureus21266]>EGS88086.1ribosomalproteinS9[Staphylococcusaureussubsp.aureus21259]>EHS10875.1ribosomalproteinS9[Staphylococcusaureussubsp.aureusIS-24]>EHS12359.1ribosomalprotein…
30SribosomalproteinS14[AcinetobacterbaumanniiAB0057]>6V3A_nChainn	30SribosomalproteinS14[AcinetobacterbaumanniiAB0057]>6V3B_nChainn	30SribosomalproteinS14[AcinetobacterbaumanniiAB0057]>6V3E_nChainn	30SribosomalproteinS14[AcinetobacterbaumanniiAB0057]>6YS5_oChaino	30SribosomalproteinS14[AcinetobacterbaumanniiATCC19606=CIP70.34=JCM6841]>6YTF_oChaino	30SribosomalproteinS14[AcinetobacterbaumanniiATCC19606=CIP70.34=JCM6841]>7M4U_nChainn	30SribosomalproteinS14[AcinetobacterbaumanniiAB0057]>7M4W_nChainn	30SribosomalproteinS14[AcinetobacterbaumanniiAB0057]>7M4Y_nChainn	30SribosomalproteinS14[AcinetobacterbaumanniiAB0057]>7M4Z_nChainn	30SribosomalproteinS14[AcinetobacterbaumanniiAB0057]>7RYF_nChainn	30SribosomalproteinS14[AcinetobacterbaumanniiAB0057]>7RYG_nChainn	30SribosomalproteinS14[AcinetobacterbaumanniiAB0057]>7RYH_nChainn	30SribosomalproteinS14[AcinetobacterbaumanniiAB0057]>ADX93896.130SribosomalproteinS14[AcinetobacterbaumanniiTCDC-AB0715]>AHX29375.130SribosomalproteinS14[AcinetobacterbaumanniiAC12]>AHX65706.130SribosomalproteinS14[AcinetobacterbaumanniiAC30]>EJP49163.1ribosomalproteinS14p/S29e[AcinetobacterbaumanniiNaval-18]>EMT94315.130SribosomalproteinS14[AcinetobacterbaumanniiABNIH5]>EMT96661.130Sribosomalpro…
30SribosomalproteinS6[AcinetobacterbaumanniiAB0057]>6V3A_fChainf	30SribosomalproteinS6[AcinetobacterbaumanniiAB0057]>6V3B_fChainf	30SribosomalproteinS6[AcinetobacterbaumanniiAB0057]>6V3E_fChainf	30SribosomalproteinS6[AcinetobacterbaumanniiAB0057]>6YPU_gChaing	30SribosomalproteinS6[AcinetobacterbaumanniiATCC19606=CIP70.34=JCM6841]>6YT9_gChaing	30SribosomalproteinS6[Acinetobacterbaumannii]>7M4U_fChainf	30SribosomalproteinS6[AcinetobacterbaumanniiAB0057]>7M4W_fChainf	30SribosomalproteinS6[AcinetobacterbaumanniiAB0057]>7M4Y_fChainf	30SribosomalproteinS6[AcinetobacterbaumanniiAB0057]>7M4Z_fChainf	30SribosomalproteinS6[AcinetobacterbaumanniiAB0057]>7RYF_fChainf	30SribosomalproteinS6[AcinetobacterbaumanniiAB0057]>7RYG_fChainf	30SribosomalproteinS6[AcinetobacterbaumanniiAB0057]>7RYH_fChainf	30SribosomalproteinS6[AcinetobacterbaumanniiAB0057]>ADX92989.130SribosomalproteinS6[AcinetobacterbaumanniiTCDC-AB0715]>AHX29863.130SribosomalproteinS6[AcinetobacterbaumanniiAC12]>AHX66351.130SribosomalproteinS6[AcinetobacterbaumanniiAC30]>EJP51047.1ribosomalproteinS6[AcinetobacterbaumanniiNaval-18]>EMT90977.130SribosomalproteinS6[AcinetobacterbaumanniiABNIH5]>EMT97481.130SribosomalproteinS6[Acine…
50SribosomalproteinL36[Lactococcuslactissubsp.cremorisMG1363]>AWJ95548.150SribosomalproteinL36[Lactococcuslactissubsp.lactisKLDS4.0325]>EBN0316523.150SribosomalproteinL36[Salmonellaentericasubsp.entericaserovarTyphi]>ECB9524242.150SribosomalproteinL36[Listeriamonocytogenes]>ECH9299655.150SribosomalproteinL36[Salmonellaentericasubsp.enterica]>EDK67107.150SribosomalproteinL36	putative[StreptococcuspneumoniaeSP14-BS69]>EDK69301.1adenylatekinase[StreptococcuspneumoniaeSP18-BS74]>EDK71669.1adenylatekinase[StreptococcuspneumoniaeSP19-BS75]>EDK74891.1adenylatekinase[StreptococcuspneumoniaeSP3-BS71]>EDK77507.1adenylatekinase[StreptococcuspneumoniaeSP6-BS73]>EDK79551.1adenylatekinase[StreptococcuspneumoniaeSP9-BS68]>EDT91406.1ribosomalproteinL36[StreptococcuspneumoniaeCDC108…
mitochondrial[Aspergillusudagawae]>BCS51518.1ATPsynthasesubunit9	mitochondrial[Aspergilluspseudoviridinutans]>BCT22256.1ATPsynthasesubunit9	mitochondrial[Aspergilluslentulus]>AFE02844.1ATPsynthasesubunit9[Aspergillusfumigatus]
partial[Bacteria]>EFQ3943121.1IS3familytransposase[Shigellaflexneri]>HAY9952750.1IS3familytransposase[Shigellasonnei]>EES6384682.1IS3familytransposase[Escherichiacoli]>EFK6280585.1IS3familytransposase[Escherichiacoli]>EFT7853556.1IS3familytransposase[Escherichiacoli]
partial[Bacteria]>KEK45906.1toluenetolerance	Ttg2familyprotein	partial[Staphylococcusaureus1801-12010]
Aspartyl/glutamyl-tRNA(Asn/Gln)amidotransferasesubunitC[Staphylococcusaureussubsp.aureusMu50]>ATV04618.1Aspartyl/glutamyl-tRNA(Asn/Gln)amidotransferasesubunitC[StaphylococcusaureusO11]>EGL93107.1aspartyl/glutamyl-tRNA(Asn/Gln)amidotransferase	Csubunit[Staphylococcusaureussubsp.aureus21318]>EGS84394.1aspartyl/glutamyl-tRNA(Asn/Gln)amidotransferase	Csubunit[Staphylococcusaureussubsp.aureus21266]>EGS90990.1aspartyl/glutamyl-tRNA(Asn/Gln)amidotransferase	Csubunit[Staphylococcusaureussubsp.aureus21259]>EHS12569.1aspartyl/glutamyl-tRNA(Asn/Gln)amidotransferase	Csubunit[Staphylococcusaureussubsp.aureusIS-99]>EHS12796.1aspartyl/glutamyl-tRNA(Asn/Gln)amidotransferase	Csubunit[Staphylococcusaureussubsp.aureusIS-24]>EHS15535.1aspartyl/glutamyl-tRNA(Asn/Gln)amidotransferase	Csubunit[Staphylococcusaureussubsp.aureusIS-55]>EHS18770.1aspartyl/glutamyl-tRNA(Asn/Gln)amidotransferase	Csubunit[Staphylococcusaureussubsp.aureusIS-125]>EHS75006.1aspartyl/glutamyl-tRNA(Asn/Gln)amidotransferase	Csubunit[Staphylococcusaureussubsp.aureusIS-189]>EHS78547.1aspartyl/glutamyl-tRNA(Asn/Gln)amidotransferase	Csubunit[Staphylococcusaureussubsp.aureusIS-160]>EID88242.1aspartyl/glutamyl-tRNA(Asn/Gln)amidotransferase	Csubunit[Staphylococcusaureussubsp.aureusCO-23]>ENK64097.1aspartyl/glutamyl-tRNA(Asn/Gln)amidotransferasesubunitC[StaphylococcusaureusM0562]>ETO53902.1glutamyl-tRNAamidotransferasesubunitC[StaphylococcusaureusMUF256]>ETO55635.1glutamyl-tRNAamidotransferasesubunitC[StaphylococcusaureusMUM270]>ETO56280.1glutamyl-tRNAamidotransferasesubunitC[StaphylococcusaureusMUM475]>EUY49291.1aspartyl/glutamyl-tR…	Csubunit[Staphylococcusaureussubsp.aureusCO-85]>KDP52677.1aspartyl/glutamyl-tRNA(Asn/Gln)amidotransferase	Csubunit[Staphylococcusaureussubsp.aureusCO-86]>MBD4028275.1Asp-tRNA(Asn)/Glu-tRNA(Gln)amidotransferaseGatCABsubunitC[Staphylococcusaureus]>MBE5664709.1Asp-tRNA(Asn)/Glu-tRNA(Gln)amidotransferasesubunitGatC[Staphylococcussingaporensis]>MBE5667008.1Asp-tRNA(Asn)/Glu-tRNA(Gln)amidotransferasesubunitGatC[Staphylococcussingaporensis]>MBE5673285.1Asp-tRNA(Asn)/Glu-tRNA(Gln)amidotransferasesubunitGatC[…
F0sector	subunitB[AcinetobacterpittiiPHEA-2]>A3M140.2RecName:Full=ATPsynthasesubunitb;AltName:Full=ATPsynthaseF(0)sectorsubunitb;AltName:Full=ATPasesubunitI;AltName:Full=F-typeATPasesubunitb;Short=F-ATPasesubunitb[AcinetobacterbaumanniiATCC17978]>B0VBP7.1RecName:Full=ATPsynthasesubunitb;AltName:Full=ATPsynthaseF(0)sectorsubunitb;AltName:Full=ATPasesubunitI;AltName:Full=F-typeATPasesubunitb;Short=F-ATPases…	ATPsynthasesubunitb[AcinetobacterbaumanniiATCC17978]>7P2Y_pChainp	ATPsynthasesubunitb[AcinetobacterbaumanniiATCC17978]>7P3N_bChainb	ATPsynthasesubunitb[AcinetobacterbaumanniiATCC17978]>7P3N_pChainp	ATPsynthasesubunitb[AcinetobacterbaumanniiATCC17978]>7P3W_bChainb	ATPsynthasesubunitb[AcinetobacterbaumanniiATCC17978]>7P3W_pChainp	Bsubunit[AcinetobacterbaumanniiNaval-18]>EMT83923.1F0F1ATPsynthasesubunitB[AcinetobacterbaumanniiABNIH5]>EMT94159.1F0F1ATPsynthasesubunitB[AcinetobacterbaumanniiABNIH6]>EMU17177.1F0F1ATPsynthasesubunitB[AcinetobacterbaumanniiABNIH10]>ETY67104.1F0F1ATPsynthasesubunitB[AcinetobacterbaumanniiMDR_MMC4]>EYU47286.1ATPsynthaseF0	Bsubunit[Acinetobacterbaumannii1457504]>KAE9903695.1F0F1ATPsynthasesubunitB[EnterobacteriaceaebacteriumTzEc051]>KCW30649.1ATPsynthaseF0	Bsubunit[Acinetobacterbaumannii6935]>KCW39906.1ATPsynthaseF0	Bsubunit[Acinetobacterbaumannii1032359]>KCX89045.1ATPsynthaseF0	Bsubunit[Acinetobacterbaumannii15827]>KCY27949.1ATPsynthaseF0	Bsubunit[Acinetobacterbaumannii1288284]>KCY90218.1ATPsynthaseF0	Bsubunit[Acinetobacterbaumannii929679-598]>MBS5199631.1F0F1ATPsynthasesubunitB[Acinetobactersp.]>PXA52949.1ATPsynthasesubunitB[AcinetobacterbaumanniiA424]>CAH1094282.1membrane-boundATPsynthaseF0sectorsubunitb[AcinetobacterphageMD-2021a]>SSW76627.1ATPsynthasesubunitB[Klebsiellapneumoniae]
partial[Bacteria]>EBF6621421.1elongationfactorTu[Salmonellaentericasubsp.entericaserovarTyphimurium]>EBM9432044.1elongationfactorTu[Salmonellaentericasubsp.entericaserovarDublin]>EBM9529066.1elongationfactorTu[Salmonellaentericasubsp.entericaserovarHeidelberg]>EBR9837079.1elongationfactorTu[Salmonellaentericasubsp.entericaserovarMikawasima]>EBS2113701.1elongationfactorTu[Salmonellaentericasubsp.e…	[5]	12:i:-]>EEL9548612.1elongationfactorTu[Salmonellaentericasubsp.entericaserovarPanama]>EFU8106853.1elongationfactorTu[Salmonellaentericasubsp.entericaserovarAgbeni]>EFW0853600.1elongationfactorTu[Shigellaflexneri]>EHV17901.1elongationfactorTudomainprotein	partial[EscherichiacoliDEC4F]>EIC0372962.1elongationfactorTu[Salmonellaentericasubsp.entericaserovarNapoli]>EIF5060616.1elongationfactorTu[Salmonellaentericasubsp.entericaserovarMinnesota]>EIF8856385.1elongationfactorTu[Salmonellaentericasubsp.entericaserovarAnecho]>EIT8375132.1elongationfactorTu[Salmonellaentericasubsp.entericaserovarCotham]>EMX12209.1elongationfactorTu1	partial[EscherichiacoliP0302293.2]>KAE9699594.1elongationfactorTu	partial[EnterobacteriaceaebacteriumTzEc077]>KJV24053.1elongationfactorTu	partial[Salmonellaentericasubsp.entericaserovarBertastr.ATCC8392]>MBA2156835.1elongationfactorTu[Salmonellaentericasubsp.diarizonaeserovar60:r:e	x	z15]>MBA2224522.1elongationfactorTu[Escherichiacolistr.K-12substr.MG1655]>MBA2982018.1elongationfactorTu[Salmonellaentericasubsp.entericaserovar9	12:l	z28:-]>MBA3128085.1elongationfactorTu[Salmonellaentericasubsp.entericaserovarKisangani]>MBA3158369.1elongationfactorTu[Salmonellaentericasubsp.arizonaeserovar48:z4	z24:-]>MBE1263521.1elongationfactorTu[Salmonellaentericasubsp.entericaserovarDerby]>MBO2015190.1elongationfactorTu[Salmonellasp.32040203-2019-00159]>MBO2117712.1elongationfactorTu[Salmonellasp.32011602201800010SM]>MBY7219130.1elongationfactorTu[Escherichiaruysiae]>MBY7621365.1elongationfactorTu[Escherichiamarmotae]>MBZ3704975.1elongationfactorTu[Salmonellaentericasubsp.entericaserovarCholeraesuis…	partial[EscherichiacoliO25b:H4-ST131]>OSD64197.1elongationfactorTu	partial[Salmonellaentericasubsp.entericaserovar6	7:-:1	5]>PAP05583.1elongationfactorTu	partial[Salmonellaentericasubsp.entericaserovarBlockley]>PSZ11700.1elongationfactorTu	partial[Escherichiasp.4726-5]>PVN52673.1elongationfactorTu	partial[Salmonellaentericasubsp.entericaserovarKiambu]>PVS68360.1elongationfactorTu	partial[Salmonellaentericasubsp.entericaserovarParatyphiB]>PWD11596.1elongationfactorTu	partial[Salmonellaentericasubsp.entericaserovarRubislaw]>TDH28487.1elongationfactorTu	partial[EscherichiacoliHT115]>TPC01981.1elongationfactorTu	partial[Salmonellaentericasubsp.entericaserovarGoldcoast]>HAF3052754.1elongationfactorTu[Salmonellaentericasubsp.entericaserovarParatyphiA]>HBM9877536.1elongationfactorTu[Enterobacterhormaecheisubsp.xiangfangensis]
partial[Bacteria]>MBW0833235.130SribosomalproteinS13[Escherichiacoli]>PAH52552.130SribosomalproteinS13	partial[Staphylococcusaureus]
50SribosomalproteinL9[AcinetobacterbaumanniiAB0057]>6V3A_HChainH	50SribosomalproteinL9[AcinetobacterbaumanniiAB0057]>6V3B_HChainH	50SribosomalproteinL9[AcinetobacterbaumanniiAB0057]>6V3D_HChainH	50SribosomalproteinL9[AcinetobacterbaumanniiAB0057]>7M4V_HChainH	50SribosomalproteinL9[AcinetobacterbaumanniiAB0057]>7M4W_HChainH	50SribosomalproteinL9[AcinetobacterbaumanniiAB0057]>7M4X_HChainH	50SribosomalproteinL9[AcinetobacterbaumanniiAB0057]>7M4Y_HChainH	50SribosomalproteinL9[AcinetobacterbaumanniiAB0057]>7RYF_HChainH	50SribosomalproteinL9[AcinetobacterbaumanniiAB0057]>7RYG_HChainH	50SribosomalproteinL9[AcinetobacterbaumanniiAB0057]>7RYH_HChainH	50SribosomalproteinL9[AcinetobacterbaumanniiAB0057]>ADX92991.150SribosomalproteinL9[AcinetobacterbaumanniiTCDC-AB0715]>AHX29861.150SribosomalproteinL9[AcinetobacterbaumanniiAC12]>AHX66349.150SribosomalproteinL9[AcinetobacterbaumanniiAC30]>AMO40291.150SribosomalproteinL9[Acinetobactersp.DUT-2]>EJP51179.1ribosomalproteinL9[AcinetobacterbaumanniiNaval-18]>EMT90979.150SribosomalproteinL9[Acinetobacte…
30SribosomalproteinS18[Staphylococcusaureussubsp.aureusNCTC8325]>5ND9_rChainr	30SribosomalproteinS18[Staphylococcusaureussubsp.aureusNCTC8325]>5NGM_ArChainAr	30SribosomalproteinS18[Staphylococcusaureus]>6YEF_rChainr	30SribosomalproteinS18[Staphylococcusaureussubsp.aureusNCTC8325]>7BGD_rChainr	30SribosomalproteinS18[Staphylococcusaureussubsp.aureusNCTC8325]>7KWG_rChainr	30SribosomalproteinS18[Staphylococcusaureussubsp.aureusNCTC8325]>7NHL_sChains	30SribosomalproteinS18[Staphylococcusaureussubsp.aureusNCTC8325]>7NHM_sChains	30SribosomalproteinS18[Staphylococcusaureus]>ATV03193.130SribosomalproteinS18[StaphylococcusaureusO11]>EGL91694.1ribosomalproteinS18[Staphylococcusaureussubsp.aureus21318]>EGS84002.1ribosomalproteinS18[Staphylococcusaureussubsp.aureus21266]>EGS89316.1ribosomalproteinS18[Staphylococcusaureussubsp.aureus21259]>EHS10591.1ribosomalproteinS18[Staphylococcusaureussubsp.aureusIS-24]>EHS15254.1ribosomalp…
catalyticsubunit[Shigelladysenteriae1012]>EEC7202043.15-(carboxyamino)imidazoleribonucleotidemutase[EscherichiacoliO11]>EEC7212898.15-(carboxyamino)imidazoleribonucleotidemutase[EscherichiacoliO103]>EER0916799.15-(carboxyamino)imidazoleribonucleotidemutase[EscherichiacoliO168:H8]>EER4141481.15-(carboxyamino)imidazoleribonucleotidemutase[EscherichiacoliO6]>EES8446405.15-(carboxyamino)imidazoleribo…	catalyticsubunit[Escherichiacoli1827-70]>EFW50001.1Phosphoribosylaminoimidazolecarboxylasecatalyticsubunit[ShigelladysenteriaeCDC74-1112]>EFW55118.1Phosphoribosylaminoimidazolecarboxylasecatalyticsubunit[ShigellaboydiiATCC9905]>EFW60937.1Phosphoribosylaminoimidazolecarboxylasecatalyticsubunit[ShigellaflexneriCDC796-83]>EFZ39683.1phosphoribosylaminoimidazolecarboxylase	catalyticsubunit[EscherichiacoliEPECa14]>EFZ56307.1phosphoribosylaminoimidazolecarboxylase	catalyticsubunit[EscherichiacoliLT-68]>EGB67388.1AIRcarboxylase[EscherichiacoliTA007]>EGE66487.1phosphoribosylaminoimidazolecarboxylase	catalyticsubunit[EscherichiacoliSTEC_7v]>EGI37986.1phosphoribosylaminoimidazolecarboxylase	catalyticsubunit[EscherichiacoliTA271]>EGI42404.1phosphoribosylaminoimidazolecarboxylase	catalyticsubunit[EscherichiacoliTA280]>EGI99251.1phosphoribosylaminoimidazolecarboxylase	catalyticsubunit[Shigelladysenteriae155-74]>EGO8470332.15-(carboxyamino)imidazoleribonucleotidemutase[EscherichiacoliO143:H4]>EGO9527066.15-(carboxyamino)imidazoleribonucleotidemutase[EscherichiacoliO24]>EGR64838.1phosphoribosylaminoimidazolecarboxylasecatalyticsubunit[EscherichiacoliO104:H4str.01-09591]>EGR75734.1phosphoribosylaminoimidazolecarboxylasecatalyticsubunit[EscherichiacoliO104:H4str.L…	catalyticsubunit[Escherichiacoli2534-86]>EGW86383.1phosphoribosylaminoimidazolecarboxylase	catalyticsubunit[EscherichiacoliSTEC_94C]>EGW97120.1phosphoribosylaminoimidazolecarboxylase	catalyticsubunit[EscherichiacoliSTEC_DG131-3]>EGX12682.1phosphoribosylaminoimidazolecarboxylase	catalyticsubunit[EscherichiacoliG58-1]>EGX25138.1phosphoribosylaminoimidazolecarboxylase	catalyticsubunit[EscherichiacoliTX1999]>EHD3364280.15-(carboxyamino)imidazoleribonucleotidemutase[EscherichiacoliO124]>EHD3368679.15-(carboxyamino)imidazoleribonucleotidemutase[EscherichiacoliO28ac]>EHD3399122.15-(carboxyamino)imidazoleribonucleotidemutase[EscherichiacoliO152]>EHD3420680.15-(carboxyamino)imidazoleribonucleotidemutase[EscherichiacoliO167]>EHP67719.1N5-carboxyaminoimidazoleribonucl…	catalyticsubunit[Escherichiacoli4.0967]>EIQ16147.1N5-carboxyaminoimidazoleribonucleotidemutase[ShigellaflexneriCCH060]>EIQ27316.1N5-carboxyaminoimidazoleribonucleotidemutase[ShigellaflexneriK-315]>EIQ35252.1N5-carboxyaminoimidazoleribonucleotidemutase[Shigellaboydii965-58]>EIQ64740.1N5-carboxyaminoimidazoleribonucleotidemutase[Shigelladysenteriae225-75]>EIQ67340.1N5-carboxyaminoimidazoleribonucle…	catalyticsubunit[EscherichiacoliFVEC1465]>OSL49472.1phosphoribosylaminoimidazolecarboxylase	catalyticsubunit[EscherichiacoliH605]>OSL80754.1phosphoribosylaminoimidazolecarboxylase	catalyticsubunit[EscherichiacoliTA008]>PTN25245.15-(carboxyamino)imidazoleribonucleotidemutase[Escherichiasp.MOD1-EC6475]>QGL43911.15-(carboxyamino)imidazoleribonucleotidemutase[Salmonellasp.HNK130]>RDZ22775.15-(carboxyamino)imidazoleribonucleotidemutase[Enterobactersp.EC-NT1]>TKT77825.15-(carboxyamino)imidazoleribonucleotidemutase[Escherichiasp.MR]>CDC77739.1n5-carboxyaminoimidazoleribonucleotid…
partial[Bacteria]
TranslationinitiationfactorIF-1[Staphylococcusaureussubsp.aureusMu50]>ATV04855.1TranslationinitiationfactorIF-1[StaphylococcusaureusO11]>EGL94288.1translationinitiationfactorIF-1[Staphylococcusaureussubsp.aureus21318]>EGS87883.1translationinitiationfactorIF-1[Staphylococcusaureussubsp.aureus21266]>EGS88117.1translationinitiationfactorIF-1[Staphylococcusaureussubsp.aureus21259]>EHS10834.1translati…
partial[Bacteria]
Bsubunit[StreptococcusoralisSK304]>PLA07743.1Asp-tRNA(Asn)/Glu-tRNA(Gln)amidotransferasesubunitGatB[Streptococcusoralissubsp.dentisani]>RSI62635.1Aspartyl/glutamyl-tRNA(Asn/Gln)amidotransferasesubunitB[Streptococcusoralis]>BAV80399.1aspartyl/glutamyl-tRNA(Asn/Gln)amidotransferasesubunitB[Streptococcussp.NPS308]
partial[Bacteria]>EER1706403.1transposase[Escherichiacoli]>EFN5951659.1transposase[Escherichiacoli]>EHP3460847.1transposase[Escherichiacoli]>MBN4702002.1transposase[Escherichiacoli]>MZH08960.1transposase[Staphylococcusaureus]
partial[Bacteria]>EGI47107.1universalstressproteinE	partial[EscherichiacoliH591]>MBP8590826.1universalstressproteinUspE[Listeriamonocytogenes]
copper-containing[Chryseobacteriumsp.]>UOU98272.1copper-containingnitritereductase[Chryseobacteriumdaecheongense]>MCC3215585.1copper-containingnitritereductase[Chryseobacteriumsp.X308]>RKE81653.1nitritereductase(NO-forming)[Chryseobacteriumsp.AG363]>ROH94851.1nitritereductase	copper-containing[Chryseobacteriumcucumeris]
partial[Bacteria]>MBW0819263.150SribosomalproteinL25/generalstressproteinCtc[Pseudomonasaeruginosa]>PAI60364.150SribosomalproteinL25	partial[Staphylococcusaureus]
1-aminomutase[Bacteria]>MBT2681848.1glutamate-1-semialdehyde2	1-aminomutase[Bacillussp.ISL-35]>MBT2702325.1glutamate-1-semialdehyde2	1-aminomutase[Chryseobacteriumsp.ISL-80]
50SribosomalproteinL25[Staphylococcusaureussubsp.aureusNCTC8325]>4WF9_SChainS	50SribosomalproteinL25[Staphylococcusaureussubsp.aureusUSA300]>4WFA_SChainS	50SribosomalproteinL25[Staphylococcusaureussubsp.aureusUSA300]>4WFB_SChainS	50SribosomalproteinL25[Staphylococcusaureussubsp.aureusNCTC8325]>5HKV_SChainS	50SribosomalproteinL25[Staphylococcusaureussubsp.aureusNCTC8325]>5HL7_SChainS	50SribosomalproteinL25[Staphylococcusaureussubsp.aureusNCTC8325]>5ND8_YChainY	50SribosomalproteinL25[Staphylococcusaureussubsp.aureusNCTC8325]>5ND9_YChainY	50SribosomalproteinL25[Staphylococcusaureus]>5NRG_SChainS	50SribosomalproteinL25[Staphylococcusaureussubsp.aureusNCTC8325]>6DDD_HStructureofthe50SribosomalsubunitfromMethicillinResistantStaphylococcusaureusincomplexwiththeoxazolidinoneantibioticLZD-5[Staphylococcusaureus]>6DDG_HStructureofthe50SribosomalsubunitfromMethicillinResistantStaphylococcusaureusincomplexwiththeoxazolidinoneantibioticLZD-6[Staphylococcusaureus]>6SJ6_YChainY	50SribosomalproteinL25[Staphylococcusaureussubsp.aureusNCTC8325]>6YEF_YChainY	50SribosomalproteinL25[Staphylococcusaureussubsp.aureusNCTC8325]>7NHL_YChainY	50SribosomalproteinL25[Staphylococcusaureussubsp.aureusNCTC8325]>7NHM_YChainY	50SribosomalproteinL25[Staphylococcusaureussubsp.aureusNCTC8325]>ATV03307.1Putative50SribosomalproteinL25[StaphylococcusaureusO11]>EGL96056.1ribosomalproteinL25	Ctc-form[Staphylococcusaureussubsp.aureus21318]>EGS87973.1ribosomalproteinL25	Ctc-form[Staphylococcusaureussubsp.aureus21259]>EGS88652.1ribosomalproteinL25	Ctc-form[Staphylococcusaureussubsp.aureus21266]>EHS11255.1ribosomalproteinL25	Ctc-form[Staphylococcusaureussubsp.aureusIS-24]>EHS12085.1ribosomalproteinL25	Ctc-form[Staphylococcusaureussubsp.aureusIS-99]>EHS18536.1ribosomalproteinL25	Ctc-form[Staphylococcusaureussubsp.aureusIS-55]>EHS19626.1ribosomalproteinL25	Ctc-form[Staphylococcusaureussubsp.aureusIS-91]>EHS69915.1ribosomalproteinL25	Ctc-form[Staphylococcusaureussubsp.aureusIS-125]>EHS78508.1ribosomalproteinL25	Ctc-form[Staphylococcusaureussubsp.aureusIS-189]>EHS80406.1ribosomalproteinL25	Ctc-form[Staphylococcusaureussubsp.aureusIS-160]>EID87816.1ribosomalproteinL25	Ctc-form[Staphylococcusaureussubsp.aureusCO-23]>ENK68677.150SribosomalproteinL25[StaphylococcusaureusM0562]>ETO51821.150SribosomalproteinL25[StaphylococcusaureusMUM270]>ETO52748.150SribosomalproteinL25[StaphylococcusaureusMUF256]>ETO54088.150SribosomalproteinL25[StaphylococcusaureusMUM475]>EUY46703.150SribosomalproteinL25[StaphylococcusaureusM0406]>EWC66954.150SribosomalproteinL25[Staphylococcusa…	Ctc-form[Staphylococcusaureussubsp.aureusCO-85]>KDP57228.1ribosomalproteinL25	Ctc-form[Staphylococcusaureussubsp.aureusCO-86]>MBD4026665.150SribosomalproteinL25[Staphylococcusaureus]>MBE5665228.150SribosomalproteinL25/generalstressproteinCtc[Staphylococcussingaporensis]>MBE5667685.150SribosomalproteinL25/generalstressproteinCtc[Staphylococcussingaporensis]>MBE5674035.150SribosomalproteinL25/generalstressproteinCtc[Staphylococcussingaporensis]>MBE5677268.150Sribosomalprotei…
50SribosomalproteinL28[AcinetobacterrudisCIP110305]>6V3A_WChainW	50SribosomalproteinL28[AcinetobacterrudisCIP110305]>6V3B_WChainW	50SribosomalproteinL28[AcinetobacterrudisCIP110305]>6V3D_WChainW	50SribosomalproteinL28[AcinetobacterrudisCIP110305]>6YHS_TChainT	50SribosomalproteinL28[AcinetobacterbaumanniiATCC19606=CIP70.34=JCM6841]>6YSI_TChainT	50SribosomalproteinL28[AcinetobacterbaumanniiATCC19606=CIP70.34=JCM6841]>7M4V_WChainW	50SribosomalproteinL28[AcinetobacterbaumanniiAB0057]>7M4W_WChainW	50SribosomalproteinL28[AcinetobacterbaumanniiAB0057]>7M4Y_WChainW	50SribosomalproteinL28[AcinetobacterbaumanniiAB0057]>7M4Z_WChainW	50SribosomalproteinL28[AcinetobacterbaumanniiAB0057]>7RYF_WChainW	50SribosomalproteinL28[AcinetobacterbaumanniiAB0057]>7RYG_WChainW	50SribosomalproteinL28[AcinetobacterbaumanniiAB0057]>7RYH_WChainW	50SribosomalproteinL28[AcinetobacterbaumanniiAB0057]>ADX90926.150SribosomalproteinL28[AcinetobacterbaumanniiTCDC-AB0715]>AHX27054.150SribosomalproteinL28[AcinetobacterbaumanniiAC12]>AHX64103.150SribosomalproteinL28[AcinetobacterbaumanniiAC30]>AMO41861.150SribosomalproteinL28[Acinetobactersp.DUT-2]>EJP51567.1ribosomalproteinL28[AcinetobacterbaumanniiNaval-18]>EMT91419.150SribosomalproteinL28[Acine…
partial[Bacteria]>EUS01813.150SribosomalproteinL2	partial[StaphylococcusaureusM0028]>EUS08954.150SribosomalproteinL2	partial[StaphylococcusaureusM0030]>EUS24199.150SribosomalproteinL2	partial[StaphylococcusaureusM0040]>MBW0986268.150SribosomalproteinL2[Escherichiacoli]
partial[Bacteria]>NJH05393.1MFStransporter[Salmonellaentericasubsp.entericaserovarAnatum]>NJI82745.1MFStransporter[Clostridioidesdifficile]
50SribosomalproteinL18[Staphylococcusaureussubsp.aureusNCTC8325]>4WF9_LChainL	50SribosomalproteinL18[Staphylococcusaureussubsp.aureusNCTC8325]>4WFA_LChainL	50SribosomalproteinL18[Staphylococcusaureussubsp.aureusNCTC8325]>4WFB_LChainL	50SribosomalproteinL18[Staphylococcusaureussubsp.aureusNCTC8325]>5HKV_LChainL	50SribosomalproteinL18[Staphylococcusaureussubsp.aureusNCTC8325]>5HL7_LChainL	50SribosomalproteinL18[Staphylococcusaureussubsp.aureusNCTC8325]>5LI0_RChainR	50SribosomalproteinL18[Staphylococcusaureussubsp.aureusNCTC8325]>5ND8_RChainR	50SribosomalproteinL18[Staphylococcusaureussubsp.aureusNCTC8325]>5NGM_AMChainAM	50SribosomalproteinL18[Staphylococcusaureus]>5NRG_LChainL	50SribosomalproteinL18[Staphylococcusaureussubsp.aureusNCTC8325]>6DDD_aStructureofthe50SribosomalsubunitfromMethicillinResistantStaphylococcusaureusincomplexwiththeoxazolidinoneantibioticLZD-5[Staphylococcusaureus]>6DDG_aStructureofthe50SribosomalsubunitfromMethicillinResistantStaphylococcusaureusincomplexwiththeoxazolidinoneantibioticLZD-6[Staphylococcusaureus]>6FXC_AMChainAM	50SribosomalproteinL18[Staphylococcusaureus]>6FXC_BMChainBM	50SribosomalproteinL18[Staphylococcusaureus]>6HMA_MImprovedmodelderivedfromcryo-EMmapofStaphylococcusaureuslargeribosomalsubunit[Staphylococcusaureus]>6S12_MErythromycinResistantStaphylococcusaureus50Sribosome(deltaR88A89uL22).[Staphylococcusaureus]>6S13_MErythromycinResistantStaphylococcusaureus70Sribosome(deltaR88A89uL22).[Staphylococcusaureus]>6SJ6_RChainR	50SribosomalproteinL18[Staphylococcusaureussubsp.aureusNCTC8325]>6WQN_aStructureofthe50SsubunitoftheribosomefromMethicillinResistantStaphylococcusaureusincomplexwiththeantibiotic	contezolid[Staphylococcusaureus]>6WQQ_aStructureofthe50SsubunitoftheribosomefromMethicillinResistantStaphylococcusaureusincomplexwiththeantibiotic	radezolid[Staphylococcusaureus]>6WRS_aStructureofthe50SsubunitoftheribosomefromMethicillinResistantStaphylococcusaureusincomplexwiththeantibiotic	tedizolid[Staphylococcusaureus]>6WRU_aStructureofthe50SsubunitoftheribosomefromMethicillinResistantStaphylococcusaureusincomplexwithanisomerofthetedizolid[Staphylococcusaureus]>6YEF_RChainR	50SribosomalproteinL18[Staphylococcusaureussubsp.aureusNCTC8325]>7ASM_MChainM	50SribosomalproteinL18[Staphylococcusaureus]>7ASP_MChainM	50SribosomalproteinL18[Staphylococcusaureus]>7NHL_RChainR	50SribosomalproteinL18[Staphylococcusaureussubsp.aureusNCTC8325]>7NHM_RChainR	50SribosomalproteinL18[Staphylococcusaureussubsp.aureusNCTC8325]>7P48_MChainM	50SribosomalproteinL18[Staphylococcusaureus]>ATV04861.150SribosomalproteinL18[StaphylococcusaureusO11]>EGL94326.1ribosomalproteinL18[Staphylococcusaureussubsp.aureus21318]>EGS87881.1ribosomalproteinL18[Staphylococcusaureussubsp.aureus21266]>EGS88136.1ribosomalproteinL18[Staphylococcusaureussubsp.aureus21259]>EHS10873.1ribosomalproteinL18[Staphylococcusaureussubsp.aureusIS-24]>EHS12194.1ribosomalp…
C-terminaldomainprotein[EscherichiacoliSTEC_DG131-3]>EHU56553.1beta-ketoacylsynthase	C-terminaldomainprotein[EscherichiacoliDEC3B]>EHU67432.1beta-ketoacylsynthase	C-terminaldomainprotein[EscherichiacoliDEC3C]>EHU71487.1beta-ketoacylsynthase	C-terminaldomainprotein[EscherichiacoliDEC3D]>EHU72970.1beta-ketoacylsynthase	C-terminaldomainprotein[EscherichiacoliDEC3E]>EHU82411.1beta-ketoacylsynthase	C-terminaldomainprotein[EscherichiacoliDEC3F]>EHU88079.1beta-ketoacylsynthase	C-terminaldomainprotein[EscherichiacoliDEC4A]>EHU91538.1beta-ketoacylsynthase	C-terminaldomainprotein[EscherichiacoliDEC4D]>EHV03256.1beta-ketoacylsynthase	C-terminaldomainprotein[EscherichiacoliDEC4C]>EHV08834.1beta-ketoacylsynthase	C-terminaldomainprotein[EscherichiacoliDEC4E]>EHV18064.1beta-ketoacylsynthase	C-terminaldomainprotein[EscherichiacoliDEC4F]>EHX86977.1beta-ketoacylsynthase	C-terminaldomainprotein[EscherichiacoliDEC14C]>EHX89382.1beta-ketoacylsynthase	C-terminaldomainprotein[EscherichiacoliDEC14B]>KAE9898472.1beta-ketoacyl-ACPsynthase[EnterobacteriaceaebacteriumTzEc052]>MBR5629681.1beta-ketoacyl-ACPsynthase[Escherichiasp.]>MBU4623550.1beta-ketoacyl-ACPsynthase[Shigellasp.GCP5]>MVW45175.1beta-ketoacyl-ACPsynthase[EnterobacteriaceaebacteriumTzEc013]>MVX79440.1beta-ketoacyl-ACPsynthase[Enterobacteriaceaebacterium8376wD9]>MVY29798.1beta-ketoacyl-A…
partial[Bacteria]
50SribosomalproteinL2[AcinetobacterbaumanniiAB0057]>6V3A_CChainC	50SribosomalproteinL2[AcinetobacterbaumanniiAB0057]>6V3B_CChainC	50SribosomalproteinL2[AcinetobacterbaumanniiAB0057]>6V3D_CChainC	50SribosomalproteinL2[AcinetobacterbaumanniiAB0057]>7M4V_CChainC	50SribosomalproteinL2[AcinetobacterbaumanniiAB0057]>7M4W_CChainC	50SribosomalproteinL2[AcinetobacterbaumanniiAB0057]>7M4X_CChainC	50SribosomalproteinL2[AcinetobacterbaumanniiAB0057]>7M4Y_CChainC	50SribosomalproteinL2[AcinetobacterbaumanniiAB0057]>7RYF_CChainC	50SribosomalproteinL2[AcinetobacterbaumanniiAB0057]>7RYG_CChainC	50SribosomalproteinL2[AcinetobacterbaumanniiAB0057]>7RYH_CChainC	50SribosomalproteinL2[AcinetobacterbaumanniiAB0057]>ADX93906.150SribosomalproteinL2[AcinetobacterbaumanniiTCDC-AB0715]>AHX29385.150SribosomalproteinL2[AcinetobacterbaumanniiAC12]>AHX65716.150SribosomalproteinL2[AcinetobacterbaumanniiAC30]>EJP49753.1ribosomalproteinL2[AcinetobacterbaumanniiNaval-18]>EMT94305.150SribosomalproteinL2[AcinetobacterbaumanniiABNIH5]>EMT96651.150SribosomalproteinL2[Acine…
z23:-]>A9N0J1.1RecName:Full=50SribosomalproteinL10[Salmonellaentericasubsp.entericaserovarParatyphiBstr.SPB7]>B4T0Y7.1RecName:Full=50SribosomalproteinL10[Salmonellaentericasubsp.entericaserovarNewportstr.SL254]>B4TCS2.1RecName:Full=50SribosomalproteinL10[Salmonellaentericasubsp.entericaserovarHeidelbergstr.SL476]>B4TQJ3.1RecName:Full=50SribosomalproteinL10[Salmonellaentericasubsp.entericaserovarS…	5	12:i:-]>ASO61313.150SribosomalproteinL10[Salmonellaentericasubsp.arizonaeserovar53:-:-str.SA20100345]>AUZ72111.150SribosomalproteinL10[Citrobacterfreundiicomplexsp.CFNIH4]>AWB62668.150SribosomalproteinL10[EnterobacteriaceaebacteriumS05]>AXC68174.150SribosomalproteinL10[Salmonellaentericasubsp.diarizonaeserovar59:z10:-]>AZS97225.150SribosomalproteinL10[Salmonellaentericasubsp.entericaserovarMoero]…	7]>AZT39141.150SribosomalproteinL10[Salmonellaentericasubsp.entericaserovarKaramoja]>EAA0562933.150SribosomalproteinL10[Salmonellaentericasubsp.entericaserovarLexington]>EAA7484200.150SribosomalproteinL10[Salmonellaentericasubsp.entericaserovarIrumu]>EAA7937762.150SribosomalproteinL10[Salmonellaentericasubsp.entericaserovarTeko]>EAA7960946.150SribosomalproteinL10[Salmonellaentericasubsp.entericas…	z25:-]>EBH8105837.150SribosomalproteinL10[Salmonellaentericasubsp.entericaserovarBraenderupstr.CFSAN001743]>EBH8115327.150SribosomalproteinL10[Salmonellaentericasubsp.entericaserovarNewportstr.CFSAN000897]>EBH8266981.150SribosomalproteinL10[Salmonellaentericasubsp.entericaserovarBareillystr.CFSAN001113]>EBH8276218.150SribosomalproteinL10[Salmonellaentericasubsp.entericaserovarBareillystr.CFSAN001…	z23:-]>EBH8355214.150SribosomalproteinL10[Salmonellaentericasubsp.diarizonaeserovar61:l	[v]	5	[7]]>EBH8359647.150SribosomalproteinL10[Salmonellaentericasubsp.entericaserovarParatyphiBstr.CFSAN000537]>EBH8410657.150SribosomalproteinL10[Salmonellaentericasubsp.entericaserovarOrientalis]>EBH8415175.150SribosomalproteinL10[Salmonellaentericasubsp.diarizonaeserovar53:z10:z]>EBH8419913.150SribosomalproteinL10[Salmonellaentericasubsp.entericaserovarNijmegen]>EBH8438334.150SribosomalproteinL10[Sa…	z23:-]>EBH8894821.150SribosomalproteinL10[Salmonellaentericasubsp.entericaserovarKrefeld]>EBH8899654.150SribosomalproteinL10[Salmonellaentericasubsp.entericaserovar4	12:nonmotile]>EBH8904362.150SribosomalproteinL10[Salmonellaentericasubsp.entericaserovar6	7:b:-]>EBH8909210.150SribosomalproteinL10[Salmonellaentericasubsp.entericaserovarSantiago]>EBH8960457.150SribosomalproteinL10[Salmonellaentericasubsp.entericaserovarEnteritidisstr.CFSAN000074]>EBH9639422.150SribosomalproteinL10[Salmonellaentericasubsp.entericaserovarOkatie]>EBH9878384.150SribosomalproteinL10[Salmonellaentericasubsp.entericaserovar6	7:-1	5]>EBH9883414.150SribosomalproteinL10[Salmonellaentericasubsp.entericaserovarKisarawe]>EBH9978874.150SribosomalproteinL10[Salmonellaentericasubsp.arizonaeserovar40:z36:-]>EBI0041652.150SribosomalproteinL10[Salmonellaentericasubsp.diarizonaeserovar61:k:z35]>EBL4743392.150SribosomalproteinL10[Salmonellaentericasubsp.entericaserovarIdikan]>EBQ5833307.150SribosomalproteinL10[Salmonellaentericasubsp.e…	[5]	12:b:-]>ECS6775163.150SribosomalproteinL10[Salmonellaentericasubsp.diarizonaeserovar65:z10:e	n	x	z15]>ECS7319141.150SribosomalproteinL10[Salmonellaentericasubsp.entericaserovarMiamistr.CFSAN000579]>ECS7739513.150SribosomalproteinL10[Salmonellaentericasubsp.entericaserovarMontevideostr.FSL_R8-4673]>ECS9212889.150SribosomalproteinL10[Salmonellaentericasubsp.entericaserovarNewportstr.CFSAN001894]>ECS9217744.150SribosomalproteinL10[Salmonellaentericasubsp.entericaserovarNewportstr.CFSAN001895]>E…	10:e	h:-]>ECT8499141.150SribosomalproteinL10[Salmonellaentericasubsp.entericaserovarPensacola]>ECT9274603.150SribosomalproteinL10[Salmonellaentericasubsp.entericaserovarNewportstr.CFSAN000597]>ECT9455035.150SribosomalproteinL10[Salmonellaentericasubsp.entericaserovarOskarshamn]>ECT9718856.150SribosomalproteinL10[Salmonellaentericasubsp.diarizonaestr.CFSAN000553]>ECU0804251.150SribosomalproteinL10[Salm…	z23:-]>ECU7660995.150SribosomalproteinL10[Salmonellaentericasubsp.entericaserovarBassadji]>ECU7967072.150SribosomalproteinL10[Salmonellaentericasubsp.entericaserovarTallahassee]>ECU7994927.150SribosomalproteinL10[Salmonellaentericasubsp.entericaserovarToucra]>ECU8519534.150SribosomalproteinL10[Salmonellaentericasubsp.arizonaeserovar44:z4	z23	z32:-]>ECU8750528.150SribosomalproteinL10[Salmonellaentericasubsp.diarizonaestr.CFSAN000558]>ECU9163910.150SribosomalproteinL10[Salmonellaentericasubsp.entericaserovarNewportstr.CFSAN000599]>ECU9436703.150SribosomalproteinL10[Salmonellaentericasubsp.entericaserovarParatyphiBstr.CFSAN000547]>ECV2708711.150SribosomalproteinL10[Salmonellaentericasubsp.entericaserovar4	5	12:i:-]>ECV3634777.150SribosomalproteinL10[Salmonellaentericasubsp.entericaserovar8	(20):i:-]>ECX6955943.150SribosomalproteinL10[Salmonellaentericasubsp.entericaserovarAnatumvar.15+]>ECY3517500.150SribosomalproteinL10[Salmonellaentericasubsp.entericaserovarSekondi]>ECY3942555.150SribosomalproteinL10[Salmonellaentericasubsp.entericaserovarKallo]>ECY4197601.150SribosomalproteinL10[Salmonellaentericasubsp.entericaserovarBall]>ECY4473908.150SribosomalproteinL10[Salmonellaentericasub…	34+]>EDO5298718.150SribosomalproteinL10[Salmonellaentericasubsp.houtenaeserovar40:z4	z24:-]>EDO8727657.150SribosomalproteinL10[Salmonellaentericasubsp.entericaserovarBraenderupstr.CFSAN001763]>EDP2149610.150SribosomalproteinL10[Salmonellaentericasubsp.entericaserovar9	12:-:1	5]>EDP9257657.150SribosomalproteinL10[Salmonellaentericasubsp.entericaserovarNewmexico]>EDP9270931.150SribosomalproteinL10[Salmonellaentericasubsp.entericaserovarNewportstr.CFSAN000901]>EDP9505256.150SribosomalproteinL10[Salmonellaentericasubsp.entericaserovarHeidelbergstr.CFSAN003485]>EDP9822188.150SribosomalproteinL10[Salmonellaentericasubsp.entericaserovarBareillystr.CFSAN001107]>EDQ0118860.15…	[5]	12:i]>EDQ0845629.150SribosomalproteinL10[Salmonellaentericasubsp.entericaserovarBraenderupstr.CFSAN001755]>EDQ2788247.150SribosomalproteinL10[Salmonellaentericasubsp.entericaserovarHeidelbergstr.CFSAN003483]>EDQ2863928.150SribosomalproteinL10[Salmonellaentericasubsp.entericaserovarHeidelbergstr.CFSAN002070]>EDQ3207004.150SribosomalproteinL10[Salmonellaentericasubsp.entericaserovarSuelldorf]>EDQ32…	v:z35]>EDQ8784182.150SribosomalproteinL10[Salmonellaentericasubsp.entericaserovarEnteritidisstr.CFSAN000034]>EDR0417803.150SribosomalproteinL10[Salmonellaentericasubsp.entericaserovarAnatumstr.CFSAN004000]>EDR1227208.150SribosomalproteinL10[Salmonellaentericasubsp.entericaserovarGateshead]>EDR1382474.150SribosomalproteinL10[Salmonellaentericasubsp.diarizonaeserovar61:r:z53]>EDR1409847.150Sribosom…	12:-:-]>EDR3142522.150SribosomalproteinL10[Salmonellaentericasubsp.entericaserovarHorsham]>EDR3151432.150SribosomalproteinL10[Salmonellaentericasubsp.entericaserovarJavianastr.CFSAN000908]>EDR3488317.150SribosomalproteinL10[Salmonellaentericasubsp.entericaserovarMidway]>EDR3562195.150SribosomalproteinL10[Salmonellaentericasubsp.entericaserovarBenue]>EDR3674786.150SribosomalproteinL10[Salmonellaen…	z24:]>EDR4455764.150SribosomalproteinL10[Salmonellaentericasubsp.arizonaeserovar13	23:gz51:-]>EDR5868950.150SribosomalproteinL10[Salmonellaentericasubsp.arizonaeserovar51:z4	z23:-]>EDR6381465.150SribosomalproteinL10[Salmonellaentericasubsp.entericaserovarEnteritidisstr.CFSAN000054]>EDR9797502.150SribosomalproteinL10[Salmonellaentericasubsp.entericaserovarZongo]>EDS0027726.150SribosomalproteinL10[Salmonellaentericasubsp.entericaserovarCarswell]>EDS1823730.150SribosomalproteinL10[Salmonellaentericasubsp.entericaserovar6	8:-:1	2]>EDS4141578.150SribosomalproteinL10[Salmonellaentericasubsp.entericaserovarMadelia]>EDS4251921.150SribosomalproteinL10[Salmonellaentericasubsp.entericaserovarHeidelbergstr.CFSAN003475]>EDS5307605.150SribosomalproteinL10[Salmonellaentericasubsp.entericaserovarHeidelbergstr.CFSAN003465]>EDS5434503.150SribosomalproteinL10[Salmonellaentericasubsp.entericaserovarBournemouth]>EDS6132976.150Sribosomal…	z24:-]>EDU0973034.150SribosomalproteinL10[Salmonellaentericasubsp.arizonaeserovar38:z4	z23:-]>EDU0977957.150SribosomalproteinL10[Salmonellaentericasubsp.entericaserovarAnderlecht]>EDU1196702.150SribosomalproteinL10[Salmonellaentericasubsp.entericaserovarHeidelbergstr.CFSAN000576]>EDU1963575.150SribosomalproteinL10[Salmonellaentericasubsp.arizonaeserovar53:z4	z23:-]>EDU2716263.150SribosomalproteinL10[Salmonellaentericasubsp.entericaserovarEnteritidisstr.CFSAN000044]>EDU3037171.150SribosomalproteinL10[Salmonellaentericasubsp.entericaserovarNeudorf]>EDU3077943.150SribosomalproteinL10[Salmonellaentericasubsp.entericaserovarEnteritidisstr.CFSAN000036]>EDU3464838.150SribosomalproteinL10[Salmonellaentericasubsp.entericaserovarBraenderupstr.CFSAN001753]>EDU3…	n	x	z15]>EDU6455594.150SribosomalproteinL10[Salmonellaentericasubsp.arizonaeserovar41:z4	z32:-]>EDU6492581.150SribosomalproteinL10[Salmonellaentericasubsp.entericaserovarAgonastr.SARB1]>EDV0707250.150SribosomalproteinL10[Salmonellaentericasubsp.entericaserovarHeidelbergstr.CFSAN003486]>EDV0788530.150SribosomalproteinL10[Salmonellaentericasubsp.entericaserovarHeidelbergstr.CFSAN003464]>EDV0873080.150SribosomalproteinL10[Salmonellaentericasubsp.entericaserovarHeidelbergstr.CFSAN003474]…	7:-:-]>EDV4736081.150SribosomalproteinL10[Salmonellaentericasubsp.entericaserovarHeidelbergstr.CFSAN003482]>EDV4939984.150SribosomalproteinL10[Salmonellaentericasubsp.entericaserovarHeidelbergstr.CFSAN003472]>EDV5197480.150SribosomalproteinL10[Salmonellaentericasubsp.entericaserovarHeidelbergstr.CFSAN003462]>EDV5916127.150SribosomalproteinL10[Salmonellaentericasubsp.entericaserovarBraenderupstr.C…	7:z:1	5]>EDW0441626.150SribosomalproteinL10[Salmonellaentericasubsp.arizonaeserovar50:z4
partial[Bacteria]
z23:-]>A9MSY9.1RecName:Full=30SribosomalproteinS17[Salmonellaentericasubsp.entericaserovarParatyphiBstr.SPB7]>B4SUT1.1RecName:Full=30SribosomalproteinS17[Salmonellaentericasubsp.entericaserovarNewportstr.SL254]>B4TKK6.1RecName:Full=30SribosomalproteinS17[Salmonellaentericasubsp.entericaserovarHeidelbergstr.SL476]>B4TXD3.1RecName:Full=30SribosomalproteinS17[Salmonellaentericasubsp.entericaserovarS…	5	12:i:-]>ASO61868.130SribosomalproteinS17[Salmonellaentericasubsp.arizonaeserovar53:-:-str.SA20100345]>AXC67507.130SribosomalproteinS17[Salmonellaentericasubsp.diarizonaeserovar59:z10:-]>AZS93873.130SribosomalproteinS17[Salmonellaentericasubsp.entericaserovarMoero]>AZT06308.130SribosomalproteinS17[Salmonellaentericasubsp.entericaserovar43:a:1	7]>AZT35738.130SribosomalproteinS17[Salmonellaentericasubsp.entericaserovarKaramoja]>EAA0563005.130SribosomalproteinS17[Salmonellaentericasubsp.entericaserovarLexington]>EAA7484294.130SribosomalproteinS17[Salmonellaentericasubsp.entericaserovarIrumu]>EAA7937834.130SribosomalproteinS17[Salmonellaentericasubsp.entericaserovarTeko]>EAA7961019.130SribosomalproteinS17[Salmonellaentericasubsp.entericas…	z25:-]>EBH8105931.130SribosomalproteinS17[Salmonellaentericasubsp.entericaserovarBraenderupstr.CFSAN001743]>EBH8111645.130SribosomalproteinS17[Salmonellaentericasubsp.entericaserovarNewportstr.CFSAN000897]>EBH8267019.130SribosomalproteinS17[Salmonellaentericasubsp.entericaserovarBareillystr.CFSAN001113]>EBH8276032.130SribosomalproteinS17[Salmonellaentericasubsp.entericaserovarBareillystr.CFSAN001…	z23:-]>EBH8355313.130SribosomalproteinS17[Salmonellaentericasubsp.diarizonaeserovar61:l	[v]	5	[7]]>EBH8359747.130SribosomalproteinS17[Salmonellaentericasubsp.entericaserovarParatyphiBstr.CFSAN000537]>EBH8410371.130SribosomalproteinS17[Salmonellaentericasubsp.entericaserovarOrientalis]>EBH8415332.130SribosomalproteinS17[Salmonellaentericasubsp.diarizonaeserovar53:z10:z]>EBH8419951.130SribosomalproteinS17[Salmonellaentericasubsp.entericaserovarNijmegen]>EBH8438406.130SribosomalproteinS17[Sa…	z23:-]>EBH8894859.130SribosomalproteinS17[Salmonellaentericasubsp.entericaserovarKrefeld]>EBH8899432.130SribosomalproteinS17[Salmonellaentericasubsp.entericaserovar4	12:nonmotile]>EBH8902131.130SribosomalproteinS17[Salmonellaentericasubsp.entericaserovar6	7:b:-]>EBH8909343.130SribosomalproteinS17[Salmonellaentericasubsp.entericaserovarSantiago]>EBH8960394.130SribosomalproteinS17[Salmonellaentericasubsp.entericaserovarEnteritidisstr.CFSAN000074]>EBH9639590.130SribosomalproteinS17[Salmonellaentericasubsp.entericaserovarOkatie]>EBH9877927.130SribosomalproteinS17[Salmonellaentericasubsp.entericaserovar6	7:-1	5]>EBH9883785.130SribosomalproteinS17[Salmonellaentericasubsp.entericaserovarKisarawe]>EBH9979010.130SribosomalproteinS17[Salmonellaentericasubsp.arizonaeserovar40:z36:-]>EBI0041803.130SribosomalproteinS17[Salmonellaentericasubsp.diarizonaeserovar61:k:z35]>EBL4743484.130SribosomalproteinS17[Salmonellaentericasubsp.entericaserovarIdikan]>EBQ5833484.130SribosomalproteinS17[Salmonellaentericasubsp.e…	[5]	12:b:-]>ECS6775217.130SribosomalproteinS17[Salmonellaentericasubsp.diarizonaeserovar65:z10:e	n	x	z15]>ECS7319178.130SribosomalproteinS17[Salmonellaentericasubsp.entericaserovarMiamistr.CFSAN000579]>ECS7739550.130SribosomalproteinS17[Salmonellaentericasubsp.entericaserovarMontevideostr.FSL_R8-4673]>ECS9210037.130SribosomalproteinS17[Salmonellaentericasubsp.entericaserovarNewportstr.CFSAN001894]>ECS9213963.130SribosomalproteinS17[Salmonellaentericasubsp.entericaserovarNewportstr.CFSAN001895]>E…	10:e	h:-]>ECT8498310.130SribosomalproteinS17[Salmonellaentericasubsp.entericaserovarPensacola]>ECT9274395.130SribosomalproteinS17[Salmonellaentericasubsp.entericaserovarNewportstr.CFSAN000597]>ECT9455073.130SribosomalproteinS17[Salmonellaentericasubsp.entericaserovarOskarshamn]>ECT9718910.130SribosomalproteinS17[Salmonellaentericasubsp.diarizonaestr.CFSAN000553]>ECU0800821.130SribosomalproteinS17[Salm…	z23:-]>ECU7661032.130SribosomalproteinS17[Salmonellaentericasubsp.entericaserovarBassadji]>ECU7967230.130SribosomalproteinS17[Salmonellaentericasubsp.entericaserovarTallahassee]>ECU7995092.130SribosomalproteinS17[Salmonellaentericasubsp.entericaserovarToucra]>ECU8519366.130SribosomalproteinS17[Salmonellaentericasubsp.arizonaeserovar44:z4	z23	z32:-]>ECU8750635.130SribosomalproteinS17[Salmonellaentericasubsp.diarizonaestr.CFSAN000558]>ECU9164030.130SribosomalproteinS17[Salmonellaentericasubsp.entericaserovarNewportstr.CFSAN000599]>ECU9435499.130SribosomalproteinS17[Salmonellaentericasubsp.entericaserovarParatyphiBstr.CFSAN000547]>ECV2708909.130SribosomalproteinS17[Salmonellaentericasubsp.entericaserovar4	5	12:i:-]>ECV3634369.130SribosomalproteinS17[Salmonellaentericasubsp.entericaserovar8	(20):i:-]>ECX6955465.130SribosomalproteinS17[Salmonellaentericasubsp.entericaserovarAnatumvar.15+]>ECY3517612.130SribosomalproteinS17[Salmonellaentericasubsp.entericaserovarSekondi]>ECY3942673.130SribosomalproteinS17[Salmonellaentericasubsp.entericaserovarKallo]>ECY4197699.130SribosomalproteinS17[Salmonellaentericasubsp.entericaserovarBall]>ECY4474000.130SribosomalproteinS17[Salmonellaentericasub…	34+]>EDO5298812.130SribosomalproteinS17[Salmonellaentericasubsp.houtenaeserovar40:z4	z24:-]>EDO8727806.130SribosomalproteinS17[Salmonellaentericasubsp.entericaserovarBraenderupstr.CFSAN001763]>EDP2149648.130SribosomalproteinS17[Salmonellaentericasubsp.entericaserovar9	12:-:1	5]>EDP9257720.130SribosomalproteinS17[Salmonellaentericasubsp.entericaserovarNewmexico]>EDP9271041.130SribosomalproteinS17[Salmonellaentericasubsp.entericaserovarNewportstr.CFSAN000901]>EDP9504886.130SribosomalproteinS17[Salmonellaentericasubsp.entericaserovarHeidelbergstr.CFSAN003485]>EDP9822020.130SribosomalproteinS17[Salmonellaentericasubsp.entericaserovarBareillystr.CFSAN001107]>EDQ0117176.13…	[5]	12:i]>EDQ0845478.130SribosomalproteinS17[Salmonellaentericasubsp.entericaserovarBraenderupstr.CFSAN001755]>EDQ2788148.130SribosomalproteinS17[Salmonellaentericasubsp.entericaserovarHeidelbergstr.CFSAN003483]>EDQ2863669.130SribosomalproteinS17[Salmonellaentericasubsp.entericaserovarHeidelbergstr.CFSAN002070]>EDQ3207081.130SribosomalproteinS17[Salmonellaentericasubsp.entericaserovarSuelldorf]>EDQ32…	v:z35]>EDQ8784255.130SribosomalproteinS17[Salmonellaentericasubsp.entericaserovarEnteritidisstr.CFSAN000034]>EDR0417685.130SribosomalproteinS17[Salmonellaentericasubsp.entericaserovarAnatumstr.CFSAN004000]>EDR1227280.130SribosomalproteinS17[Salmonellaentericasubsp.entericaserovarGateshead]>EDR1379111.130SribosomalproteinS17[Salmonellaentericasubsp.diarizonaeserovar61:r:z53]>EDR1409476.130Sribosom…	12:-:-]>EDR3142560.130SribosomalproteinS17[Salmonellaentericasubsp.entericaserovarHorsham]>EDR3151053.130SribosomalproteinS17[Salmonellaentericasubsp.entericaserovarJavianastr.CFSAN000908]>EDR3487754.130SribosomalproteinS17[Salmonellaentericasubsp.entericaserovarMidway]>EDR3562022.130SribosomalproteinS17[Salmonellaentericasubsp.entericaserovarBenue]>EDR3674643.130SribosomalproteinS17[Salmonellaen…	z24:]>EDR4455875.130SribosomalproteinS17[Salmonellaentericasubsp.arizonaeserovar13	23:gz51:-]>EDR5869036.130SribosomalproteinS17[Salmonellaentericasubsp.arizonaeserovar51:z4	z23:-]>EDR6381591.130SribosomalproteinS17[Salmonellaentericasubsp.entericaserovarEnteritidisstr.CFSAN000054]>EDR9797574.130SribosomalproteinS17[Salmonellaentericasubsp.entericaserovarZongo]>EDS0027763.130SribosomalproteinS17[Salmonellaentericasubsp.entericaserovarCarswell]>EDS1823822.130SribosomalproteinS17[Salmonellaentericasubsp.entericaserovar6	8:-:1	2]>EDS4141622.130SribosomalproteinS17[Salmonellaentericasubsp.entericaserovarMadelia]>EDS4251901.130SribosomalproteinS17[Salmonellaentericasubsp.entericaserovarHeidelbergstr.CFSAN003475]>EDS5307248.130SribosomalproteinS17[Salmonellaentericasubsp.entericaserovarHeidelbergstr.CFSAN003465]>EDS5432553.130SribosomalproteinS17[Salmonellaentericasubsp.entericaserovarBournemouth]>EDS6133113.130Sribosomal…	z24:-]>EDU0973258.130SribosomalproteinS17[Salmonellaentericasubsp.arizonaeserovar38:z4	z23:-]>EDU0978053.130SribosomalproteinS17[Salmonellaentericasubsp.entericaserovarAnderlecht]>EDU1196794.130SribosomalproteinS17[Salmonellaentericasubsp.entericaserovarHeidelbergstr.CFSAN000576]>EDU1963466.130SribosomalproteinS17[Salmonellaentericasubsp.arizonaeserovar53:z4	z23:-]>EDU2715961.130SribosomalproteinS17[Salmonellaentericasubsp.entericaserovarEnteritidisstr.CFSAN000044]>EDU3037310.130SribosomalproteinS17[Salmonellaentericasubsp.entericaserovarNeudorf]>EDU3077982.130SribosomalproteinS17[Salmonellaentericasubsp.entericaserovarEnteritidisstr.CFSAN000036]>EDU3464931.130SribosomalproteinS17[Salmonellaentericasubsp.entericaserovarBraenderupstr.CFSAN001753]>EDU3…	n	x	z15]>EDU6455144.130SribosomalproteinS17[Salmonellaentericasubsp.arizonaeserovar41:z4	z32:-]>EDU6492653.130SribosomalproteinS17[Salmonellaentericasubsp.entericaserovarAgonastr.SARB1]>EDV0707039.130SribosomalproteinS17[Salmonellaentericasubsp.entericaserovarHeidelbergstr.CFSAN003486]>EDV0788099.130SribosomalproteinS17[Salmonellaentericasubsp.entericaserovarHeidelbergstr.CFSAN003464]>EDV0872528.130SribosomalproteinS17[Salmonellaentericasubsp.entericaserovarHeidelbergstr.CFSAN003474]…	7:-:-]>EDV4736174.130SribosomalproteinS17[Salmonellaentericasubsp.entericaserovarHeidelbergstr.CFSAN003482]>EDV4939749.130SribosomalproteinS17[Salmonellaentericasubsp.entericaserovarHeidelbergstr.CFSAN003472]>EDV5197299.130SribosomalproteinS17[Salmonellaentericasubsp.entericaserovarHeidelbergstr.CFSAN003462]>EDV5915929.130SribosomalproteinS17[Salmonellaentericasubsp.entericaserovarBraenderupstr.C…	7:z:1	5]>EDW0441723.130SribosomalproteinS17[Salmonellaentericasubsp.arizonaeserovar50:z4
phageintegrasefamily[Ralstoniapickettii]>EGY63646.1hypotheticalproteinHMPREF0989_02915[Ralstoniasp.5_2_56FAA]>EJZ44416.1hypotheticalproteinHMPREF0989_05011[Ralstoniasp.5_2_56FAA]>KFL22689.1phageintegrasefamilyprotein[Ralstoniapickettii]>OKQ59003.1recombinase[Streptococcuspneumoniae]
partial[Bacteria]>EAA2709703.1elongationfactorTu[Salmonellaentericasubsp.enterica]>EBF7415792.1elongationfactorTu[Salmonellaentericasubsp.entericaserovarStanley]>EBH9915712.1elongationfactorTu[Salmonellaentericasubsp.entericaserovarLiverpool]>EBL3645873.1elongationfactorTu[Salmonellaentericasubsp.entericaserovarInfantis]>EBQ9463262.1elongationfactorTu[Salmonellaentericasubsp.entericaserovarWangat…	[5]	12:i:-]>EEL6777690.1elongationfactorTu[Salmonellaentericasubsp.entericaserovarKingston]>EFP7742414.1elongationfactorTu[Shigellaflexneri]>EFR1089474.1elongationfactorTu[Salmonellaentericasubsp.entericaserovarCoeln]>EFZ2304967.1elongationfactorTu[Shigellaboydii]>EGI5754887.1elongationfactorTu[Salmonellaentericasubsp.entericaserovarTelaviv]>EGM8764410.1elongationfactorTu[Escherichiaalbertii]>EHG8456…	partial[Mangrovibacterplantisponsor]>HAJ6397076.1elongationfactorTu[EscherichiacoliUMEA3252-1]>HBE0634368.1elongationfactorTu[Shigellaflexneri2a]>HBI5506591.1elongationfactorTu[Salmonellaentericasubsp.entericaserovarWelikade]
NS1(HU-1)	playsaroleinDNAreplicationandinrpotranslation[RalstoniasolanacearumCFBP2957]>CCA84849.1DNA-bindingproteinHU-beta	NS1(HU-1)	playsaroleinDNAreplicationandinrpotranslation[RalstoniasyzygiiR24]
N-terminaldomainprotein[StaphylococcusepidermidisIS-250]>KAG8020953.1recombinasefamilyprotein[Shinellasp.CPCC100929]>KAG8025267.1recombinasefamilyprotein[Shinellacurvata]>MBJ7886004.1recombinasefamilyprotein[BacillaceaebacteriumHSR45]>MCD4861231.1recombinasefamilyprotein[Campylobactercoli]>COR35903.1resolvase/integraseBin[Streptococcuspneumoniae]>CQA09689.1site-specificrecombinase%2CDNAinvertaseP…
chloroplastic[Pulsatillacampanella]>YP_010282427.1ATPsynthaseCF0subunitIII[Castanopsishystrix]>YP_010282597.1ATPsynthaseCF0subunitIII[Elatostemastewardii]>YP_010282681.1ATPsynthaseCF0subunitIII[Campsisgrandiflora]>YP_010282769.1AtpH[Pimpinellasmithii]>YP_010283581.1CF0subunitIII[Camelliapingguoensis]>YP_010283712.1ATPsynthaseCF0subunitIII[Solidagocanadensis]>YP_010283793.1ATPsynthaseCF0subunitIII…	chloroplastic[Pulsatillatongkangensis]>YP_010296749.1ATPsynthaseCF0subunitIII[Avicenniamarinavar.rumphiana]>YP_010296829.1ATPsynthaseCF0subunitIII[Ceriopstagal]>YP_010296912.1ATPsynthaseCF0subunitIII[Ceriopszippeliana]>YP_010296994.1ATPsynthaseCF0subunitIII[Ceriopsdecandra]>YP_010297149.1CF0subunitIII[Terminaliamyriocarpa]>YP_010297329.1CF0subunitIII[Phlomoideshamosa]>YP_010297417.1CF0subunitIII[…	chloroplastic[Tripterygiumwilfordii]>A0A322.1RecName:Full=ATPsynthasesubunitc	chloroplastic;AltName:Full=ATPsynthaseF(0)sectorsubunitc;AltName:Full=ATPasesubunitIII;AltName:Full=F-typeATPasesubunitc;Short=F-ATPasesubunitc;AltName:Full=Lipid-bindingprotein[Coffeaarabica]>A4GYP5.1RecName:Full=ATPsynthasesubunitc	chloroplastic;AltName:Full=ATPsynthaseF(0)sectorsubunitc;AltName:Full=ATPasesubunitIII;AltName:Full=F-typeATPasesubunitc;Short=F-ATPasesubunitc;AltName:Full=Lipid-bindingprotein[Populustrichocarpa]>A4QJA2.1RecName:Full=ATPsynthasesubunitc	chloroplastic;AltName:Full=ATPsynthaseF(0)sectorsubunitc;AltName:Full=ATPasesubunitIII;AltName:Full=F-typeATPasesubunitc;Short=F-ATPasesubunitc;AltName:Full=Lipid-bindingprotein[Aethionemacordifolium]>A4QJI6.1RecName:Full=ATPsynthasesubunitc	chloroplastic;AltName:Full=ATPsynthaseF(0)sectorsubunitc;AltName:Full=ATPasesubunitIII;AltName:Full=F-typeATPasesubunitc;Short=F-ATPasesubunitc;AltName:Full=Lipid-bindingprotein[Aethionemagrandiflorum]>A4QK92.1RecName:Full=ATPsynthasesubunitc	chloroplastic;AltName:Full=ATPsynthaseF(0)sectorsubunitc;AltName:Full=ATPasesubunitIII;AltName:Full=F-typeATPasesubunitc;Short=F-ATPasesubunitc;AltName:Full=Lipid-bindingprotein[Lepidiumvirginicum]>A4QLI1.1RecName:Full=ATPsynthasesubunitc	chloroplastic;AltName:Full=ATPsynthaseF(0)sectorsubunitc;AltName:Full=ATPasesubunitIII;AltName:Full=F-typeATPasesubunitc;Short=F-ATPasesubunitc;AltName:Full=Lipid-bindingprotein[Lobulariamaritima]>A4QLS0.1RecName:Full=ATPsynthasesubunitc	chloroplastic;AltName:Full=ATPsynthaseF(0)sectorsubunitc;AltName:Full=ATPasesubunitIII;AltName:Full=F-typeATPasesubunitc;Short=F-ATPasesubunitc;AltName:Full=Lipid-bindingprotein[Nasturtiumofficinale]>A6MM23.1RecName:Full=ATPsynthasesubunitc	chloroplastic;AltName:Full=ATPsynthaseF(0)sectorsubunitc;AltName:Full=ATPasesubunitIII;AltName:Full=F-typeATPasesubunitc;Short=F-ATPasesubunitc;AltName:Full=Lipid-bindingprotein[Buxusmicrophylla]>A6MMA9.1RecName:Full=ATPsynthasesubunitc	chloroplastic;AltName:Full=ATPsynthaseF(0)sectorsubunitc;AltName:Full=ATPasesubunitIII;AltName:Full=F-typeATPasesubunitc;Short=F-ATPasesubunitc;AltName:Full=Lipid-bindingprotein[Chloranthusspicatus]>A6MMJ4.1RecName:Full=ATPsynthasesubunitc	chloroplastic;AltName:Full=ATPsynthaseF(0)sectorsubunitc;AltName:Full=ATPasesubunitIII;AltName:Full=F-typeATPasesubunitc;Short=F-ATPasesubunitc;AltName:Full=Lipid-bindingprotein[Dioscoreaelephantipes]>A6MMT1.1RecName:Full=ATPsynthasesubunitc	chloroplastic;AltName:Full=ATPsynthaseF(0)sectorsubunitc;AltName:Full=ATPasesubunitIII;AltName:Full=F-typeATPasesubunitc;Short=F-ATPasesubunitc;AltName:Full=Lipid-bindingprotein[Illiciumoligandrum]>A7M953.1RecName:Full=ATPsynthasesubunitC	plastid;AltName:Full=ATPsynthaseF0sectorsubunitC;AltName:Full=ATPasesubunitIII;AltName:Full=Lipid-bindingprotein[Cuscutareflexa]>A8W3B1.1RecName:Full=ATPsynthasesubunitC	plastid;AltName:Full=ATPsynthaseF0sectorsubunitC;AltName:Full=ATPasesubunitIII;AltName:Full=Lipid-bindingprotein[Cuscutaexaltata]>A9L983.1RecName:Full=ATPsynthasesubunitc	chloroplastic;AltName:Full=ATPsynthaseF(0)sectorsubunitc;AltName:Full=ATPasesubunitIII;AltName:Full=F-typeATPasesubunitc;Short=F-ATPasesubunitc;AltName:Full=Lipid-bindingprotein[Lemnaminor]>B1A922.1RecName:Full=ATPsynthasesubunitc	chloroplastic;AltName:Full=ATPsynthaseF(0)sectorsubunitc;AltName:Full=ATPasesubunitIII;AltName:Full=F-typeATPasesubunitc;Short=F-ATPasesubunitc;AltName:Full=Lipid-bindingprotein[Caricapapaya]>B1NWD7.1RecName:Full=ATPsynthasesubunitc	chloroplastic;AltName:Full=ATPsynthaseF(0)sectorsubunitc;AltName:Full=ATPasesubunitIII;AltName:Full=F-typeATPasesubunitc;Short=F-ATPasesubunitc;AltName:Full=Lipid-bindingprotein[Manihotesculenta]>B2LMI5.1RecName:Full=ATPsynthasesubunitc	chloroplastic;AltName:Full=ATPsynthaseF(0)sectorsubunitc;AltName:Full=ATPasesubunitIII;AltName:Full=F-typeATPasesubunitc;Short=F-ATPasesubunitc;AltName:Full=Lipid-bindingprotein[Guizotiaabyssinica]>B2XWN6.1RecName:Full=ATPsynthasesubunitc	chloroplastic;AltName:Full=ATPsynthaseF(0)sectorsubunitc;AltName:Full=ATPasesubunitIII;AltName:Full=F-typeATPasesubunitc;Short=F-ATPasesubunitc;AltName:Full=Lipid-bindingprotein[Fagopyrumesculentumsubsp.ancestrale]>P06286.1RecName:Full=ATPsynthasesubunitc	chloroplastic;AltName:Full=ATPsynthaseF(0)sectorsubunitc;AltName:Full=ATPasesubunitIII;AltName:Full=F-typeATPasesubunitc;Short=F-ATPasesubunitc;AltName:Full=Lipid-bindingprotein[Nicotianatabacum]>P61172.1RecName:Full=ATPsynthasesubunitc	chloroplastic;AltName:Full=ATPsynthaseF(0)sectorsubunitc;AltName:Full=ATPasesubunitIII;AltName:Full=F-typeATPasesubunitc;Short=F-ATPasesubunitc;AltName:Full=Lipid-bindingprotein[Anthocerosangustus]>Q06H10.1RecName:Full=ATPsynthasesubunitc	chloroplastic;AltName:Full=ATPsynthaseF(0)sectorsubunitc;AltName:Full=ATPasesubunitIII;AltName:Full=F-typeATPasesubunitc;Short=F-ATPasesubunitc;AltName:Full=Lipid-bindingprotein[Drimysgranadensis]>Q06RE4.1RecName:Full=ATPsynthasesubunitc	chloroplastic;AltName:Full=ATPsynthaseF(0)sectorsubunitc;AltName:Full=ATPasesubunitIII;AltName:Full=F-typeATPasesubunitc;Short=F-ATPasesubunitc;AltName:Full=Lipid-bindingprotein[Jasminumnudiflorum]>Q09FX4.1RecName:Full=ATPsynthasesubunitc	chloroplastic;AltName:Full=ATPsynthaseF(0)sectorsubunitc;AltName:Full=ATPasesubunitIII;AltName:Full=F-typeATPasesubunitc;Short=F-ATPasesubunitc;AltName:Full=Lipid-bindingprotein[Nandinadomestica]>Q09G59.1RecName:Full=ATPsynthasesubunitc	chloroplastic;AltName:Full=ATPsynthaseF(0)sectorsubunitc;AltName:Full=ATPasesubunitIII;AltName:Full=F-typeATPasesubunitc;Short=F-ATPasesubunitc;AltName:Full=Lipid-bindingprotein[Platanusoccidentalis]>Q09MJ1.1RecName:Full=ATPsynthasesubunitc	chloroplastic;AltName:Full=ATPsynthaseF(0)sectorsubunitc;AltName:Full=ATPasesubunitIII;AltName:Full=F-typeATPasesubunitc;Short=F-ATPasesubunitc;AltName:Full=Lipid-bindingprotein[Citrussinensis]>Q09X30.1RecName:Full=ATPsynthasesubunitc	chloroplastic;AltName:Full=ATPsynthaseF(0)sectorsubunitc;AltName:Full=ATPasesubunitIII;AltName:Full=F-typeATPasesubunitc;Short=F-ATPasesubunitc;AltName:Full=Lipid-bindingprotein[Morusindica]>Q0G9N2.1RecName:Full=ATPsynthasesubunitc	chloroplastic;AltName:Full=ATPsynthaseF(0)sectorsubunitc;AltName:Full=ATPasesubunitIII;AltName:Full=F-typeATPasesubunitc;Short=F-ATPasesubunitc;AltName:Full=Lipid-bindingprotein[Liriodendrontulipifera]>Q0G9X5.1RecName:Full=ATPsynthasesubunitc	chloroplastic;AltName:Full=ATPsynthaseF(0)sectorsubunitc;AltName:Full=ATPasesubunitIII;AltName:Full=F-typeATPasesubunitc;Short=F-ATPasesubunitc;AltName:Full=Lipid-bindingprotein[Daucuscarota]>Q0ZJ33.1RecName:Full=ATPsynthasesubunitc	chloroplastic;AltName:Full=ATPsynthaseF(0)sectorsubunitc;AltName:Full=ATPasesubunitIII;AltName:Full=F-typeATPasesubunitc;Short=F-ATPasesubunitc;AltName:Full=Lipid-bindingprotein[Vitisvinifera]>Q14FH0.1RecName:Full=ATPsynthasesubunitc	chloroplastic;AltName:Full=ATPsynthaseF(0)sectorsubunitc;AltName:Full=ATPasesubunitIII;AltName:Full=F-typeATPasesubunitc;Short=F-ATPasesubunitc;AltName:Full=Lipid-bindingprotein[Populusalba]>Q1KXW7.1RecName:Full=ATPsynthasesubunitc	chloroplastic;AltName:Full=ATPsynthaseF(0)sectorsubunitc;AltName:Full=ATPasesubunitIII;AltName:Full=F-typeATPasesubunitc;Short=F-ATPasesubunitc;AltName:Full=Lipid-bindingprotein[Helianthusannuus]>Q2L8Z2.1RecName:Full=ATPsynthasesubunitc	chloroplastic;AltName:Full=ATPsynthaseF(0)sectorsubunitc;AltName:Full=ATPasesubunitIII;AltName:Full=F-typeATPasesubunitc;Short=F-ATPasesubunitc;AltName:Full=Lipid-bindingprotein[Gossypiumhirsutum]>Q2MIB3.1RecName:Full=ATPsynthasesubunitc	chloroplastic;AltName:Full=ATPsynthaseF(0)sectorsubunitc;AltName:Full=ATPasesubunitIII;AltName:Full=F-typeATPasesubunitc;Short=F-ATPasesubunitc;AltName:Full=Lipid-bindingprotein[Solanumlycopersicum]>Q33C51.1RecName:Full=ATPsynthasesubunitc	chloroplastic;AltName:Full=ATPsynthaseF(0)sectorsubunitc;AltName:Full=ATPasesubunitIII;AltName:Full=F-typeATPasesubunitc;Short=F-ATPasesubunitc;AltName:Full=Lipid-bindingprotein[Nicotianatomentosiformis]>Q3BAQ5.1RecName:Full=ATPsynthasesubunitc	chloroplastic;AltName:Full=ATPsynthaseF(0)sectorsubunitc;AltName:Full=ATPasesubunitIII;AltName:Full=F-typeATPasesubunitc;Short=F-ATPasesubunitc;AltName:Full=Lipid-bindingprotein[Phalaenopsisaphroditesubsp.formosana]>Q3C1H2.1RecName:Full=ATPsynthasesubunitc	chloroplastic;AltName:Full=ATPsynthaseF(0)sectorsubunitc;AltName:Full=ATPasesubunitIII;AltName:Full=F-typeATPasesubunitc;Short=F-ATPasesubunitc;AltName:Full=Lipid-bindingprotein[Nicotianasylvestris]>Q3V547.1RecName:Full=ATPsynthasesubunitc	chloroplastic;AltName:Full=ATPsynthaseF(0)sectorsubunitc;AltName:Full=ATPasesubunitIII;AltName:Full=F-typeATPasesubunitc;Short=F-ATPasesubunitc;AltName:Full=Lipid-bindingprotein[Acoruscalamus]>Q49L11.1RecName:Full=ATPsynthasesubunitc	chloroplastic;AltName:Full=ATPsynthaseF(0)sectorsubunitc;AltName:Full=ATPasesubunitIII;AltName:Full=F-typeATPasesubunitc;Short=F-ATPasesubunitc;AltName:Full=Lipid-bindingprotein[Eucalyptusglobulussubsp.globulus]>Q4FGE9.1RecName:Full=ATPsynthasesubunitc	chloroplastic;AltName:Full=ATPsynthaseF(0)sectorsubunitc;AltName:Full=ATPasesubunitIII;AltName:Full=F-typeATPasesubunitc;Short=F-ATPasesubunitc;AltName:Full=Lipid-bindingprotein[Ranunculusmacranthus]>Q4FGF0.1RecName:Full=ATPsynthasesubunitc	chloroplastic;AltName:Full=ATPsynthaseF(0)sectorsubunitc;AltName:Full=ATPasesubunitIII;AltName:Full=F-typeATPasesubunitc;Short=F-ATPasesubunitc;AltName:Full=Lipid-bindingprotein[Nupharadvena]>Q4FGF2.1RecName:Full=ATPsynthasesubunitc	chloroplastic;AltName:Full=ATPsynthaseF(0)sectorsubunitc;AltName:Full=ATPasesubunitIII;AltName:Full=F-typeATPasesubunitc;Short=F-ATPasesubunitc;AltName:Full=Lipid-bindingprotein[Acorusamericanus]>Q56P08.1RecName:Full=ATPsynthasesubunitc	chloroplastic;AltName:Full=ATPsynthaseF(0)sectorsubunitc;AltName:Full=ATPasesubunitIII;AltName:Full=F-typeATPasesubunitc;Short=F-ATPasesubunitc;AltName:Full=Lipid-bindingprotein[Lactucasativa]>Q68S19.1RecName:Full=ATPsynthasesubunitc	chloroplastic;AltName:Full=ATPsynthaseF(0)sectorsubunitc;AltName:Full=ATPasesubunitIII;AltName:Full=F-typeATPasesubunitc;Short=F-ATPasesubunitc;AltName:Full=Lipid-bindingprotein[Panaxginseng]>Q6EW61.1RecName:Full=ATPsynthasesubunitc	chloroplastic;AltName:Full=ATPsynthaseF(0)sectorsubunitc;AltName:Full=ATPasesubunitIII;AltName:Full=F-typeATPasesubunitc;Short=F-ATPasesubunitc;AltName:Full=Lipid-bindingprotein[Nymphaeaalba]>Q70Y12.1RecName:Full=ATPsynthasesubunitc	chloroplastic;AltName:Full=ATPsynthaseF(0)sectorsubunitc;AltName:Full=ATPasesubunitIII;AltName:Full=F-typeATPasesubunitc;Short=F-ATPasesubunitc;AltName:Full=Lipid-bindingprotein[Amborellatrichopoda]>Q7HJJ2.1RecName:Full=ATPsynthasesubunitc	chloroplastic;AltName:Full=ATPsynthaseF(0)sectorsubunitc;AltName:Full=ATPasesubunitIII;AltName:Full=F-typeATPasesubunitc;Short=F-ATPasesubunitc;AltName:Full=Lipid-bindingprotein[Psilotumnudum]>Q7HKY1.1RecName:Full=ATPsynthasesubunitc	chloroplastic;AltName:Full=ATPsynthaseF(0)sectorsubunitc;AltName:Full=ATPasesubunitIII;AltName:Full=F-typeATPasesubunitc;Short=F-ATPasesubunitc;AltName:Full=Lipid-bindingprotein[Calycanthusfloridusvar.glaucus]>Q85FN2.2RecName:Full=ATPsynthasesubunitc
chloroplastic[Triticumurartu]>KAG9460139.1hypotheticalproteinH6P81_chloro000071[Aristolochiafimbriata]>KYP36772.1hypotheticalproteinKK1_042126[Cajanuscajan]>KZM81209.1ATPsynthaseCF0Csubunit[Daucuscarotasubsp.sativus]>PHT25530.1ATPsynthasesubunitc	chloroplastic[Capsicumbaccatum]>PRQ15719.1putativeH(+)-transportingtwo-sectorATPase[Rosachinensis]>QAT97836.1AtpH[Codonopsislanceolata]>QAU07633.1AtpH	partial[Loniceratangutica]>QAU07638.1AtpH	partial[Abeliaforrestii]>QAU07642.1AtpH	partial[Acanthocalyxnepalensissubsp.delavayi]>QAU07643.1AtpH	partial[Acanthocalyxnepalensis]>QAU07648.1AtpH	partial[Valerianaflaccidissima]>QAU07649.1AtpH	chloroplastic[AnemonechinensisxAnemonecernua]>QGU85118.1ATPsynthasesubunitc	chloroplastic[Anemonecernua]>QGU85207.1ATPsynthasesubunitc	chloroplastic[Anemonedahurica]>QGU85296.1ATPsynthasesubunitc	chloroplastic[Anemoneturczaninovii]>QGW12574.1ATPsynthaseCF0Csubunit[Cymbidiumbicolor]>QGW12757.1ATPsynthaseCF0subunitIII[Eulophiaflava]>QGW13176.1ATPsynthaseCF0Csubunit[Acerrobustum]>QGW13404.1ATPsynthaseCF0subunitIII[Acerlucidum]>QGW13841.1ATPsynthaseCF0Csubunit[Acercaudatifolium]>QGW14189.1ATPsynthaseCF0subunitIII[Acertataricumsubsp.ginnala]>QGW14363.1ATPsynthaseCF0Csubunit[Acercaesiumsubsp.gi…
Htranslocating[Nicotianasp.]
30SribosomalproteinS12[Staphylococcusaureussubsp.aureusNCTC8325]>5ND9_lChainl	30SribosomalproteinS12[Staphylococcusaureussubsp.aureusNCTC8325]>5NGM_AlChainAl	30SribosomalproteinS12[Staphylococcusaureus]>6YEF_lChainl	30SribosomalproteinS12[Staphylococcusaureussubsp.aureusNCTC8325]>7BGD_lChainl	30SribosomalproteinS12[Staphylococcusaureussubsp.aureusNCTC8325]>7KWG_lChainl	30SribosomalproteinS12[Staphylococcusaureussubsp.aureusNCTC8325]>7NHL_mChainm	30SribosomalproteinS12[Staphylococcusaureussubsp.aureusNCTC8325]>7NHM_mChainm
IS4family[LactobacilluscrispatusCTV-05]>TJX55749.1IS982familytransposase[Soehngeniasaccharolytica]>STX16720.1putativetransposase[Lactobacillusacidophilus]>ATO52227.1transposase[LactobacillusamylovorusDSM20531]>ATO52580.1transposase[LactobacillusamylovorusDSM20531]
cytochromeb556subunit	partial[Bacteria]>MBA4203262.1succinatedehydrogenase	cytochromeb556subunit[Ralstoniasp.]>MBA4282339.1succinatedehydrogenase	cytochromeb556subunit[Ralstoniasp.]>MBA4297002.1succinatedehydrogenase	cytochromeb556subunit[Ralstoniasp.]>NPT52968.1succinatedehydrogenase	cytochromeb556subunit[Ralstoniasp.3N]
partial[Bacteria]>MBL3035803.1glutaminesynthetase[Klebsiellapneumoniae]
partial[Bacteria]>EVV87996.13-hexulose-6-phosphatesynthase	partial[StaphylococcusaureusM70590]>RXX88765.13-hexulose-6-phosphatesynthase	partial[Klebsiellapneumoniae]
30SribosomalproteinS8[Staphylococcusaureussubsp.aureusNCTC8325]>5ND9_hChainh	30SribosomalproteinS8[Staphylococcusaureussubsp.aureusNCTC8325]>5NGM_AhChainAh	30SribosomalproteinS8[Staphylococcusaureus]>6YEF_hChainh	30SribosomalproteinS8[Staphylococcusaureussubsp.aureusNCTC8325]>7BGD_hChainh	30SribosomalproteinS8[Staphylococcusaureussubsp.aureusNCTC8325]>7KWG_hChainh	30SribosomalproteinS8[Staphylococcusaureussubsp.aureusNCTC8325]>7NHL_iChaini	30SribosomalproteinS8[Staphylococcusaureussubsp.aureusNCTC8325]>7NHM_iChaini	30SribosomalproteinS8[Staphylococcusaureus]>ATV04863.130SribosomalproteinS8[StaphylococcusaureusO11]>EGL94399.1ribosomalproteinS8[Staphylococcusaureussubsp.aureus21318]>EGS87827.1ribosomalproteinS8[Staphylococcusaureussubsp.aureus21266]>EGS88084.1ribosomalproteinS8[Staphylococcusaureussubsp.aureus21259]>EHS10850.1ribosomalproteinS8[Staphylococcusaureussubsp.aureusIS-24]>EHS12314.1ribosomalprotein…
50SribosomalproteinL21[Staphylococcusaureussubsp.aureusNCTC8325]>4WF9_OChainO	50SribosomalproteinL21[Staphylococcusaureussubsp.aureusNCTC8325]>4WFA_OChainO	50SribosomalproteinL21[Staphylococcusaureussubsp.aureusNCTC8325]>4WFB_OChainO	50SribosomalproteinL21[Staphylococcusaureussubsp.aureusNCTC8325]>5HKV_OChainO	50SribosomalproteinL21[Staphylococcusaureussubsp.aureusNCTC8325]>5HL7_OChainO	50SribosomalproteinL21[Staphylococcusaureussubsp.aureusNCTC8325]>5LI0_UChainU	50SribosomalproteinL21[Staphylococcusaureussubsp.aureusNCTC8325]>5ND8_UChainU	50SribosomalproteinL21[Staphylococcusaureussubsp.aureusNCTC8325]>5NGM_APChainAP	50SribosomalproteinL21[Staphylococcusaureus]>5NRG_OChainO	50SribosomalproteinL21[Staphylococcusaureussubsp.aureusNCTC8325]>5TCU_L4ChainL4	50SribosomalproteinL21[Staphylococcusaureussubsp.aureusNCTC8325]>6DDD_DStructureofthe50SribosomalsubunitfromMethicillinResistantStaphylococcusaureusincomplexwiththeoxazolidinoneantibioticLZD-5[Staphylococcusaureus]>6DDG_DStructureofthe50SribosomalsubunitfromMethicillinResistantStaphylococcusaureusincomplexwiththeoxazolidinoneantibioticLZD-6[Staphylococcusaureus]>6FXC_APChainAP	50SribosomalproteinL21[StaphylococcusaureusRF122]>6FXC_BPChainBP	50SribosomalproteinL21[StaphylococcusaureusRF122]>6HMA_PImprovedmodelderivedfromcryo-EMmapofStaphylococcusaureuslargeribosomalsubunit[Staphylococcusaureus]>6S0X_PErythromycinResistantStaphylococcusaureus70Sribosome(deltaR88A89uL22)incomplexwitherythromycin.[Staphylococcusaureus]>6S0Z_PErythromycinResistantStaphylococcusaureus50Sribosome(deltaR88A89uL22)incomplexwitherythromycin.[Staphylococcusaur…	50SribosomalproteinL21[Staphylococcusaureussubsp.aureusNCTC8325]>6YEF_UChainU	50SribosomalproteinL21[Staphylococcusaureussubsp.aureusNCTC8325]>7ASM_PChainP	50SribosomalproteinL21[Staphylococcusaureus]>7ASN_PChainP	50SribosomalproteinL21[Staphylococcusaureus]>7ASO_UChainU	50SribosomalproteinL21[Staphylococcusaureus]>7ASP_PChainP	50SribosomalproteinL21[Staphylococcusaureus]>7NHL_UChainU	50SribosomalproteinL21[Staphylococcusaureussubsp.aureusNCTC8325]>7NHM_UChainU	50SribosomalproteinL21[Staphylococcusaureussubsp.aureusNCTC8325]>7P48_PChainP	50SribosomalproteinL21[Staphylococcusaureus]>ATV04335.150SribosomalproteinL21[StaphylococcusaureusO11]>EGL94721.1ribosomalproteinL21[Staphylococcusaureussubsp.aureus21318]>EGS87270.1ribosomalproteinL21[Staphylococcusaureussubsp.aureus21259]>EGS87579.1ribosomalproteinL21[Staphylococcusaureussubsp.aureus21266]>EHS11966.1ribosomalproteinL21[Staphylococcusaureussubsp.aureusIS-24]>EHS14475.1ribosomalp…
5	12:i:-]>AUU93286.1DNA-bindingresponseregulator[EnterobacteriaceaebacteriumENNIH3]>AUV05071.1DNA-bindingresponseregulator[EnterobacteriaceaebacteriumENNIH2]>AUZ70983.1DNA-bindingresponseregulator[Citrobacterfreundiicomplexsp.CFNIH4]>AWD76562.1DNA-bindingheavymetalresponseregulator[unculturedbacterium]>EAA7298869.1DNA-bindingresponseregulator[Salmonellaentericasubsp.arizonae]>EBA0091684.1copperresp…	[5]	12:i:-]>EBL3870135.1copperresponseregulatortranscriptionfactorPcoR[Salmonellaentericasubsp.entericaserovarMuenchen]>EBO1961803.1copperresponseregulatortranscriptionfactorPcoR[Salmonellaentericasubsp.entericaserovarLitchfield]>EBR7943098.1DNA-bindingresponseregulator[Salmonellaentericasubsp.entericaserovarFalkensee]>EBR8105477.1DNA-bindingresponseregulator[Salmonellaentericasubsp.entericaserovarBr…	z23:-]>EBW2311049.1DNA-bindingresponseregulator[Salmonellaentericasubsp.entericaserovarKingston]>EBW3175185.1DNA-bindingresponseregulator[Salmonellaentericasubsp.entericaserovarJaviana]>EBX1389327.1DNA-bindingresponseregulator[Salmonellaentericasubsp.entericaserovarMikawasima]>EBX8725051.1DNA-bindingresponseregulator[Salmonellaentericasubsp.entericaserovarAlbany]>EBY7003741.1DNA-bindingresponsere…	[5]	12:r:-]>ECG5959003.1copperresponseregulatortranscriptionfactorPcoR[Salmonellaentericasubsp.entericaserovarBaguida]>ECG6700230.1copperresponseregulatortranscriptionfactorPcoR[Salmonellaentericasubsp.entericaserovarKisangani]>ECS2870403.1copperresponseregulatortranscriptionfactorPcoR[Salmonellaentericasubsp.entericaserovarFarmsen]>ECS6554608.1DNA-bindingresponseregulator[Salmonellaentericasubsp.ent…	h:-]>EDS7427004.1copperresponseregulatortranscriptionfactorPcoR[Salmonellaentericasubsp.entericaserovarBraenderup]>EDT3009462.1copperresponseregulatortranscriptionfactorPcoR[Salmonellaentericasubsp.entericaserovarJava]>EDU5884209.1copperresponseregulatortranscriptionfactorPcoR[Salmonellaentericasubsp.entericaserovarMinnesota]>EDU6456091.1copperresponseregulatortranscriptionfactorPcoR[Salmonellaen…	7:-:-]>EDX1452040.1copperresponseregulatortranscriptionfactorPcoR[Salmonellaentericasubsp.entericaserovarCannstatt]>EDX2151582.1copperresponseregulatortranscriptionfactorPcoR[Salmonellaentericasubsp.entericaserovarBerta]>EDX2778931.1copperresponseregulatortranscriptionfactorPcoR[Salmonellaentericasubsp.entericaserovar4	12:nonmotile]>EDX4967108.1copperresponseregulatortranscriptionfactorPcoR[Salmonellaentericasubsp.entericaserovarDuisburg]>EDX7907291.1copperresponseregulatortranscriptionfactorPcoR[Salmonellaentericasubsp.entericaserovarDurban]>EDX8110132.1copperresponseregulatortranscriptionfactorPcoR[Salmonellaentericasubsp.entericaserovarSenftenbergstr.CFSAN000622]>EEY7935845.1copperresponseregulatortranscript…	[5]	12:d:-]>EGI4913443.1copperresponseregulatortranscriptionfactorPcoR[Salmonellaentericasubsp.entericaserovarThomasville]>EGI5030889.1copperresponseregulatortranscriptionfactorPcoR[Salmonellaentericasubsp.entericaserovarBareilly]>EGL71232.1TranscriptionalregulatoryproteinpcoR[CronobactersakazakiiE899]>EGR62145.1TranscriptionalregulatoryproteinpcoR[EscherichiacoliO104:H4str.01-09591]>EGR72834.1Transc…	s	t:-]>EID9441495.1copperresponseregulatortranscriptionfactorPcoR[Salmonellaentericasubsp.entericaserovarGateshead]>EIH0603776.1copperresponseregulatortranscriptionfactorPcoR[EscherichiacoliO55]>EII1146163.1copperresponseregulatortranscriptionfactorPcoR[EscherichiacoliO121]>EJF32199.1TranscriptionalregulatoryproteinpcoR[Enterobactersp.Ag1]>EJK19019.1TranscriptionalregulatoryproteinpcoR[Klebsiellapn…	4	[5]	12:i:-]>MBS5211836.1copperresponseregulatortranscriptionfactorPcoR[Klebsiellasp.]>MBT9349960.1copperresponseregulatortranscriptionfactorPcoR[Providenciastuartii]>MBU5510879.1copperresponseregulatortranscriptionfactorPcoR[EnterobacteriaceaebacteriumS18_ASV_15]>MBU5540482.1copperresponseregulatortranscriptionfactorPcoR[Pluralibactersp.S10_ASV_43]>MBU5620760.1copperresponseregulatortranscriptionfact…	[5]	12:i:-]>HAN3098807.1copperresponseregulatortranscriptionfactorPcoR[EscherichiacoliO25b:H4-ST131]>HAU6766492.1copperresponseregulatortranscriptionfactorPcoR[Salmonellaentericasubsp.entericaserovarKouka]>HAU6825499.1copperresponseregulatortranscriptionfactorPcoR[Salmonellaentericasubsp.entericaserovarAmager]>HAX0200177.1copperresponseregulatortranscriptionfactorPcoR[EscherichiacoliCD436]>HAX0321231…
[5]	12:i:-]>EGH9950952.1IS3familytransposase[Salmonellaentericasubsp.entericaserovarTyphi]>EGT4257371.1IS3familytransposase[Citrobacteramalonaticus]>MIE29316.1IS3familytransposase[Salmonellaentericasubsp.enterica]>MPS86892.1IS3familytransposase[Enterobactersp.]>NTY13549.1IS3familytransposase[Citrobacterfarmeri]>QRQ76849.1IS3familytransposase[Citrobactersp.B72]
ATPsynthasesubunita[AcinetobacterbaumanniiATCC17978]>7P3N_aChaina	ATPsynthasesubunita[AcinetobacterbaumanniiATCC17978]>7P3W_aChaina	ATPsynthasesubunita[AcinetobacterbaumanniiATCC17978]>ADX90610.1F0F1ATPsynthasesubunitA[AcinetobacterbaumanniiTCDC-AB0715]>AHX26996.1ATPsynthaseF0F1subunitA[AcinetobacterbaumanniiAC12]>AHX64561.1ATPsynthaseF0F1subunitA[AcinetobacterbaumanniiAC30]>EJP51754.1ATPsynthaseF0	Asubunit[AcinetobacterbaumanniiNaval-18]>EMT83920.1F0F1ATPsynthasesubunitA[AcinetobacterbaumanniiABNIH5]>EMT94156.1F0F1ATPsynthasesubunitA[AcinetobacterbaumanniiABNIH6]>ETY67102.1F0F1ATPsynthasesubunitA[AcinetobacterbaumanniiMDR_MMC4]>EYU47170.1ATPsynthaseF0	Asubunit[Acinetobacterbaumannii1457504]>KCW30647.1ATPsynthaseF0	Asubunit[Acinetobacterbaumannii6935]>KCW39904.1ATPsynthaseF0	Asubunit[Acinetobacterbaumannii1032359]>KCX51704.1ATPsynthaseF0	Asubunit[Acinetobacterbaumannii15827]>KCY27951.1ATPsynthaseF0	Asubunit[Acinetobacterbaumannii1288284]>KCY90220.1ATPsynthaseF0	Asubunit[Acinetobacterbaumannii929679-598]>PXA52947.1ATPsynthasesubunitA[AcinetobacterbaumanniiA424]>CAH1094277.1membrane-boundATPsynthaseF0sectorsubunita[AcinetobacterphageMD-2021a]>SSW76629.1ATPsynthasesubunitA[Klebsiellapneumoniae]
12:i:-]>EBZ2522808.1transposase[Salmonellaentericasubsp.entericaserovarMuenster]>ECA6663272.1transposase[Salmonellaentericasubsp.entericaserovarLondon]>ECC3302008.1transposase[Salmonellaentericasubsp.arizonae]>ECD6277719.1transposase[Salmonellaentericasubsp.entericaserovarMikawasima]>ECG8364110.1transposase[Salmonellaentericasubsp.entericaserovarHavana]>ECI5326469.1transposase[Salmonellaentericas…	7:-:1	5]>EDU6332971.1AAAfamilyATPase[Salmonellaentericasubsp.entericaserovarIndiana]>EDV0791802.1AAAfamilyATPase[Salmonellaentericasubsp.houtenae]>EDV8192172.1AAAfamilyATPase[Salmonellaentericasubsp.entericaserovarJohannesburg]>EDV9754678.1AAAfamilyATPase[Salmonellaentericasubsp.entericaserovarHeidelbergstr.CFSAN003470]>EDW2514682.1AAAfamilyATPase[Salmonellaentericasubsp.entericaserovarHeidelbergstr.CF…
glucose-specificIIAcomponent[Shigelladysenteriae1012]>EEC7198843.1PTSglucosetransportersubunitIIA[EscherichiacoliO11]>EEC7210663.1PTSglucosetransportersubunitIIA[EscherichiacoliO103]>EER4142348.1PTSglucosetransportersubunitIIA[EscherichiacoliO6]>EES8443747.1PTSglucosetransportersubunitIIA[EscherichiacoliO6:H34]>EET3381852.1PTSglucosetransportersubunitIIA[EscherichiacoliO111]>EEV1192158.1PTSglucos…	glucose-specificIIAcomponent[KlebsiellapneumoniaeIS22]>CDL04416.1PTSsystem	glucose-specificIIAcomponent[EscherichiacoliIS35]>CDL25254.1PTSsystem	glucose-specificIIAcomponent[EscherichiacoliISC7]>CDL43526.1PTSsystem	glucose-specificIIAcomponent[EscherichiacoliISC41]>SBK97398.1PTSsystemprotein[Klebsiellaoxytoca]>SSF95430.1PTSsystemprotein[Klebsiellapneumoniae]>VTQ35677.1PTSsystembeta-glucoside-specifictransportersubunitEIIABC[Streptococcuspneumoniae]>BAL39181.1glucose-specificenzymeIIAcomponentofPTS[Escherichiacolistr.K-12substr.MDS42]>HAB22052.1glucose-specificphosphotransferaseenzymeIIAcomponent[Shigellasp.…
partial[Bacteria]>MBN4925167.1Tn3familytransposase[Staphylococcussp.EG-SA-1]
partial[Bacteria]>EPJ19297.1minorspikeproteinH	partial[Chlamydiapsittaci02DC23]
partial[Bacteria]
HlyDfamily[AcinetobacterjuniiSH205]>NIZ93857.1HlyDfamilytypeIsecretionperiplasmicadaptorsubunit[Kineococcusrubinsiae]>QQV65811.1membranefusionproteinLapC[Acinetobacterjunii]>RSE38298.1HlyDfamilytypeIsecretionperiplasmicadaptorsubunit[Acinetobacterjunii]
partial[Bacteria]>MQH65231.1single-strandedDNA-bindingprotein[Escherichiacoli]
motilityandchemotaxisgenes[EscherichiacoliUMEA3318-1]>ERO97286.1DNA-bindingtranscriptionalrepressorforflagellar	motilityandchemotaxisgenes[EscherichiacoliBIDMC19C]>ETJ19122.1putativeHTH-typetranscriptionalregulatorLrhA[EscherichiacoliDORA_A_5_14_21]>ETX80792.1DNA-bindingtranscriptionalrepressorforflagellar	motilityandchemotaxisgenes[EscherichiacoliBIDMC43b]>ETX84917.1DNA-bindingtranscriptionalrepressorforflagellar	motilityandchemotaxisgenes[EscherichiacoliBIDMC43a]>ETY02510.1DNA-bindingtranscriptionalrepressorforflagellar	motilityandchemotaxisgenes[EscherichiacoliBIDMC19B]>ETY12393.1DNA-bindingtranscriptionalrepressorforflagellar	motilityandchemotaxisgenes[EscherichiacoliBIDMC17B]>ETY16436.1DNA-bindingtranscriptionalrepressorforflagellar	motilityandchemotaxisgenes[EscherichiacoliBIDMC17A]>ETY25190.1DNA-bindingtranscriptionalrepressorforflagellar	motilityandchemotaxisgenes[EscherichiacoliBIDMC15]>ETY33113.1DNA-bindingtranscriptionalrepressorforflagellar	motilityandchemotaxisgenes[EscherichiacoliBIDMC3]>ETY38580.1DNA-bindingtranscriptionalrepressorforflagellar	motilityandchemotaxisgenes[EscherichiacoliBIDMC2B]>ETY65331.1DNA-bindingtranscriptionalrepressorforflagellar	motilityandchemotaxisgenes[EscherichiacoliBIDMC6]>EZK19190.1transcriptionalregulatorLrhA[Escherichiacoli1-176-05_S1_C2]>MBC6014768.1transcriptionalregulatorLrhA[Escherichiasp.L7]>MBD3063824.1transcriptionalregulatorLrhA[EscherichiacoliO157:H7str.EC10]>MBP7363545.1transcriptionalregulatorLrhA[Escherichiasp.]>MBT9747354.1transcriptionalregulatorLrhA[EnterobacteriaceaebacteriumMCC505]>MCC2205630.1tr…
DNAinvertasePin[Mycobacteroidesabscessussubsp.abscessus]>SLC65450.1site-specificrecombinase	DNAinvertasePin[Mycobacteroidesabscessussubsp.massiliense]
AraCfamilyprotein[EscherichiacoliDEC1B]>EHU20920.1regulatoryproteinsoxS[EscherichiacoliDEC2A]>EHU35699.1bacterialregulatoryhelix-turn-helixs	AraCfamilyprotein[EscherichiacoliDEC2C]>EHU49534.1bacterialregulatoryhelix-turn-helixs	AraCfamilyprotein[EscherichiacoliDEC2E]>EHU52789.1bacterialregulatoryhelix-turn-helixs	AraCfamilyprotein[EscherichiacoliDEC3B]>EHU65385.1bacterialregulatoryhelix-turn-helixs	AraCfamilyprotein[EscherichiacoliDEC3C]>EHU69271.1bacterialregulatoryhelix-turn-helixs	AraCfamilyprotein[EscherichiacoliDEC3D]>EHU70116.1bacterialregulatoryhelix-turn-helixs	AraCfamilyprotein[EscherichiacoliDEC3E]>EHU80420.1bacterialregulatoryhelix-turn-helixs	AraCfamilyprotein[EscherichiacoliDEC4A]>EHU89268.1bacterialregulatoryhelix-turn-helixs	AraCfamilyprotein[EscherichiacoliDEC4B]>EHU99537.1bacterialregulatoryhelix-turn-helixs	AraCfamilyprotein[EscherichiacoliDEC4D]>EHV00133.1bacterialregulatoryhelix-turn-helixs	AraCfamilyprotein[EscherichiacoliDEC4C]>EHV06690.1bacterialregulatoryhelix-turn-helixs	AraCfamilyprotein[EscherichiacoliDEC4E]>EHV16335.1bacterialregulatoryhelix-turn-helixs	AraCfamilyprotein[EscherichiacoliDEC4F]>EHV50816.1bacterialregulatoryhelix-turn-helixs	AraCfamilyprotein[EscherichiacoliDEC6B]>EHV53989.1regulatoryproteinsoxS[EscherichiacoliDEC6C]>EHV66107.1regulatoryproteinsoxS[EscherichiacoliDEC6D]>EHW04091.1regulatoryproteinsoxS[EscherichiacoliDEC8A]>EHW04560.1bacterialregulatoryhelix-turn-helixs	AraCfamilyprotein[EscherichiacoliDEC8B]>EHW09107.1bacterialregulatoryhelix-turn-helixs	AraCfamilyprotein[EscherichiacoliDEC8C]>EHW21604.1bacterialregulatoryhelix-turn-helixs	AraCfamilyprotein[EscherichiacoliDEC8E]>EHW57230.1bacterialregulatoryhelix-turn-helixs	AraCfamilyprotein[EscherichiacoliDEC10A]>EHW62433.1bacterialregulatoryhelix-turn-helixs	AraCfamilyprotein[EscherichiacoliDEC10B]>EHW67580.1bacterialregulatoryhelix-turn-helixs	AraCfamilyprotein[EscherichiacoliDEC10C]>EHW73554.1bacterialregulatoryhelix-turn-helixs	AraCfamilyprotein[EscherichiacoliDEC10D]>EHX06210.1regulatoryproteinsoxS[EscherichiacoliDEC11C]>EHX20984.1bacterialregulatoryhelix-turn-helixs	AraCfamilyprotein[EscherichiacoliDEC12B]>EHX25133.1regulatoryproteinsoxS[EscherichiacoliDEC12C]>EHX73504.1bacterialregulatoryhelix-turn-helixs	AraCfamilyprotein[EscherichiacoliDEC14B]>EHX83194.1bacterialregulatoryhelix-turn-helixs	AraCfamilyprotein[EscherichiacoliDEC14C]>EIH0320959.1superoxideresponsetranscriptionalregulatorSoxS[EscherichiacoliO112]>EIH0338461.1superoxideresponsetranscriptionalregulatorSoxS[EscherichiacoliO22]>EIH0660680.1superoxideresponsetranscriptionalregulatorSoxS[EscherichiacoliO158]>EIH1069356.1superoxideresponsetranscriptionalregulatorSoxS[EscherichiacoliO7:H18]>EIH1078410.1superoxideresponsetranscr…	AraCfamilyprotein[Shigellasonneistr.Moseley]>EJZ62596.1bacterialregulatoryhelix-turn-helixs	AraCfamilyprotein[Shigellaflexneri1485-80]>ELF23920.1regulatoryproteinsoxS[EscherichiacoliKTE156]>EOQ49309.1regulatoryproteinsoxS[EscherichiacoliKTE33]>EOU47792.1regulatoryproteinsoxS[Escherichiasp.KTE114]>EQY94348.1regulatoryproteinsoxS[EscherichiacoliUMEA3318-1]>ERO99169.1regulatoryproteinsoxS[EscherichiacoliBIDMC19C]>EST76132.1DNA-bindingtranscriptionalregulatorSoxS[EscherichiacoliECA-0157]>ES…
partial[Bacteria]>EFY9930708.1IS3familytransposase[Shigellaboydii]>EHK7246577.1IS3familytransposase[Escherichiacoli]>EAB0955294.1IS3familytransposase[Shigellaflexneri]>EFP4181502.1IS3familytransposase[Shigellaflexneri]>EFP7991654.1IS3familytransposase[Shigellaflexneri]
partial[Bacteria]
partial[Bacteria]
partial[Bacteria]>EFN8413477.1hypotheticalprotein[EscherichiacoliO7]>HBD4499825.1hypotheticalprotein[Shigellaflexneri]>MBE5061549.1hypotheticalprotein[Megamonasfuniformis]>HAG5628177.1hypotheticalprotein[Escherichiacoli]>HAX3809610.1hypotheticalprotein[Escherichiacoli]
MerC[unculturedbacterium]>AUV04514.1mercurytransportproteinMerC[EnterobacteriaceaebacteriumENNIH1]>AUV05008.1mercurytransportproteinMerC[EnterobacteriaceaebacteriumENNIH2]>AUZ72915.1mercurytransportproteinMerC[Citrobacterfreundiicomplexsp.CFNIH4]>AVS54920.1mercurytransportproteinMerC[Salmonellaentericasubsp.entericaserovarConcord]>AZM66738.1MercurictransportproteinMerC[Salmonellaentericasubsp.ent…	12:i:-]>ECI2463955.1organomercurialtransporterMerC[Salmonellaentericasubsp.entericaserovarRissen]>ECI2862450.1organomercurialtransporterMerC[Salmonellaentericasubsp.entericaserovarOuakam]>ECS2306288.1mercurytransporterMerC[Salmonellaentericasubsp.entericaserovarIsangi]>ECS2869212.1mercurytransporterMerC[Salmonellaentericasubsp.entericaserovarFarmsen]>ECS3490749.1mercurytransporterMerC[Salmonellae…	4	[5]	12:i:-]>EHM7710330.1organomercurialtransporterMerC[Salmonellaentericasubsp.entericaserovarLivingstone]>EHX37684.1merCmercuryresistancefamilyprotein[EscherichiacoliDEC12B]>EHZ7866073.1organomercurialtransporterMerC[Salmonellaentericasubsp.entericaserovarEnteritidis]>EIG5925236.1organomercurialtransporterMerC[EscherichiacoliO45:H2]>EIQ56290.1merCmercuryresistancefamilyprotein[EscherichiacoliEPECa12…	MerC[Enterobacteriaceaebacterium]>QLR65241.1organomercurialtransporterMerC[Citrobactersp.RHBSTW-00976]>QLS57556.1organomercurialtransporterMerC[Citrobactersp.RHBSTW-00887]>QLS67898.1organomercurialtransporterMerC[Citrobactersp.RHBSTW-00881]>QLS97464.1organomercurialtransporterMerC[Citrobactersp.RHBSTW-00859]>QLT56862.1organomercurialtransporterMerC[Citrobactersp.RHBSTW-00821]>QLU33147.1organomerc…	50:-:-]>QNH53243.1organomercurialtransporterMerC[Acinetobactervenetianus]>QNU45773.1organomercurialtransporterMerC[Mixtacalida]>QNW99901.1organomercurialtransporterMerC[Acinetobacterseifertii]>QRQ76946.1organomercurialtransporterMerC[Citrobactersp.B72]>CAA70183.1MerCprotein[Pantoeaagglomerans]>CAC80890.1MerCprotein[Acinetobactersp.ED23-35]>CAD31068.1MerCprotein[Acinetobactersp.BW3]>CAD31730.1MerC…	MerC[KlebsiellapneumoniaeIS39]>VFS80354.1putativemercurytransportproteinMerC[Kluyveracryocrescens]>BBQ03206.1mercurytransporterMerC[Burkholderiasp.SFA1]>BBV68593.1mercurytransporterMerC[Klebsiellasp.STW0522-44]>BCA42142.1mercurytransporterMerC[Kluyveraascorbata]>HAA0028303.1organomercurialtransporterMerC[Salmonellaentericasubsp.entericaserovarJava]>HAE1097027.1organomercurialtransporterMerC[Salmo…
partial[Bacteria]>MBY6733331.1phosphoporinPhoE[Staphylococcusepidermidis]>HAN7462581.1phosphoporinPhoE[Escherichiacoli]
30SribosomalproteinS13[Staphylococcusaureussubsp.aureusNCTC8325]>5ND9_mChainm	30SribosomalproteinS13[Staphylococcusaureussubsp.aureusNCTC8325]>5NGM_AmChainAm	30SribosomalproteinS13[Staphylococcusaureus]>6FXC_AmChainAm	30SribosomalproteinS13[StaphylococcusaureusRF122]>6FXC_BmChainBm	30SribosomalproteinS13[StaphylococcusaureusRF122]>6YEF_mChainm	30SribosomalproteinS13[Staphylococcusaureussubsp.aureusNCTC8325]>7BGE_mChainm	30SribosomalproteinS13[Staphylococcusaureussubsp.aureusNCTC8325]>7KWG_mChainm	30SribosomalproteinS13[Staphylococcusaureussubsp.aureusNCTC8325]>7NHM_nChainn	30SribosomalproteinS13[Staphylococcusaureussubsp.aureusNCTC8325]>7P48_mChainm	30SribosomalproteinS13[Staphylococcusaureus]>ATV04853.130SribosomalproteinS13[StaphylococcusaureusO11]>EGL94312.130SribosomalproteinS13[Staphylococcusaureussubsp.aureus21318]>EGS87854.130SribosomalproteinS13[Staphylococcusaureussubsp.aureus21266]>EGS88111.130SribosomalproteinS13[Staphylococcusaureussubsp.aureus21259]>EHS10899.130SribosomalproteinS13[Staphylococcusaureussubsp.aureusIS-24]>EHS12247…
4-dihydroxy-2-naphthoyl-CoAsynthase[Bacteria]>MBQ6459592.11	4-dihydroxy-2-naphthoyl-CoAsynthase[Exiguobacteriumsp.]>QPI67130.11	4-dihydroxy-2-naphthoyl-CoAsynthase[Exiguobacteriumsp.PBE]>ACQ71293.1naphthoatesynthase[Exiguobacteriumsp.AT1b]>MBG0918530.11	4-dihydroxy-2-naphthoyl-CoAsynthase[Exiguobacteriumsp.SRB7LM]>MCC9626270.11	4-dihydroxy-2-naphthoyl-CoAsynthase[Thalassospirasp.MA62]
partial[Bacteria]>NLR95120.1aldehydedehydrogenasefamilyprotein[Flammeovirgaagarivorans]
partial[Bacteria]>MCD8832687.1G5domain-containingprotein[Staphylococcusepidermidis]>NLR08359.1hypotheticalprotein[Staphylococcusepidermidis]
Ribosome-bindingfactorA[Escherichiacoli]>7AFQ_VChainV	Ribosome-bindingfactorA[EscherichiacoliO26:H11]>7BOG_VChainV	30Sribosome-bindingfactor[EscherichiacoliK-12]>7BOH_VChainV	30Sribosome-bindingfactor[EscherichiacoliK-12]>7NAV_VChainV	30Sribosome-bindingfactor[EscherichiacoliK-12]>AFG42111.1Ribosome-bindingfactorA[EscherichiacoliP12b]>AGX35142.130sribosomebindingfactor[syntheticEscherichiacoliC321.deltaA]>AIL42454.1ribosome-bindingfactorA[ShigellaflexneriShi06HN006]>AKK55680.1ribosome-bindingfactorA[ShigellaflexneriG1663]>AMN64328.1ribosome-bindingfactorA[Shigellaflexneri4c]>AMR24699.1ribosome-bindingfactorA[Shigellasp.PAMC287…
z23:-]>ECU7347747.1cold-shockproteinCspE[Salmonellaentericasubsp.entericaserovarKentucky]>ECU8516881.1cold-shockproteinCspE[Salmonellaentericasubsp.arizonaeserovar44:z4	z23	z32:-]>EDB5609684.1transcriptionantiterminator/RNAstabilityregulatorCspE[Salmonellaentericasubsp.entericaserovarInfantis]>EDE6449038.1transcriptionantiterminator/RNAstabilityregulatorCspE[Salmonellaentericasubsp.entericaserovarEnteritidis]>EDN5648324.1transcriptionantiterminator/RNAstabilityregulatorCspE[Salmonellaentericasubsp.entericaserovarCerro]>EDR3672042.1transcriptionantiterminator/RNAstab…	z24:]>EDR4453461.1transcriptionantiterminator/RNAstabilityregulatorCspE[Salmonellaentericasubsp.arizonaeserovar13	23:gz51:-]>EDR5865382.1transcriptionantiterminator/RNAstabilityregulatorCspE[Salmonellaentericasubsp.arizonaeserovar51:z4	z23:-]>EDS4367502.1transcriptionantiterminator/RNAstabilityregulatorCspE[Salmonellaentericasubsp.entericaserovarWaycross]>EDT4215954.1transcriptionantiterminator/RNAstabilityregulatorCspE[Salmonellaentericasubsp.salamae]>EDU0935775.1transcriptionantiterminator/RNAstabilityregulatorCspE[Salmonellaentericasubsp.arizonaeserovar48:z4	z24:-]>EDU1960095.1transcriptionantiterminator/RNAstabilityregulatorCspE[Salmonellaentericasubsp.arizonaeserovar53:z4	z32:-]>EDW1852654.1transcriptionantiterminator/RNAstabilityregulatorCspE[Salmonellaentericasubsp.diarizonae]>EDW2493048.1transcriptionantiterminator/RNAstabilityregulatorCspE[Salmonellaentericasubsp.entericaserovarOranienburg]>EDW8110786.1transcriptionantiterminator/RNAstabilityregulatorCspE[Salmonellaentericasubsp.entericaserovar4	[5]	12:i:-]>EDX35166.1coldshockproteinCspE[Shigelladysenteriae1012]>EDX6770130.1transcriptionantiterminator/RNAstabilityregulatorCspE[Salmonellaentericasubsp.arizonaeserovar53:z4	z24:-]>EEA3007149.1transcriptionantiterminator/RNAstabilityregulatorCspE[Salmonellaentericasubsp.arizonaeserovar[1]	13	23:g	z51:-]>EEC7200123.1transcriptionantiterminator/RNAstabilityregulatorCspE[EscherichiacoliO11]>EEC7211055.1transcriptionantiterminator/RNAstabilityregulatorCspE[EscherichiacoliO103]>EEE2581212.1transcriptionantiterminator/RNAstabilityregulatorCspE[Salmonellaentericasubsp.arizonaeserovar56:z4	z23:-]>EEF7980359.1transcriptionantiterminator/RNAstabilityregulatorCspE[Salmonellaentericasubsp.arizonaeserovar40:z4	z32:-]>EEN7555139.1transcriptionantiterminator/RNAstabilityregulatorCspE[Salmonellaentericasubsp.entericaserovarLondon]>EER0914692.1transcriptionantiterminator/RNAstabilityregulatorCspE[EscherichiacoliO168:H8]>EER4141337.1transcriptionantiterminator/RNAstabilityregulatorCspE[EscherichiacoliO6]>EES8444637.1transcriptionantiterminator/RNAstabilityregulatorCspE[EscherichiacoliO6:H34]>EES8552155.1tra…	z23:-str.01-0089]>EGE4654136.1transcriptionantiterminator/RNAstabilityregulatorCspE[Salmonellabongoriserovar40:z35:-str.95-0123]>EGE4657324.1transcriptionantiterminator/RNAstabilityregulatorCspE[Salmonellabongoriserovar48:i:-str.94-0708]>EGE65930.1coldshock-likeproteincspI[EscherichiacoliSTEC_7v]>EGI38084.1coldshockprotein[EscherichiacoliTA271]>EGI99347.1coldshock-likeproteincspI[Shigellaboydii52…	negativeregulatorofcspAtranscription[EscherichiacoliDEC2A]>EHU49942.1transcriptionantiterminatorandregulatorofRNAstability[EscherichiacoliDEC2C]>EHU62948.1transcriptionantiterminatorandregulatorofRNAstability[EscherichiacoliDEC2E]>EHU66363.1transcriptionantiterminatorandregulatorofRNAstability[EscherichiacoliDEC3B]>EHU77915.1transcriptionantiterminatorandregulatorofRNAstability[EscherichiacoliDEC…	negativeregulatorofcspAtranscription[EscherichiacoliDEC6C]>EHV76301.1RNAchaperone	negativeregulatorofcspAtranscription[EscherichiacoliDEC6D]>EHW0745000.1transcriptionantiterminator/RNAstabilityregulatorCspE[EscherichiacoliO48]>EHW14677.1RNAchaperone	negativeregulatorofcspAtranscription[EscherichiacoliDEC8A]>EHW18891.1transcriptionantiterminatorandregulatorofRNAstability[EscherichiacoliDEC8B]>EHW24381.1transcriptionantiterminatorandregulatorofRNAstability[EscherichiacoliDEC8C]>EHW34996.1transcriptionantiterminatorandregulatorofRNAstability[EscherichiacoliDEC8E]>EHW68594.1transcriptionantiterminatorandregulatorofRNAstability[EscherichiacoliDEC…	negativeregulatorofcspAtranscription[EscherichiacoliDEC11C]>EHX35048.1transcriptionantiterminatorandregulatorofRNAstability[EscherichiacoliDEC12B]>EHX36948.1RNAchaperone	negativeregulatorofcspAtranscription[EscherichiacoliDEC12C]>EHX85669.1transcriptionantiterminatorandregulatorofRNAstability[EscherichiacoliDEC14B]>EHX93416.1transcriptionantiterminatorandregulatorofRNAstability[EscherichiacoliDEC14C]>EIH0323047.1transcriptionantiterminator/RNAstabilityregulatorCspE[EscherichiacoliO112]>EIH0337125.1transcriptionantiterminator/RNAstabilityregulatorCspE[Escherichiac…	negativeregulatorofcspAtranscription[Shigellaflexneri2850-71]>EIQ15616.1RNAchaperone	negativeregulatorofcspAtranscription[ShigellaflexneriCCH060]>EIQ17919.1RNAchaperone	negativeregulatorofcspAtranscription[ShigellaflexneriK-1770]>EIQ26524.1RNAchaperone	negativeregulatorofcspAtranscription[ShigellaflexneriK-315]>EIQ32356.1RNAchaperone	negativeregulatorofcspAtranscription[ShigellaflexneriK-404]>EIQ34711.1RNAchaperone	negativeregulatorofcspAtranscription[Shigellaboydii965-58]>EIQ46878.1RNAchaperone	negativeregulatorofcspAtranscription[Shigellasonnei3226-85]>EIQ47951.1RNAchaperone	negativeregulatorofcspAtranscription[Shigellasonnei3233-85]>EIQ54435.1transcriptionantiterminatorandregulatorofRNAstability[Shigellasonnei4822-66]>EIQ64040.1RNAchaperone	negativeregulatorofcspAtranscription[Shigelladysenteriae225-75]>EIQ67021.1RNAchaperone	negativeregulatorofcspAtranscription[EscherichiacoliEPECa12]>EIQ76921.1RNAchaperone	negativeregulatorofcspAtranscription[Shigellaflexneri1235-66]>EJL17181.1transcriptionantiterminatorandregulatorofRNAstability[Shigellaflexneri6603-63]>EJL19497.1transcriptionantiterminatorandregulatorofRNAstability[Shigellasonneistr.Moseley]>EJZ68129.1transcriptionantiterminatorandregulatorofRNAstability[Shigellaflexneri1485-80]>ELF22064.1coldshock-likeproteinCspE[EscherichiacoliKTE156]>EOQ57225.…	negativeregulatorofcspAtranscription[Escherichiacoli1-110-08_S4_C3]>EYE06001.1RNAchaperone	negativeregulatorofcspAtranscription[Escherichiacoli1-110-08_S4_C2]>EYE07379.1RNAchaperone	negativeregulatorofcspAtranscription[Escherichiacoli1-110-08_S4_C1]>EYE14721.1RNAchaperone	negativeregulatorofcspAtranscription[Escherichiacoli1-110-08_S3_C3]>EYE28904.1RNAchaperone	negativeregulatorofcspAtranscription[Escherichiacoli1-110-08_S3_C2]>EYE29998.1RNAchaperone	negativeregulatorofcspAtranscription[Escherichiacoli1-110-08_S3_C1]>EZA23542.1cold-shockprotein[EscherichiacoliO113:H21str.07-4224]>EZK23867.1RNAchaperone	negativeregulatorofcspAtranscription[Escherichiacoli1-176-05_S1_C2]>KAE9706405.1transcriptionantiterminator/RNAstabilityregulatorCspE[EnterobacteriaceaebacteriumTzEc077]>KAE9749774.1transcriptionantiterminator/RNAstabilityregulatorCspE[EnterobacteriaceaebacteriumTzEc058]>KAE9894055.1transcriptionantiterminator/RNAstabilityregulatorCspE[EnterobacteriaceaebacteriumTzEc052]>KAE9908082.1transcription…	z23:-]>MBA7794660.1transcriptionantiterminator/RNAstabilityregulatorCspE[Citrobactersp.RHBSTW-01065]>MBA7873791.1transcriptionantiterminator/RNAstabilityregulatorCspE[Citrobactersp.RHBSTW-00827]>MBA7939569.1transcriptionantiterminator/RNAstabilityregulatorCspE[Citrobactersp.RHBSTW-00509]>MBA7968380.1transcriptionantiterminator/RNAstabilityregulatorCspE[Citrobactersp.RHBSTW-00671]>MBA8059311.1tran…	z32:-]>HAF0404890.1transcriptionantiterminator/RNAstabilityregulatorCspE[Salmonellaentericasubsp.entericaserovar6	7:c:1	5]>HAF0497708.1transcriptionantiterminator/RNAstabilityregulatorCspE[Salmonellaentericasubsp.arizonaeserovar62:z36:-]>HAJ6398835.1cold-shockproteinCspE[EscherichiacoliUMEA3252-1]>HAJ6403436.1cold-shockproteinCspE[EscherichiacoliHVH101(4-6859844)]>HAJ6407484.1cold-shockproteinCspE[EscherichiacoliHVH93(4-5851025)]>HAJ6413881.1cold-shockproteinCspE[EscherichiacoliHVH54(4-2723514)]>HAJ7331964.1cold-s…	z23:-]>HBJ6278651.1transcriptionantiterminator/RNAstabilityregulatorCspE[Salmonellaentericasubsp.arizonaeserovar13	22:z4	z23:-]
partial[Bacteria]>MBF9186372.1Grx4familymonothiolglutaredoxin[Klebsiellapneumoniae]>MBP1520228.1Grx4familymonothiolglutaredoxin[Enterococcusfaecalis]>PLO67484.1monothiolglutaredoxin	Grx4family	partial[Klebsiellapneumoniae]
partial[Bacteria]>MBT2826914.1classItRNAligasefamilyprotein[Staphylococcuscoagulans]
50SribosomalproteinL21[AcinetobacterbaumanniiAB0057]>6V3A_QChainQ	50SribosomalproteinL21[AcinetobacterbaumanniiAB0057]>6V3B_QChainQ	50SribosomalproteinL21[AcinetobacterbaumanniiAB0057]>6V3D_QChainQ	50SribosomalproteinL21[AcinetobacterbaumanniiAB0057]>6YHS_NChainN	50SribosomalproteinL21[AcinetobacterbaumanniiATCC19606=CIP70.34=JCM6841]>6YSI_NChainN	50SribosomalproteinL21[AcinetobacterbaumanniiATCC19606=CIP70.34=JCM6841]>7M4V_QChainQ	50SribosomalproteinL21[AcinetobacterbaumanniiAB0057]>7M4W_QChainQ	50SribosomalproteinL21[AcinetobacterbaumanniiAB0057]>7M4Y_QChainQ	50SribosomalproteinL21[AcinetobacterbaumanniiAB0057]>7M4Z_QChainQ	50SribosomalproteinL21[AcinetobacterbaumanniiAB0057]>7RYF_QChainQ	50SribosomalproteinL21[AcinetobacterbaumanniiAB0057]>7RYG_QChainQ	50SribosomalproteinL21[AcinetobacterbaumanniiAB0057]>7RYH_QChainQ	50SribosomalproteinL21[AcinetobacterbaumanniiAB0057]>ADX93624.150SribosomalproteinL21[AcinetobacterbaumanniiTCDC-AB0715]>AHX28696.150SribosomalproteinL21[AcinetobacterbaumanniiAC12]>AHX66307.150SribosomalproteinL21[AcinetobacterbaumanniiAC30]>AMO39861.150SribosomalproteinL21[Acinetobactersp.DUT-2]>EJP49587.1ribosomalproteinL21[AcinetobacterbaumanniiNaval-18]>EMT88494.150SribosomalproteinL21[Acine…
partial[Bacteria]>EAC2265000.1DDEdomain-containingprotein[Listeriamonocytogenes]>HBI1599080.1IS6familytransposase[Enterococcusfaecalis]>EGP4708710.1IS6familytransposase[Enterococcusfaecium]>EGP4999126.1IS6familytransposase[Enterococcusfaecium]>KAB2147751.1IS6familytransposase	partial[Enterococcusfaecium]
30SribosomalproteinS9[Enterococcusfaecalis]>7P7Q_jChainj	30SribosomalproteinS9[Enterococcusfaecalis]>7P7R_jChainj	30SribosomalproteinS9[EnterococcusfaecalisV583]>7P7S_jChainj	30SribosomalproteinS9[Enterococcusfaecalis]>7P7T_jChainj	30SribosomalproteinS9[Enterococcusfaecalis]>7P7U_jChainj	30SribosomalproteinS9[Enterococcusfaecalis]>EAA0304883.130SribosomalproteinS9[Listeriamonocytogenes]>EGG50078.1ribosomalproteinS9[EnterococcusfaecalisTX1467]>ETJ09514.130SribosomalproteinS9[EnterococcusfaecalisDORA_14]>KLL27269.130SribosomalproteinS9[Streptococcusagalactiae]>MBU5555443.130SribosomalproteinS9[Enterococcussp.S157_ASV_20]>CPW56408.130SribosomalproteinS9[Mycobacteroidesabscessus]>CWI…
prepilin[unculturedbacteriumpAKD4]>KLD79841.1conjugaltransferproteinTrbC[XanthomonashyacinthiDSM19077]>MCC7310429.1IncP-typeconjugaltransferpilinTrbC[Sulfuritaleasp.]>ODS94623.1conjugaltransferproteinTrbC[Erythrobactersp.SCN62-14]>QDL89917.1conjugaltransferproteinTrbC[Symplasmid]
partial[Bacteria]>MBW0679234.1celldivisionproteinFtsZ[Escherichiacoli]
50SribosomalproteinL23[AcinetobacterbaumanniiAB0057]>6V3A_SChainS	50SribosomalproteinL23[AcinetobacterbaumanniiAB0057]>6V3B_SChainS	50SribosomalproteinL23[AcinetobacterbaumanniiAB0057]>6V3D_SChainS	50SribosomalproteinL23[AcinetobacterbaumanniiAB0057]>6YHS_PChainP	50SribosomalproteinL23[AcinetobacterbaumanniiATCC19606=CIP70.34=JCM6841]>6YSI_PChainP	50SribosomalproteinL23[AcinetobacterbaumanniiATCC19606=CIP70.34=JCM6841]>7M4V_SChainS	50SribosomalproteinL23[AcinetobacterbaumanniiAB0057]>7M4W_SChainS	50SribosomalproteinL23[AcinetobacterbaumanniiAB0057]>7M4Y_SChainS	50SribosomalproteinL23[AcinetobacterbaumanniiAB0057]>7M4Z_SChainS	50SribosomalproteinL23[AcinetobacterbaumanniiAB0057]>7RYF_SChainS	50SribosomalproteinL23[AcinetobacterbaumanniiAB0057]>7RYG_SChainS	50SribosomalproteinL23[AcinetobacterbaumanniiAB0057]>7RYH_SChainS	50SribosomalproteinL23[AcinetobacterbaumanniiAB0057]>ADX93907.150SribosomalproteinL23[AcinetobacterbaumanniiTCDC-AB0715]>AHX29386.150SribosomalproteinL23[AcinetobacterbaumanniiAC12]>AHX65717.150SribosomalproteinL23[AcinetobacterbaumanniiAC30]>EJP49649.1ribosomalproteinL23[AcinetobacterbaumanniiNaval-18]>EMT94304.150SribosomalproteinL23[AcinetobacterbaumanniiABNIH5]>EMT96650.150SribosomalproteinL2…
HPrfamilyprotein[StreptococcuspneumoniaeGA13723]>EHZ28992.1phosphocarrier	HPrfamilyprotein[StreptococcuspneumoniaeGA17457]>EHZ35599.1phosphocarrierproteinHPr[StreptococcuspneumoniaeGA19101]>EHZ37285.1phosphocarrierproteinHPr[StreptococcuspneumoniaeGA19923]>EHZ38703.1phosphocarrier	HPrfamilyprotein[StreptococcuspneumoniaeGA40028]>EHZ44612.1phosphocarrierproteinHPr[StreptococcuspneumoniaeGA40410]>EHZ45240.1phosphocarrierproteinHPr[StreptococcuspneumoniaeGA40563]>EHZ52254.1phosphocarrierproteinHPr[StreptococcuspneumoniaeGA43264]>EHZ79019.1phosphocarrierproteinHPr[Streptococcuspneumoniae7879-04]>EHZ84731.1phosphocarrierproteinHPr[Streptococcuspneumoniae7533-05]>EHZ94724.1phosp…
partial[Bacteria]
partial[Bacteria]>MBK3934616.1replication/maintenanceproteinRepL[Staphylococcushaemolyticus]>NGP99741.1replication/maintenanceproteinRepL[Staphylococcusaureus]>PSJ08287.1Replicationandmaintenanceprotein	partial[Staphylococcusargenteus]
partial[Bacteria]>MBP0656359.1ribosomalproteinL7/L12[Mycobacteriumtuberculosis]>RKI40374.1ribosomalproteinL7/L12	partial[Corallococcussp.AB049A]
partial[Bacteria]
10-methylene-tetrahydrofolatedehydrogenase[BacillaceaebacteriumHSR45]>AXZ22425.15	10-methylene-tetrahydrofolatedehydrogenase[Staphylococcuswarneri]>EGG98048.1hypotheticalproteinSEVCU121_1171[StaphylococcuswarneriVCU121]>KKI60707.1hypotheticalproteinUF68_1898[Staphylococcuswarneri]
MreB/Mrlfamily[Exiguobacteriumsp.AT1b]>MCC9623365.1rodshape-determiningprotein[Thalassospirasp.MA62]>QUP86308.1rodshape-determiningprotein[Exiguobacteriumsp.PFWT01]
partial[Bacteria]
4'-diaponeurosporenoateacyltransferase[Staphylococcuspasteuri]>KKI52999.1Glycosyl-4	4'-diaponeurosporenoateacyltransferaseprecursor[Staphylococcuspasteuri]>MBA6432625.1glycosyl-4	4'-diaponeurosporenoateacyltransferase[Pseudomonasaeruginosa]>MCF7600769.1glycosyl-4	4'-diaponeurosporenoateacyltransferase[Staphylococcuspasteuri]>SFZ78846.1glycosyl-4	4'-diaponeurosporenoateacyltransferase[Staphylococcuspasteuri]
iron-sulfursubunit(EC1.2.1.2);Putativeformatedehydrogenaseiron-sulfursubunit(EC1.2.1.2)[unculturedGammaproteobacteriabacterium]>CAB9543946.1Formatedehydrogenase-O	iron-sulfursubunit(EC;Putativeformatedehydrogenaseiron-sulfursubunit(EC[Bathymodiolusbrooksithiotrophicgillsymbiont]>CAC9561013.1Formatedehydrogenase-O	iron-sulfursubunit(EC1.2.1.2);Putativeformatedehydrogenaseiron-sulfursubunit(EC1.2.1.2)[unculturedGammaproteobacteriabacterium]>CAC9564957.1Formatedehydrogenase-O	iron-sulfursubunit(EC1.2.1.2);Putativeformatedehydrogenaseiron-sulfursubunit(EC1.2.1.2)[unculturedGammaproteobacteriabacterium]>CAC9576555.1Formatedehydrogenase-O	iron-sulfursubunit(EC1.2.1.2);Putativeformatedehydrogenaseiron-sulfursubunit(EC1.2.1.2)[unculturedGammaproteobacteriabacterium]
50SribosomalproteinL36[Acinetobactersp.ANC4470]>6V3A_3Chain3	50SribosomalproteinL36[Acinetobactersp.ANC4470]>6V3B_3Chain3	50SribosomalproteinL36[Acinetobactersp.ANC4470]>6V3D_3Chain3	50SribosomalproteinL36[Acinetobactersp.ANC4470]>6YHS_bChainb	50SribosomalproteinL36[AcinetobacterbaumanniiATCC19606=CIP70.34=JCM6841]>6YSI_bChainb	50SribosomalproteinL36[AcinetobacterbaumanniiATCC19606=CIP70.34=JCM6841]>7M4V_3Chain3	50SribosomalproteinL36[AcinetobacterbaumanniiAB0057]>7M4W_3Chain3	50SribosomalproteinL36[AcinetobacterbaumanniiAB0057]>7M4Y_3Chain3	50SribosomalproteinL36[AcinetobacterbaumanniiAB0057]>7M4Z_3Chain3	50SribosomalproteinL36[AcinetobacterbaumanniiAB0057]>7RYF_3Chain3	50SribosomalproteinL36[AcinetobacterbaumanniiAB0057]>7RYG_3Chain3	50SribosomalproteinL36[AcinetobacterbaumanniiAB0057]>7RYH_3Chain3	50SribosomalproteinL36[AcinetobacterbaumanniiAB0057]>AHX29367.150SribosomalproteinL36[AcinetobacterbaumanniiAC12]>AHX65698.150SribosomalproteinL36[AcinetobacterbaumanniiAC30]>AMO39617.150SribosomalproteinL36[Acinetobactersp.DUT-2]>EAM8863981.150SribosomalproteinL36[Salmonellaenterica]>ECF7044652.150SribosomalproteinL36[Salmonellaentericasubsp.enterica]>EJP49816.1ribosomalproteinL36[Acinetobacterb…
4'-diaponeurosporenoateacyltransferase[Pseudomonasaeruginosa]>ANQ65533.1glycosyl-4	4'-diaponeurosporenoateacyltransferase[Staphylococcusequorum]>ANZ34397.1glycosyl-4	4'-diaponeurosporenoateacyltransferase[Staphylococcuscarnosus]>EGG95651.1Glycosyl-4	4'-diaponeurosporenoateacyltransferasefamilyprotein[StaphylococcuswarneriVCU121]
[5]	12:i:-]>EEN7253037.1glutaredoxin-dependentarsenatereductase[Salmonellaentericasubsp.entericaserovarVirchow]>EGT7006916.1glutaredoxin-dependentarsenatereductase[Salmonellaentericasubsp.entericaserovarMbandaka]>MBT9350013.1glutaredoxin-dependentarsenatereductase[Providenciastuartii]>MBU5513422.1glutaredoxin-dependentarsenatereductase[EnterobacteriaceaebacteriumS18_ASV_15]>MBU5540908.1glutaredoxin-d…
partial[Bacteria]
transposase[Streptococcuspneumoniae]>BAM37210.1IS1216Vtransposase[StaphylococcusaureusPM1]>HAQ1387983.1IS6-likeelementIS1216familytransposase[EnterococcusfaeciumEf_aus0057]>HAQ1397232.1IS6-likeelementIS1216familytransposase[EnterococcusfaeciumEf_aus0048]>HAQ1417790.1IS6-likeelementIS1216familytransposase[EnterococcusfaeciumEf_aus0018]>HBJ7983286.1IS6-likeelementIS1216familytransposase[Salmonellae…
partial[Bacteria]>MBE9460217.1recombinasefamilyprotein[Enterobacterhormaechei]>MBF9290318.1recombinasefamilyprotein[Staphylococcushaemolyticus]
partial[Bacteria]>MCB5650020.1Hsp70familyprotein[Bifidobacteriumbreve]
7]>AZT39279.1serine/threonineproteinkinase[Salmonellaentericasubsp.entericaserovarKaramoja]>AZT78614.1serine/threonineproteinkinase[Salmonellaentericasubsp.entericaserovarBareilly]>EAA0562182.1stressresponsekinaseA[Salmonellaentericasubsp.entericaserovarLexington]>EAA7959906.1stressresponsekinaseA[Salmonellaentericasubsp.entericaserovarEnteritidisstr.CFSAN000052]>EAA8091874.1stressresponsekinaseA…	7:b:-]>EBH8907835.1stressresponsekinaseA[Salmonellaentericasubsp.entericaserovarSantiago]>EBH8940718.1stressresponsekinaseA[Salmonellaentericasubsp.entericaserovarBraenderup]>EBH8960182.1stressresponsekinaseA[Salmonellaentericasubsp.entericaserovarEnteritidisstr.CFSAN000074]>EBH9101491.1stressresponsekinaseA[Salmonellaentericasubsp.entericaserovarColindale]>EBH9637321.1serine/threonineproteinkina…	[5]	12:i:-]>EBP4036953.1serine/threonineproteinkinase[Salmonellaentericasubsp.salamae]>EBQ6007650.1stressresponsekinaseA[Salmonellaentericasubsp.entericaserovarBerkeley]>EBQ6116835.1stressresponsekinaseA[Salmonellaentericasubsp.entericaserovarPraha]>EBQ6243574.1stressresponsekinaseA[Salmonellaentericasubsp.entericaserovarCoeln]>EBQ8857095.1stressresponsekinaseA[Salmonellaentericasubsp.entericaserovar…	[5]	12:r:-]>ECD0766880.1serine/threonineproteinkinase[Salmonellaentericasubsp.entericaserovarPapuana]>ECD2823595.1serine/threonineproteinkinase[Salmonellaentericasubsp.entericaserovarFanti]>ECD3896351.1serine/threonineproteinkinase[Salmonellaentericasubsp.entericaserovarGloucester]>ECD3901791.1serine/threonineproteinkinase[Salmonellaentericasubsp.entericaserovarHaga]>ECD4162313.1serine/threonineprote…	z23:-]>ECS5885703.1serine/threonineproteinkinase[Salmonellaentericasubsp.entericaserovarOrough]>ECS6007929.1serine/threonineproteinkinase[Salmonellaentericasubsp.entericaserovarSaarbruecken]>ECT6657596.1serine/threonineproteinkinase[Salmonellaentericasubsp.entericaserovar3	h:-]>ECT9264689.1serine/threonineproteinkinase[Salmonellaentericasubsp.entericaserovarJaviana]>ECT9572628.1stressresponsekinaseA[Salmonellaentericasubsp.entericaserovar4	[5]	12:b:-]>ECU7660305.1stressresponsekinaseA[Salmonellaentericasubsp.entericaserovarBassadji]>ECU7967367.1serine/threonineproteinkinase[Salmonellaentericasubsp.entericaserovarTallahassee]>ECU9007768.1stressresponsekinaseA[Salmonellaentericasubsp.entericaserovar6	7:-:1	5]>ECU9012196.1stressresponsekinaseA[Salmonellaentericasubsp.entericaserovarDaytona]>ECV3633403.1stressresponsekinaseA[Salmonellaentericasubsp.entericaserovar8	(20):i:-]>ECX6278522.1serine/threonineproteinkinase[Salmonellaentericasubsp.entericaserovarRubislaw]>ECX6955583.1stressresponsekinaseA[Salmonellaentericasubsp.entericaserovarAnatumvar.15+]>ECY3514881.1serine/threonineproteinkinase[Salmonellaentericasubsp.entericaserovarSekondi]>ECY3588309.1serine/threonineproteinkinase[Salmonellaentericasubsp.entericaserovarBristol]>ECY4195277.1serine/threoninepr…	34+]>EDQ3397264.1serine/threonineproteinkinase[Salmonellaentericasubsp.entericaserovarBraenderupstr.CFSAN001750]>EDQ4837947.1serine/threonineproteinkinase[Salmonellaentericasubsp.entericaserovarSenegal]>EDQ6231741.1serine/threonineproteinkinase[Salmonellaentericasubsp.entericaserovarTucson]>EDQ6946939.1serine/threonineproteinkinase[Salmonellaentericasubsp.entericaserovar9	12:-:1	5]>EDQ7130489.1serine/threonineproteinkinase[Salmonellaentericasubsp.entericaserovarFischerhuette]>EDQ8783466.1serine/threonineproteinkinase[Salmonellaentericasubsp.entericaserovarEnteritidisstr.CFSAN000034]>EDR0059961.1serine/threonineproteinkinase[Salmonellaentericasubsp.houtenae]>EDR0417076.1serine/threonineproteinkinase[Salmonellaentericasubsp.entericaserovarAnatumstr.CFSAN004000]>EDR3115347.…	12:-:-]>EDR3409653.1serine/threonineproteinkinase[Salmonellaentericasubsp.entericaserovarWorthington]>EDR6083584.1serine/threonineproteinkinase[Salmonellaentericasubsp.entericaserovarKibi]>EDR6381284.1serine/threonineproteinkinase[Salmonellaentericasubsp.entericaserovarEnteritidisstr.CFSAN000054]>EDS4141418.1serine/threonineproteinkinase[Salmonellaentericasubsp.entericaserovarMadelia]>EDS6804542.…	7:-:-]>EDV9204344.1serine/threonineproteinkinase[Salmonellaentericasubsp.entericaserovarMonophasic]>EDW8151069.1serine/threonineproteinkinase[Salmonellaentericasubsp.entericaserovarBrunei]>EDW8261431.1serine/threonineproteinkinase[Salmonellaentericasubsp.entericaserovarCanada]>EDX1683424.1serine/threonineproteinkinase[Salmonellaentericasubsp.entericaserovarGoelzau]>EDX2780264.1serine/threoninepro…	12:nonmotile]>EDX4073950.1serine/threonineproteinkinase[Salmonellaentericasubsp.entericaserovarMaastricht]>EDX4536108.1serine/threonineproteinkinase[Salmonellaentericasubsp.entericaserovarCalabar]>EDX6483593.1serine/threonineproteinkinase[Salmonellaentericasubsp.entericaserovarLandwasser]>EDX8277365.1serine/threonineproteinkinase[Salmonellaentericasubsp.entericaserovarEnteritidisstr.CFSAN000060]>…	z23:-]>EEJ2556284.1serine/threonineproteinkinase[Salmonellaentericasubsp.entericaserovarWarragul]>EEK2975754.1serine/threonineproteinkinase[Salmonellaentericasubsp.entericaserovar7:d:z35]>EEK3004723.1serine/threonineproteinkinase[Salmonellaentericasubsp.diarizonaeserovar38:[k]:z35:-]>EEM8339323.1serine/threonineproteinkinase[Salmonellaentericasubsp.entericaserovarAmager]>EEN6092212.1serine/threon…	10[15][15	34]:e	h:-]>EGY0735557.1serine/threonineproteinkinase[Salmonellaentericasubsp.entericaserovar6	7	[14]:r:-]>EGZ3900101.1serine/threonineproteinkinase[Salmonellaentericasubsp.entericaserovarPisa]>EHA9254167.1serine/threonineproteinkinase[Salmonellaentericasubsp.entericaserovarBabelsberg]>EHB5799465.1serine/threonineproteinkinase[Salmonellaentericasubsp.entericaserovar9	12:-]>EHB8851870.1serine/threonineproteinkinase[Salmonellaentericasubsp.entericaserovarRough:-]>EHB9231655.1serine/threonineproteinkinase[Salmonellaentericasubsp.entericaserovar6	7	14:k:-]>EHC29713.1YihEprotein[Salmonellaentericasubsp.entericaserovarGaminarastr.A4-567]>EHC30304.1YihEprotein[Salmonellaentericasubsp.entericaserovarAlachuastr.R6-377]>EHC49472.1YihEprotein[Salmonellaentericasubsp.entericaserovarInvernessstr.R8-3668]>EHC57129.1YihEprotein[Salmonellaentericasubsp.entericaserovarJohannesburgstr.S5-703]>EHC97766.1YihEprotein[Salmonellaentericasubsp.entericaserovarU…	m:-]>EHF9127728.1serine/threonineproteinkinase[Salmonellaentericasubsp.entericaserovarRoughO:-:-]>EHG3501135.1serine/threonineproteinkinase[Salmonellaentericasubsp.entericaserovarRough:z10:e	n	z15]>EHG6518348.1serine/threonineproteinkinase[Salmonellaentericasubsp.entericaserovar44:z10:1	7]>EHG6522975.1serine/threonineproteinkinase[Salmonellaentericasubsp.entericaserovar6	14:r:1	5]>EHJ0512931.1serine/threonineproteinkinase[Salmonellaentericasubsp.entericaserovarMishmarhaemek]>EHJ5083046.1serine/threonineproteinkinase[Salmonellaentericasubsp.entericaserovar47:z4	z23:-]>EHK3105765.1serine/threonineproteinkinase[Salmonellaentericasubsp.entericaserovarIrumu]>EHM1138802.1serine/threonineproteinkinase[Salmonellaentericasubsp.entericaserovarRough:r:1	5]>EHP4801731.1serine/threonineproteinkinase[Salmonellaentericasubsp.entericaserovarSangera]>EHW4288343.1serine/threonineproteinkinase[Salmonellaentericasubsp.entericaserovarLagos]>EIB5179307.1serine/threonineproteinkinase[Salmonellaentericasubsp.entericaserovarMaracaibo]>EIS2955608.1serine/threonineproteinkinase[Salmonellaentericasubsp.entericaserovarOlten]>ELN94020.1serine/threonineproteinkinas…	5]>HBJ6182105.1serine/threonineproteinkinase[Salmonellaentericasubsp.entericaserovarAnfo]>HBJ6904058.1serine/threonineproteinkinase[Salmonellaentericasubsp.entericaserovarWyldegreen]>HBJ7176595.1serine/threonineproteinkinase[Salmonellaentericasubsp.entericaserovarChincol]>HBL9984607.1serine/threonineproteinkinase[Salmonellaentericasubsp.entericaserovarFomeco]>HBL9994241.1serine/threonineproteinki…
putative[StreptococcuspneumoniaeSP14-BS69]>EDK69161.150SribosomalproteinL28	putative[StreptococcuspneumoniaeSP18-BS74]>EDK70728.150SribosomalproteinL28	putative[StreptococcuspneumoniaeSP19-BS75]>EDK75094.150SribosomalproteinL28	putative[StreptococcuspneumoniaeSP3-BS71]>EDK77729.150SribosomalproteinL28	putative[StreptococcuspneumoniaeSP6-BS73]>EDK78599.150SribosomalproteinL28	putative[StreptococcuspneumoniaeSP9-BS68]>EDT91747.1ribosomalproteinL28[StreptococcuspneumoniaeCDC1087-00]>EFO54302.1ribosomalproteinL28[StreptococcusinfantisSK1302]>EGE89190.1ribosomalproteinL28[StreptococcuspneumoniaeGA04375]>EGI85754.1ribosomalproteinL28[StreptococcuspneumoniaeGA17570]>EGI88187.1ribosomalproteinL28[StreptococcuspneumoniaeGA41301]>EGJ16416.1ribosomalproteinL28[Streptococcuspneu…
partial[Bacteria]>EUX48955.1thioredoxinreductase	partial[StaphylococcusaureusM0337]>MBW1112997.1FAD-dependentoxidoreductase[Escherichiacoli]
Mutatorfamily[Lactobacillusjensenii1153]>ERJ42114.1transposaseIS1201[LactobacillusjenseniiMDIIE-70(2)]>MUP59898.1IS256familytransposase[VeillonellaceaebacteriumM2-4]>APT13888.1IS256familytransposase[Lactobacillusjensenii]>APT13890.1IS256familytransposase[Lactobacillusjensenii]
50SribosomalproteinL35[AcinetobacterbaumanniiAB0057]>6V3A_2Chain2	50SribosomalproteinL35[AcinetobacterbaumanniiAB0057]>6V3B_2Chain2	50SribosomalproteinL35[AcinetobacterbaumanniiAB0057]>6V3D_2Chain2	50SribosomalproteinL35[AcinetobacterbaumanniiAB0057]>6YHS_aChaina	50SribosomalproteinL35[AcinetobacterbaumanniiATCC19606=CIP70.34=JCM6841]>6YSI_aChaina	50SribosomalproteinL35[AcinetobacterbaumanniiATCC19606=CIP70.34=JCM6841]>7M4V_2Chain2	50SribosomalproteinL35[AcinetobacterbaumanniiAB0057]>7M4W_2Chain2	50SribosomalproteinL35[AcinetobacterbaumanniiAB0057]>7M4Y_2Chain2	50SribosomalproteinL35[AcinetobacterbaumanniiAB0057]>7M4Z_2Chain2	50SribosomalproteinL35[AcinetobacterbaumanniiAB0057]>7RYF_2Chain2	50SribosomalproteinL35[AcinetobacterbaumanniiAB0057]>7RYG_2Chain2	50SribosomalproteinL35[AcinetobacterbaumanniiAB0057]>7RYH_2Chain2	50SribosomalproteinL35[AcinetobacterbaumanniiAB0057]>ADX91066.150SribosomalproteinL35[AcinetobacterbaumanniiTCDC-AB0715]>AHX29067.150SribosomalproteinL35[AcinetobacterbaumanniiAC12]>AHX65663.150SribosomalproteinL35[AcinetobacterbaumanniiAC30]>EJP51500.1ribosomalproteinL35[AcinetobacterbaumanniiNaval-18]>EMT93250.150SribosomalproteinL35[AcinetobacterbaumanniiABNIH5]>EMT97763.150SribosomalproteinL3…
LacBsubunit[Streptococcussp.ZB199]>AEH55724.1galactose-6-phosphateisomerase	LacBsubunit[StreptococcusparasanguinisATCC15912]>AFJ26241.1galactose-6-phosphateisomerasesubunitLacB[StreptococcusparasanguinisFW213]>EFQ55347.1galactose-6-phosphateisomerase	LacBsubunit[StreptococcusparasanguinisF0405]
putative[StreptococcussanguinisSK36]>ATF56561.130SribosomalproteinS20[Streptococcusoralis]>EFX93917.1ribosomalproteinS20[StreptococcussanguinisVMC66]>EGC22737.1ribosomalproteinS20[StreptococcussanguinisSK353]
partial[Bacteria]
partial[Bacteria]>MBS9787353.1primosomalreplicationproteinN[Lacticaseibacillusrhamnosus]
partial[Bacteria]
50SribosomalproteinL33[Staphylococcusaureus]>7P48_1Chain1	50SribosomalproteinL33[Staphylococcusaureus]>ATV04046.150SribosomalproteinL332[StaphylococcusaureusO11]>EGL94527.1ribosomalproteinL33[Staphylococcusaureussubsp.aureus21318]>EGS86321.1ribosomalproteinL33[Staphylococcusaureussubsp.aureus21266]>EGS89668.1ribosomalproteinL33[Staphylococcusaureussubsp.aureus21259]>EHS08260.1ribosomalproteinL33[Staphylococcusaureussubsp.aureusIS-99]>EHS09777.1ribosomal…
partial[Bacteria]>MBE7326253.1DUF1249domain-containingprotein[Nocardioidesmalaquae]
partial[Bacteria]>MBX4390423.1LysRfamilytranscriptionalregulator[Mycobacteriumtuberculosis]>PAC66762.1transcriptionalregulator	partial[Enterobactercloacae]>HAT2283085.1LysRfamilytranscriptionalregulator[Raoultellaornithinolytica]>HAT2559872.1LysRfamilytranscriptionalregulator[Raoultellaornithinolytica]>HBK4948716.1LysRfamilytranscriptionalregulator[Raoultellaornithinolytica]
3-bisphosphoglycerate-dependentphosphoglyceratemutase[SchaaliaturicensisACS-279-V-Col4]>NYG14802.12	3-bisphosphoglycerate-dependentphosphoglyceratemutase[Schaaliaturicensis]>QYB15542.1phosphoglyceromutase[Schaaliaturicensis]>CRH61280.1phosphoglyceromutase[Chlamydiatrachomatis]
[5]	12:i:-]>ECD4761119.1broad-spectrummercurytransporterMerE[Salmonellaentericasubsp.entericaserovarVirchow]>ECI2464996.1broad-spectrummercurytransporterMerE[Salmonellaentericasubsp.entericaserovarRissen]>ECO0806760.1broad-spectrummercurytransporterMerE[Salmonellaentericasubsp.entericaserovarNewport]>ECO1402447.1broad-spectrummercurytransporterMerE[Salmonellaentericasubsp.entericaserovarKentucky]>ECY…	4	[5]	12:i:-]>MBX3670806.1broad-spectrummercurytransporterMerE[Rhodocyclaceaebacterium]>OYM36064.1mercuryresistanceprotein[Klebsiellaquasipneumoniaesubsp.similipneumoniae]>POT97011.1mercuryresistanceprotein[Escherichiasp.ESNIH1]>PTB98550.1mercuryresistanceprotein[Marinobactersp.Z-F4-2]>PYG98741.1mercuryresistanceprotein[Arthrobacterstackebrandtii]>QAR68098.1mercuryresistanceprotein[Citrobactersp.SL156]…
partial[Bacteria]>MQJ01245.1FAD-dependentoxidoreductase[Escherichiacoli]
partial[Bacteria]
partial[Bacteria]>MZH08975.1DDE-typeintegrase/transposase/recombinase[Staphylococcusaureus]
4-dihydroxy-2-naphthoyl-CoAsynthase[Bacteria]>MBT2680812.11	4-dihydroxy-2-naphthoyl-CoAsynthase[Bacillussp.ISL-35]>MBT2705622.11	4-dihydroxy-2-naphthoyl-CoAsynthase[Chryseobacteriumsp.ISL-80]
alphasubunit[Exiguobacteriumsp.AT1b]>MBG0916181.1DNA-directedRNApolymerasesubunitalpha[Exiguobacteriumsp.SRB7LM]
betasubunit[LactobacilluscrispatusCTV-05]>AZR16718.1class1bribonucleoside-diphosphatereductasesubunitbeta[Lactobacilluscrispatus]>EKB59539.1ribonucleoside-diphosphatereductasesubunitbeta[LactobacilluscrispatusFB049-03]>EKB61550.1ribonucleoside-diphosphatereductasesubunitbeta[LactobacilluscrispatusFB077-07]>KAB1972938.1class1bribonucleoside-diphosphatereductasesubunitbeta[Lactobacilluscrispatus]
partial[Bacteria]>TKW75797.130SribosomalproteinS18	partial[Staphylococcushominis]>HBO2457343.130SribosomalproteinS18[Pseudomonasaeruginosa]>MCC4975872.130SribosomalproteinS18[Klebsiellapneumoniae]>PAH10568.130SribosomalproteinS18	partial[Staphylococcusaureus]>PWZ85244.130SribosomalproteinS18	partial[Staphylococcuspseudintermedius]
30SribosomalproteinS18[Acinetobactervenetianus]>6V3A_rChainr	30SribosomalproteinS18[Acinetobactervenetianus]>6V3B_rChainr	30SribosomalproteinS18[Acinetobactervenetianus]>6V3E_rChainr	30SribosomalproteinS18[Acinetobactervenetianus]>6YPU_sChains	30SribosomalproteinS18[AcinetobacterbaumanniiATCC19606=CIP70.34=JCM6841]>6YT9_sChains	30SribosomalproteinS18[Acinetobacterbaumannii]>7M4U_rChainr	30SribosomalproteinS18[AcinetobacterbaumanniiAB0057]>7M4W_rChainr	30SribosomalproteinS18[AcinetobacterbaumanniiAB0057]>7M4Y_rChainr	30SribosomalproteinS18[AcinetobacterbaumanniiAB0057]>7M4Z_rChainr	30SribosomalproteinS18[AcinetobacterbaumanniiAB0057]>7RYF_rChainr	30SribosomalproteinS18[AcinetobacterbaumanniiAB0057]>7RYG_rChainr	30SribosomalproteinS18[AcinetobacterbaumanniiAB0057]>7RYH_rChainr	30SribosomalproteinS18[AcinetobacterbaumanniiAB0057]>ADX92990.130SribosomalproteinS18[AcinetobacterbaumanniiTCDC-AB0715]>AHX29862.130SribosomalproteinS18[AcinetobacterbaumanniiAC12]>AHX66350.130SribosomalproteinS18[AcinetobacterbaumanniiAC30]>AMO40292.130SribosomalproteinS18[Acinetobactersp.DUT-2]>EJP50282.1ribosomalproteinS18[AcinetobacterbaumanniiNaval-18]>EMT90978.130SribosomalproteinS18[Acine…
partial[Bacteria]>EQJ55284.1replication-associatedproteinA	partial[ClostridioidesdifficileP32]
partial[Bacteria]
partial[Bacteria]
putative[Trypanosomaequiperdum]>SGZ41819.1Replication-associatedproteinA[Hanseniasporaguilliermondii]>SJM88920.1Replication-associatedproteinA[Zygosaccharomycesbailii]>SLM22215.1BacteriophagereplicationgeneAprotein(GPA)[Streptococcusdysgalactiaesubsp.equisimilis]>VDK25027.1unnamedproteinproduct[Taeniaasiatica]>VDP17256.1unnamedproteinproduct[Onchocercaflexuosa]>VDP24069.1unnamedproteinproduct[Ech…
50SribosomalproteinL29[AcinetobacterbaumanniiAB0057]>6V3A_XChainX	50SribosomalproteinL29[AcinetobacterbaumanniiAB0057]>6V3B_XChainX	50SribosomalproteinL29[AcinetobacterbaumanniiAB0057]>6V3D_XChainX	50SribosomalproteinL29[AcinetobacterbaumanniiAB0057]>6YHS_UChainU	50SribosomalproteinL29[AcinetobacterbaumanniiATCC19606=CIP70.34=JCM6841]>6YSI_UChainU	50SribosomalproteinL29[AcinetobacterbaumanniiATCC19606=CIP70.34=JCM6841]>7M4V_XChainX	50SribosomalproteinL29[AcinetobacterbaumanniiAB0057]>7M4W_XChainX	50SribosomalproteinL29[AcinetobacterbaumanniiAB0057]>7M4Y_XChainX	50SribosomalproteinL29[AcinetobacterbaumanniiAB0057]>7M4Z_XChainX	50SribosomalproteinL29[AcinetobacterbaumanniiAB0057]>7RYF_XChainX	50SribosomalproteinL29[AcinetobacterbaumanniiAB0057]>7RYG_XChainX	50SribosomalproteinL29[AcinetobacterbaumanniiAB0057]>7RYH_XChainX	50SribosomalproteinL29[AcinetobacterbaumanniiAB0057]>ADX93901.150SribosomalproteinL29[AcinetobacterbaumanniiTCDC-AB0715]>AHX29380.150SribosomalproteinL29[AcinetobacterbaumanniiAC12]>AHX65711.150SribosomalproteinL29[AcinetobacterbaumanniiAC30]>AMO39605.150SribosomalproteinL29[Acinetobactersp.DUT-2]>EJP49369.1ribosomalproteinL29[AcinetobacterbaumanniiNaval-18]>EMT94310.150SribosomalproteinL29[Acine…
1-aminomutase[Bacteria]>MBT2688105.1glutamate-1-semialdehyde2	1-aminomutase[Bacillussp.ISL-47]>MBT2707637.1glutamate-1-semialdehyde2	1-aminomutase[Pseudomonassp.ISL-84]
partial[Bacteria]>HAA0102377.1DDE-typeintegrase/transposase/recombinase[Listeriamonocytogenes]>NTR05487.1IS6familytransposase[Enterococcusfaecium]>PQD30871.1IS6familytransposaseIS1216	partial[Enterococcusdurans]>RCN92808.1IS6familytransposase	partial[Enterococcusfaecium]>HAR1336041.1IS6familytransposase[Enterococcusfaecium]
partial[Bacteria]>EHT24436.1firmicuteplasmidreplicationfamilyprotein	partial[Staphylococcusaureussubsp.aureusCIG1114]>KGQ17709.1Replicationandmaintenanceprotein	partial[Proteusmirabilis]>CPQ70671.1replicationandmaintenanceprotein[Staphylococcusaureus]
partial[Bacteria]>EFX6923651.1helix-turn-helixdomain-containingprotein[Shigellaflexneri]>EFO4099123.1helix-turn-helixdomain-containingprotein[Escherichiacoli]>EFZ2270249.1helix-turn-helixdomain-containingprotein[Shigellaflexneri]>EFZ3154424.1helix-turn-helixdomain-containingprotein[Shigellaflexneri]>EGD8733584.1helix-turn-helixdomain-containingprotein[Escherichiacoli]
partial[Bacteria]
partial[Bacteria]>EFU0395813.1helix-turn-helixdomain-containingprotein[Shigellaflexneri]>EAC1960073.1helix-turn-helixdomain-containingprotein[Escherichiacoli]>EEQ6796592.1helix-turn-helixdomain-containingprotein[Escherichiacoli]>EEU5779470.1helix-turn-helixdomain-containingprotein[Escherichiacoli]>EEW0033182.1helix-turn-helixdomain-containingprotein[Escherichiacoli]
partial[Bacteria]>PDO17564.1IMPdehydrogenase	partial[Escherichiacoli]
partial[Bacteria]>ERH55308.1hypotheticalproteinO204_28385	partial[Pseudomonassimiae]
partial[Bacteria]>EFC01183.1IS431mec	transposase	partial[Staphylococcusaureussubsp.aureusC160]>MBW0861715.1DDE-typeintegrase/transposase/recombinase[Escherichiacoli]>MBX8368812.1DDE-typeintegrase/transposase/recombinase[Staphylococcusaureus]
partial[Bacteria]>EHD5217984.1IS6familytransposase[Staphylococcuspseudintermedius]>EGP5485679.1IS6familytransposase[Enterococcusfaecium]>ELB74350.1hypotheticalproteinOM9_02815	partial[EnterococcusfaeciumEnGen0057]>MBE8862809.1IS6familytransposase[Enterococcusfaecium]>MBE8863809.1IS6familytransposase[Enterococcusfaecium]
partial[Bacteria]>EGQ3796268.1IS6familytransposase[Staphylococcuspseudintermedius]>MCD0072715.1IS6familytransposase[Streptococcusagalactiae]>EGP5533351.1IS6familytransposase[Enterococcusfaecium]>EGQ3871777.1IS6familytransposase[Staphylococcuspseudintermedius]>MCD0076626.1IS6familytransposase[Streptococcusagalactiae]
5	12:i:-]>ASO62551.1iron-sulfurclusterscaffold-likeprotein[Salmonellaentericasubsp.arizonaeserovar53:-:-str.SA20100345]>AXC66366.1iron-sulfurclusterscaffold-likeprotein[Salmonellaentericasubsp.diarizonaeserovar59:z10:-]>AZS94613.1iron-sulfurclusterscaffold-likeprotein[Salmonellaentericasubsp.entericaserovarMoero]>AZT07059.1iron-sulfurclusterscaffold-likeprotein[Salmonellaentericasubsp.entericaserov…	7]>AZT40967.1iron-sulfurclusterscaffold-likeprotein[Salmonellaentericasubsp.entericaserovarKaramoja]>EAA0560852.1iron-sulfurclusterscaffold-likeprotein[Salmonellaentericasubsp.entericaserovarLexington]>EAA7482998.1iron-sulfurclusterscaffold-likeprotein[Salmonellaentericasubsp.entericaserovarIrumu]>EAA7936994.1iron-sulfurclusterscaffold-likeprotein[Salmonellaentericasubsp.entericaserovarTeko]>EAA7…	z25:-]>EBH8103021.1iron-sulfurclusterscaffold-likeprotein[Salmonellaentericasubsp.entericaserovarBraenderupstr.CFSAN001743]>EBH8112167.1iron-sulfurclusterscaffold-likeprotein[Salmonellaentericasubsp.entericaserovarNewportstr.CFSAN000897]>EBH8264820.1iron-sulfurclusterscaffold-likeprotein[Salmonellaentericasubsp.entericaserovarBareillystr.CFSAN001113]>EBH8273943.1iron-sulfurclusterscaffold-likepro…	z23:-]>EBH8354050.1iron-sulfurclusterscaffold-likeprotein[Salmonellaentericasubsp.diarizonaeserovar61:l	[v]	[z13]:1	[7]]>EBH8355948.1iron-sulfurclusterscaffold-likeprotein[Salmonellaentericasubsp.entericaserovarParatyphiBstr.CFSAN000537]>EBH8408697.1iron-sulfurclusterscaffold-likeprotein[Salmonellaentericasubsp.entericaserovarOrientalis]>EBH8414679.1iron-sulfurclusterscaffold-likeprotein[Salmonellaentericasubsp.diarizonaeserovar53:z10:z]>EBH8418254.1iron-sulfurclusterscaffold-likeprotein[Salmonellaentericasubs…	z23:-]>EBH8893621.1iron-sulfurclusterscaffold-likeprotein[Salmonellaentericasubsp.entericaserovarKrefeld]>EBH8898980.1iron-sulfurclusterscaffold-likeprotein[Salmonellaentericasubsp.entericaserovar4	12:nonmotile]>EBH8901777.1iron-sulfurclusterscaffold-likeprotein[Salmonellaentericasubsp.entericaserovar6	7:b:-]>EBH8908264.1iron-sulfurclusterscaffold-likeprotein[Salmonellaentericasubsp.entericaserovarSantiago]>EBH8957922.1iron-sulfurclusterscaffold-likeprotein[Salmonellaentericasubsp.entericaserovarEnteritidisstr.CFSAN000074]>EBH9637817.1Fe-SclusterassemblyscaffoldIscU[Salmonellaentericasubsp.entericaserovarOkatie]>EBH9876643.1Fe-SclusterassemblyscaffoldIscU[Salmonellaentericasubsp.entericaserovar6	7:-1	5]>EBH9975981.1Fe-SclusterassemblyscaffoldIscU[Salmonellaentericasubsp.arizonaeserovar40:z36:-]>EBI0038943.1Fe-SclusterassemblyscaffoldIscU[Salmonellaentericasubsp.diarizonaeserovar61:k:z35]>EBL4742503.1Fe-SclusterassemblyscaffoldIscU[Salmonellaentericasubsp.entericaserovarIdikan]>EBQ5831872.1iron-sulfurclusterscaffold-likeprotein[Salmonellaentericasubsp.entericaserovarGatuni]>EBQ6005063.1iron-su…	[5]	12:b:-]>ECS6773279.1iron-sulfurclusterscaffold-likeprotein[Salmonellaentericasubsp.diarizonaeserovar65:z10:e	n	x	z15]>ECS7317970.1iron-sulfurclusterscaffold-likeprotein[Salmonellaentericasubsp.entericaserovarMiamistr.CFSAN000579]>ECS7737758.1iron-sulfurclusterscaffold-likeprotein[Salmonellaentericasubsp.entericaserovarMontevideostr.FSL_R8-4673]>ECS9212631.1iron-sulfurclusterscaffold-likeprotein[Salmonellaentericasubsp.entericaserovarNewportstr.CFSAN001894]>ECS9214482.1iron-sulfurclusterscaffold-likeprotein[…	10:e	h:-]>ECT8495912.1iron-sulfurclusterscaffold-likeprotein[Salmonellaentericasubsp.entericaserovarPensacola]>ECT9272400.1iron-sulfurclusterscaffold-likeprotein[Salmonellaentericasubsp.entericaserovarNewportstr.CFSAN000597]>ECT9452598.1iron-sulfurclusterscaffold-likeprotein[Salmonellaentericasubsp.entericaserovarOskarshamn]>ECT9714697.1iron-sulfurclusterscaffold-likeprotein[Salmonellaentericasubsp.di…	z23:-]>ECU7658965.1iron-sulfurclusterscaffold-likeprotein[Salmonellaentericasubsp.entericaserovarBassadji]>ECU7965602.1Fe-SclusterassemblyscaffoldIscU[Salmonellaentericasubsp.entericaserovarTallahassee]>ECU7993938.1iron-sulfurclusterscaffold-likeprotein[Salmonellaentericasubsp.entericaserovarToucra]>ECU8515586.1iron-sulfurclusterscaffold-likeprotein[Salmonellaentericasubsp.arizonaeserovar44:z4	z23	z32:-]>ECU8750061.1iron-sulfurclusterscaffold-likeprotein[Salmonellaentericasubsp.diarizonaestr.CFSAN000558]>ECU9163202.1iron-sulfurclusterscaffold-likeprotein[Salmonellaentericasubsp.entericaserovarNewportstr.CFSAN000599]>ECU9435830.1iron-sulfurclusterscaffold-likeprotein[Salmonellaentericasubsp.entericaserovarParatyphiBstr.CFSAN000547]>ECV2706390.1iron-sulfurclusterscaffold-likeprotein[Salmonel…	5	12:i:-]>ECV3633551.1iron-sulfurclusterscaffold-likeprotein[Salmonellaentericasubsp.entericaserovar8	(20):i:-]>ECX6953713.1iron-sulfurclusterscaffold-likeprotein[Salmonellaentericasubsp.entericaserovarAnatumvar.15+]>ECY3517631.1Fe-SclusterassemblyscaffoldIscU[Salmonellaentericasubsp.entericaserovarSekondi]>ECY3941079.1Fe-SclusterassemblyscaffoldIscU[Salmonellaentericasubsp.entericaserovarKallo]>ECY4195681.1Fe-SclusterassemblyscaffoldIscU[Salmonellaentericasubsp.entericaserovarBall]>ECY4471930.1F…	34+]>EDO5297545.1iron-sulfurclusterscaffold-likeprotein[Salmonellaentericasubsp.houtenaeserovar40:z4	z24:-]>EDO8727103.1Fe-SclusterassemblyscaffoldIscU[Salmonellaentericasubsp.entericaserovarBraenderupstr.CFSAN001763]>EDP2149291.1Fe-SclusterassemblyscaffoldIscU[Salmonellaentericasubsp.entericaserovar9	12:-:1	5]>EDP9255167.1Fe-SclusterassemblyscaffoldIscU[Salmonellaentericasubsp.entericaserovarNewmexico]>EDP9268825.1Fe-SclusterassemblyscaffoldIscU[Salmonellaentericasubsp.entericaserovarNewportstr.CFSAN000901]>EDP9503625.1Fe-SclusterassemblyscaffoldIscU[Salmonellaentericasubsp.entericaserovarHeidelbergstr.CFSAN003485]>EDP9821528.1Fe-SclusterassemblyscaffoldIscU[Salmonellaentericasubsp.entericaserovarBa…	[5]	12:i]>EDQ0843185.1Fe-SclusterassemblyscaffoldIscU[Salmonellaentericasubsp.entericaserovarBraenderupstr.CFSAN001755]>EDQ2786170.1Fe-SclusterassemblyscaffoldIscU[Salmonellaentericasubsp.entericaserovarHeidelbergstr.CFSAN003483]>EDQ2861936.1Fe-SclusterassemblyscaffoldIscU[Salmonellaentericasubsp.entericaserovarHeidelbergstr.CFSAN002070]>EDQ3206054.1Fe-SclusterassemblyscaffoldIscU[Salmonellaentericas…	v:z35]>EDQ8783767.1Fe-SclusterassemblyscaffoldIscU[Salmonellaentericasubsp.entericaserovarEnteritidisstr.CFSAN000034]>EDR0417264.1Fe-SclusterassemblyscaffoldIscU[Salmonellaentericasubsp.entericaserovarAnatumstr.CFSAN004000]>EDR1225215.1Fe-SclusterassemblyscaffoldIscU[Salmonellaentericasubsp.entericaserovarGateshead]>EDR1379852.1Fe-SclusterassemblyscaffoldIscU[Salmonellaentericasubsp.diarizonaeser…	12:-:-]>EDR3141473.1Fe-SclusterassemblyscaffoldIscU[Salmonellaentericasubsp.entericaserovarHorsham]>EDR3150320.1Fe-SclusterassemblyscaffoldIscU[Salmonellaentericasubsp.entericaserovarJavianastr.CFSAN000908]>EDR3485776.1Fe-SclusterassemblyscaffoldIscU[Salmonellaentericasubsp.entericaserovarMidway]>EDR3558932.1Fe-SclusterassemblyscaffoldIscU[Salmonellaentericasubsp.entericaserovarBenue]>EDR3672381.…	z24:]>EDR4452850.1Fe-SclusterassemblyscaffoldIscU[Salmonellaentericasubsp.arizonaeserovar13	23:gz51:-]>EDR5865531.1Fe-SclusterassemblyscaffoldIscU[Salmonellaentericasubsp.arizonaeserovar51:z4	z23:-]>EDR6380881.1Fe-SclusterassemblyscaffoldIscU[Salmonellaentericasubsp.entericaserovarEnteritidisstr.CFSAN000054]>EDR9793622.1Fe-SclusterassemblyscaffoldIscU[Salmonellaentericasubsp.entericaserovarZongo]>EDS0024169.1Fe-SclusterassemblyscaffoldIscU[Salmonellaentericasubsp.entericaserovarCarswell]>EDS1821507.1Fe-SclusterassemblyscaffoldIscU[Salmonellaentericasubsp.entericaserovar6	8:-:1	2]>EDS4140004.1Fe-SclusterassemblyscaffoldIscU[Salmonellaentericasubsp.entericaserovarMadelia]>EDS4249639.1Fe-SclusterassemblyscaffoldIscU[Salmonellaentericasubsp.entericaserovarHeidelbergstr.CFSAN003475]>EDS5305167.1Fe-SclusterassemblyscaffoldIscU[Salmonellaentericasubsp.entericaserovarHeidelbergstr.CFSAN003465]>EDS5431896.1Fe-SclusterassemblyscaffoldIscU[Salmonellaentericasubsp.entericaserovarB…	z24:-]>EDU0971088.1Fe-SclusterassemblyscaffoldIscU[Salmonellaentericasubsp.arizonaeserovar38:z4	z23:-]>EDU0977080.1Fe-SclusterassemblyscaffoldIscU[Salmonellaentericasubsp.entericaserovarAnderlecht]>EDU1195740.1Fe-SclusterassemblyscaffoldIscU[Salmonellaentericasubsp.entericaserovarHeidelbergstr.CFSAN000576]>EDU1960434.1Fe-SclusterassemblyscaffoldIscU[Salmonellaentericasubsp.arizonaeserovar53:z4	z23:-]>EDU2714565.1Fe-SclusterassemblyscaffoldIscU[Salmonellaentericasubsp.entericaserovarEnteritidisstr.CFSAN000044]>EDU3036385.1Fe-SclusterassemblyscaffoldIscU[Salmonellaentericasubsp.entericaserovarNeudorf]>EDU3077239.1Fe-SclusterassemblyscaffoldIscU[Salmonellaentericasubsp.entericaserovarEnteritidisstr.CFSAN000036]>EDU3462487.1Fe-SclusterassemblyscaffoldIscU[Salmonellaentericasubsp.entericase…	n	x	z15]>EDU6454108.1Fe-SclusterassemblyscaffoldIscU[Salmonellaentericasubsp.arizonaeserovar41:z4	z32:-]>EDU6489973.1Fe-SclusterassemblyscaffoldIscU[Salmonellaentericasubsp.entericaserovarAgonastr.SARB1]>EDV0705616.1Fe-SclusterassemblyscaffoldIscU[Salmonellaentericasubsp.entericaserovarHeidelbergstr.CFSAN003486]>EDV0786158.1Fe-SclusterassemblyscaffoldIscU[Salmonellaentericasubsp.entericaserovarHeidelbergstr.CFSAN003464]>EDV0872074.1Fe-SclusterassemblyscaffoldIscU[Salmonellaentericasubsp.enter…	7:-:-]>EDV4734320.1Fe-SclusterassemblyscaffoldIscU[Salmonellaentericasubsp.entericaserovarHeidelbergstr.CFSAN003482]>EDV4938134.1Fe-SclusterassemblyscaffoldIscU[Salmonellaentericasubsp.entericaserovarHeidelbergstr.CFSAN003472]>EDV5196113.1Fe-SclusterassemblyscaffoldIscU[Salmonellaentericasubsp.entericaserovarHeidelbergstr.CFSAN003462]>EDV5912592.1Fe-SclusterassemblyscaffoldIscU[Salmonellaenterica…	7:z:1	5]>EDW0439909.1Fe-SclusterassemblyscaffoldIscU[Salmonellaentericasubsp.arizonaeserovar50:z4	z23:-]>EDW0468040.1Fe-SclusterassemblyscaffoldIscU[Salmonellaentericasubsp.entericaserovarVictoria]>EDW2297353.1Fe-SclusterassemblyscaffoldIscU[Salmonellaentericasubsp.entericaserovarHeidelbergstr.CFSAN003466]>EDW2306410.1Fe-SclusterassemblyscaffoldIscU[Salmonellaentericasubsp.entericaserovarHeidelbergstr.CFSAN003488]>EDW2413446.1Fe-SclusterassemblyscaffoldIscU[Salmonellaentericasubsp.entericaser…
5	12:i:-]>ASO61861.150SribosomalproteinL23[Salmonellaentericasubsp.arizonaeserovar53:-:-str.SA20100345]>AUU88009.150SribosomalproteinL23[EnterobacteriaceaebacteriumENNIH3]>AUU99849.150SribosomalproteinL23[EnterobacteriaceaebacteriumENNIH1]>AUV06695.150SribosomalproteinL23[EnterobacteriaceaebacteriumENNIH2]>AUZ71481.150SribosomalproteinL23[Citrobacterfreundiicomplexsp.CFNIH4]>AWB63281.150Sribosomalp…	7]>AZT35732.150SribosomalproteinL23[Salmonellaentericasubsp.entericaserovarKaramoja]>EAA0563012.150SribosomalproteinL23[Salmonellaentericasubsp.entericaserovarLexington]>EAA7484301.150SribosomalproteinL23[Salmonellaentericasubsp.entericaserovarIrumu]>EAA7937841.150SribosomalproteinL23[Salmonellaentericasubsp.entericaserovarTeko]>EAA7961026.150SribosomalproteinL23[Salmonellaentericasubsp.entericas…	z25:-]>EBH8105938.150SribosomalproteinL23[Salmonellaentericasubsp.entericaserovarBraenderupstr.CFSAN001743]>EBH8111638.150SribosomalproteinL23[Salmonellaentericasubsp.entericaserovarNewportstr.CFSAN000897]>EBH8267026.150SribosomalproteinL23[Salmonellaentericasubsp.entericaserovarBareillystr.CFSAN001113]>EBH8276039.150SribosomalproteinL23[Salmonellaentericasubsp.entericaserovarBareillystr.CFSAN001…	z23:-]>EBH8355320.150SribosomalproteinL23[Salmonellaentericasubsp.diarizonaeserovar61:l	[v]	[z13]:1	[7]]>EBH8359754.150SribosomalproteinL23[Salmonellaentericasubsp.entericaserovarParatyphiBstr.CFSAN000537]>EBH8410378.150SribosomalproteinL23[Salmonellaentericasubsp.entericaserovarOrientalis]>EBH8415339.150SribosomalproteinL23[Salmonellaentericasubsp.diarizonaeserovar53:z10:z]>EBH8419958.150SribosomalproteinL23[Salmonellaentericasubsp.entericaserovarNijmegen]>EBH8438413.150SribosomalproteinL23[Sa…	z23:-]>EBH8894866.150SribosomalproteinL23[Salmonellaentericasubsp.entericaserovarKrefeld]>EBH8899439.150SribosomalproteinL23[Salmonellaentericasubsp.entericaserovar4	12:nonmotile]>EBH8902124.150SribosomalproteinL23[Salmonellaentericasubsp.entericaserovar6	7:b:-]>EBH8909350.150SribosomalproteinL23[Salmonellaentericasubsp.entericaserovarSantiago]>EBH8960401.150SribosomalproteinL23[Salmonellaentericasubsp.entericaserovarEnteritidisstr.CFSAN000074]>EBH9639597.150SribosomalproteinL23[Salmonellaentericasubsp.entericaserovarOkatie]>EBH9877934.150SribosomalproteinL23[Salmonellaentericasubsp.entericaserovar6	7:-1	5]>EBH9883792.150SribosomalproteinL23[Salmonellaentericasubsp.entericaserovarKisarawe]>EBH9979017.150SribosomalproteinL23[Salmonellaentericasubsp.arizonaeserovar40:z36:-]>EBI0041810.150SribosomalproteinL23[Salmonellaentericasubsp.diarizonaeserovar61:k:z35]>EBL4743491.150SribosomalproteinL23[Salmonellaentericasubsp.entericaserovarIdikan]>EBQ5833491.150SribosomalproteinL23[Salmonellaentericasubsp.e…	[5]	12:b:-]>ECS6775224.150SribosomalproteinL23[Salmonellaentericasubsp.diarizonaeserovar65:z10:e	n	x	z15]>ECS7319185.150SribosomalproteinL23[Salmonellaentericasubsp.entericaserovarMiamistr.CFSAN000579]>ECS7739557.150SribosomalproteinL23[Salmonellaentericasubsp.entericaserovarMontevideostr.FSL_R8-4673]>ECS9210030.150SribosomalproteinL23[Salmonellaentericasubsp.entericaserovarNewportstr.CFSAN001894]>ECS9213956.150SribosomalproteinL23[Salmonellaentericasubsp.entericaserovarNewportstr.CFSAN001895]>E…	10:e	h:-]>ECT8498317.150SribosomalproteinL23[Salmonellaentericasubsp.entericaserovarPensacola]>ECT9274402.150SribosomalproteinL23[Salmonellaentericasubsp.entericaserovarNewportstr.CFSAN000597]>ECT9455080.150SribosomalproteinL23[Salmonellaentericasubsp.entericaserovarOskarshamn]>ECT9718917.150SribosomalproteinL23[Salmonellaentericasubsp.diarizonaestr.CFSAN000553]>ECU0800814.150SribosomalproteinL23[Salm…	z23:-]>ECU7661039.150SribosomalproteinL23[Salmonellaentericasubsp.entericaserovarBassadji]>ECU7967237.150SribosomalproteinL23[Salmonellaentericasubsp.entericaserovarTallahassee]>ECU7995099.150SribosomalproteinL23[Salmonellaentericasubsp.entericaserovarToucra]>ECU8519373.150SribosomalproteinL23[Salmonellaentericasubsp.arizonaeserovar44:z4	z23	z32:-]>ECU8750642.150SribosomalproteinL23[Salmonellaentericasubsp.diarizonaestr.CFSAN000558]>ECU9164037.150SribosomalproteinL23[Salmonellaentericasubsp.entericaserovarNewportstr.CFSAN000599]>ECU9435492.150SribosomalproteinL23[Salmonellaentericasubsp.entericaserovarParatyphiBstr.CFSAN000547]>ECV2708916.150SribosomalproteinL23[Salmonellaentericasubsp.entericaserovar4	5	12:i:-]>ECV3634376.150SribosomalproteinL23[Salmonellaentericasubsp.entericaserovar8	(20):i:-]>ECX6955472.150SribosomalproteinL23[Salmonellaentericasubsp.entericaserovarAnatumvar.15+]>ECY3517619.150SribosomalproteinL23[Salmonellaentericasubsp.entericaserovarSekondi]>ECY3942680.150SribosomalproteinL23[Salmonellaentericasubsp.entericaserovarKallo]>ECY4197706.150SribosomalproteinL23[Salmonellaentericasubsp.entericaserovarBall]>ECY4474007.150SribosomalproteinL23[Salmonellaentericasub…	34+]>EDO5298819.150SribosomalproteinL23[Salmonellaentericasubsp.houtenaeserovar40:z4	z24:-]>EDO8727813.150SribosomalproteinL23[Salmonellaentericasubsp.entericaserovarBraenderupstr.CFSAN001763]>EDP2149655.150SribosomalproteinL23[Salmonellaentericasubsp.entericaserovar9	12:-:1	5]>EDP9257727.150SribosomalproteinL23[Salmonellaentericasubsp.entericaserovarNewmexico]>EDP9271048.150SribosomalproteinL23[Salmonellaentericasubsp.entericaserovarNewportstr.CFSAN000901]>EDP9504893.150SribosomalproteinL23[Salmonellaentericasubsp.entericaserovarHeidelbergstr.CFSAN003485]>EDP9822027.150SribosomalproteinL23[Salmonellaentericasubsp.entericaserovarBareillystr.CFSAN001107]>EDQ0117183.15…	[5]	12:i]>EDQ0845485.150SribosomalproteinL23[Salmonellaentericasubsp.entericaserovarBraenderupstr.CFSAN001755]>EDQ2788155.150SribosomalproteinL23[Salmonellaentericasubsp.entericaserovarHeidelbergstr.CFSAN003483]>EDQ2863676.150SribosomalproteinL23[Salmonellaentericasubsp.entericaserovarHeidelbergstr.CFSAN002070]>EDQ3207088.150SribosomalproteinL23[Salmonellaentericasubsp.entericaserovarSuelldorf]>EDQ32…	v:z35]>EDQ8784262.150SribosomalproteinL23[Salmonellaentericasubsp.entericaserovarEnteritidisstr.CFSAN000034]>EDR0417692.150SribosomalproteinL23[Salmonellaentericasubsp.entericaserovarAnatumstr.CFSAN004000]>EDR1227287.150SribosomalproteinL23[Salmonellaentericasubsp.entericaserovarGateshead]>EDR1379118.150SribosomalproteinL23[Salmonellaentericasubsp.diarizonaeserovar61:r:z53]>EDR1409483.150Sribosom…	12:-:-]>EDR3142567.150SribosomalproteinL23[Salmonellaentericasubsp.entericaserovarHorsham]>EDR3151060.150SribosomalproteinL23[Salmonellaentericasubsp.entericaserovarJavianastr.CFSAN000908]>EDR3562029.150SribosomalproteinL23[Salmonellaentericasubsp.entericaserovarBenue]>EDR3674650.150SribosomalproteinL23[Salmonellaentericasubsp.arizonaeserovar40:z4	z24:]>EDR4455882.150SribosomalproteinL23[Salmonellaentericasubsp.arizonaeserovar13	23:gz51:-]>EDR5869043.150SribosomalproteinL23[Salmonellaentericasubsp.arizonaeserovar51:z4	z23:-]>EDR6381598.150SribosomalproteinL23[Salmonellaentericasubsp.entericaserovarEnteritidisstr.CFSAN000054]>EDR9797581.150SribosomalproteinL23[Salmonellaentericasubsp.entericaserovarZongo]>EDS0027770.150SribosomalproteinL23[Salmonellaentericasubsp.entericaserovarCarswell]>EDS1823829.150SribosomalproteinL23[Salmonellaentericasubsp.entericaserovar6	8:-:1	2]>EDS4141629.150SribosomalproteinL23[Salmonellaentericasubsp.entericaserovarMadelia]>EDS4251908.150SribosomalproteinL23[Salmonellaentericasubsp.entericaserovarHeidelbergstr.CFSAN003475]>EDS5307255.150SribosomalproteinL23[Salmonellaentericasubsp.entericaserovarHeidelbergstr.CFSAN003465]>EDS5432546.150SribosomalproteinL23[Salmonellaentericasubsp.entericaserovarBournemouth]>EDS6133120.150Sribosomal…	z24:-]>EDU0973265.150SribosomalproteinL23[Salmonellaentericasubsp.arizonaeserovar38:z4	z23:-]>EDU0978060.150SribosomalproteinL23[Salmonellaentericasubsp.entericaserovarAnderlecht]>EDU1196801.150SribosomalproteinL23[Salmonellaentericasubsp.entericaserovarHeidelbergstr.CFSAN000576]>EDU1963473.150SribosomalproteinL23[Salmonellaentericasubsp.arizonaeserovar53:z4	z23:-]>EDU2715968.150SribosomalproteinL23[Salmonellaentericasubsp.entericaserovarEnteritidisstr.CFSAN000044]>EDU3037317.150SribosomalproteinL23[Salmonellaentericasubsp.entericaserovarNeudorf]>EDU3077989.150SribosomalproteinL23[Salmonellaentericasubsp.entericaserovarEnteritidisstr.CFSAN000036]>EDU3464938.150SribosomalproteinL23[Salmonellaentericasubsp.entericaserovarBraenderupstr.CFSAN001753]>EDU3…	n	x	z15]>EDU6455151.150SribosomalproteinL23[Salmonellaentericasubsp.arizonaeserovar41:z4	z32:-]>EDU6492660.150SribosomalproteinL23[Salmonellaentericasubsp.entericaserovarAgonastr.SARB1]>EDV0707046.150SribosomalproteinL23[Salmonellaentericasubsp.entericaserovarHeidelbergstr.CFSAN003486]>EDV0788106.150SribosomalproteinL23[Salmonellaentericasubsp.entericaserovarHeidelbergstr.CFSAN003464]>EDV0872535.150SribosomalproteinL23[Salmonellaentericasubsp.entericaserovarHeidelbergstr.CFSAN003474]…	7:-:-]>EDV4736181.150SribosomalproteinL23[Salmonellaentericasubsp.entericaserovarHeidelbergstr.CFSAN003482]>EDV4939756.150SribosomalproteinL23[Salmonellaentericasubsp.entericaserovarHeidelbergstr.CFSAN003472]>EDV5197292.150SribosomalproteinL23[Salmonellaentericasubsp.entericaserovarHeidelbergstr.CFSAN003462]>EDV5915936.150SribosomalproteinL23[Salmonellaentericasubsp.entericaserovarBraenderupstr.C…	7:z:1	5]>EDW0441730.150SribosomalproteinL23[Salmonellaentericasubsp.arizonaeserovar50:z4	z23:-]>EDW0469606.150SribosomalproteinL23[Salmonellaentericasubsp.entericaserovarVictoria]>EDW2298473.150SribosomalproteinL23[Salmonellaentericasubsp.entericaserovarHeidelbergstr.CFSAN003466]>EDW2305463.150SribosomalproteinL23[Salmonellaentericasubsp.entericaserovarHeidelbergstr.CFSAN003488]>EDW2415215.150SribosomalproteinL23[Salmonellaentericasubsp.entericaserovarHeidelbergstr.CFSAN003478]>EDW25…
partial[Bacteria]>NIZ32633.1signalpeptidaseII[Escherichiacoli]>PDO37358.1signalpeptidaseII	partial[Escherichiacoli]
partial[Bacteria]>PKD97148.1FMNreductase	partial[Macrococcuscaseolyticus]
partial[Bacteria]
partial[Bacteria]>MCC7863141.1porin[Escherichiacoli]>PTH62050.1phosphoporinPhoE	partial[Staphylococcusagnetis]
partial[Bacteria]>KLS73879.1Minorspikeprotein	partial[NeisseriagonorrhoeaeMU_NG9]
Fe-Ssubunit[syntheticEscherichiacoliC321.deltaA]>AIL43641.1fumaratereductaseiron-sulfursubunit[ShigellaflexneriShi06HN006]>AIW80310.1dhsB:succinatedehydrogenaseandfumaratereductaseiron-sulfurprotein[unculturedEscherichiasp.]>AKK56700.1fumaratereductaseiron-sulfursubunit[ShigellaflexneriG1663]>AMJ32347.1dhsB:succinatedehydrogenaseandfumaratereductaseiron-sulfurprotein[unculturedbacterium]>AMN65393…	Fe-Ssubunit[Escherichiacolistr.K-12substr.MDS42]>HAB22811.1fumaratereductaseiron-sulfursubunit[Shigellasp.]>HAJ6398979.1fumaratereductaseiron-sulfursubunit[EscherichiacoliUMEA3252-1]>HAJ6404088.1fumaratereductaseiron-sulfursubunit[EscherichiacoliHVH101(4-6859844)]>HAJ6409467.1fumaratereductaseiron-sulfursubunit[EscherichiacoliHVH93(4-5851025)]>HAJ7333102.1fumaratereductaseiron-sulfursubunit[Esche…
50SribosomalproteinL14[Staphylococcusaureussubsp.aureusNCTC8325]>4WF9_HChainH	50SribosomalproteinL14[Staphylococcusaureussubsp.aureusNCTC8325]>4WFA_HChainH	50SribosomalproteinL14[Staphylococcusaureussubsp.aureusNCTC8325]>4WFB_HChainH	50SribosomalproteinL14[Staphylococcusaureussubsp.aureusNCTC8325]>5HKV_HChainH	50SribosomalproteinL14[Staphylococcusaureussubsp.aureusNCTC8325]>5HL7_HChainH	50SribosomalproteinL14[Staphylococcusaureussubsp.aureusNCTC8325]>5LI0_NChainN	50SribosomalproteinL14[Staphylococcusaureussubsp.aureusNCTC8325]>5ND8_NChainN	50SribosomalproteinL14[Staphylococcusaureussubsp.aureusNCTC8325]>5NGM_AIChainAI	50SribosomalproteinL14[Staphylococcusaureus]>5NRG_HChainH	50SribosomalproteinL14[Staphylococcusaureussubsp.aureusNCTC8325]>5TCU_LNChainLN	50SribosomalproteinL14[Staphylococcusaureussubsp.aureusNCTC8325]>6DDD_WStructureofthe50SribosomalsubunitfromMethicillinResistantStaphylococcusaureusincomplexwiththeoxazolidinoneantibioticLZD-5[Staphylococcusaureus]>6DDG_WStructureofthe50SribosomalsubunitfromMethicillinResistantStaphylococcusaureusincomplexwiththeoxazolidinoneantibioticLZD-6[Staphylococcusaureus]>6FXC_AIChainAI	50SribosomalproteinL14[StaphylococcusaureusRF122]>6FXC_BIChainBI	50SribosomalproteinL14[StaphylococcusaureusRF122]>6HMA_IImprovedmodelderivedfromcryo-EMmapofStaphylococcusaureuslargeribosomalsubunit[Staphylococcusaureus]>6S0X_IErythromycinResistantStaphylococcusaureus70Sribosome(deltaR88A89uL22)incomplexwitherythromycin.[Staphylococcusaureus]>6S0Z_IErythromycinResistantStaphylococcusaureus50Sribosome(deltaR88A89uL22)incomplexwitherythromycin.[Staphylococcusaur…	50SribosomalproteinL14[Staphylococcusaureussubsp.aureusNCTC8325]>6WQN_WStructureofthe50SsubunitoftheribosomefromMethicillinResistantStaphylococcusaureusincomplexwiththeantibiotic	contezolid[Staphylococcusaureus]>6WQQ_WStructureofthe50SsubunitoftheribosomefromMethicillinResistantStaphylococcusaureusincomplexwiththeantibiotic	radezolid[Staphylococcusaureus]>6WRS_WStructureofthe50SsubunitoftheribosomefromMethicillinResistantStaphylococcusaureusincomplexwiththeantibiotic	tedizolid[Staphylococcusaureus]>6WRU_WStructureofthe50SsubunitoftheribosomefromMethicillinResistantStaphylococcusaureusincomplexwithanisomerofthetedizolid[Staphylococcusaureus]>6YEF_NChainN	50SribosomalproteinL14[Staphylococcusaureussubsp.aureusNCTC8325]>7ASM_IChainI	50SribosomalproteinL14[Staphylococcusaureus]>7ASN_GChainG	50SribosomalproteinL14[Staphylococcusaureus]>7ASO_NChainN	50SribosomalproteinL14[Staphylococcusaureus]>7ASP_IChainI	50SribosomalproteinL14[Staphylococcusaureus]>7NHL_NChainN	50SribosomalproteinL14[Staphylococcusaureussubsp.aureusNCTC8325]>7NHM_NChainN	50SribosomalproteinL14[Staphylococcusaureussubsp.aureusNCTC8325]>7P48_IChainI	50SribosomalproteinL14[Staphylococcusaureus]>ATV04867.150SribosomalproteinL14[StaphylococcusaureusO11]>EGL94299.1ribosomalproteinL14[Staphylococcusaureussubsp.aureus21318]>EGS87872.1ribosomalproteinL14[Staphylococcusaureussubsp.aureus21266]>EGS88058.1ribosomalproteinL14[Staphylococcusaureussubsp.aureus21259]>EHS10840.1ribosomalproteinL14[Staphylococcusaureussubsp.aureusIS-24]>EHS12306.1ribosomalp…
putative[StreptococcuspneumoniaeSP18-BS74]>EDK71647.130SribosomalproteinS19	putative[StreptococcuspneumoniaeSP19-BS75]>EDK74870.130SribosomalproteinS19	putative[StreptococcuspneumoniaeSP3-BS71]>EDK77486.130SribosomalproteinS19	putative[StreptococcuspneumoniaeSP6-BS73]>EDK79530.130SribosomalproteinS19	putative[StreptococcuspneumoniaeSP9-BS68]>EDT91422.1ribosomalproteinS19[StreptococcuspneumoniaeCDC1087-00]>EFO54720.1ribosomalproteinS19[StreptococcusinfantisSK1302]>EGE88972.1ribosomalproteinS19[StreptococcuspneumoniaeGA04375]>EGI86345.1ribosomalproteinS19[StreptococcuspneumoniaeGA17570]>EGI87975.1ribosomalproteinS19[StreptococcuspneumoniaeGA41301]>EGJ16197.1ribosomalproteinS19[Streptococcuspneu…
5	12:i:-]>ASV54573.1hypotheticalproteinLJPFL01_1210[Lelliottiajeotgali]>AXC69376.1cold-shockprotein[Salmonellaentericasubsp.diarizonaeserovar59:z10:-]>AZS96284.1coldshock-likeproteinCspE[Salmonellaentericasubsp.entericaserovarMoero]>AZT08664.1coldshock-likeproteinCspE[Salmonellaentericasubsp.entericaserovar43:a:1	7]>AZT38159.1coldshock-likeproteinCspE[Salmonellaentericasubsp.entericaserovarKaramoja]>EAA0561685.1cold-shockprotein[Salmonellaentericasubsp.entericaserovarLexington]>EAA7482872.1coldshock-likeproteinCspE[Salmonellaentericasubsp.entericaserovarIrumu]>EAA7935317.1coldshock-likeproteinCspE[Salmonellaentericasubsp.entericaserovarTeko]>EAA7959777.1coldshock-likeproteinCspE[Salmonellaentericasubsp.en…	z25:-]>EBH8104863.1coldshock-likeproteinCspE[Salmonellaentericasubsp.entericaserovarBraenderupstr.CFSAN001743]>EBH8114179.1coldshock-likeproteinCspE[Salmonellaentericasubsp.entericaserovarNewportstr.CFSAN000897]>EBH8262807.1coldshock-likeproteinCspE[Salmonellaentericasubsp.entericaserovarBareillystr.CFSAN001113]>EBH8275387.1coldshock-likeproteinCspE[Salmonellaentericasubsp.entericaserovarBareilly…	z23:-]>EBH8354512.1coldshock-likeproteinCspE[Salmonellaentericasubsp.diarizonaeserovar61:l	[v]	[z13]:1	[7]]>EBH8358255.1coldshock-likeproteinCspE[Salmonellaentericasubsp.entericaserovarParatyphiBstr.CFSAN000537]>EBH8408440.1coldshock-likeproteinCspE[Salmonellaentericasubsp.entericaserovarOrientalis]>EBH8412809.1coldshock-likeproteinCspE[Salmonellaentericasubsp.diarizonaeserovar53:z10:z]>EBH8416990.1coldshock-likeproteinCspE[Salmonellaentericasubsp.entericaserovarNijmegen]>EBH8434749.1coldshock-lik…	z23:-]>EBH8891870.1coldshock-likeproteinCspE[Salmonellaentericasubsp.entericaserovarKrefeld]>EBH8897344.1coldshock-likeproteinCspE[Salmonellaentericasubsp.entericaserovar4	12:nonmotile]>EBH8902619.1coldshock-likeproteinCspE[Salmonellaentericasubsp.entericaserovar6	7:b:-]>EBH8907354.1coldshock-likeproteinCspE[Salmonellaentericasubsp.entericaserovarSantiago]>EBH8959126.1coldshock-likeproteinCspE[Salmonellaentericasubsp.entericaserovarEnteritidisstr.CFSAN000074]>EBH9637752.1coldshock-likeproteinCspE[Salmonellaentericasubsp.entericaserovarOkatie]>EBH9876271.1coldshock-likeproteinCspE[Salmonellaentericasubsp.entericaserovar6	7:-1	5]>EBH9882023.1coldshock-likeproteinCspE[Salmonellaentericasubsp.entericaserovarKisarawe]>EBI0038100.1transcriptionantiterminator/RNAstabilityregulatorCspE[Salmonellaentericasubsp.diarizonaeserovar61:k:z35]>EBI0348488.1transcriptionantiterminator/RNAstabilityregulatorCspE[Salmonellaentericasubsp.arizonaeserovar48:z4	z23	z32:-]>EBL4741478.1transcriptionantiterminator/RNAstabilityregulatorCspE[Salmonellaentericasubsp.entericaserovarIdikan]>EBQ5830363.1coldshock-likeproteinCspE[Salmonellaentericasubsp.entericaserovarGatuni]>EBQ5982925.1coldshock-likeproteinCspE[Salmonellaentericasubsp.houtenaeserovarHouten]>EBQ6003261.1coldshock-likeproteinCspE[Salmonellaentericasubsp.entericaserovarBerkeley]>EBQ6115018.1coldshock-…	[5]	12:b:-]>ECS6771174.1coldshock-likeproteinCspE[Salmonellaentericasubsp.diarizonaeserovar65:z10:e	n	x	z15]>ECS7317111.1coldshock-likeproteinCspE[Salmonellaentericasubsp.entericaserovarMiamistr.CFSAN000579]>ECS7738835.1coldshock-likeproteinCspE[Salmonellaentericasubsp.entericaserovarMontevideostr.FSL_R8-4673]>ECS9210356.1cold-shockprotein[Salmonellaentericasubsp.entericaserovarNewportstr.CFSAN001894]>ECS9216621.1cold-shockprotein[Salmonellaentericasubsp.entericaserovarNewportstr.CFSAN001895]>ECS92…	10:e	h:-]>ECT8496101.1coldshock-likeproteinCspE[Salmonellaentericasubsp.entericaserovarPensacola]>ECT9273424.1coldshock-likeproteinCspE[Salmonellaentericasubsp.entericaserovarNewportstr.CFSAN000597]>ECT9453454.1coldshock-likeproteinCspE[Salmonellaentericasubsp.entericaserovarOskarshamn]>ECT9716890.1coldshock-likeproteinCspE[Salmonellaentericasubsp.diarizonaestr.CFSAN000553]>ECU0803328.1cold-shockprote…	5	12:i:-]>ECV3630598.1cold-shockprotein[Salmonellaentericasubsp.entericaserovar8	(20):i:-]>ECX6952829.1coldshock-likeproteinCspE[Salmonellaentericasubsp.entericaserovarAnatumvar.15+]>ECY3514453.1transcriptionantiterminator/RNAstabilityregulatorCspE[Salmonellaentericasubsp.entericaserovarSekondi]>ECY3941519.1transcriptionantiterminator/RNAstabilityregulatorCspE[Salmonellaentericasubsp.entericaserovarKallo]>ECY4195927.1transcriptionantiterminator/RNAstabilityregulatorCspE[Salmo…	34+]>EDO5296976.1coldshock-likeproteinCspE[Salmonellaentericasubsp.houtenaeserovar40:z4	z24:-]>EDO8727528.1transcriptionantiterminator/RNAstabilityregulatorCspE[Salmonellaentericasubsp.entericaserovarBraenderupstr.CFSAN001763]>EDP2147470.1transcriptionantiterminator/RNAstabilityregulatorCspE[Salmonellaentericasubsp.entericaserovar9	12:-:1	5]>EDP9254191.1transcriptionantiterminator/RNAstabilityregulatorCspE[Salmonellaentericasubsp.entericaserovarNewmexico]>EDP9268267.1transcriptionantiterminator/RNAstabilityregulatorCspE[Salmonellaentericasubsp.entericaserovarNewportstr.CFSAN000901]>EDP9503175.1transcriptionantiterminator/RNAstabilityregulatorCspE[Salmonellaentericasubsp.entericaserovarHeidelbergstr.CFSAN003485]>EDP9821217.1transcr…	[5]	12:i]>EDQ0844507.1transcriptionantiterminator/RNAstabilityregulatorCspE[Salmonellaentericasubsp.entericaserovarBraenderupstr.CFSAN001755]>EDQ2784509.1transcriptionantiterminator/RNAstabilityregulatorCspE[Salmonellaentericasubsp.entericaserovarHeidelbergstr.CFSAN003483]>EDQ2860224.1transcriptionantiterminator/RNAstabilityregulatorCspE[Salmonellaentericasubsp.entericaserovarHeidelbergstr.CFSAN00207…	v:z35]>EDQ8782967.1transcriptionantiterminator/RNAstabilityregulatorCspE[Salmonellaentericasubsp.entericaserovarEnteritidisstr.CFSAN000034]>EDR0416510.1transcriptionantiterminator/RNAstabilityregulatorCspE[Salmonellaentericasubsp.entericaserovarAnatumstr.CFSAN004000]>EDR1224479.1transcriptionantiterminator/RNAstabilityregulatorCspE[Salmonellaentericasubsp.entericaserovarGateshead]>EDR1378760.1tra…	12:-:-]>EDR3139826.1transcriptionantiterminator/RNAstabilityregulatorCspE[Salmonellaentericasubsp.entericaserovarHorsham]>EDR3149879.1transcriptionantiterminator/RNAstabilityregulatorCspE[Salmonellaentericasubsp.entericaserovarJavianastr.CFSAN000908]>EDR3485663.1transcriptionantiterminator/RNAstabilityregulatorCspE[Salmonellaentericasubsp.entericaserovarMidway]>EDR3559858.1transcriptionantitermin…	8:-:1	2]>EDS4139045.1transcriptionantiterminator/RNAstabilityregulatorCspE[Salmonellaentericasubsp.entericaserovarMadelia]>EDS4247524.1transcriptionantiterminator/RNAstabilityregulatorCspE[Salmonellaentericasubsp.entericaserovarHeidelbergstr.CFSAN003475]>EDS5307052.1transcriptionantiterminator/RNAstabilityregulatorCspE[Salmonellaentericasubsp.entericaserovarHeidelbergstr.CFSAN003465]>EDS5433306.1transc…	z23:-]>EDU0976153.1transcriptionantiterminator/RNAstabilityregulatorCspE[Salmonellaentericasubsp.entericaserovarAnderlecht]>EDU1194006.1transcriptionantiterminator/RNAstabilityregulatorCspE[Salmonellaentericasubsp.entericaserovarHeidelbergstr.CFSAN000576]>EDU2714308.1transcriptionantiterminator/RNAstabilityregulatorCspE[Salmonellaentericasubsp.entericaserovarEnteritidisstr.CFSAN000044]>EDU3034075…	n	x	z15]>EDU6491635.1transcriptionantiterminator/RNAstabilityregulatorCspE[Salmonellaentericasubsp.entericaserovarAgonastr.SARB1]>EDV0705172.1transcriptionantiterminator/RNAstabilityregulatorCspE[Salmonellaentericasubsp.entericaserovarHeidelbergstr.CFSAN003486]>EDV0786487.1transcriptionantiterminator/RNAstabilityregulatorCspE[Salmonellaentericasubsp.entericaserovarHeidelbergstr.CFSAN003464]>EDV087176…	7:-:-]>EDV4732377.1transcriptionantiterminator/RNAstabilityregulatorCspE[Salmonellaentericasubsp.entericaserovarHeidelbergstr.CFSAN003482]>EDV4935643.1transcriptionantiterminator/RNAstabilityregulatorCspE[Salmonellaentericasubsp.entericaserovarHeidelbergstr.CFSAN003472]>EDV5196314.1transcriptionantiterminator/RNAstabilityregulatorCspE[Salmonellaentericasubsp.entericaserovarHeidelbergstr.CFSAN0034…	7:z:1	5]>EDW0438213.1transcriptionantiterminator/RNAstabilityregulatorCspE[Salmonellaentericasubsp.arizonaeserovar50:z4	z23:-]>EDW0468383.1transcriptionantiterminator/RNAstabilityregulatorCspE[Salmonellaentericasubsp.entericaserovarVictoria]>EDW2296736.1transcriptionantiterminator/RNAstabilityregulatorCspE[Salmonellaentericasubsp.entericaserovarHeidelbergstr.CFSAN003466]>EDW2306215.1transcriptionantiterminator/RNAstabilityregulatorCspE[Salmonellaentericasubsp.entericaserovarHeidelbergstr.CFSAN003488]>EDW2411232.1t…	7:l	v:-]>EDW8933530.1transcriptionantiterminator/RNAstabilityregulatorCspE[Salmonellaentericasubsp.entericaserovarBraenderupstr.CFSAN001764]>EDW9078127.1transcriptionantiterminator/RNAstabilityregulatorCspE[Salmonellaentericasubsp.entericaserovarBraenderupstr.CFSAN001752]>EDX1436010.1transcriptionantiterminator/RNAstabilityregulatorCspE[Salmonellaentericasubsp.houtenaeserovar44:z4	z24:-]>EDX1682438.1transcriptionantiterminator/RNAstabilityregulatorCspE[Salmonellaentericasubsp.entericaserovarGoelzau]>EDX2368849.1transcriptionantiterminator/RNAstabilityregulatorCspE[Salmonellaentericasubsp.entericaserovarMemphis]>EDX2436297.1transcriptionantiterminator/RNAstabilityregulatorCspE[Salmonellaentericasubsp.entericaserovarKoenigstuhl]>EDX3145106.1transcriptionantiterminator/RNAsta…	v:1	5	7]>EDX3784240.1transcriptionantiterminator/RNAstabilityregulatorCspE[Salmonellaentericasubsp.entericaserovarKalumburu]>EDX4074155.1transcriptionantiterminator/RNAstabilityregulatorCspE[Salmonellaentericasubsp.entericaserovarMaastricht]>EDX4106121.1transcriptionantiterminator/RNAstabilityregulatorCspE[Salmonellaentericasubsp.entericaserovarParatyphiBstr.CFSAN000527]>EDX4410205.1transcriptionantite…	[z38]:-]>EDX4534609.1transcriptionantiterminator/RNAstabilityregulatorCspE[Salmonellaentericasubsp.entericaserovarCalabar]>EDX5570173.1transcriptionantiterminator/RNAstabilityregulatorCspE[Salmonellaentericasubsp.entericaserovarAlabama]>EDX6481551.1transcriptionantiterminator/RNAstabilityregulatorCspE[Salmonellaentericasubsp.entericaserovarLandwasser]>EDX8109058.1transcriptionantiterminator/RNAst…
partial[Bacteria]
partial[Bacteria]
50SribosomalproteinL5[AcinetobacterbaumanniiAB0057]>6V3A_FChainF	50SribosomalproteinL5[AcinetobacterbaumanniiAB0057]>6V3B_FChainF	50SribosomalproteinL5[AcinetobacterbaumanniiAB0057]>6V3D_FChainF	50SribosomalproteinL5[AcinetobacterbaumanniiAB0057]>6YHS_DChainD	50SribosomalproteinL5[AcinetobacterbaumanniiATCC19606=CIP70.34=JCM6841]>6YSI_DChainD	50SribosomalproteinL5[AcinetobacterbaumanniiATCC19606=CIP70.34=JCM6841]>7M4V_FChainF	50SribosomalproteinL5[AcinetobacterbaumanniiAB0057]>7M4W_FChainF	50SribosomalproteinL5[AcinetobacterbaumanniiAB0057]>7M4Y_FChainF	50SribosomalproteinL5[AcinetobacterbaumanniiAB0057]>7M4Z_FChainF	50SribosomalproteinL5[AcinetobacterbaumanniiAB0057]>7RYF_FChainF	50SribosomalproteinL5[AcinetobacterbaumanniiAB0057]>7RYG_FChainF	50SribosomalproteinL5[AcinetobacterbaumanniiAB0057]>7RYH_FChainF	50SribosomalproteinL5[AcinetobacterbaumanniiAB0057]>ADX93897.150SribosomalproteinL5[AcinetobacterbaumanniiTCDC-AB0715]>AHX29376.150SribosomalproteinL5[AcinetobacterbaumanniiAC12]>AHX65707.150SribosomalproteinL5[AcinetobacterbaumanniiAC30]>EJP49955.1ribosomalproteinL5[AcinetobacterbaumanniiNaval-18]>EMT94314.150SribosomalproteinL5[AcinetobacterbaumanniiABNIH5]>EMT96660.150SribosomalproteinL5[Acine…
partial[Bacteria]
partial[Bacteria]>MBE1626001.1IS3familytransposase[Escherichiacoli]
putative[Staphylococcusaureussubsp.aureus6850]>AJP64850.1metal-dependenthydrolase[Staphylococcusaureus]
partial[Bacteria]>TNR59656.1holo-[acyl-carrier-protein]synthase	partial[Escherichiacoli]
partial[Bacteria]>MQH98939.12-oxoaciddehydrogenasesubunitE2[Escherichiacoli]>MVI55954.12-oxoaciddehydrogenasesubunitE2[Staphylococcusaureus]
domainIV[Peptoniphilussp.oraltaxon375str.F0436]>EHG14738.1hypotheticalproteinHMPREF9682_00143[StreptococcusintermediusF0395]>EHP0514956.1TetM/TetW/TetO/TetSfamilytetracyclineresistanceribosomalprotectionprotein[Staphylococcuspseudintermedius]>EPV94550.1elongationfactorG[StreptococcusagalactiaeFSLS3-023]>ESA52579.1putativetetracyclineresistanceproteinTetM[StreptococcuspyogenesGA40056]>EZY17888.1te…
30SRIBOSOMALPROTEINS19[Escherichiacoli]>4V4H_CSChainCS	30SRIBOSOMALPROTEINS19[Escherichiacoli]>4V65_ALChainAL	30SribosomalproteinS19[Escherichiacoli]>4V66_ALChainAL	30SribosomalproteinS19[Escherichiacoli]>4V6C_ASChainAS	30SribosomalproteinS19[EscherichiacoliK-12]>4V6C_CSChainCS	30SribosomalproteinS19[EscherichiacoliK-12]>4V6D_ASChainAS	30SribosomalproteinS19[EscherichiacoliK-12]>4V6D_CSChainCS	30SribosomalproteinS19[EscherichiacoliK-12]>4V6E_CSChainCS	30SribosomalproteinS19[EscherichiacoliK-12]>4V6K_BWChainBW	30SribosomalproteinS19[EscherichiacoliK-12]>4V6L_AWChainAW	30SribosomalproteinS19[EscherichiacoliK-12]>4V7B_ASChainAS	30SribosomalproteinS19[EscherichiacoliK-12]>4V7I_BSChainBS	30SribosomalproteinS19[EscherichiacoliK-12]>4V85_ASChainAS	30SribosomalproteinS19[Escherichiacoli]>4V89_ASChainAS	30SribosomalproteinS19[Escherichiacoli]>4V9C_ASChainAS	30SribosomalproteinS19[EscherichiacoliK-12]>4V9C_CSChainCS	30SribosomalproteinS19[EscherichiacoliK-12]>4V9O_BSChainBS	30SribosomalproteinS19[EscherichiacoliK-12]>4V9O_DSChainDS	30SribosomalproteinS19[EscherichiacoliK-12]>4V9O_FSChainFS	30SribosomalproteinS19[EscherichiacoliK-12]>4V9O_HSChainHS	30SribosomalproteinS19[EscherichiacoliK-12]>4V9P_BSChainBS	30SribosomalproteinS19[EscherichiacoliK-12]>4V9P_DSChainDS	30SribosomalproteinS19[EscherichiacoliK-12]>4V9P_FSChainFS	30SribosomalproteinS19[EscherichiacoliK-12]>4V9P_HSChainHS	30SribosomalproteinS19[EscherichiacoliK-12]>4WOI_ASChainAS	30SribosomalproteinS19[EscherichiacoliK-12]>4WOI_DSChainDS	30SribosomalproteinS19[EscherichiacoliK-12]>5AFI_s2.9AStructureofE.coliribosome-EF-TUcomplexbycs-correctedcryo-EM[Escherichiacoli]>5IQR_xStructureofRelAboundtothe70Sribosome[EscherichiacoliK-12]>5JTE_ASChainAS	30SribosomalproteinS19[Escherichiacoli]>5JU8_ASChainAS	30SribosomalproteinS19[EscherichiacoliK-12]>5KCR_1sChain1s	30SribosomalproteinS19[EscherichiacoliK-12]>5KCS_1sChain1s	30SribosomalproteinS19[EscherichiacoliK-12]>5KPS_24Chain24	30SribosomalproteinS19[EscherichiacoliK-12]>5KPV_23Chain23	30SribosomalproteinS19[EscherichiacoliK-12]>5KPW_23Chain23	30SribosomalproteinS19[EscherichiacoliK-12]>5KPX_23Chain23	30SribosomalproteinS19[EscherichiacoliK-12]>5L3P_sCryo-EMstructureofstringentresponsefactorRelAboundtoErmCL-stalledribosomecomplex[EscherichiacoliK-12]>5MDV_xStructureofArfAandRF2boundtothe70Sribosome(accommodatedstate)[Escherichiacoli]>5MDW_xStructureofArfA(A18T)andRF2boundtothe70Sribosome(pre-accommodatedstate)[Escherichiacoli]>5MDY_xStructureofArfAandTtRF2boundtothe70Sribosome(pre-accommodated…	30SribosomalproteinS19[EscherichiacoliK-12]>5ME1_SStructureofthe30SPre-InitiationComplex2(30SIC-2)StalledbyGE81112[EscherichiacoliK-12]>5NWY_I2.9Acryo-EMstructureofVemP-stalledribosome-nascentchaincomplex[EscherichiacoliK-12]>5U9F_SChainS	30SribosomalproteinS19[Escherichiacoli]>5U9G_SChainS	30SribosomalproteinS19[Escherichiacoli]>5UZ4_SThecryo-EMstructureofYjeQboundtothe30Ssubunitsuggestsafidelitycheckpointfunctionforthisproteininribosomeassembly[Escherichiacoli]>6C4I_sConformationofmethylatedGGQinthepeptidyltransferasecenterduringtranslationtermination[Escherichiacoli]>6DNC_FBChainFB	30SribosomalproteinS19[Escherichiacoli]>6OGF_X70SterminationcomplexwithRF2boundtotheUGAcodon.PartiallyrotatedribosomewithRF2bound(StructureIII).[Escherichiacoli]>6OGG_X70SterminationcomplexwithRF2boundtotheUGAcodon.RotatedribosomewithRF2bound(StructureIV).[Escherichiacoli]>6OGI_X70SterminationcomplexwithRF2boundtotheUAGcodon.Rotatedribosomeconformation(StructureV)[Escherichiacoli]>6OM6_xChainx	30SribosomalproteinS19[Escherichiacoli]>6Q98_xStructureoftmRNASmpBboundinPsiteofE.coli70Sribosome[Escherichiacoli]>6SZS_sReleasefactor-dependentribosomerescuebyBrfAintheGram-positivebacteriumBacillussubtilis[EscherichiacoliK-12]>6TBV_S191ChainS191	30SribosomalproteinS19[EscherichiacoliK-12]>6TC3_S191ChainS191	30SribosomalproteinS19[EscherichiacoliK-12]>6VWL_rChainr	30SribosomalproteinS19[Escherichiacoli]>6VWM_rChainr	30SribosomalproteinS19[Escherichiacoli]>6VWN_rChainr	30SribosomalproteinS19[Escherichiacoli]>6VYQ_WChainW	30SribosomalproteinS19[Escherichiacoli]>6VYR_WChainW	30SribosomalproteinS19[Escherichiacoli]>6VYS_WChainW	30SribosomalproteinS19[Escherichiacoli]>6VYT_WChainW	30SribosomalproteinS19[Escherichiacoli]>6VYU_WChainW	30SribosomalproteinS19[Escherichiacoli]>6VYW_WChainW
partial[Bacteria]>RKI31066.1N-acetylglucosamine-6-phosphatedeacetylase	partial[Corallococcussp.AB049A]
10-methylenetetrahydrofolatereductase[StaphylococcusequorumUMC-CNS-924]>KKI53797.15	10-methylenetetrahydrofolatereductase[Staphylococcusequorumsubsp.equorum]>MCE5008231.1bifunctionalhomocysteineS-methyltransferase/methylenetetrahydrofolatereductase[Staphylococcusequorum]>MCE5048444.1bifunctionalhomocysteineS-methyltransferase/methylenetetrahydrofolatereductase[Staphylococcusequorum]>OEK54478.1homocysteinemethyltransferase[Staphylococcusequorum]
50SribosomalproteinL20[Staphylococcusaureussubsp.aureusNCTC8325]>4WF9_NChainN	50SribosomalproteinL20[Staphylococcusaureussubsp.aureusNCTC8325]>4WFA_NChainN	50SribosomalproteinL20[Staphylococcusaureussubsp.aureusNCTC8325]>4WFB_NChainN	50SribosomalproteinL20[Staphylococcusaureussubsp.aureusNCTC8325]>5HKV_NChainN	50SribosomalproteinL20[Staphylococcusaureussubsp.aureusNCTC8325]>5HL7_NChainN	50SribosomalproteinL20[Staphylococcusaureussubsp.aureusNCTC8325]>5ND8_TChainT	50SribosomalproteinL20[Staphylococcusaureussubsp.aureusNCTC8325]>5ND9_TChainT	50SribosomalproteinL20[Staphylococcusaureus]>5NRG_NChainN	50SribosomalproteinL20[Staphylococcusaureussubsp.aureusNCTC8325]>6DDD_CStructureofthe50SribosomalsubunitfromMethicillinResistantStaphylococcusaureusincomplexwiththeoxazolidinoneantibioticLZD-5[Staphylococcusaureus]>6DDG_CStructureofthe50SribosomalsubunitfromMethicillinResistantStaphylococcusaureusincomplexwiththeoxazolidinoneantibioticLZD-6[Staphylococcusaureus]>6SJ6_TChainT	50SribosomalproteinL20[Staphylococcusaureussubsp.aureusNCTC8325]>6WQN_CStructureofthe50SsubunitoftheribosomefromMethicillinResistantStaphylococcusaureusincomplexwiththeantibiotic	contezolid[Staphylococcusaureus]>6WQQ_CStructureofthe50SsubunitoftheribosomefromMethicillinResistantStaphylococcusaureusincomplexwiththeantibiotic	radezolid[Staphylococcusaureus]>6WRS_CStructureofthe50SsubunitoftheribosomefromMethicillinResistantStaphylococcusaureusincomplexwiththeantibiotic	tedizolid[Staphylococcusaureus]>6WRU_CStructureofthe50SsubunitoftheribosomefromMethicillinResistantStaphylococcusaureusincomplexwithanisomerofthetedizolid[Staphylococcusaureus]>6YEF_TChainT	50SribosomalproteinL20[Staphylococcusaureussubsp.aureusNCTC8325]>7NHL_TChainT	50SribosomalproteinL20[Staphylococcusaureussubsp.aureusNCTC8325]>7NHM_TChainT	50SribosomalproteinL20[Staphylococcusaureussubsp.aureusNCTC8325]>7P48_OChainO	50SribosomalproteinL20[Staphylococcusaureus]>ATV04357.150SribosomalproteinL20[StaphylococcusaureusO11]>EGL92066.1ribosomalproteinL20[Staphylococcusaureussubsp.aureus21318]>EGS87248.1ribosomalproteinL20[Staphylococcusaureussubsp.aureus21259]>EGS87582.1ribosomalproteinL20[Staphylococcusaureussubsp.aureus21266]>EHS08421.1ribosomalproteinL20[Staphylococcusaureussubsp.aureusIS-99]>EHS11994.1ribosomalp…
partial[Bacteria]>MBE5637422.1SH3domain-containingprotein[Salmonellaentericasubsp.entericaserovarCholeraesuis]>PCE44060.1hypotheticalproteinCO267_18310	partial[Acinetobacterbaumannii]>PYD08779.1SH3domain-containingprotein	partial[Pseudomonassyringaepv.syringae]>REA66039.1SH3domain-containingprotein	partial[Staphylococcuspseudintermedius]
partial[Bacteria]
partial[Bacteria]
[5]	12:i:-]>EEN7253033.1universalstressprotein[Salmonellaentericasubsp.entericaserovarVirchow]>EGT7006912.1universalstressprotein[Salmonellaentericasubsp.entericaserovarMbandaka]>EIV2091812.1universalstressprotein[Klebsiellapneumoniaesubsp.ozaenae]>MBT9350009.1universalstressprotein[Providenciastuartii]>MBU5513280.1universalstressprotein[EnterobacteriaceaebacteriumS18_ASV_15]>MBU5540904.1universalstr…
partial[Bacteria]>EBQ2066811.1dihydrolipoamidesuccinyltransferase[Salmonellaenterica]>ECV8565618.1dihydrolipoamidesuccinyltransferase[Salmonellaentericasubsp.entericaserovarEnteritidis]>EDA2930381.1dihydrolipoamidesuccinyltransferase[Salmonellaentericasubsp.entericaserovarKentucky]>MBF6518622.12-oxoaciddehydrogenasesubunitE2[Nocardiacyriacigeorgica]
periplasmicsubstrate-bindingcomponent(TC3.A.1.5.2)[KlebsiellapneumoniaeIS22]>AIK80580.1bacterialextracellularsolute-binding	5Middlefamilyprotein[Klebsiellapneumoniaesubsp.pneumoniae]>APM71809.1ABCtransportersubstrate-bindingprotein[Klebsiellapneumoniae]>APM77429.1ABCtransportersubstrate-bindingprotein[Klebsiellapneumoniae]
partial[Bacteria]
partial[Bacteria]>MQH38920.1TrkAfamilypotassiumuptakeprotein[Escherichiacoli]>ORN90187.1potassiumtransporterTrk	partial[Staphylococcusaureus]
partial[Bacteria]>PQN12704.1aldehydedehydrogenase	partial[Shigellaflexneri]>TDM20944.1aldehydedehydrogenasefamilyprotein	partial[Macrococcuscanis]
partial[Bacteria]>EFW0004008.1IS3familytransposase[Shigellaflexneri]>EEV6002080.1IS3familytransposase[Escherichiacoli]>EEY0901576.1IS3familytransposase[Escherichiacoli]>EEY4089649.1IS3familytransposase[Escherichiacoli]>EFB1406151.1IS3familytransposase[Escherichiacoli]
z23:-]>A9N889.1RecName:Full=DNA-bindingproteinFis[Salmonellaentericasubsp.entericaserovarParatyphiBstr.SPB7]>B1IQ31.1RecName:Full=DNA-bindingproteinFis[EscherichiacoliATCC8739]>B1LGM6.1RecName:Full=DNA-bindingproteinFis[EscherichiacoliSMS-3-5]>B1XHN0.1RecName:Full=DNA-bindingproteinFis[Escherichiacolistr.K-12substr.DH10B]>B2U2N7.1RecName:Full=DNA-bindingproteinFis[ShigellaboydiiCDC3083-94]>B2VL73…	transcriptionalactivator[EnterobacteriaceaebacteriumstrainFGI57]>AGK11026.1FactorforinversionstimulationFis	transcriptionalactivator[Salmonellaentericasubsp.entericaserovarTyphimuriumstr.U288]>AGN85985.1Fisfamilytranscriptionalregulator[Enterobactersp.R4-368]>AGS64346.1Fisfamilytranscriptionalregulator[Salmonellaentericasubsp.entericaserovarPullorumstr.S06004]>AGT22305.1DNA-bindingproteinFis[KlebsiellapneumoniaeJM45]>AGX35230.1globalDNA-bindingtranscriptionaldualregulator[syntheticEscherichiacoliC321.d…	5	12:i:-]>ASO61905.1Fisfamilytranscriptionalregulator[Salmonellaentericasubsp.arizonaeserovar53:-:-str.SA20100345]>ATH69454.1DNA-bindingtranscriptionalregulatorFis[Shigellaflexneri1c]>AUU87940.1Fisfamilytranscriptionalregulator[EnterobacteriaceaebacteriumENNIH3]>AUU99801.1Fisfamilytranscriptionalregulator[EnterobacteriaceaebacteriumENNIH1]>AUV06764.1Fisfamilytranscriptionalregulator[Enterobacteriac…	7]>AZT35777.1DNA-bindingtranscriptionalregulatorFis[Salmonellaentericasubsp.entericaserovarKaramoja]>EAA0561927.1Fisfamilytranscriptionalregulator[Salmonellaentericasubsp.entericaserovarLexington]>EAA7480657.1Fisfamilytranscriptionalregulator[Salmonellaentericasubsp.entericaserovarIrumu]>EAA7935904.1Fisfamilytranscriptionalregulator[Salmonellaentericasubsp.entericaserovarTeko]>EAA7957728.1Fisfami…	z25:-]>EBH8105797.1Fisfamilytranscriptionalregulator[Salmonellaentericasubsp.entericaserovarBraenderupstr.CFSAN001743]>EBH8115238.1Fisfamilytranscriptionalregulator[Salmonellaentericasubsp.entericaserovarNewportstr.CFSAN000897]>EBH8266500.1Fisfamilytranscriptionalregulator[Salmonellaentericasubsp.entericaserovarBareillystr.CFSAN001113]>EBH8274496.1Fisfamilytranscriptionalregulator[Salmonellaenter…	[v]	[z13]:1	5	[7]]>EBH8358853.1Fisfamilytranscriptionalregulator[Salmonellaentericasubsp.entericaserovarParatyphiBstr.CFSAN000537]>EBH8410624.1Fisfamilytranscriptionalregulator[Salmonellaentericasubsp.entericaserovarOrientalis]>EBH8412408.1Fisfamilytranscriptionalregulator[Salmonellaentericasubsp.diarizonaeserovar53:z10:z]>EBH8419853.1Fisfamilytranscriptionalregulator[Salmonellaentericasubsp.entericaserovarNij…	z23:-]>EBH8894762.1Fisfamilytranscriptionalregulator[Salmonellaentericasubsp.entericaserovarKrefeld]>EBH8899592.1Fisfamilytranscriptionalregulator[Salmonellaentericasubsp.entericaserovar4	12:nonmotile]>EBH8904231.1Fisfamilytranscriptionalregulator[Salmonellaentericasubsp.entericaserovar6	7:b:-]>EBH8908805.1Fisfamilytranscriptionalregulator[Salmonellaentericasubsp.entericaserovarSantiago]>EBH8960232.1Fisfamilytranscriptionalregulator[Salmonellaentericasubsp.entericaserovarEnteritidisstr.CFSAN000074]>EBH9639245.1DNA-bindingtranscriptionalregulatorFis[Salmonellaentericasubsp.entericaserovarOkatie]>EBH9879258.1DNA-bindingtranscriptionalregulatorFis[Salmonellaentericasubsp.entericaser…	7:-1	5]>EBH9882850.1DNA-bindingtranscriptionalregulatorFis[Salmonellaentericasubsp.entericaserovarKisarawe]>EBH9976877.1DNA-bindingtranscriptionalregulatorFis[Salmonellaentericasubsp.arizonaeserovar40:z36:-]>EBI0039848.1DNA-bindingtranscriptionalregulatorFis[Salmonellaentericasubsp.diarizonaeserovar61:k:z35]>EBL4743166.1DNA-bindingtranscriptionalregulatorFis[Salmonellaentericasubsp.entericaserovarIdik…	[5]	12:b:-]>ECS6774279.1Fisfamilytranscriptionalregulator[Salmonellaentericasubsp.diarizonaeserovar65:z10:e	n	x	z15]>ECS7319000.1Fisfamilytranscriptionalregulator[Salmonellaentericasubsp.entericaserovarMiamistr.CFSAN000579]>ECS7739404.1Fisfamilytranscriptionalregulator[Salmonellaentericasubsp.entericaserovarMontevideostr.FSL_R8-4673]>ECS9212844.1Fisfamilytranscriptionalregulator[Salmonellaentericasubsp.entericaserovarNewportstr.CFSAN001894]>ECS9217699.1Fisfamilytranscriptionalregulator[Salmonellaentericasu…	10:e	h:-]>ECT8498715.1Fisfamilytranscriptionalregulator[Salmonellaentericasubsp.entericaserovarPensacola]>ECT9274454.1Fisfamilytranscriptionalregulator[Salmonellaentericasubsp.entericaserovarNewportstr.CFSAN000597]>ECT9454910.1Fisfamilytranscriptionalregulator[Salmonellaentericasubsp.entericaserovarOskarshamn]>ECT9716188.1Fisfamilytranscriptionalregulator[Salmonellaentericasubsp.diarizonaestr.CFSAN000…	z23:-]>ECU7658883.1Fisfamilytranscriptionalregulator[Salmonellaentericasubsp.entericaserovarBassadji]>ECU7965742.1DNA-bindingtranscriptionalregulatorFis[Salmonellaentericasubsp.entericaserovarTallahassee]>ECU7992010.1Fisfamilytranscriptionalregulator[Salmonellaentericasubsp.entericaserovarToucra]>ECU8517407.1Fisfamilytranscriptionalregulator[Salmonellaentericasubsp.arizonaeserovar44:z4	z23	z32:-]>ECU8748108.1Fisfamilytranscriptionalregulator[Salmonellaentericasubsp.diarizonaestr.CFSAN000558]>ECU9163865.1Fisfamilytranscriptionalregulator[Salmonellaentericasubsp.entericaserovarNewportstr.CFSAN000599]>ECU9436658.1Fisfamilytranscriptionalregulator[Salmonellaentericasubsp.entericaserovarParatyphiBstr.CFSAN000547]>ECV2708567.1Fisfamilytranscriptionalregulator[Salmonellaentericasubsp.ente…	5	12:i:-]>ECV3634056.1Fisfamilytranscriptionalregulator[Salmonellaentericasubsp.entericaserovar8	(20):i:-]>ECX6955893.1Fisfamilytranscriptionalregulator[Salmonellaentericasubsp.entericaserovarAnatumvar.15+]>ECY3516786.1DNA-bindingtranscriptionalregulatorFis[Salmonellaentericasubsp.entericaserovarSekondi]>ECY3942350.1DNA-bindingtranscriptionalregulatorFis[Salmonellaentericasubsp.entericaserovarKallo]>ECY4197185.1DNA-bindingtranscriptionalregulatorFis[Salmonellaentericasubsp.entericaserovarBal…	34+]>EDO5298135.1Fisfamilytranscriptionalregulator[Salmonellaentericasubsp.houtenaeserovar40:z4	z24:-]>EDO8727577.1DNA-bindingtranscriptionalregulatorFis[Salmonellaentericasubsp.entericaserovarBraenderupstr.CFSAN001763]>EDP2149486.1DNA-bindingtranscriptionalregulatorFis[Salmonellaentericasubsp.entericaserovar9	12:-:1	5]>EDP9257595.1DNA-bindingtranscriptionalregulatorFis[Salmonellaentericasubsp.entericaserovarNewmexico]>EDP9269254.1DNA-bindingtranscriptionalregulatorFis[Salmonellaentericasubsp.entericaserovarNewportstr.CFSAN000901]>EDP9505058.1DNA-bindingtranscriptionalregulatorFis[Salmonellaentericasubsp.entericaserovarHeidelbergstr.CFSAN003485]>EDP9818761.1DNA-bindingtranscriptionalregulatorFis[Salmonellaent…	[5]	12:i]>EDQ0845585.1DNA-bindingtranscriptionalregulatorFis[Salmonellaentericasubsp.entericaserovarBraenderupstr.CFSAN001755]>EDQ2788230.1DNA-bindingtranscriptionalregulatorFis[Salmonellaentericasubsp.entericaserovarHeidelbergstr.CFSAN003483]>EDQ2863833.1DNA-bindingtranscriptionalregulatorFis[Salmonellaentericasubsp.entericaserovarHeidelbergstr.CFSAN002070]>EDQ3205653.1DNA-bindingtranscriptionalregu…	v:z35]>EDQ8782357.1DNA-bindingtranscriptionalregulatorFis[Salmonellaentericasubsp.entericaserovarEnteritidisstr.CFSAN000034]>EDR0417740.1DNA-bindingtranscriptionalregulatorFis[Salmonellaentericasubsp.entericaserovarAnatumstr.CFSAN004000]>EDR1227073.1DNA-bindingtranscriptionalregulatorFis[Salmonellaentericasubsp.entericaserovarGateshead]>EDR1380380.1DNA-bindingtranscriptionalregulatorFis[Salmonell…	12:-:-]>EDR3140773.1DNA-bindingtranscriptionalregulatorFis[Salmonellaentericasubsp.entericaserovarHorsham]>EDR3150726.1DNA-bindingtranscriptionalregulatorFis[Salmonellaentericasubsp.entericaserovarJavianastr.CFSAN000908]>EDR3488144.1DNA-bindingtranscriptionalregulatorFis[Salmonellaentericasubsp.entericaserovarMidway]>EDR3559501.1DNA-bindingtranscriptionalregulatorFis[Salmonellaentericasubsp.enter…	z24:]>EDR4454848.1DNA-bindingtranscriptionalregulatorFis[Salmonellaentericasubsp.arizonaeserovar13	23:gz51:-]>EDR5867411.1DNA-bindingtranscriptionalregulatorFis[Salmonellaentericasubsp.arizonaeserovar51:z4	z23:-]>EDR6377840.1DNA-bindingtranscriptionalregulatorFis[Salmonellaentericasubsp.entericaserovarEnteritidisstr.CFSAN000054]>EDR9793911.1DNA-bindingtranscriptionalregulatorFis[Salmonellaentericasubsp.entericaserovarZongo]>EDS0025036.1DNA-bindingtranscriptionalregulatorFis[Salmonellaentericasubsp.entericaserovarCarswell]>EDS1823599.1DNA-bindingtranscriptionalregulatorFis[Salmonellaentericasubsp.en…	8:-:1	2]>EDS4141519.1DNA-bindingtranscriptionalregulatorFis[Salmonellaentericasubsp.entericaserovarMadelia]>EDS4251747.1DNA-bindingtranscriptionalregulatorFis[Salmonellaentericasubsp.entericaserovarHeidelbergstr.CFSAN003475]>EDS5303134.1DNA-bindingtranscriptionalregulatorFis[Salmonellaentericasubsp.entericaserovarHeidelbergstr.CFSAN003465]>EDS5434458.1DNA-bindingtranscriptionalregulatorFis[Salmonellaen…	z24:-]>EDU0970639.1DNA-bindingtranscriptionalregulatorFis[Salmonellaentericasubsp.arizonaeserovar38:z4	z23:-]>EDU0975042.1DNA-bindingtranscriptionalregulatorFis[Salmonellaentericasubsp.entericaserovarAnderlecht]>EDU1196615.1DNA-bindingtranscriptionalregulatorFis[Salmonellaentericasubsp.entericaserovarHeidelbergstr.CFSAN000576]>EDU1962939.1DNA-bindingtranscriptionalregulatorFis[Salmonellaentericasubsp.arizonaeserovar53:z4	z23:-]>EDU2715470.1DNA-bindingtranscriptionalregulatorFis[Salmonellaentericasubsp.entericaserovarEnteritidisstr.CFSAN000044]>EDU3037013.1DNA-bindingtranscriptionalregulatorFis[Salmonellaentericasubsp.entericaserovarNeudorf]>EDU3077765.1DNA-bindingtranscriptionalregulatorFis[Salmonellaentericasubsp.entericaserovarEnteritidisstr.CFSAN000036]>EDU3461374.1DNA-bindingtranscriptionalregulatorFis[Salmon…	n	x	z15]>EDU6454805.1DNA-bindingtranscriptionalregulatorFis[Salmonellaentericasubsp.arizonaeserovar41:z4	z32:-]>EDU6492488.1DNA-bindingtranscriptionalregulatorFis[Salmonellaentericasubsp.entericaserovarAgonastr.SARB1]>EDV0705312.1DNA-bindingtranscriptionalregulatorFis[Salmonellaentericasubsp.entericaserovarHeidelbergstr.CFSAN003486]>EDV0788468.1DNA-bindingtranscriptionalregulatorFis[Salmonellaentericasubsp.entericaserovarHeidelbergstr.CFSAN003464]>EDV0872955.1DNA-bindingtranscriptionalregulatorFis[S…	7:-:-]>EDV4735989.1DNA-bindingtranscriptionalregulatorFis[Salmonellaentericasubsp.entericaserovarHeidelbergstr.CFSAN003482]>EDV4939967.1DNA-bindingtranscriptionalregulatorFis[Salmonellaentericasubsp.entericaserovarHeidelbergstr.CFSAN003472]>EDV5197418.1DNA-bindingtranscriptionalregulatorFis[Salmonellaentericasubsp.entericaserovarHeidelbergstr.CFSAN003462]>EDV5916083.1DNA-bindingtranscriptionalreg…
partial[Bacteria]>MQS69219.1tagatose-bisphosphatealdolase[Escherichiacoli]
4-benzoquinolmethylaseUbiE[Bacteria]>YP_005224474.1ubiquinone/menaquinonebiosynthesismethyltransferase[Klebsiellapneumoniaesubsp.pneumoniaeHS11286]>A6TGL3.1RecName:Full=Ubiquinone/menaquinonebiosynthesisC-methyltransferaseUbiE;AltName:Full=2-methoxy-6-polyprenyl-1	4-benzoquinolmethylase;AltName:Full=Demethylmenaquinonemethyltransferase[Klebsiellapneumoniaesubsp.pneumoniaeMGH78578]>AGT26544.1ubiquinone/menaquinonebiosynthesismethyltransferase[KlebsiellapneumoniaeJM45]>AKS02648.1ubiquinonebiosynthesismethyltransferaseUbiE[KlebsiellapneumoniaeUHKPC33]>EJK20591.1ubiquinone/menaquinonebiosynthesismethyltransferase[Klebsiellapneumoniaesubsp.pneumoniaeKPNIH19]>EM…	4-benzoquinolmethylaseUbiE[Klebsiellasp.]>MBT9349456.1bifunctionaldemethylmenaquinonemethyltransferase/2-methoxy-6-polyprenyl-1	4-benzoquinolmethylaseUbiE[Providenciastuartii]>MBX8933495.1bifunctionaldemethylmenaquinonemethyltransferase/2-methoxy-6-polyprenyl-1	4-benzoquinolmethylaseUbiE[Enterobactersp.K62_1]>NNJ23390.1bifunctionaldemethylmenaquinonemethyltransferase/2-methoxy-6-polyprenyl-1	4-benzoquinolmethylaseUbiE[Klebsiellasp.KBG6.2]>ONK50371.1bifunctionaldemethylmenaquinonemethyltransferase/2-methoxy-6-polyprenyl-1	4-benzoquinolmethylase[Escherichiacoli]>QBL51598.1bifunctionaldemethylmenaquinonemethyltransferase/2-methoxy-6-polyprenyl-1	4-naphthoquinonemethyltransferase[KlebsiellapneumoniaeIS10]>CDK95737.1Ubiquinone/menaquinonebiosynthesismethyltransferaseUbiE@2-heptaprenyl-1	4-naphthoquinonemethyltransferase[KlebsiellapneumoniaeIS33]>CDL11790.1Ubiquinone/menaquinonebiosynthesismethyltransferaseUbiE@2-heptaprenyl-1	4-naphthoquinonemethyltransferase[KlebsiellapneumoniaeIS43]>CDL13783.1Ubiquinone/menaquinonebiosynthesismethyltransferaseUbiE@2-heptaprenyl-1	4-naphthoquinonemethyltransferase[KlebsiellapneumoniaeIS46]>CDL21900.1Ubiquinone/menaquinonebiosynthesismethyltransferaseUbiE@2-heptaprenyl-1	4-naphthoquinonemethyltransferase[KlebsiellapneumoniaeIS53]>CDL51806.1Ubiquinone/menaquinonebiosynthesismethyltransferaseUbiE@2-heptaprenyl-1	4-naphthoquinonemethyltransferase[KlebsiellapneumoniaeISC21]>CDL63217.1Ubiquinone/menaquinonebiosynthesismethyltransferaseUbiE@2-heptaprenyl-1	4-naphthoquinonemethyltransferase[KlebsiellapneumoniaeIS39]
141	733]>EFQ66617.1integrasecoredomainprotein[EnterococcusfaecalisDAPTO516]>EOF35262.1transposase[EnterococcusfaecalisEnGen0102]>KAF1122363.1IS6familytransposase[Streptococcusagalactiae]>MBL4990526.1transposase[Enterococcuslactis]>OWW57393.1transposase[Enterococcushirae78-09-C1]
partial[Bacteria]>TFF64253.1hypotheticalproteinEQF93_08460	partial[Helcococcusovis]
partial[Bacteria]
partial[Bacteria]
partial[Bacteria]>PQL94546.1pyruvate-flavodoxinoxidoreductase	partial[Apibacteradventoris]
partial[Bacteria]>MCA1402942.1FAD-dependentmonooxygenase[Bradyrhizobiumsp.BRP56]
partial[Bacteria]>EVN77743.1hypotheticalproteinP080_02608	partial[StaphylococcusaureusM1009]>MQK80496.1protease[Escherichiacoli]
partial[Bacteria]>NGE35856.1redoxindomain-containingprotein[Klebsiellapneumoniae]>PTK13810.1hypotheticalproteinBUZ78_12550	partial[Staphylococcussaprophyticus]
transmembraneprotein[Serratiamarcescens]>EAW1913884.1mercurytransporterMerC[Salmonellaentericasubsp.enterica]>ECC6846430.1organomercurialtransporterMerC[Salmonellaenterica]>ECD7259108.1organomercurialtransporterMerC[Salmonellaentericasubsp.entericaserovarMbandaka]>ECS7321372.1mercurytransporterMerC[Salmonellaentericasubsp.entericaserovarMontevideo]>EEI9197537.1organomercurialtransporterMerC[Salmo…
partial[Bacteria]>MBI0301373.1ABCtransporterpermeasesubunit[Streptomycessabulosicollis]>NYS34807.1ABCtransporterpermeasesubunit[Streptococcusdanieliae]
Ribosomehibernationpromotionfactor[Staphylococcusaureussubsp.aureusNCTC8325]>5ND9_vChainv	Ribosomehibernationpromotionfactor[Staphylococcusaureussubsp.aureusNCTC8325]>5NGM_AvChainAv	Ribosomehibernationpromotingfactor[Staphylococcusaureus]>6FXC_AvChainAv	Ribosomehibernationpromotionfactor[StaphylococcusaureusRF122]>6FXC_BvChainBv	Ribosomehibernationpromotionfactor[StaphylococcusaureusRF122]>ATV03553.1PutativeS30EAfamilyribosomalprotein[StaphylococcusaureusO11]>EGL92798.1ribosomalsubunitinterfaceprotein[Staphylococcusaureussubsp.aureus21318]>EGS84176.1ribosomalsubunitinterfaceprotein[Staphylococcusaureussubsp.aureus21259]>EGS84663.1ribosomalsubunitinterfaceprotein[Staphylococcusaureussubsp.aureus21266]>EHS10171.1ribosomals…
partial[Bacteria]>OCC85138.1ribosome-bindingfactorA	partial[Shigellasonnei]>RSM77258.130Sribosome-bindingfactorRbfA	partial[Streptomycessp.WAC01325]
partial[Bacteria]>MBO1577748.1CHAPdomain-containingprotein[Staphylococcusepidermidis]>MBV6545641.1CHAPdomain-containingprotein[Ursidibactermaritimus]
ISL3family[Micrococcusluteus]>KZE13245.1transposase[Brevibacteriumcasei]>MBE4695635.1ISL3familytransposase[Brevibacteriumcasei]>MBY3578757.1ISL3familytransposase[Brevibacteriumcasei]
typeI[Streptococcusoralis]>ATF56104.1typeIglutamate--ammonialigase[Streptococcusoralis]>EFE57470.1glutaminesynthetase	typeI[StreptococcusoralisATCC35037]
z23:-]>A9MSZ4.1RecName:Full=30SribosomalproteinS19[Salmonellaentericasubsp.entericaserovarParatyphiBstr.SPB7]>B4SUT6.1RecName:Full=30SribosomalproteinS19[Salmonellaentericasubsp.entericaserovarNewportstr.SL254]>B4TKL1.1RecName:Full=30SribosomalproteinS19[Salmonellaentericasubsp.entericaserovarHeidelbergstr.SL476]>B4TXD8.1RecName:Full=30SribosomalproteinS19[Salmonellaentericasubsp.entericaserovarS…	5	12:i:-]>ASO61863.130SribosomalproteinS19[Salmonellaentericasubsp.arizonaeserovar53:-:-str.SA20100345]>ASV57215.130SribosomalproteinS19[Lelliottiajeotgali]>AUU88007.130SribosomalproteinS19[EnterobacteriaceaebacteriumENNIH3]>AUU99847.130SribosomalproteinS19[EnterobacteriaceaebacteriumENNIH1]>AUV06697.130SribosomalproteinS19[EnterobacteriaceaebacteriumENNIH2]>AUZ71479.130SribosomalproteinS19[Citroba…	7]>AZT35734.130SribosomalproteinS19[Salmonellaentericasubsp.entericaserovarKaramoja]>EAA0563010.130SribosomalproteinS19[Salmonellaentericasubsp.entericaserovarLexington]>EAA7484299.130SribosomalproteinS19[Salmonellaentericasubsp.entericaserovarIrumu]>EAA7937839.130SribosomalproteinS19[Salmonellaentericasubsp.entericaserovarTeko]>EAA7961024.130SribosomalproteinS19[Salmonellaentericasubsp.entericas…	z25:-]>EBH8105936.130SribosomalproteinS19[Salmonellaentericasubsp.entericaserovarBraenderupstr.CFSAN001743]>EBH8111640.130SribosomalproteinS19[Salmonellaentericasubsp.entericaserovarNewportstr.CFSAN000897]>EBH8267024.130SribosomalproteinS19[Salmonellaentericasubsp.entericaserovarBareillystr.CFSAN001113]>EBH8276037.130SribosomalproteinS19[Salmonellaentericasubsp.entericaserovarBareillystr.CFSAN001…	z23:-]>EBH8355318.130SribosomalproteinS19[Salmonellaentericasubsp.diarizonaeserovar61:l	[v]	5	[7]]>EBH8359752.130SribosomalproteinS19[Salmonellaentericasubsp.entericaserovarParatyphiBstr.CFSAN000537]>EBH8410376.130SribosomalproteinS19[Salmonellaentericasubsp.entericaserovarOrientalis]>EBH8415337.130SribosomalproteinS19[Salmonellaentericasubsp.diarizonaeserovar53:z10:z]>EBH8419956.130SribosomalproteinS19[Salmonellaentericasubsp.entericaserovarNijmegen]>EBH8438411.130SribosomalproteinS19[Sa…	z23:-]>EBH8894864.130SribosomalproteinS19[Salmonellaentericasubsp.entericaserovarKrefeld]>EBH8899437.130SribosomalproteinS19[Salmonellaentericasubsp.entericaserovar4	12:nonmotile]>EBH8902126.130SribosomalproteinS19[Salmonellaentericasubsp.entericaserovar6	7:b:-]>EBH8909348.130SribosomalproteinS19[Salmonellaentericasubsp.entericaserovarSantiago]>EBH8960399.130SribosomalproteinS19[Salmonellaentericasubsp.entericaserovarEnteritidisstr.CFSAN000074]>EBH9639595.130SribosomalproteinS19[Salmonellaentericasubsp.entericaserovarOkatie]>EBH9877932.130SribosomalproteinS19[Salmonellaentericasubsp.entericaserovar6	7:-1	5]>EBH9883790.130SribosomalproteinS19[Salmonellaentericasubsp.entericaserovarKisarawe]>EBH9979015.130SribosomalproteinS19[Salmonellaentericasubsp.arizonaeserovar40:z36:-]>EBI0041808.130SribosomalproteinS19[Salmonellaentericasubsp.diarizonaeserovar61:k:z35]>EBL4743489.130SribosomalproteinS19[Salmonellaentericasubsp.entericaserovarIdikan]>EBQ5833489.130SribosomalproteinS19[Salmonellaentericasubsp.e…	[5]	12:b:-]>ECS6775222.130SribosomalproteinS19[Salmonellaentericasubsp.diarizonaeserovar65:z10:e	n	x	z15]>ECS7319183.130SribosomalproteinS19[Salmonellaentericasubsp.entericaserovarMiamistr.CFSAN000579]>ECS7739555.130SribosomalproteinS19[Salmonellaentericasubsp.entericaserovarMontevideostr.FSL_R8-4673]>ECS9210032.130SribosomalproteinS19[Salmonellaentericasubsp.entericaserovarNewportstr.CFSAN001894]>ECS9213958.130SribosomalproteinS19[Salmonellaentericasubsp.entericaserovarNewportstr.CFSAN001895]>E…	10:e	h:-]>ECT8498315.130SribosomalproteinS19[Salmonellaentericasubsp.entericaserovarPensacola]>ECT9274400.130SribosomalproteinS19[Salmonellaentericasubsp.entericaserovarNewportstr.CFSAN000597]>ECT9455078.130SribosomalproteinS19[Salmonellaentericasubsp.entericaserovarOskarshamn]>ECT9718915.130SribosomalproteinS19[Salmonellaentericasubsp.diarizonaestr.CFSAN000553]>ECU0800816.130SribosomalproteinS19[Salm…	z23:-]>ECU7661037.130SribosomalproteinS19[Salmonellaentericasubsp.entericaserovarBassadji]>ECU7967235.130SribosomalproteinS19[Salmonellaentericasubsp.entericaserovarTallahassee]>ECU7995097.130SribosomalproteinS19[Salmonellaentericasubsp.entericaserovarToucra]>ECU8519371.130SribosomalproteinS19[Salmonellaentericasubsp.arizonaeserovar44:z4	z23	z32:-]>ECU8750640.130SribosomalproteinS19[Salmonellaentericasubsp.diarizonaestr.CFSAN000558]>ECU9164035.130SribosomalproteinS19[Salmonellaentericasubsp.entericaserovarNewportstr.CFSAN000599]>ECU9435494.130SribosomalproteinS19[Salmonellaentericasubsp.entericaserovarParatyphiBstr.CFSAN000547]>ECV2708914.130SribosomalproteinS19[Salmonellaentericasubsp.entericaserovar4	5	12:i:-]>ECV3634374.130SribosomalproteinS19[Salmonellaentericasubsp.entericaserovar8	(20):i:-]>ECX6955470.130SribosomalproteinS19[Salmonellaentericasubsp.entericaserovarAnatumvar.15+]>ECY3517617.130SribosomalproteinS19[Salmonellaentericasubsp.entericaserovarSekondi]>ECY3942678.130SribosomalproteinS19[Salmonellaentericasubsp.entericaserovarKallo]>ECY4197704.130SribosomalproteinS19[Salmonellaentericasubsp.entericaserovarBall]>ECY4474005.130SribosomalproteinS19[Salmonellaentericasub…	34+]>EDO5298817.130SribosomalproteinS19[Salmonellaentericasubsp.houtenaeserovar40:z4	z24:-]>EDO8727811.130SribosomalproteinS19[Salmonellaentericasubsp.entericaserovarBraenderupstr.CFSAN001763]>EDP2149653.130SribosomalproteinS19[Salmonellaentericasubsp.entericaserovar9	12:-:1	5]>EDP9257725.130SribosomalproteinS19[Salmonellaentericasubsp.entericaserovarNewmexico]>EDP9271046.130SribosomalproteinS19[Salmonellaentericasubsp.entericaserovarNewportstr.CFSAN000901]>EDP9504891.130SribosomalproteinS19[Salmonellaentericasubsp.entericaserovarHeidelbergstr.CFSAN003485]>EDP9822025.130SribosomalproteinS19[Salmonellaentericasubsp.entericaserovarBareillystr.CFSAN001107]>EDQ0117181.13…	[5]	12:i]>EDQ0845483.130SribosomalproteinS19[Salmonellaentericasubsp.entericaserovarBraenderupstr.CFSAN001755]>EDQ2788153.130SribosomalproteinS19[Salmonellaentericasubsp.entericaserovarHeidelbergstr.CFSAN003483]>EDQ2863674.130SribosomalproteinS19[Salmonellaentericasubsp.entericaserovarHeidelbergstr.CFSAN002070]>EDQ3207086.130SribosomalproteinS19[Salmonellaentericasubsp.entericaserovarSuelldorf]>EDQ32…	v:z35]>EDQ8784260.130SribosomalproteinS19[Salmonellaentericasubsp.entericaserovarEnteritidisstr.CFSAN000034]>EDR0417690.130SribosomalproteinS19[Salmonellaentericasubsp.entericaserovarAnatumstr.CFSAN004000]>EDR1227285.130SribosomalproteinS19[Salmonellaentericasubsp.entericaserovarGateshead]>EDR1379116.130SribosomalproteinS19[Salmonellaentericasubsp.diarizonaeserovar61:r:z53]>EDR1409481.130Sribosom…	12:-:-]>EDR3142565.130SribosomalproteinS19[Salmonellaentericasubsp.entericaserovarHorsham]>EDR3151058.130SribosomalproteinS19[Salmonellaentericasubsp.entericaserovarJavianastr.CFSAN000908]>EDR3487759.130SribosomalproteinS19[Salmonellaentericasubsp.entericaserovarMidway]>EDR3562027.130SribosomalproteinS19[Salmonellaentericasubsp.entericaserovarBenue]>EDR3674648.130SribosomalproteinS19[Salmonellaen…	z24:]>EDR4455880.130SribosomalproteinS19[Salmonellaentericasubsp.arizonaeserovar13	23:gz51:-]>EDR5869041.130SribosomalproteinS19[Salmonellaentericasubsp.arizonaeserovar51:z4	z23:-]>EDR6381596.130SribosomalproteinS19[Salmonellaentericasubsp.entericaserovarEnteritidisstr.CFSAN000054]>EDR9797579.130SribosomalproteinS19[Salmonellaentericasubsp.entericaserovarZongo]>EDS0027768.130SribosomalproteinS19[Salmonellaentericasubsp.entericaserovarCarswell]>EDS1823827.130SribosomalproteinS19[Salmonellaentericasubsp.entericaserovar6	8:-:1	2]>EDS4141627.130SribosomalproteinS19[Salmonellaentericasubsp.entericaserovarMadelia]>EDS4251906.130SribosomalproteinS19[Salmonellaentericasubsp.entericaserovarHeidelbergstr.CFSAN003475]>EDS5307253.130SribosomalproteinS19[Salmonellaentericasubsp.entericaserovarHeidelbergstr.CFSAN003465]>EDS5432548.130SribosomalproteinS19[Salmonellaentericasubsp.entericaserovarBournemouth]>EDS6133118.130Sribosomal…	z24:-]>EDU0973263.130SribosomalproteinS19[Salmonellaentericasubsp.arizonaeserovar38:z4	z23:-]>EDU0978058.130SribosomalproteinS19[Salmonellaentericasubsp.entericaserovarAnderlecht]>EDU1196799.130SribosomalproteinS19[Salmonellaentericasubsp.entericaserovarHeidelbergstr.CFSAN000576]>EDU1963471.130SribosomalproteinS19[Salmonellaentericasubsp.arizonaeserovar53:z4	z23:-]>EDU2715966.130SribosomalproteinS19[Salmonellaentericasubsp.entericaserovarEnteritidisstr.CFSAN000044]>EDU3037315.130SribosomalproteinS19[Salmonellaentericasubsp.entericaserovarNeudorf]>EDU3077987.130SribosomalproteinS19[Salmonellaentericasubsp.entericaserovarEnteritidisstr.CFSAN000036]>EDU3464936.130SribosomalproteinS19[Salmonellaentericasubsp.entericaserovarBraenderupstr.CFSAN001753]>EDU3…	n	x	z15]>EDU6455149.130SribosomalproteinS19[Salmonellaentericasubsp.arizonaeserovar41:z4	z32:-]>EDU6492658.130SribosomalproteinS19[Salmonellaentericasubsp.entericaserovarAgonastr.SARB1]>EDV0707044.130SribosomalproteinS19[Salmonellaentericasubsp.entericaserovarHeidelbergstr.CFSAN003486]>EDV0788104.130SribosomalproteinS19[Salmonellaentericasubsp.entericaserovarHeidelbergstr.CFSAN003464]>EDV0872533.130SribosomalproteinS19[Salmonellaentericasubsp.entericaserovarHeidelbergstr.CFSAN003474]…	7:-:-]>EDV4736179.130SribosomalproteinS19[Salmonellaentericasubsp.entericaserovarHeidelbergstr.CFSAN003482]>EDV4939754.130SribosomalproteinS19[Salmonellaentericasubsp.entericaserovarHeidelbergstr.CFSAN003472]>EDV5197294.130SribosomalproteinS19[Salmonellaentericasubsp.entericaserovarHeidelbergstr.CFSAN003462]>EDV5915934.130SribosomalproteinS19[Salmonellaentericasubsp.entericaserovarBraenderupstr.C…	7:z:1	5]>EDW0441728.130SribosomalproteinS19[Salmonellaentericasubsp.arizonaeserovar50:z4
shortchaindehydrogenase/reductasefamilyprotein[StaphylococcusepidermidisVCU144]>EJD80647.1shortchaindehydrogenase/reductasefamilyprotein[StaphylococcusepidermidisNIHLM095]>EJD83150.1shortchaindehydrogenase/reductasefamilyprotein[StaphylococcusepidermidisNIHLM087]>EJD99370.1shortchaindehydrogenase/reductasefamilyprotein[StaphylococcusepidermidisNIHLM040]
partial[Bacteria]
partial[Bacteria]>MCB5624636.1helix-turn-helixdomain-containingprotein[Bifidobacteriumanimalis]>HBB6273454.1helix-turn-helixdomain-containingprotein[Escherichiacoli]
partial[Bacteria]
partial[Bacteria]>PZH82644.1penicillinaserepressorBlaI	partial[Staphylococcusaureus]>RIX85525.1penicillinaserepressorBlaI	partial[Staphylococcusaureus]
partial[Bacteria]
partial[Bacteria]
partial[Bacteria]
partial[Bacteria]>MQJ60738.1Asp-tRNA(Asn)/Glu-tRNA(Gln)amidotransferasesubunitGatC[Escherichiacoli]>PAG00720.1glutamyl-tRNAamidotransferase	partial[Staphylococcusaureus]
[5]	12:i:-]
n	x]>EJK17945.150SribosomalproteinL6[Klebsiellapneumoniaesubsp.pneumoniaeKPNIH19]>EMH96174.150SribosomalproteinL6[KlebsiellapneumoniaeRYC492]>ENY55602.150SribosomalproteinL6[Klebsiellapneumoniaesubsp.pneumoniaeKpMDU1]>MBT9349921.150SribosomalproteinL6[Providenciastuartii]>MBZ6421645.150SribosomalproteinL6[Klebsiellasp.]>NNJ23811.150SribosomalproteinL6[Klebsiellasp.KBG6.2]>QBL47448.150Sribosomalprot…	7]
partial[Bacteria]>TNY10510.1S9familypeptidase	partial[Escherichiacoli]
subunit2[AcinetobacterbaumanniiTCDC-AB0715]>AHX29868.1cytochromeCoxidasesubunitII[AcinetobacterbaumanniiAC12]>AHX66356.1cytochromeCoxidasesubunitII[AcinetobacterbaumanniiAC30]>EJP50362.1ubiquinoloxidase	subunitII[AcinetobacterbaumanniiNaval-18]>EMT90972.1cytochromeoubiquinoloxidasesubunitII[AcinetobacterbaumanniiABNIH5]>ETY68959.1cytochromeCoxidasesubunitII[AcinetobacterbaumanniiMDR_MMC4]>EYU50491.1ubiquinoloxidase	subunitII[Acinetobacterbaumannii1457504]>KCW30451.1ubiquinoloxidase	subunitII[Acinetobacterbaumannii6935]>KCW42716.1ubiquinoloxidase	subunitII[Acinetobacterbaumannii1032359]>KCX52610.1ubiquinoloxidase	subunitII[Acinetobacterbaumannii135867]>KCX90506.1ubiquinoloxidase	subunitII[Acinetobacterbaumannii15827]>KCY92773.1ubiquinoloxidase
partial[Bacteria]>MBX9001920.1IS6familytransposase[Klebsiellaaerogenes]>NSO94845.1IS6familytransposase[Enterococcusfaecalis]>NSP11383.1IS6familytransposase[Enterococcusfaecalis]>NSP88221.1IS6familytransposase[Enterococcusfaecalis]>NSS35353.1IS6familytransposase[Enterococcusfaecalis]
iron-sulfurbindingprotein[KocuriapalustrisPEL]
partial[Bacteria]>EVY72921.150SribosomalproteinL16	partial[StaphylococcusaureusT45945]>EVZ06390.150SribosomalproteinL16	partial[StaphylococcusaureusF77710]>EVZ13376.150SribosomalproteinL16	partial[StaphylococcusaureusS39407]>EWC14496.150SribosomalproteinL16	partial[StaphylococcusaureusF27254]>EXO88467.150SribosomalproteinL16	partial[StaphylococcusaureusT13126]
negativeregulatorofcspAtranscription[EnterobacteriaceaebacteriumATCC29904]>KMN67142.1cold-shockprotein[Leclerciasp.LK8]>MBB2845173.1CspAfamilycoldshockprotein[Pantoeaagglomerans]>MBH4408982.1transcriptionantiterminator/RNAstabilityregulatorCspE[Pseudomonasaeruginosa]>MBJ5869171.1transcriptionantiterminator/RNAstabilityregulatorCspE[Salmonellaentericasubsp.entericaserovarDerby]>MBM6606158.1transcr…
partial[Bacteria]
30SribosomalproteinS17[Staphylococcusaureussubsp.aureusNCTC8325]>5ND9_qChainq	30SribosomalproteinS17[Staphylococcusaureussubsp.aureusNCTC8325]>5NGM_AqChainAq	30SribosomalproteinS17[Staphylococcusaureus]>6YEF_qChainq	30SribosomalproteinS17[Staphylococcusaureussubsp.aureusNCTC8325]>7BGD_qChainq	30SribosomalproteinS17[Staphylococcusaureussubsp.aureusNCTC8325]>7KWG_qChainq	30SribosomalproteinS17[Staphylococcusaureussubsp.aureusNCTC8325]>7NHL_rChainr	30SribosomalproteinS17[Staphylococcusaureussubsp.aureusNCTC8325]>7NHM_rChainr	30SribosomalproteinS17[Staphylococcusaureus]>ATV04868.130SribosomalproteinS17[StaphylococcusaureusO11]>EGL94411.130SribosomalproteinS17[Staphylococcusaureussubsp.aureus21318]>EGS87944.130SribosomalproteinS17[Staphylococcusaureussubsp.aureus21266]>EGS88029.130SribosomalproteinS17[Staphylococcusaureussubsp.aureus21259]>EHS10824.130SribosomalproteinS17[Staphylococcusaureussubsp.aureusIS-24]>EHS12323…
partial[Bacteria]
partial[Bacteria]>REA67825.1glutamineABCtransportersubstrate-bindingprotein	partial[Staphylococcuspseudintermedius]>BBU85388.1hypotheticalproteinEIMP300_67880[Escherichiacoli]
partial[Bacteria]>EGQ2723279.1IS6-likeelementIS1216familytransposase[Staphylococcuspseudintermedius]>MCA6684011.1IS6-likeelementIS1216familytransposase[Enterococcusfaecium]>MCA6686868.1IS6-likeelementIS1216familytransposase[Enterococcusfaecium]>MCA6759978.1IS6-likeelementIS1216familytransposase[Enterococcusfaecium]>MUP24300.1IS6-likeelementIS1216familytransposase[Enterococcuslactis]
partial[Bacteria]
partial[Bacteria]
partial[Bacteria]>NSN26995.1IS6-likeelementIS1216familytransposase[Enterococcusfaecalis]>OWA34525.1IS6familytransposase	partial[Pseudomonasaeruginosa]>HAQ7436541.1IS6-likeelementIS1216familytransposase[Enterococcusfaecium]
partial[Bacteria]
partial[Bacteria]>CEP69040.1ReplicationgeneAprotein	partial[Moorellaglycerini]
tetRfamilyprotein[Escherichiacoli1827-70]>EFW51478.1Transcriptionalregulator	TetRfamily[ShigelladysenteriaeCDC74-1112]>EFZ42213.1bacterialregulatorys	tetRfamilyprotein[EscherichiacoliEPECa14]>EGB65866.1tetRfamilyproteinregulatoryprotein[EscherichiacoliTA007]>EGI33553.1HTH-typetranscriptionalregulatorYjdC[EscherichiacoliTA271]>EGJ79431.1transcriptionalregulator	TetRfamily[ShigellaflexneriK-671]>EGJ92207.1transcriptionalregulator	TetRfamily[Shigellaflexneri2747-71]>EGJ93421.1bacterialregulatorys	tetRfamilyprotein[Shigellaflexneri2930-71]>EGK28516.1transcriptionalregulator	TetRfamily[ShigellaflexneriK-218]>EGK29715.1transcriptionalregulator	TetRfamily[ShigellaflexneriK-304]>EGM59076.1bacterialregulatorys	tetRfamilyprotein[ShigellaflexneriSFJ17B]>EGM7366515.1transcriptionalregulator[Escherichiaalbertii]>EGU27947.1putativetranscriptionalregulator[EscherichiacoliXH140A]>EGW63492.1transcriptionalregulator	TetRfamily[Escherichiacoli2534-86]>EGW78740.1transcriptionalregulator	TetRfamily[EscherichiacoliSTEC_94C]>EGW79371.1transcriptionalregulator	TetRfamily[Escherichiacoli3030-1]>EGX00507.1transcriptionalregulator	TetRfamily[EscherichiacoliG58-1]>EGX18796.1transcriptionalregulator	TetRfamily[EscherichiacoliTX1999]>EHD3365393.1transcriptionalregulator[EscherichiacoliO124]>EHD3368847.1transcriptionalregulator[EscherichiacoliO28ac]>EHD3401163.1transcriptionalregulator[EscherichiacoliO152]>EHD3417975.1transcriptionalregulator[EscherichiacoliO167]>EHP67079.1HTH-typetranscriptionalregulatoryjdC[Escherichiacoli4_1_47FAA]>EHU05093.1bacterialregulatorys	tetRfamilyprotein[EscherichiacoliDEC1B]>EHU21007.1HTH-typetranscriptionalregulatoryjdC[EscherichiacoliDEC2A]>EHU35316.1bacterialregulatorys	tetRfamilyprotein[EscherichiacoliDEC2C]>EHU48876.1bacterialregulatorys	tetRfamilyprotein[EscherichiacoliDEC2E]>EHU52873.1bacterialregulatorys	tetRfamilyprotein[EscherichiacoliDEC3B]>EHU65472.1bacterialregulatorys	tetRfamilyprotein[EscherichiacoliDEC3C]>EHU68699.1bacterialregulatorys	tetRfamilyprotein[EscherichiacoliDEC3D]>EHU70201.1bacterialregulatorys	tetRfamilyprotein[EscherichiacoliDEC3E]>EHU80310.1bacterialregulatorys	tetRfamilyprotein[EscherichiacoliDEC3F]>EHU86504.1bacterialregulatorys	tetRfamilyprotein[EscherichiacoliDEC4A]>EHU89353.1bacterialregulatorys	tetRfamilyprotein[EscherichiacoliDEC4B]>EHU99875.1bacterialregulatorys	tetRfamilyprotein[EscherichiacoliDEC4D]>EHV00139.1bacterialregulatorys	tetRfamilyprotein[EscherichiacoliDEC4C]>EHV06557.1bacterialregulatorys	tetRfamilyprotein[EscherichiacoliDEC4E]>EHV16423.1bacterialregulatorys	tetRfamilyprotein[EscherichiacoliDEC4F]>EHV50209.1bacterialregulatorys	tetRfamilyprotein[EscherichiacoliDEC6B]>EHV60750.1HTH-typetranscriptionalregulatoryjdC[EscherichiacoliDEC6C]>EHV66191.1HTH-typetranscriptionalregulatoryjdC[EscherichiacoliDEC6D]>EHW03876.1HTH-typetranscriptionalregulatoryjdC[EscherichiacoliDEC8A]>EHW03986.1bacterialregulatorys	tetRfamilyprotein[EscherichiacoliDEC8B]>EHW0743544.1transcriptionalregulator[EscherichiacoliO48]>EHW08475.1bacterialregulatorys	tetRfamilyprotein[EscherichiacoliDEC8C]>EHW21165.1bacterialregulatorys	tetRfamilyprotein[EscherichiacoliDEC8E]>EHW56447.1bacterialregulatorys	tetRfamilyprotein[EscherichiacoliDEC10A]>EHW62578.1bacterialregulatorys	tetRfamilyprotein[EscherichiacoliDEC10B]>EHW67464.1bacterialregulatorys	tetRfamilyprotein[EscherichiacoliDEC10C]>EHW72803.1bacterialregulatorys	tetRfamilyprotein[EscherichiacoliDEC10D]>EHX02985.1HTH-typetranscriptionalregulatoryjdC[EscherichiacoliDEC11C]>EHX20834.1bacterialregulatorys	tetRfamilyprotein[EscherichiacoliDEC12B]>EHX24777.1HTH-typetranscriptionalregulatoryjdC[EscherichiacoliDEC12C]>EHX72863.1bacterialregulatorys	tetRfamilyprotein[EscherichiacoliDEC14B]>EHX82764.1bacterialregulatorys	tetRfamilyprotein[EscherichiacoliDEC14C]>EIH0320886.1transcriptionalregulator[EscherichiacoliO112]>EIH0335641.1transcriptionalregulator[EscherichiacoliO22]>EIH1069424.1transcriptionalregulator[EscherichiacoliO7:H18]>EIH1078111.1transcriptionalregulator[EscherichiacoliO163:H38]>EII21236.1transcriptionalregulator	TetRfamily[Escherichiacoli9.0111]>EII33178.1transcriptionalregulator	TetRfamily[Escherichiacoli4.0967]>EIQ02959.1HTH-typetranscriptionalregulatoryjdC[Shigellaflexneri2850-71]>EIQ19504.1HTH-typetranscriptionalregulatoryjdC[ShigellaflexneriK-404]>EIQ21103.1HTH-typetranscriptionalregulatoryjdC[ShigellaflexneriK-1770]>EIQ38270.1HTH-typetranscriptionalregulatoryjdC[Shigellasonnei3233-85]>EIQ48801.1HTH-typetranscriptionalregulatoryjdC[Shigellasonnei3226-85]>EIQ49565.1ba…	tetRfamilyprotein[Shigellasonnei4822-66]>EIQ54836.1HTH-typetranscriptionalregulatoryjdC[Shigelladysenteriae225-75]>EIQ58383.1HTH-typetranscriptionalregulatoryjdC[EscherichiacoliEPECa12]>EJL09669.1bacterialregulatorys	tetRfamilyprotein[Shigellaflexneri6603-63]>EJL10292.1bacterialregulatorys	tetRfamilyprotein[Shigellasonneistr.Moseley]>ELF23660.1HTH-typetranscriptionalregulatoryjdC[EscherichiacoliKTE156]>EOQ45376.1HTH-typetranscriptionalregulatoryjdC[EscherichiacoliKTE33]>EQV89663.1HTH-typetranscriptionalregulatoryjdC[EscherichiacoliKOEGE71(186a)]>EQY93966.1HTH-typetranscriptionalregulatoryjdC[EscherichiacoliUMEA3318-1]>ERF94447.1transcriptionalregulator[EscherichiacoliO104:H21str.CF…	TetRfamily[KlebsiellapneumoniaeIS22]>CDL05374.1Transcriptionalregulator	TetRfamily[EscherichiacoliIS35]>CDL25613.1Transcriptionalregulator	TetRfamily[EscherichiacoliISC7]>CDL45686.1Transcriptionalregulator	TetRfamily[EscherichiacoliISC41]>SBK97790.1putativetranscriptionalregulator[Klebsiellaoxytoca]>VTQ29667.1HTH-typetranscriptionalregulatoryjdC[Streptococcuspneumoniae]>BAL40690.1predictedtranscriptionalregulator[Escherichiacolistr.K-12substr.MDS42]>HAB21849.1transcriptionalregulator[Shigellasp.]>HAJ6398959.1transcriptionalregulator[EscherichiacoliUMEA3252-1]>HAJ6404068.1transcriptionalregulator[Es…
6-bisphosphatase	partial[Bacteria]>MBF9177938.1fructose-1	6-bisphosphatase[Escherichiacoli]>MBF9177943.1fructose-1	6-bisphosphatase[Escherichiacoli]>MBW0934545.1fructose-1	6-bisphosphatase[Priestiamegaterium]
betasubunit[SphingobacteriumfaeciumPCAi_F2.5]>BDH64220.1ribonucleoside-diphosphatereductasesubunitbeta[Enterococcussp.PLM3]>GEU13900.1ribonucleoside-diphosphatereductasesubunitbeta[Bacillusanthracis]>HAP3747399.1class1bribonucleoside-diphosphatereductasesubunitbeta[EnterococcusfaecalisTDR28]>HAP3753247.1class1bribonucleoside-diphosphatereductasesubunitbeta[EnterococcusfaecalisTDR22]>HAP3756230.1c…
partial[Bacteria]>EYI57766.130SribosomalproteinS9	partial[Salmonellaentericasubsp.entericaserovarHeidelbergstr.32507]
partial[Bacteria]>ENC65689.1transposasefamilyprotein	partial[EscherichiacoliP0299917.7]>KPR14688.1transposase	partial[Enterobacterhormaechei]>MBE8214592.1IS3familytransposase[LeptospiraborgpeterseniiserovarBallum]>MBS2906108.1IS3familytransposase[Klebsiellapneumoniae]>MBS2910345.1IS3familytransposase[Klebsiellapneumoniae]
cytochromeC1subunit[Leuconostocmesenteroidessubsp.cremorisT26]>VTU14593.1Cytochromec1precursor[Variovoraxsp.SRS16]
partial[Bacteria]>PIO52155.1lipopolysaccharideABCtransporterpermeaseLptG	partial[Leucobactersp.OAMLP11]
50SribosomalproteinL6[Staphylococcusaureussubsp.aureusNCTC8325]>4WF9_EChainE	50SribosomalproteinL6[Staphylococcusaureussubsp.aureusNCTC8325]>4WFA_EChainE	50SribosomalproteinL6[Staphylococcusaureussubsp.aureusNCTC8325]>4WFB_EChainE	50SribosomalproteinL6[Staphylococcusaureussubsp.aureusNCTC8325]>5HKV_EChainE	50SribosomalproteinL6[Staphylococcusaureussubsp.aureusNCTC8325]>5ND8_HChainH	50SribosomalproteinL6[Staphylococcusaureussubsp.aureusNCTC8325]>5ND9_HChainH	50SribosomalproteinL6[Staphylococcusaureussubsp.aureusNCTC8325]>5NGM_AGChainAG	50SribosomalproteinL6[Staphylococcusaureussubsp.aureusNCTC8325]>6YEF_HChainH	50SribosomalproteinL6[Staphylococcusaureussubsp.aureusNCTC8325]>7NHL_KChainK	50SribosomalproteinL6[Staphylococcusaureussubsp.aureusNCTC8325]>7NHM_KChainK	50SribosomalproteinL6[Staphylococcusaureussubsp.aureusNCTC8325]>7P48_GChainG	50SribosomalproteinL6[Staphylococcusaureus]>EGL94350.1ribosomalproteinL6[Staphylococcusaureussubsp.aureus21318]>EGS87937.1ribosomalproteinL6[Staphylococcusaureussubsp.aureus21266]>EGS88042.1ribosomalproteinL6[Staphylococcusaureussubsp.aureus21259]>EHS10856.1ribosomalproteinL6[Staphylococcusaureussubsp.aureusIS-24]>EHS12264.1ribosomalproteinL6[Staphylococcusaureussubsp.aureusIS-99]>EHS17089.1ribos…
partial[Bacteria]>EEW5607874.1DUF1266domain-containingprotein[Escherichiacoli]>MCE4422782.1DUF1266domain-containingprotein[Escherichiacoli]
Mutatorfamily[Lactobacillusjensenii115-3-CHN]>ESS91347.1Mobileelementprotein[EscherichiacoliCE516]>KAA9361499.1IS256familytransposase[Lactobacillusjensenii]>KAA9367359.1IS256familytransposase[Lactobacillusjensenii]
partial[Bacteria]>EAA7677623.1elongationfactorTu[Salmonellaentericasubsp.houtenae]>EAA7775715.1elongationfactorTu[Salmonellaenterica]>EAB5886359.1elongationfactorTu[Salmonellaentericasubsp.enterica]>EBI0038360.1elongationfactorTu[Salmonellaentericasubsp.diarizonaeserovar61:k:z35]>EBP3762293.1elongationfactorTu[Salmonellaentericasubsp.arizonae]>EBR8148945.1elongationfactorTu[Salmonellaentericasubs…	z23:-]>EDS0024443.1elongationfactorTu[Salmonellaentericasubsp.entericaserovarCarswell]>EDW0441844.1elongationfactorTu[Salmonellaentericasubsp.arizonaeserovar50:z4	z23:-]>EDW5428345.1elongationfactorTu[Salmonellaentericasubsp.entericaserovarDjakarta]>EDX1435437.1elongationfactorTu[Salmonellaentericasubsp.houtenaeserovar44:z4	z24:-]>EDX4411535.1elongationfactorTu[Salmonellaentericasubsp.houtenaeserovar44:z36	[z38]:-]>EER0662672.1elongationfactorTu[EscherichiacoliO157:H7]>EEV3195595.1elongationfactorTu[Escherichiacoli]>EGE4660035.1elongationfactorTu[Salmonellabongoriserovar48:i:-str.94-0708]>EHF3219468.1elongationfactorTu[Salmonellaentericasubsp.houtenaeserovar43:z4	z23:-]>EHG4288078.1elongationfactorTu[Salmonellaentericasubsp.houtenaeserovar48:g	z51:-]>MBA5237133.1elongationfactorTu[Pectobacteriumaroidearum]>NCB58664.1elongationfactorTu[Gammaproteobacteriabacterium]>PHP39746.1elongationfactorTu	partial[Klebsiellaquasipneumoniae]>PTP11329.1elongationfactorTu	partial[Vibriosplendidus]>HAC6492019.1elongationfactorTu[Salmonellaentericasubsp.houtenaeserovar44:z36[z38]:-]>HAC6517516.1elongationfactorTu[Salmonellaentericasubsp.houtenaeserovar45:g	z51:-]>HAE4736225.1elongationfactorTu[Salmonellaentericasubsp.houtenaeserovar41:z4	z23:-]>HAE6204168.1elongationfactorTu[Salmonellaentericasubsp.diarizonaeserovar50:l	v:z35]>HAE7872264.1elongationfactorTu[Salmonellaentericasubsp.entericaserovar1	9	12:-:-]>HAE8196979.1elongationfactorTu[Salmonellaentericasubsp.indicaserovar41:b:1	7]>HAE8216642.1elongationfactorTu[Salmonellaentericasubsp.houtenaeserovar50:z4	z23:-]>HAE8322352.1elongationfactorTu[Salmonellaentericasubsp.houtenaeserovar50:g	z51:-]>HAF0294304.1elongationfactorTu[Salmonellaentericasubsp.houtenaeserovar43:z4	z32:-]>HAT1646433.1elongationfactorTu[Raoultellaplanticola]>HAT1706047.1elongationfactorTu[Citrobacterfreundii]
partial[Erythrobactersp.RIFCSPHIGHO2_12_FULL_63_10]>OJW56628.130SribosomalproteinS12[Sphingomonadalesbacterium63-6]>OYW44695.130SribosomalproteinS12[Novosphingobiumsp.12-63-9]>PKP64494.130SribosomalproteinS12[AlphaproteobacteriabacteriumHGW-Alphaproteobacteria-7]>PZT92357.130SribosomalproteinS12[Citromicrobiumsp.]>QDH34530.130SribosomalproteinS12[Porphyrobactersp.YT40]>RNJ63330.130Sribosomalprote…
ironstorageanddetoxificationprotein[SerratiamarcescensWW4]>AIA46013.1bacterioferritin[Serratiasp.FS14]>AIM23916.1bacterioferritin[Serratiasp.SCBI]>ALL35479.1bacterioferritin[Serratiamarcescens]
transposase[Streptococcussuis05ZYH33]>ABP92081.1Tn916	transposase[Streptococcussuis98HAH33]>ACB46878.1integrase[Klebsiellapneumoniae]>ADH43098.1Tn916-likeintegraseprotein[unculturedbacteriumMID12]>AIG50368.1integrase[StreptococcuspyogenesSTAB901]>APD24135.1transposase[StreptococcusphageIPP61]>AVP63039.1site-specificintegrase[Clostridiumbotulinum]>AWZ49390.1site-specificintegrase[Clostridiaceaebacterium14S0207]>EAF4527771.1site-specificintegrase[List…	phageintegrasefamily[LactobacillusinersLactinV09V1-c]>EGI85959.1transposase[StreptococcuspneumoniaeGA41301]>EGX74404.1hypotheticalproteinHMPREF9022_02521[Erysipelotrichaceaebacterium2_2_44A]>EHD28880.1transposasefromtransposon[StreptococcuspneumoniaeGA47502]>EHD34347.1transposasefromtransposon[StreptococcuspneumoniaeGA44288]>EHD62628.1transposase[StreptococcuspneumoniaeGA41538]>EHD70301.1transpos…	phageintegrasefamily[StreptococcuspyogenesGA40056]>ETI84775.1Transposas-likeprotein[StreptococcusanginosusDORA_7]>KGF31563.1integrase[PeptoniphiluslacrimalisDNF00528]>KNB75409.1integrase[Streptococcuspneumoniae13856]>KXA00120.1site-specificrecombinase	phageintegrasefamily[Anaerococcushydrogenalis]>KXB41775.1site-specificrecombinase	phageintegrasefamily[ClostridialesbacteriumKA00274]>KXB43469.1hypotheticalproteinHMPREF3188_01531[TissierelliabacteriumKA00581]>KXO15885.1site-specificrecombinase	phageintegrasefamily[ClostridialesbacteriumKA00134]>KYG86331.1integrase[Ruminococcussp.DSM100440]>MBF1118912.1tyrosine-typerecombinase/integrase[Solobacteriumsp.]>MBL4989869.1integrase[Enterococcuslactis]>MBL6465523.1tyrosine-typerecombinase/integrase[Peptostreptococcusstomatis]>MBM6797358.1tyrosine-typerecombinase/integrase[Coprobacilluscateniformis]>MBO5628037.1tyrosine-typerecombinase/integras…
partial[Bacteria]>MBP0500464.1replication/maintenanceproteinRepL[Mycobacteriumtuberculosis]>MCD0816210.1replication/maintenanceproteinRepL[Staphylococcusaureus]>MUG84692.1replication/maintenanceproteinRepL[Staphylococcusaureus]>TFW32045.1replication/maintenanceproteinRepL	partial[Pseudomonasfluorescens]
partial[Bacteria]>NBH68743.1hypotheticalprotein[Phocaeicolasartorii]>NCE62986.1hypotheticalprotein[Emergenciasp.1XD21-50]>NCF00707.1hypotheticalprotein[Emergenciasp.1XD21-10]
partial[Bacteria]>MBU7065010.1L-lactatepermease[Staphylococcusaureus]>MUK57560.1L-lactatepermease[Pseudomonasaeruginosa]
partial[Bacteria]
partial[Bacteria]>ENC92669.1bacteriophagereplicationAfamilyprotein	partial[EscherichiacoliP0302308.10]
partial[Bacteria]>EFA0537404.1classItRNAligasefamilyprotein[Escherichiacoli]>MBE8208082.1classItRNAligasefamilyprotein[LeptospiraborgpeterseniiserovarBallum]>MBI9558343.1classItRNAligasefamilyprotein[Escherichiacoli]>MBI9559389.1classItRNAligasefamilyprotein[Escherichiacoli]>MBK1755259.1classItRNAligasefamilyprotein[Escherichiacoli]
BlaI/MecI/CopYfamily[StreptococcusoralisSK313]>EFE56724.1transcriptionalregulator	MarRfamily[StreptococcusoralisATCC35037]>EFO02470.1marRfamilyprotein[StreptococcusoralisATCC35037]>EUC81804.1transcriptionalregulator	BlaI/MecI/CopYfamily[Streptococcussp.CM6]>KEQ49518.1penicillinaserepressorfamilyprotein[Streptococcusoralis]
z23:-]>EBW2311047.1copperresistancesystemchaperonePcoC[Salmonellaentericasubsp.entericaserovarKingston]>EBW3175187.1copperresistancesystemchaperonePcoC[Salmonellaentericasubsp.entericaserovarJaviana]>EBW5116647.1copperresistancesystemchaperonePcoC[Salmonellaentericasubsp.entericaserovarCorvallis]>EBW5308405.1copperresistancesystemchaperonePcoC[Salmonellaentericasubsp.entericaserovarGive]>EBX85879…	[5]	12:i:-]>ECD5656981.1copperresistancesystemmetallochaperonePcoC[Salmonellaentericasubsp.entericaserovarWeltevreden]>ECD6626841.1copperresistancesystemmetallochaperonePcoC[Salmonellaentericasubsp.entericaserovarRubislaw]>ECD7399502.1copperresistancesystemmetallochaperonePcoC[Salmonellaentericasubsp.entericaserovarWesthampton]>ECE8871183.1copperresistancesystemmetallochaperonePcoC[Salmonellaenterica…	[5]	12:r:-]>ECM1856242.1copperresistancesystemmetallochaperonePcoC[Salmonellaentericasubsp.entericaserovarVirchow]>ECS2870399.1copperresistancesystemchaperonePcoC[Salmonellaentericasubsp.entericaserovarFarmsen]>ECS7737554.1copperresistancesystemchaperonePcoC[Salmonellaentericasubsp.entericaserovarMontevideostr.FSL_R8-4673]>ECT4828488.1copperresistancesystemchaperonePcoC[Salmonellaentericasubsp.enteri…	(20):i:-]>ECX6953821.1copperresistancesystemchaperonePcoC[Salmonellaentericasubsp.entericaserovarAnatumvar.15+]>EDA3562456.1copperresistancesystemmetallochaperonePcoC[Salmonellaentericasubsp.entericaserovarIsangi]>EDG5241757.1copperresistancesystemmetallochaperonePcoC[Salmonellaentericasubsp.entericaserovarBovismorbificans]>EDM7407513.1copperresistancesystemmetallochaperonePcoC[Salmonellaenterica…	10:e	7:-:-]>EDV4733058.1copperresistancesystemmetallochaperonePcoC[Salmonellaentericasubsp.entericaserovarHeidelbergstr.CFSAN003482]>EDV4937204.1copperresistancesystemmetallochaperonePcoC[Salmonellaentericasubsp.entericaserovarHeidelbergstr.CFSAN003472]>EDV5195129.1copperresistancesystemmetallochaperonePcoC[Salmonellaentericasubsp.entericaserovarHeidelbergstr.CFSAN003462]>EDV9599883.1copperresistances…	12:nonmotile]>EDX4967106.1copperresistancesystemmetallochaperonePcoC[Salmonellaentericasubsp.entericaserovarDuisburg]>EDX8110130.1copperresistancesystemmetallochaperonePcoC[Salmonellaentericasubsp.entericaserovarSenftenbergstr.CFSAN000622]>EED6005806.1copperresistancesystemmetallochaperonePcoC[Salmonellaentericasubsp.entericaserovarHeidelbergstr.CFSAN003487]>EEJ1609930.1copperresistancesystemmeta…	8:i:-]>EEJ3373395.1copperresistancesystemmetallochaperonePcoC[Salmonellaentericasubsp.entericaserovarHeidelbergstr.CFSAN003479]>EEJ3431137.1copperresistancesystemmetallochaperonePcoC[Salmonellaentericasubsp.entericaserovarHeidelbergstr.CFSAN003469]>EEJ7155029.1copperresistancesystemmetallochaperonePcoC[Salmonellaentericasubsp.entericaserovarHeidelbergstr.CFSAN003467]>EEJ7257454.1copperresistances…	s	t:-]>EID9441493.1copperresistancesystemmetallochaperonePcoC[Salmonellaentericasubsp.entericaserovarGateshead]>EIH0603774.1copperresistancesystemmetallochaperonePcoC[EscherichiacoliO55]>EII1146165.1copperresistancesystemmetallochaperonePcoC[EscherichiacoliO121]>EJK19017.1copperresistantproteinPcoC[Klebsiellapneumoniaesubsp.pneumoniaeKPNIH19]>ENY54872.1CopperresistanceproteinCprecursor[Klebsiellapn…	4	[5]	12:i:-]>QIB84124.1copperresistancesystemmetallochaperonePcoC[Enterobactersp.T2]>QIH66893.1copperresistancesystemchaperonePcoC[EnterobacteriaceaebacteriumA-F18]>QQL63924.1copperresistancesystemmetallochaperonePcoC[Salmonellaentericasubsp.entericaserovarOthmarschen]>QTF43316.1copperresistancesystemmetallochaperonePcoC[EscherichiacoliO176:H45]>RDZ24351.1copperresistancesystemchaperonePcoC[Enterobact…
Csubunit[StreptococcusoralisSK255]>EHE27263.1glutamyl-tRNA(Gln)amidotransferasesubunitC[StreptococcuspneumoniaeGA41688]>EHE81882.1glutamyl-tRNA(Gln)amidotransferasesubunitC[StreptococcuspneumoniaeGA13338]>EHZ25049.1aspartyl/glutamyl-tRNA(Asn/Gln)amidotransferase	Csubunit[StreptococcuspneumoniaeGA13723]>EJG82769.1aspartyl/glutamyl-tRNA(Asn/Gln)amidotransferase	Csubunit[StreptococcuspneumoniaeSPAR95]>EMG33250.1asparaginyl/glutamyl-tRNAamidotransferasesubunitC[Streptococcusoralissubsp.tigurinusAZ_3a]>EOB18428.1asparaginyl/glutamyl-tRNAamidotransferasesubunitC[Streptococcuspneumoniae2009]>ETE16108.1glutamyl-tRNAamidotransferase[Streptococcuspneumoniae13856]>ETI93359.1Aspartyl/glutamyl-tRNA(Asn/Gln)amidotransferasesubunitC[Streptococcussp.DORA_10]>MBF11117…
partial[Bacteria]
NarLfamily	captularsynthesisresponseregulatorRcsB[DelftiaacidovoransCCUG274B]
partial[Bacteria]>MCF6546030.1aminotransferaseclassI/II-foldpyridoxalphosphate-dependentenzyme[Escherichiacoli]
GNATfamily[Staphylococcusaureussubsp.aureus21318]>EGS85516.1acetyltransferase	GNATfamily[Staphylococcusaureussubsp.aureus21266]>EGS85988.1acetyltransferase	GNATfamily[Staphylococcusaureussubsp.aureus21259]>EHS13975.1acetyltransferase	GNATfamily[Staphylococcusaureussubsp.aureusIS-24]>EHS15894.1acetyltransferase	GNATfamily[Staphylococcusaureussubsp.aureusIS-99]>EHS17659.1acetyltransferase	GNATfamily[Staphylococcusaureussubsp.aureusIS-55]>EHS21534.1acetyltransferase	GNATfamily[Staphylococcusaureussubsp.aureusIS-91]>EID87259.1acetyltransferase
partial[Bacteria]>MBU5889294.1KHdomain-containingprotein[VibriocholeraeO1]
toxincomponent[Ralstoniapickettii]>EGY65809.1hypotheticalproteinHMPREF0989_00312[Ralstoniasp.5_2_56FAA]>KFL23094.1hypotheticalproteinDP23_2550[Ralstoniapickettii]>MBU6524839.1SRPBCCdomain-containingprotein[Ralstoniasp.B265]>NPT49736.1SRPBCCdomain-containingprotein[Ralstoniasp.3N]
50SribosomalproteinL27[Staphylococcusaureussubsp.aureusNCTC8325]>4WF9_TChainT	50SribosomalproteinL27[Staphylococcusaureussubsp.aureusNCTC8325]>4WFA_TChainT	50SribosomalproteinL27[Staphylococcusaureussubsp.aureusNCTC8325]>4WFB_TChainT	50SribosomalproteinL27[Staphylococcusaureussubsp.aureusNCTC8325]>5HKV_TChainT	50SribosomalproteinL27[Staphylococcusaureussubsp.aureusNCTC8325]>5HL7_TChainT	50SribosomalproteinL27[Staphylococcusaureussubsp.aureusNCTC8325]>5ND8_ZChainZ	50SribosomalproteinL27[Staphylococcusaureussubsp.aureusNCTC8325]>5ND9_ZChainZ	50SribosomalproteinL27[Staphylococcusaureus]>5NRG_TChainT	50SribosomalproteinL27[Staphylococcusaureussubsp.aureusNCTC8325]>6SJ6_ZChainZ	50SribosomalproteinL27[Staphylococcusaureussubsp.aureusNCTC8325]>6YEF_ZChainZ	50SribosomalproteinL27[Staphylococcusaureussubsp.aureusNCTC8325]>7NHL_ZChainZ	50SribosomalproteinL27[Staphylococcusaureussubsp.aureusNCTC8325]>7NHM_ZChainZ	50SribosomalproteinL27[Staphylococcusaureussubsp.aureusNCTC8325]>7P48_UChainU	LSUribosomalproteinL27P[Staphylococcusaureus]>ATV04333.150SribosomalproteinL27[StaphylococcusaureusO11]>EGL94713.1ribosomalproteinL27[Staphylococcusaureussubsp.aureus21318]>EGS87288.1ribosomalproteinL27[Staphylococcusaureussubsp.aureus21259]>EGS87410.1ribosomalproteinL27[Staphylococcusaureussubsp.aureus21266]>EHS11806.1ribosomalproteinL27[Staphylococcusaureussubsp.aureusIS-24]>EHS14481.1ribosomal…
bacterialtype[Bathymodiolusbrooksithiotrophicgillsymbiont]>CAC9579643.1Prolyl-tRNAsynthetase(EC6.1.1.15)	bacterialtype[unculturedGammaproteobacteriabacterium]>CAC9970558.1Prolyl-tRNAsynthetase(EC6.1.1.15)	bacterialtype[unculturedGammaproteobacteriabacterium]>SMN13722.1Prolyl-tRNAsynthetase	bacterialtype[Bathymodiolusheckeraethiotrophicgillsymbiont]
partial[Bacteria]>OEI13666.1transposase	partial[Escherichiacoli]>TYQ41285.1IS6familytransposase	partial[Enterococcusfaecium]>HAP7186524.1IS6-likeelementIS1216familytransposase[Enterococcusfaecium]>HAP7734705.1IS6-likeelementIS1216familytransposase[Enterococcusfaecium]>HAP7788344.1IS6-likeelementIS1216familytransposase[Enterococcusfaecium]
partial[Bacteria]>KAF1216934.1IS6familytransposase	partial[Streptococcusagalactiae]>KAF1216936.1IS6familytransposase	partial[Streptococcusagalactiae]>KAF1217049.1IS6familytransposase	partial[Streptococcusagalactiae]>KAF1217145.1IS6familytransposase	partial[Streptococcusagalactiae]>KAF1218284.1IS6familytransposase	partial[Streptococcusagalactiae]
partial[Bacteria]>MBD9863888.1IS6-likeelementIS1216familytransposase[Enterococcusfaecalis]>NSQ73773.1IS6-likeelementIS1216familytransposase[Enterococcusfaecalis]>HAP9868223.1IS6-likeelementIS1216familytransposase[Enterococcusfaecium]>HAQ2807808.1IS6-likeelementIS1216familytransposase[Enterococcusfaecium]>HBA0468094.1IS6-likeelementIS1216familytransposase[Enterococcusfaecium]
betasubunit[EnterococcusfaeciumAus0004]>KKJ73256.1ribonucleotide-diphosphatereductasesubunitbeta[EnterococcusfaeciumMRSN4777]>MBE8189244.1class1bribonucleoside-diphosphatereductasesubunitbeta[Lacticaseibacillusparacasei]>MBK1999323.1class1bribonucleoside-diphosphatereductasesubunitbeta[Enterococcuslactis]>MBP8750693.1class1bribonucleoside-diphosphatereductasesubunitbeta[Enterococcussp.]>MBU555373…
partial[Bacteria]>MBB2518568.1plasmidrecombinationprotein[Staphylococcusaureus]
[5]	12:i:-]>EDI6167207.1Cd(II)/Pb(II)-responsivetranscriptionalregulator[Salmonellaentericasubsp.entericaserovarMontevideo]>EDT3771061.1Cd(II)/Pb(II)-responsivetranscriptionalregulator[Salmonellaentericasubsp.entericaserovarGaminara]>EDV1616057.1Cd(II)/Pb(II)-responsivetranscriptionalregulator[Salmonellaentericasubsp.entericaserovarOrion]>EDW1832142.1Cd(II)/Pb(II)-responsivetranscriptionalregulator[S…
partial[Bacteria]>EWQ09375.1transposonTn552resolvase	partial[StaphylococcusaureusM1187]>MBU5904468.1recombinasefamilyprotein[VibriocholeraeO1]
partial[Bacteria]>MBA8651192.1LptF/LptGfamilypermease[Staphylococcusaureus]
partial[Bacteria]>EUF00468.1beta-lactamase	partial[StaphylococcusaureusM0703]>MQS74742.1serinehydrolase[Escherichiacoli]
partial[Bacteria]>MCC4976155.1translationelongationfactorTs[Klebsiellapneumoniae]
partial[Bacteria]>OIF10784.1ribonucleasePH	partial[Acinetobacterbaumannii]>RNA82374.1ribonucleasePH	partial[Staphylococcusaureus]>RNB24682.1ribonucleasePH	partial[Staphylococcusaureus]
partial[Bacteria]>EGO7916555.1IS6-likeelementIS1216familytransposase[Enterococcusfaecalis]>EHH1621206.1IS6-likeelementIS1216familytransposase[Enterococcusfaecalis]>EHM3052159.1IS6-likeelementIS1216familytransposase[Enterococcusfaecalis]>MCF2023353.1IS6-likeelementIS1216familytransposase[Escherichiacoli]>HAP3823835.1IS6-likeelementIS1216familytransposase[Enterococcusfaecalis]
permeaseprotein[StaphylococcuscapitisC87]>KDE95226.1aminoacidABCtransporterpermease[Staphylococcussp.TE8]
50SribosomalproteinL34[AcinetobacterbeijerinckiiANC3835]>6V3A_1Chain1	50SribosomalproteinL34[AcinetobacterbeijerinckiiANC3835]>6V3B_1Chain1	50SribosomalproteinL34[AcinetobacterbeijerinckiiANC3835]>6V3D_1Chain1	50SribosomalproteinL34[AcinetobacterbeijerinckiiANC3835]>6YHS_ZChainZ	50SribosomalproteinL34[AcinetobacterbaumanniiATCC19606=CIP70.34=JCM6841]>6YSI_ZChainZ	50SribosomalproteinL34[AcinetobacterbaumanniiATCC19606=CIP70.34=JCM6841]>7M4V_1Chain1	50SribosomalproteinL34[AcinetobacterbaumanniiAB0057]>7M4W_1Chain1	50SribosomalproteinL34[AcinetobacterbaumanniiAB0057]>7M4Y_1Chain1	50SribosomalproteinL34[AcinetobacterbaumanniiAB0057]>7M4Z_1Chain1	50SribosomalproteinL34[AcinetobacterbaumanniiAB0057]>7RYF_1Chain1	50SribosomalproteinL34[AcinetobacterbaumanniiAB0057]>7RYG_1Chain1	50SribosomalproteinL34[AcinetobacterbaumanniiAB0057]>7RYH_1Chain1	50SribosomalproteinL34[AcinetobacterbaumanniiAB0057]>AHX30127.150SribosomalproteinL34[AcinetobacterbaumanniiAC12]>AHX65543.150SribosomalproteinL34[AcinetobacterbaumanniiAC30]>AMO42276.150SribosomalproteinL34[Acinetobactersp.DUT-2]>EBL5619884.150SribosomalproteinL34[Salmonellaentericasubsp.entericaserovarAgona]>EJP51547.1ribosomalproteinL34[AcinetobacterbaumanniiNaval-18]>EMT87035.150Sribosomalpro…
partial[Bacteria]>EUP68326.1hypotheticalproteinU020_02781	partial[StaphylococcusaureusCOAS6117]>EWI35388.1hypotheticalproteinU692_02769	partial[StaphylococcusaureusW36553]
partial[Bacteria]>MBW6351541.1orotidine5'-phosphatedecarboxylase[Pseudomonasaeruginosa]
partial[Bacteria]>MCA1523491.1helix-turn-helixdomain-containingprotein[Bradyrhizobiumsp.IC3069]>TDM82553.1transposase[Lactobacilluscrispatus]
partial[Bacteria]>MBT9373448.1plasmidrecombinationprotein[Rhizobiumsp.CSW-27]
z23:-]>A9MVN1.1RecName:Full=50SribosomalproteinL33[Salmonellaentericasubsp.entericaserovarParatyphiBstr.SPB7]>B1IZF7.1RecName:Full=50SribosomalproteinL33[EscherichiacoliATCC8739]>B1LK73.1RecName:Full=50SribosomalproteinL33[EscherichiacoliSMS-3-5]>B1X970.1RecName:Full=50SribosomalproteinL33[Escherichiacolistr.K-12substr.DH10B]>B2TTV0.1RecName:Full=50SribosomalproteinL33[ShigellaboydiiCDC3083-94]>B…	50SRIBOSOMALPROTEINL33[Escherichiacoli]>4V4H_D1ChainD1	50SRIBOSOMALPROTEINL33[Escherichiacoli]>4V6C_B1ChainB1	50SribosomalproteinL33[EscherichiacoliK-12]>4V6C_D1ChainD1	50SribosomalproteinL33[EscherichiacoliK-12]>4V6D_B1ChainB1	50SribosomalproteinL33[EscherichiacoliK-12]>4V6D_D1ChainD1	50SribosomalproteinL33[EscherichiacoliK-12]>4V6E_B1ChainB1	50SribosomalproteinL33[EscherichiacoliK-12]>4V6K_AdChainAd	50SribosomalproteinL33[EscherichiacoliK-12]>4V6L_BdChainBd	50SribosomalproteinL33[EscherichiacoliK-12]>4V7B_B1ChainB1	50SribosomalproteinL33[EscherichiacoliK-12]>4V7I_A1ChainA1	50SribosomalproteinL33[EscherichiacoliK-12]>4V85_B5ChainB5	50SribosomalproteinL33[Escherichiacoli]>4V89_B5ChainB5	50SribosomalproteinL33[Escherichiacoli]>4V9C_B1ChainB1	50SribosomalproteinL33[EscherichiacoliK-12]>4V9C_D1ChainD1	50SribosomalproteinL33[EscherichiacoliK-12]>4V9O_A1ChainA1	50SribosomalproteinL33[EscherichiacoliK-12]>4V9O_C1ChainC1	50SribosomalproteinL33[EscherichiacoliK-12]>4V9O_E1ChainE1	50SribosomalproteinL33[EscherichiacoliK-12]>4V9O_G1ChainG1	50SribosomalproteinL33[EscherichiacoliK-12]>4V9P_A1ChainA1	50SribosomalproteinL33[EscherichiacoliK-12]>4V9P_C1ChainC1	50SribosomalproteinL33[EscherichiacoliK-12]>4V9P_E1ChainE1	50SribosomalproteinL33[EscherichiacoliK-12]>4V9P_G1ChainG1	50SribosomalproteinL33[EscherichiacoliK-12]>4WOI_B1ChainB1	50SribosomalproteinL33[EscherichiacoliK-12]>4WOI_C1ChainC1	50SribosomalproteinL33[EscherichiacoliK-12]>5ADY_1Cryo-EMstructuresofthe50SribosomesubunitboundwithHflX[EscherichiacoliK-12]>5AFI_12.9AStructureofE.coliribosome-EF-TUcomplexbycs-correctedcryo-EM[Escherichiacoli]>5GAD_cRNC-SRP-SRcomplexearlystate[Escherichiacoli]>5GAE_cRNCincomplexwithatranslocatingSecYEG[Escherichiacoli]>5GAG_cRNCincomplexwithSRP-SRintheclosedstate[Escherichiacoli]>5GAH_cRNCincom…	50SribosomalproteinL33[Escherichiacoli]>5JU8_B1ChainB1	50SribosomalproteinL33[EscherichiacoliK-12]>5KCR_16Chain16	50SribosomalproteinL33[EscherichiacoliK-12]>5KCS_16Chain16	50SribosomalproteinL33[EscherichiacoliK-12]>5KPS_3Chain3	50SribosomalproteinL33[EscherichiacoliK-12]>5KPV_2Chain2	50SribosomalproteinL33[EscherichiacoliK-12]>5KPW_2Chain2	50SribosomalproteinL33[EscherichiacoliK-12]>5KPX_2Chain2	50SribosomalproteinL33[EscherichiacoliK-12]>5L3P_6Cryo-EMstructureofstringentresponsefactorRelAboundtoErmCL-stalledribosomecomplex[EscherichiacoliK-12]>5MDV_cStructureofArfAandRF2boundtothe70Sribosome(accommodatedstate)[Escherichiacoli]>5MDW_cStructureofArfA(A18T)andRF2boundtothe70Sribosome(pre-accommodatedstate)[Escherichiacoli]>5MDY_cStructureofArfAandTtRF2boundtothe70Sribosome(pre-accommodated…	50SribosomalproteinL33[Escherichiacoli]>5U9G_31Chain31	50SribosomalproteinL33[Escherichiacoli]>6DNC_GAChainGA	50SribosomalproteinL33[Escherichiacoli]>6I0Y_1TnaC-stalledribosomecomplexwiththetitinI27domainfoldingclosetotheribosomalexittunnel[Escherichiacoli]>6OGF_C70SterminationcomplexwithRF2boundtotheUGAcodon.PartiallyrotatedribosomewithRF2bound(StructureIII).[Escherichiacoli]>6OGG_C70SterminationcomplexwithRF2boundtotheUGAcodon.RotatedribosomewithRF2bound(StructureIV).[Escherichiacoli]>6OGI_C70Sterminat…	50SribosomalproteinL33[Escherichiacoli]>6Q98_cStructureoftmRNASmpBboundinPsiteofE.coli70Sribosome[Escherichiacoli]>6QDW_4Cryo-EMstructureofthe50Sribosomalsubunitat2.83AngstromswithmodeledGBCSecMpeptide[EscherichiacoliBL21(DE3)]>6QUL_cStructureofabacterial50Sribosomalsubunitincomplexwiththenovelquinoxolidinoneantibioticcadazolid[Escherichiacoli]>6S0K_cRibosomenascentchainincomplexwithSecA[Escheric…	50SribosomalproteinL33[EscherichiacoliK-12]>6TC3_L331ChainL331	50SribosomalproteinL33[EscherichiacoliK-12]>6VWL_ZChainZ	50SribosomalproteinL33[Escherichiacoli]>6VWM_ZChainZ	50SribosomalproteinL33[Escherichiacoli]>6VWN_ZChainZ	50SribosomalproteinL33[Escherichiacoli]>6VYQ_kChaink	50SribosomalproteinL33[Escherichiacoli]>6VYR_kChaink	50SribosomalproteinL33[Escherichiacoli]>6VYS_kChaink	50SribosomalproteinL33[Escherichiacoli]>6VYT_kChaink	50SribosomalproteinL33[Escherichiacoli]>6VYU_kChaink	50SribosomalproteinL33[Escherichiacoli]>6VYW_kChaink	50SribosomalproteinL33[Escherichiacoli]>6VYX_kChaink	50SribosomalproteinL33[Escherichiacoli]>6VYY_kChaink
50SribosomalproteinL14[Acinetobactersp.NIPH899]>6V3A_JChainJ	50SribosomalproteinL14[Acinetobactersp.NIPH899]>6V3B_JChainJ	50SribosomalproteinL14[Acinetobactersp.NIPH899]>6V3D_JChainJ	50SribosomalproteinL14[Acinetobactersp.NIPH899]>6YHS_GChainG	50SribosomalproteinL14[AcinetobacterbaumanniiATCC19606=CIP70.34=JCM6841]>6YSI_GChainG	50SribosomalproteinL14[AcinetobacterbaumanniiATCC19606=CIP70.34=JCM6841]>7M4V_JChainJ	50SribosomalproteinL14[AcinetobacterbaumanniiAB0057]>7M4W_JChainJ	50SribosomalproteinL14[AcinetobacterbaumanniiAB0057]>7M4Y_JChainJ	50SribosomalproteinL14[AcinetobacterbaumanniiAB0057]>7M4Z_JChainJ	50SribosomalproteinL14[AcinetobacterbaumanniiAB0057]>7RYF_JChainJ	50SribosomalproteinL14[AcinetobacterbaumanniiAB0057]>7RYG_JChainJ	50SribosomalproteinL14[AcinetobacterbaumanniiAB0057]>7RYH_JChainJ	50SribosomalproteinL14[AcinetobacterbaumanniiAB0057]>ADX93899.150SribosomalproteinL14[AcinetobacterbaumanniiTCDC-AB0715]>AHX29378.150SribosomalproteinL14[AcinetobacterbaumanniiAC12]>AHX65709.150SribosomalproteinL14[AcinetobacterbaumanniiAC30]>AMO39607.150SribosomalproteinL14[Acinetobactersp.DUT-2]>EJP49248.1ribosomalproteinL14[AcinetobacterbaumanniiNaval-18]>EMT94312.150SribosomalproteinL14[Acine…
proteolyticsubunitClpP[StaphylococcuswarneriVCU121]
partial[Bacteria]>ECL0750465.1hypotheticalprotein[Salmonellaenterica]
partial[Bacteria]>KHL91104.1hypotheticalproteinQW71_36630	partial[Paenibacillussp.IHBB3415]>MCD1164095.1hypotheticalprotein[Leptospirainterrogans]
partial[Bacteria]>POB12351.1IS200/IS605familytransposase	partial[Halobacteriovoraxsp.DA5]
partial[Bacteria]>MBP8573859.1autotransporterdomain-containingprotein[Listeriamonocytogenes]
1830]>YP_009261495.1photosystemIIproteinL[Liriodendronchinense]>YP_009261711.1photosystemIIproteinL[Pugioniumdolabratum]>YP_009261796.1photosystemIIproteinL[Pugioniumcornutum]>YP_009261880.1photosystemIIproteinL[Parastemonurophyllus]>YP_009262220.1photosystemIIproteinL[Spondiasbahiensis]>YP_009262306.1photosystemIIproteinL[Spondiastuberosa]>YP_009262540.1photosystemIIproteinL[Acioaguianensis]>YP_…
partial[Columneasp.Lindqvist&Albert30]>AAN04644.1photosystemIIsubunitPsbL	partial[Pinguiculagrandiflora]>AAN04646.1photosystemIIsubunitPsbL	partial[Pinguiculagracilis]>AAN04647.1photosystemIIsubunitPsbL	partial[Utriculariaalpina]>AAN04648.1photosystemIIsubunitPsbL	partial[Utriculariapubescens]>AAN04649.1photosystemIIsubunitPsbL	partial[Utriculariageminiscapa]>AAN07063.1photosystemIIsubunit[Trimeniamoorei]>AAN32290.1photosystemIIsubunitL[Scheuchzeriapalustris]>AAN32294.1photosystemIIsubunitL[Trianthaglutinosa]>AAN32298.1photosystemIIsubunitL[Burmanniacapitata]>AAN32302.1photosystemIIsubunitL[Nartheciumossifragum]>AAN32314.1photosystemIIsubunitL[Anticleaelegans]>AAN32326.1photosystemIIsubunitL[Dasypogonhookeri]>AAN32334.1…	partial[Elaeisoleifera]>ABU85594.1photosystemIIproteinL	partial[Cyanotisciliata]>AFA26798.1photosystemIIproteinL[Centrolepismonogyna]>AFA26800.1photosystemIIproteinL	partial[Chlorophytumrhizopendulum]>AFA26802.1photosystemIIproteinL	partial[Cyperusalternifolius]>AFA26807.1photosystemIIproteinL	partial[Fosterellacaulescens]>AFA26811.1photosystemIIproteinL	partial[Irisvirginica]>AFA26817.1photosystemIIproteinL	partial[Naviasaxicola]>AFA26818.1photosystemIIproteinL	partial[Neoasteliaspectabilis]>AFA26819.1photosystemIIproteinL	partial[Neoregeliacarolinae]>AFA26821.1photosystemIIproteinL	partial[Pandanusutilis]>AFA26823.1photosystemIIproteinL	partial[Pitcairniafeliciana]>AFA26825.1photosystemIIproteinL	partial[Puyalaxa]>AFA26826.1photosystemIIproteinL	partial[Raveneahildebrandtii]>AFA26830.1photosystemIIproteinL[Syngonanthuschrysanthus]>AFA26831.1photosystemIIproteinL[Thamnochortusinsignis]>AFK81314.1photosystemIIproteinL[Camelliasinensisvar.assamica]>AFU94353.1PsbL	partial[Bhesasp.CCD-2012]>AFU94354.1PsbL	partial[Caloncobaechinata]>AFU94355.1PsbL	partial[Casearianitida]>AFU94356.1PsbL	partial[Centroplacusglaucinus]>AFU94358.1PsbL	partial[Clusiarosea]>AFU94360.1PsbL	partial[Erythroxylumareolatum]>AFU94362.1PsbL	partial[Flueggeasuffruticosa]>AFU94363.1PsbL	partial[Galeariamaingayi]>AFU94365.1PsbL	partial[Goupiaglabra]>AFU94366.1PsbL	partial[Triadenumfraseri]>AFU94367.1PsbL	partial[Hypericumkalmianum]>AFU94368.1PsbL	partial[Hypericumperforatum]>AFU94370.1PsbL	partial[Ixonanthessp.CCD-2012]>AFU94371.1PsbL	partial[Lacistemarobustum]>AFU94373.1PsbL	partial[Mammeaamericana]>AFU94374.1PsbL	partial[Medusagyneoppositifolia]>AFU94375.1PsbL	partial[Microdesmiscaseariifolia]>AFU94376.1PsbL	partial[Ourateasp.CCD-2012]>AFU94377.1PsbL	partial[Passifloraciliata]>AFU94378.1PsbL	partial[Perabumeliifolia]>AFU94380.1PsbL	partial[Ploiariumsp.CCD-2012]>AFU94382.1PsbL	partial[Putranjivaroxburghii]>AFU94383.1PsbL	partial[Rhizophoramangle]>AFU94385.1PsbL	partial[Scyphostegiaborneensis]>AFU94387.1PsbL	partial[Turneraulmifolia]>AFU94388.1PsbL	partial[Violapubescens]>AFU94389.1PsbL	partial[Vismiaferruginea]>AGC38260.1photosystemIIproteinL[Cryptochloastrictiflora]>AGE93213.1photosystemIIproteinL[Calectasianarragara]>AGP51159.1photosystemIIproteinL[Triticummonococcumsubsp.aegilopoides]>AGQ55773.1photosystemIIproteinL[Liliumlongiflorum]>AGS43988.1photosystemIIproteinL[Viciafaba]>AGV02670.1photosystemIIproteinL[Zeamayssubsp.mays]>AGV52589.1photosystemIIproteinL[Medicagotruncatu…	partial[Goodeniaradicans]>AKZ30160.1photosystemIIproteinL	partial[Goodeniarosea]>AKZ30226.1photosystemIIproteinL	partial[Goodeniahelmsii]>AKZ30292.1photosystemIIproteinL	partial[Goodeniaovata]>AKZ30358.1photosystemIIproteinL
putative[Trypanosomaequiperdum]>SGZ41822.1MajorspikeproteinG[Hanseniasporaguilliermondii]>SLM22213.1Majorspikeprotein(Gprotein)[Streptococcusdysgalactiaesubsp.equisimilis]>VDO01176.1unnamedproteinproduct[Rodentolepisnana]>VDP17260.1unnamedproteinproduct[Onchocercaflexuosa]>VEL38994.1unnamedproteinproduct[Protopolystomaxenopodis]>VTP17659.1Majorspikeprotein(Gprotein)[Phytobacterursingii]>GAT75076.…
ATP-bindingprotein[Bacteroidessp.1_1_14]>CDE74802.1putativeABCtransporterATP-bindingprotein[BacteroidesthetaiotaomicronCAG:40]>AAO77142.1putativeABCtransporterATP-bindingprotein[BacteroidesthetaiotaomicronVPI-5482]>ALJ40586.1putativeABCtransporterATP-bindingproteinYheS[Bacteroidesthetaiotaomicron]>EES67690.1hypotheticalproteinBSIG_3081[Bacteroidesthetaiotaomicron]
partial[Bacteria]>TLL90181.1aldo/ketoreductase	partial[Staphylococcusaureus]>HAM0186463.1aldo/ketoreductase[Escherichiacoli]>HAM0810754.1aldo/ketoreductase[Escherichiacoli]
partial[Bacteria]
partial[Bacteria]>KTA63475.1hypotheticalproteinJF32_14885	partial[Listeriamonocytogenes]
partial[Bacteria]
Csubunit[StreptococcuspneumoniaeGA13499]>EHZ19054.1aspartyl/glutamyl-tRNA(Asn/Gln)amidotransferase	Csubunit[StreptococcuspneumoniaeGA11856]>EHZ36727.1aspartyl/glutamyl-tRNA(Asn/Gln)amidotransferase	Csubunit[StreptococcuspneumoniaeGA19923]>EHZ47186.1aspartyl/glutamyl-tRNA(Asn/Gln)amidotransferase	Csubunit[StreptococcuspneumoniaeGA40563]>EHZ80352.1aspartyl/glutamyl-tRNA(Asn/Gln)amidotransferase	Csubunit[Streptococcuspneumoniae7879-04]>EHZ85381.1aspartyl/glutamyl-tRNA(Asn/Gln)amidotransferase	Csubunit[Streptococcuspneumoniae7533-05]>EJG45664.1glutamyl-tRNA(Gln)amidotransferasesubunitC[Streptococcuspneumoniae2070335]>EJG57901.1glutamyl-tRNA(Gln)amidotransferasesubunitC[Streptococcuspneumoniae2072047]>EJG65531.1glutamyl-tRNA(Gln)amidotransferasesubunitC[Streptococcuspneumoniae2071247]>EJG71024.1glutamyl-tRNA(Gln)amidotransferasesubunitC[Streptococcuspneumoniae2081074]>EJG75431.1glutamyl…	Csubunit[StreptococcuspneumoniaeSPAR48]>EOB26506.1asparaginyl/glutamyl-tRNAamidotransferasesubunitC[Streptococcuspneumoniae1542]>OYL02765.1Asp-tRNA(Asn)/Glu-tRNA(Gln)amidotransferaseGatCABsubunitC[StreptococcuspneumoniaeK2527]
partial[Bacteria]
partial[Bacteria]>TCH83133.1sulfonamide-resistantdihydropteroatesynthaseSul2	partial[Escherichiacoli]
partial[Bacteria]>MBS9787273.1glutathione-regulatedpotassium-effluxsystemoxidoreductaseKefF[Lacticaseibacillusrhamnosus]
hydrophobicmembraneanchorprotein[Bacteria]>MBC2772648.1succinatedehydrogenase	hydrophobicmembraneanchorprotein[Rhizobiumsp.AQ_MP]
partial[Bacteria]>MCB5976754.1phosphoribosylformylglycinamidinesynthasesubunitPurQ[Acinetobacterbaumannii]>NMP12242.1hypotheticalprotein[Paenibacilluspolymyxa]>PYD09129.1hypotheticalproteinDND47_29740	partial[Pseudomonassyringaepv.syringae]>RZH79206.1hypotheticalproteinEIH02_16615	partial[Staphylococcusaureus]
[5]	12:b:-]>EDQ7294877.1Tn3-likeelementTn3familytransposase[Salmonellaentericasubsp.entericaserovarJaviana]>EDT4124782.1Tn3-likeelementTn3familytransposase[Salmonellaentericasubsp.entericaserovarOrough]>EDV6551188.1Tn3-likeelementTn3familytransposase[Salmonellaentericasubsp.entericaserovarMeleagridis]>EDX1624526.1Tn3-likeelementTn3familytransposase[Salmonellaentericasubsp.entericaserovarAgbeni]>EDX36…	[5]	12	[27]:-:1	2]>EHQ8413688.1Tn3-likeelementTn3familytransposase[Salmonellaentericasubsp.entericaserovarEaling]>EIE1203624.1Tn3-likeelementTn3familytransposase[EscherichiacoliO113]>KJU10777.1transposase[Salmonellaentericasubsp.entericaserovarHeidelbergstr.77-1831]>MBU4625770.1Tn3-likeelementTn3familytransposase[Shigellasp.GCP5]>MZD03397.1Tn3-likeelementTn3familytransposase[Salmonellaentericasubsp.entericaserov…	12:i:-]>OIR48251.1Tn3familytransposase[Lelliottianimipressuralis]>OUF44857.1transposasefortransposonTn3[Pluralibactergergoviae]>QBL52199.1Tn3-likeelementTn3familytransposase[Klebsiellasp.PO552]>QFX91560.1Tn3-likeelementTn3familytransposase[Citrobactersp.S39]>QHW09707.1Mobileelementprotein[Enterobacteriaceaebacterium]>QMW55845.1Tn3-likeelementTn3familytransposase[Salmonellaentericasubsp.diarizonae…
partial[Bacteria]
partial[Bacteria]
N-terminaldomainprotein[Staphylococcusepidermidis14.1.R1.SE]>COF81592.1resolvase[Streptococcuspneumoniae]>HBO6125066.1recombinasefamilyprotein[Pseudomonasaeruginosa]
partial[Bacteria]>REB11664.1hypotheticalproteinDV946_14510	partial[Staphylococcuspseudintermedius]
[5]	12:i:-]>EHG6622092.1replicationinitiationproteinRepE[Salmonellaentericasubsp.entericaserovarAlachua]>EHU97785.1initiatorReplicationfamilyprotein[EscherichiacoliDEC3F]>EIE2528054.1replicationinitiationproteinRepE[Salmonellaentericasubsp.entericaserovarMbandaka]>EIH0323909.1replicationinitiationproteinRepE[EscherichiacoliO112]>ERG00164.1replicationprotein[Salmonellaentericasubsp.entericaserovarMuen…	v:z13:z53]>MBF0975208.1replicationinitiationproteinRepE[Atopobiumsp.]>MBF1647835.1replicationinitiationproteinRepE[Rothiadentocariosa]>MBS2704331.1replicationinitiationproteinRepE[Salmonellaentericasubsp.entericaserovar1	4	[5]	12:i:-]>MCE7996982.1replicationinitiationproteinRepE[Roseivirgasp.]>MID38686.1replicationinitiationprotein[Salmonellaentericasubsp.entericaserovarMuenchenstr.CFSAN000585]>QBJ07468.1replicationinitiationproteinRepE[Rahnellaaquatilis]>QED89930.1Fplasmidreplicationinitiationprotein[CloningvectorpBAC_Fission]>QNL29149.1Fplasmidreplicationinitiationprotein[MuromegalovirusG4]>QNO47146.1hypotheticalprot…	partial[Vitisvinifera]>CDL04891.1ReplicationinitiationproteinRepE[EscherichiacoliIS35]>CDL49226.1ReplicationinitiationproteinRepE[EscherichiacoliISC41]>BAA76494.129kDproteinessentialforthereplicationofminiFplasmid[CloningvectorpCHR8]>BAB68401.129kDproteinessentialforthereplicationofminiFplasmid[CloningvectorpBAC-Lac]>BAH03499.1replicationinitiatorprotein[CloningvectorpKS145]>BAN79348.1replication…
partial[Bacteria]
delta'subunit[StreptococcusoralisSK100]>KZX08135.1DNApolymeraseIIIsubunitdelta'[Streptococcusoralis]>MBA1351455.1DNApolymeraseIIIsubunitdelta'[Streptococcusoralissubsp.oralis]
partial[Bacteria]>MQH48607.1hypotheticalprotein[Escherichiacoli]
partial[Bacteria]>HAC1295346.1IS6-likeelementIS1216familytransposase[Listeriamonocytogenes]>EOF59550.1transposase	partial[EnterococcusfaeciumEnGen0133]>EOF83263.1transposase	partial[EnterococcusfaeciumEnGen0140]>KCZ27001.1integrasecoredomainprotein	partial[Acinetobacterbaumannii45057_1]>PCE11036.1IS6familytransposase	partial[Enterococcusfaecium]
partial[Bacteria]>MBG7865014.1IS6-likeelementIS1216familytransposase[Enterococcusfaecium]>MBG7972956.1IS6-likeelementIS1216familytransposase[Enterococcusfaecium]>MBG7984747.1IS6-likeelementIS1216familytransposase[Enterococcusfaecium]>MBG8117641.1IS6-likeelementIS1216familytransposase[Enterococcusfaecium]>MBG8160492.1IS6-likeelementIS1216familytransposase[Enterococcusfaecium]
partial[Bacteria]>HBM5449031.1IS6-likeelementIS1216familytransposase[Enterococcusfaecium]>MBD9897073.1IS6-likeelementIS1216familytransposase[Enterococcusfaecalis]>MBJ0383532.1IS6-likeelementIS1216familytransposase[Enterococcusfaecalis]>TLQ10569.1IS6-likeelementIS1216familytransposase	partial[Lactococcusraffinolactis]>HBM5583890.1IS6-likeelementIS1216familytransposase[Enterococcusfaecium]
partial[Bacteria]>MCF2051280.1acetolactatesynthasesmallsubunit[Escherichiacoli]
partial[Bacteria]>PKR41272.1exonucleaseVsubunitgamma	partial[Streptomycessp.EAG2]>PWQ83832.1exonucleaseVsubunitgamma	partial[Stenotrophomonasmaltophilia]>PWS05641.1exonucleaseVsubunitgamma	partial[Enterobactersp.HPCN14]
chisubunit[EscherichiacoliP12b]>EDX33975.1DNApolymeraseIII	chisubunit[Shigelladysenteriae1012]>EEC7200528.1DNApolymeraseIIIsubunitchi[EscherichiacoliO11]>EEC7210007.1DNApolymeraseIIIsubunitchi[EscherichiacoliO103]>EER0913954.1DNApolymeraseIIIsubunitchi[EscherichiacoliO168:H8]>EER4142738.1DNApolymeraseIIIsubunitchi[EscherichiacoliO6]>EES8444136.1DNApolymeraseIIIsubunitchi[EscherichiacoliO6:H34]>EES8551423.1DNApolymeraseIIIsubunitchi[EscherichiacoliO168]>E…	HolCfamilyprotein[ShigellaflexneriSFJ17B]>EGO9526092.1DNApolymeraseIIIsubunitchi[EscherichiacoliO24]>EGR60861.1DNApolymeraseIIIsubunitchi[EscherichiacoliO104:H4str.01-09591]>EGR71780.1DNApolymeraseIIIsubunitchi[EscherichiacoliO104:H4str.LB226692]>EGW77860.1DNApolymeraseIIIsubunitchi[EscherichiacoliSTEC_94C]>EGW78178.1DNApolymeraseIIIsubunitchi[Escherichiacoli2534-86]>EGW79120.1DNApolymeraseIIIsub…	HolCfamilyprotein[EscherichiacoliDEC3B]>EHU68671.1DNApolymeraseIIIchisubunit	HolCfamilyprotein[EscherichiacoliDEC3D]>EHU70328.1DNApolymeraseIIIchisubunit	HolCfamilyprotein[EscherichiacoliDEC3E]>EHU79232.1DNApolymeraseIIIchisubunit	HolCfamilyprotein[EscherichiacoliDEC3C]>EHU86036.1DNApolymeraseIIIchisubunit	HolCfamilyprotein[EscherichiacoliDEC4B]>EHU97555.1DNApolymeraseIIIchisubunit	HolCfamilyprotein[EscherichiacoliDEC3F]>EHU99706.1DNApolymeraseIIIchisubunit	HolCfamilyprotein[EscherichiacoliDEC4D]>EHV00315.1DNApolymeraseIIIchisubunit	HolCfamilyprotein[EscherichiacoliDEC4C]>EHV06115.1DNApolymeraseIIIchisubunit	HolCfamilyprotein[EscherichiacoliDEC4E]>EHV16549.1DNApolymeraseIIIchisubunit	HolCfamilyprotein[EscherichiacoliDEC4F]>EHW02912.1DNApolymeraseIIIchisubunit	HolCfamilyprotein[EscherichiacoliDEC8B]>EHW03109.1DNApolymeraseIIIsubunitchi[EscherichiacoliDEC8A]>EHW0743417.1DNApolymeraseIIIsubunitchi[EscherichiacoliO48]>EHW21292.1DNApolymeraseIIIchisubunit	HolCfamilyprotein[EscherichiacoliDEC8E]>EHX05861.1DNApolymeraseIIIsubunitchi[EscherichiacoliDEC11C]>EHX20374.1DNApolymeraseIIIchisubunit	HolCfamilyprotein[EscherichiacoliDEC12B]>EHX24909.1DNApolymeraseIIIsubunitchi[EscherichiacoliDEC12C]>EIH0320761.1DNApolymeraseIIIsubunitchi[EscherichiacoliO112]>EIH0335766.1DNApolymeraseIIIsubunitchi[EscherichiacoliO22]>EIH0662867.1DNApolymeraseIIIsubunitchi[EscherichiacoliO158]>EIH1069546.1DNApolymeraseIIIsubunitchi[EscherichiacoliO7:H18]>EIH1081287.1DNApolymeraseIIIsubunitchi[EscherichiacoliO16…	HolCfamilyprotein[Shigellasonnei4822-66]>EIQ55484.1DNApolymeraseIIIsubunitchi[Shigelladysenteriae225-75]>EIQ58241.1DNApolymeraseIIIsubunitchi[EscherichiacoliEPECa12]>EJL19803.1DNApolymeraseIIIchisubunit	HolCfamilyprotein[Shigellasonneistr.Moseley]>EJZ61110.1DNApolymeraseIIIchisubunit	HolCfamilyprotein[Shigellaflexneri1485-80]>ELF23418.1DNApolymeraseIIIsubunitchi[EscherichiacoliKTE156]>EOQ46609.1DNApolymeraseIIIsubunitchi[EscherichiacoliKTE33]>EQY93478.1DNApolymeraseIIIsubunitchi[EscherichiacoliUMEA3318-1]>ERF95948.1DNApolymeraseIIIsubunitchi[EscherichiacoliO104:H21str.CFSAN002237]>ERO99365.1DNApolymeraseIIIsubunitchi[EscherichiacoliBIDMC19C]>EST78176.1DNApolymeraseIIIsubunitc…
partial[Bacteria]>ORA02251.150SribosomalproteinL33	partial[MycobacteriumarosienseATCCBAA-1401=DSM45069]
partial[Bacteria]
partial[Bacteria]>TMP47878.150SribosomalproteinL15	partial[Pseudoalteromonascitrea]
[truncated: 3,564 more rows]
[truncated: 408 more columns]
