# Supplementary material for: Microbial gene expression analysis of healthy and cancerous esophagus uncovers bacterial biomarkers of clinical outcomes
Source: ISME Commun. 2023 Dec 5;3:128. doi: 10.1038/s43705-023-00338-1 (PMC10696091; doi:10.1038/s43705-023-00338-1)
Supplement: Supplementary file 10 — Supplementary table S9 [file 43705_2023_338_MOESM10_ESM.csv]

Protein	Uncorrected_Pvalue	Corrected_Pvalue	TCGA_Greater_unweighted	TCGA_Greater_weighted
WP_000001276.1	0.96608475	0.987460187	0	1
WP_000002577.1	0.334051642	0.754531217	0	0
WP_000002683.1	0.666486402	0.754531217	0	0
WP_000002800.1	0.666212984	0.754531217	0	0
WP_000003344.1	0.084732303	0.336713584	1	1
WP_000003401.1	0.084147971	0.334882563	1	1
WP_000003402.1	0.23726568	0.658616801	1	1
WP_000003820.1	0.519259339	0.754531217	0	0
WP_000004049.1	0.917405678	0.96331743	0	0
WP_000004086.1	0.186877004	0.570622245	0	0
WP_000004473.1	0.378259713	0.754531217	0	0
WP_000004981.1	0.252355496	0.680280761	0	0
WP_000005042.1	0.334020731	0.754531217	0	0
WP_000005775.1	0.250416591	0.680280761	0	0
WP_000006003.1	0.666334183	0.754531217	0	0
WP_000007444.1	0.334057391	0.754531217	0	0
WP_000008957.1	0.107604787	0.410260594	1	1
WP_000009238.1	0.541961908	0.754531217	0	0
WP_000011687.1	0.933515643	0.968004064	0	0
WP_000012420.1	0.309486267	0.754531217	1	1
WP_000012422.1	0.656360804	0.754531217	0	0
WP_000012966.1	0.666486402	0.754531217	0	0
WP_000013338.1	0.541961908	0.754531217	0	0
WP_000013542.1	0.022147148	0.103725454	0	0
WP_000014594.1	0.015114262	0.094996863	1	1
WP_000015482.1	0.150456594	0.525418874	0	0
WP_000017552.1	0.77463333	0.850886794	1	1
WP_000017620.1	0.208708586	0.614598029	0	0
WP_000017624.1	0.335733138	0.754531217	0	0
WP_000018323.1	7.67254E-13	1.46093E-11	1	1
WP_000018326.1	3.02289E-13	5.81718E-12	1	1
WP_000018329.1	2.31103E-14	4.6567E-13	1	1
WP_000018505.1	0.602465126	0.754531217	1	1
WP_000019067.1	0.178497896	0.555270023	1	1
WP_000019167.1	0.009256397	0.064443149	0	0
WP_000019358.1	0.167226732	0.555270023	0	0
WP_000019381.1	1.00713E-05	0.000124634	1	1
WP_000019390.1	3.33692E-06	4.27931E-05	1	1
WP_000019400.1	1.04386E-07	1.51826E-06	1	1
WP_000019402.1	2.55807E-07	3.58284E-06	1	1
WP_000019403.1	4.87877E-07	6.71181E-06	1	1
WP_000019441.1	1.72662E-07	2.4737E-06	1	1
WP_000019445.1	3.36771E-07	4.68454E-06	1	1
WP_000019450.1	1.36108E-06	1.82612E-05	1	1
WP_000019473.1	9.74494E-07	1.31395E-05	1	1
WP_000021445.1	0.431298391	0.754531217	1	1
WP_000022275.1	0.424662814	0.754531217	1	1
WP_000022439.1	0.879654258	0.931799745	1	1
WP_000022710.1	0.328579459	0.754531217	0	0
WP_000022722.1	0.666486402	0.754531217	0	0
WP_000023895.1	0.103533575	0.398397264	1	1
WP_000025274.1	0.454853259	0.754531217	0	0
WP_000025662.1	0.22090682	0.630584519	0	0
WP_000026224.1	2.94206E-47	1.07267E-45	1	1
WP_000027050.1	1.32461E-23	3.35507E-22	1	1
WP_000027051.1	1.86641E-32	5.51812E-31	1	1
WP_000027053.1	2.43089E-33	7.29311E-32	1	1
WP_000027057.1	1.7063E-23	4.28843E-22	1	1
WP_000027060.1	1.7063E-23	4.28843E-22	1	1
WP_000027205.1	0.348078802	0.754531217	1	1
WP_000028029.1	0.178414114	0.555270023	1	1
WP_000028030.1	0.178414114	0.555270023	1	1
WP_000028422.1	0.666486402	0.754531217	0	0
WP_000028545.1	0.651176637	0.754531217	1	1
WP_000028612.1	0.387878221	0.754531217	0	0
WP_000028953.1	0.39045816	0.754531217	0	0
WP_000029140.1	0.540723581	0.754531217	0	0
WP_000029376.1	0.541962348	0.754531217	0	0
WP_000031107.1	0.666486402	0.754531217	0	0
WP_000031108.1	0.666486402	0.754531217	0	0
WP_000031665.1	0.683378407	0.770518394	0	0
WP_000031674.1	0.672735266	0.760310547	0	0
WP_000031783.1	0.096262058	0.373227786	1	1
WP_000031784.1	0.102284665	0.394977662	1	1
WP_000031892.1	0.289674752	0.740499952	0	0
WP_000032702.1	0.666486402	0.754531217	0	0
WP_000032810.1	0.623188638	0.754531217	0	0
WP_000033206.1	0.541961908	0.754531217	0	0
WP_000033212.1	0.666486402	0.754531217	0	0
WP_000033378.1	0.924842525	0.964571085	0	0
WP_000034825.1	0.234975079	0.654044805	0	0
WP_000034826.1	0.322348855	0.754531217	0	0
WP_000035303.1	0.541870925	0.754531217	0	0
WP_000036004.1	0.592452975	0.754531217	1	1
WP_000036088.1	0.541961908	0.754531217	0	0
WP_000036631.1	0.709126042	0.791955811	0	0
WP_000037326.1	0.289699991	0.740499952	0	0
WP_000038456.1	0.019011651	0.094996863	1	1
WP_000039137.1	0.454842667	0.754531217	0	0
WP_000041070.1	0.666486402	0.754531217	0	0
WP_000041761.1	0.666345444	0.754531217	0	0
WP_000042122.1	0.895342651	0.944970913	0	1
WP_000042123.1	0.666463694	0.754531217	0	0
WP_000042632.1	0.940287164	0.968445996	0	1
WP_000044823.1	0.178408011	0.555270023	1	1
WP_000045450.1	9.8633E-83	6.07527E-81	1	1
WP_000046022.1	0.541962348	0.754531217	0	0
WP_000046025.1	0.563526231	0.754531217	0	0
WP_000046704.1	0.541961908	0.754531217	0	0
WP_000047246.1	0.666486402	0.754531217	0	0
WP_000048010.1	0.170582349	0.555270023	0	0
WP_000048046.1	0.229254878	0.642946578	1	1
WP_000048054.1	0.205962847	0.609160032	1	1
WP_000048055.1	0.205962847	0.609160032	1	1
WP_000048060.1	0.156234309	0.542963475	1	1
WP_000048061.1	0.022826778	0.106509682	1	1
WP_000048256.1	0.146597245	0.518785156	0	0
WP_000049664.1	0.014342659	0.093461582	1	1
WP_000049795.1	0.334064429	0.754531217	0	0
WP_000050789.1	0.997256782	1	1	0
WP_000051144.1	0.334062498	0.754531217	0	0
WP_000051179.1	0.7750603	0.850887772	1	1
WP_000051210.1	0.666486402	0.754531217	0	0
WP_000051323.1	0.708806507	0.791955811	0	0
WP_000051456.1	0.541947253	0.754531217	0	0
WP_000052802.1	3.9891E-28	1.10694E-26	1	1
WP_000053816.1	0.454774551	0.754531217	0	0
WP_000053822.1	0.454774551	0.754531217	0	0
WP_000054512.1	0.252477033	0.680280761	0	0
WP_000055856.1	0.666486402	0.754531217	0	0
WP_000055859.1	0.666486402	0.754531217	0	0
WP_000057241.1	0.045650178	0.198693134	0	0
WP_000057429.1	0.287129715	0.740499952	0	0
WP_000058717.1	0.454850262	0.754531217	0	0
WP_000058769.1	0.454833421	0.754531217	0	0
WP_000059964.1	0.252494052	0.680280761	0	0
WP_000060169.1	0.77602994	0.851486023	1	1
WP_000062616.1	0.184392664	0.566485755	0	0
WP_000062997.1	0.193257699	0.580031412	1	1
WP_000063005.1	0.666445149	0.754531217	0	0
WP_000063188.1	0.666486402	0.754531217	0	0
WP_000063208.1	0.087752161	0.346092139	1	1
WP_000063277.1	2.5165E-111	3.2221E-109	1	1
WP_000063280.1	2.7413E-115	4.2453E-113	1	1
WP_000064119.1	0.176116684	0.555270023	1	1
WP_000065370.1	4.94973E-13	9.48027E-12	1	1
WP_000065372.1	3.51494E-12	6.56216E-11	1	1
WP_000065374.1	2.80188E-13	5.40467E-12	1	1
WP_000065548.1	0.427297445	0.754531217	0	0
WP_000065572.1	0.378064686	0.754531217	0	0
WP_000065579.1	0.104149942	0.398397264	0	0
WP_000065769.1	0.164343145	0.555270023	0	0
WP_000065919.1	0.542549761	0.754531217	0	0
WP_000066490.1	0.036125076	0.162632854	1	1
WP_000066917.1	0.454674404	0.754531217	0	0
WP_000067268.1	0.387878221	0.754531217	0	0
WP_000067710.1	0.541870925	0.754531217	0	0
WP_000068031.1	0.371608145	0.754531217	0	0
WP_000068664.1	0.019821318	0.094996863	0	0
WP_000069054.1	0.150455533	0.525418874	0	0
WP_000070131.1	2.15769E-34	6.60757E-33	1	1
WP_000070491.1	0.359743183	0.754531217	0	0
WP_000070865.1	0.252507752	0.680280761	0	0
WP_000070866.1	0.220948117	0.630584519	0	0
WP_000070912.1	0.015314491	0.094996863	0	0
WP_000071892.1	0.117562864	0.441603027	0	0
WP_000072106.1	0.334060566	0.754531217	0	0
WP_000072681.1	0.865241029	0.918566584	0	0
WP_000072866.1	0.597465105	0.754531217	0	0
WP_000073393.1	0.592915019	0.754531217	1	1
WP_000075586.1	0.454642772	0.754531217	0	0
WP_000075973.1	0.089007613	0.350533495	0	0
WP_000076662.1	0.454853259	0.754531217	0	0
WP_000077926.1	0.666345444	0.754531217	0	0
WP_000079148.1	0.985598654	1	0	0
WP_000079382.1	0.60456331	0.754531217	1	1
WP_000079772.1	0.897978464	0.947138082	0	0
WP_000079884.1	0.541961908	0.754531217	0	0
WP_000079886.1	0.541961908	0.754531217	0	0
WP_000080195.1	0.786881826	0.85468013	1	1
WP_000080885.1	1.86332E-54	7.51848E-53	1	1
WP_000081081.1	0.334051642	0.754531217	0	0
WP_000082201.1	0.547508903	0.754531217	0	0
WP_000082582.1	0.550164587	0.754531217	0	0
WP_000082736.1	0.061591756	0.253941062	1	1
WP_000083845.1	0.541870925	0.754531217	0	0
WP_000084537.1	0.334004054	0.754531217	0	0
WP_000084622.1	0.354389194	0.754531217	1	1
WP_000084639.1	1.42426E-93	1.10285E-91	1	1
WP_000084700.1	0.334069278	0.754531217	0	0
WP_000086558.1	0.013682927	0.091935574	1	1
WP_000087561.1	0.666486402	0.754531217	0	0
WP_000087873.1	0.618880378	0.754531217	0	0
WP_000087891.1	0.058922658	0.24373985	1	1
WP_000088605.1	0.22122095	0.631100679	1	1
WP_000090478.1	1.77321E-05	0.000213903	1	1
WP_000090512.1	0.148229009	0.522966352	0	0
WP_000090661.1	0.092825142	0.361366923	0	0
WP_000090781.1	0.401441027	0.754531217	0	0
WP_000090796.1	0.264672429	0.707751746	0	0
WP_000090815.1	0.000157523	0.001631515	1	1
WP_000090889.1	2.58113E-86	1.72015E-84	1	1
WP_000090998.1	0.666486402	0.754531217	0	0
WP_000091445.1	0.666486402	0.754531217	0	0
WP_000091613.1	3.46648E-08	5.16195E-07	1	1
WP_000091614.1	1.28327E-36	4.07563E-35	1	1
WP_000091658.1	0.430693227	0.754531217	0	0
WP_000091932.1	0.119204504	0.447250678	0	0
WP_000091955.1	0.539080598	0.754531217	0	0
WP_000091975.1	0.383558897	0.754531217	0	0
WP_000092275.1	6.05451E-09	9.52151E-08	1	1
WP_000092696.1	0.220938498	0.630584519	0	0
WP_000092756.1	0.148403754	0.523469293	0	0
WP_000093041.1	0.179994833	0.555270023	1	1
WP_000093388.1	0.799258911	0.865642011	1	1
WP_000093393.1	0.73866074	0.814882109	1	1
WP_000095407.1	0.666445149	0.754531217	0	0
WP_000096688.1	0.050636092	0.218754912	1	1
WP_000097322.1	0.454853259	0.754531217	0	0
WP_000100823.1	9.69557E-25	2.5388E-23	1	1
WP_000100844.1	1.55103E-43	5.32094E-42	1	1
WP_000101275.1	0.541961908	0.754531217	0	0
WP_000101737.1	0.542902749	0.754531217	1	1
WP_000102105.1	0.666345444	0.754531217	0	0
WP_000102485.1	0.175991518	0.555270023	0	0
WP_000102614.1	0.666345444	0.754531217	0	0
WP_000102886.1	0.40729483	0.754531217	0	0
WP_000103754.1	0.004428507	0.033215844	1	1
WP_000104153.1	0.541961908	0.754531217	0	0
WP_000104416.1	0.808555083	0.868928292	0	0
WP_000104870.1	0.397566615	0.754531217	1	1
WP_000104942.1	0.783303456	0.854663182	1	1
WP_000109141.1	0.448228398	0.754531217	0	0
WP_000110201.1	0.301012208	0.754531217	0	0
WP_000110555.1	0.541935283	0.754531217	0	0
WP_000110629.1	0.666486402	0.754531217	0	0
WP_000111116.1	0.666486402	0.754531217	0	0
WP_000111118.1	0.666486402	0.754531217	0	0
WP_000113197.1	0.479985924	0.754531217	0	0
WP_000113824.1	0.202240588	0.601652799	0	0
WP_000114227.1	0.666486402	0.754531217	0	0
WP_000114341.1	0.541961908	0.754531217	0	0
WP_000115637.1	0.17065521	0.555270023	0	0
WP_000115885.1	0.666238788	0.754531217	0	0
WP_000116681.1	0.056902244	0.237496765	1	1
WP_000117321.1	0.334004454	0.754531217	0	0
WP_000119405.1	0.117587461	0.441603027	0	0
WP_000119423.1	0.666212984	0.754531217	0	0
WP_000119690.1	0.821743051	0.876306205	0	0
WP_000120603.1	0.252502745	0.680280761	0	0
WP_000120729.1	0.541961908	0.754531217	0	0
WP_000121134.1	0.165568209	0.555270023	1	1
WP_000121871.1	0.289674576	0.740499952	0	0
WP_000121875.1	0.289674576	0.740499952	0	0
WP_000122363.1	0.666486402	0.754531217	0	0
WP_000122365.1	0.252494969	0.680280761	0	0
WP_000122374.1	0.186060683	0.569818375	0	0
WP_000123343.1	1.0239E-163	5.5501E-160	1	1
WP_000124312.1	0.178637421	0.555270023	1	1
WP_000124353.1	0.009483198	0.065843841	1	1
WP_000124452.1	0.000667738	0.006269102	1	1
WP_000124510.1	0.666486402	0.754531217	0	0
WP_000124830.1	0.538921665	0.754531217	0	0
WP_000124850.1	0.099276575	0.384274311	0	0
WP_000125496.1	0.810998808	0.86920735	0	0
WP_000128907.1	0.66648017	0.754531217	0	0
WP_000129823.1	0.66648017	0.754531217	0	0
WP_000130100.1	0.133548967	0.479602421	0	0
WP_000130101.1	0.241289687	0.66796248	0	0
WP_000131371.1	0.173225314	0.555270023	1	1
WP_000131384.1	0.173225314	0.555270023	1	1
WP_000132020.1	5.78674E-07	7.90741E-06	0	0
WP_000132059.1	0.454842339	0.754531217	0	0
WP_000132537.1	0.454822502	0.754531217	0	0
WP_000134097.1	0.66648017	0.754531217	0	0
WP_000134779.1	0.810500707	0.868962352	0	0
WP_000135006.1	0.55065743	0.754531217	0	0
WP_000135058.1	0.291208706	0.743265541	1	1
WP_000135199.1	0.478741079	0.754531217	0	0
WP_000135204.1	0.040657257	0.180568434	0	0
WP_000135311.1	0.709073867	0.791955811	0	0
WP_000135555.1	0.454842339	0.754531217	0	0
WP_000137421.1	0.000527391	0.005015146	1	1
WP_000137422.1	0.054351938	0.231305119	1	1
WP_000137423.1	0.541932598	0.754531217	0	0
WP_000137437.1	0.666486402	0.754531217	0	0
WP_000137439.1	0.666486402	0.754531217	0	0
WP_000137440.1	0.666486402	0.754531217	0	0
WP_000137445.1	0.666486402	0.754531217	0	0
WP_000138932.1	0.808608856	0.868928292	0	0
WP_000139138.1	0.666463694	0.754531217	0	0
WP_000139328.1	0.940597374	0.968445996	1	1
WP_000140246.1	0.666486402	0.754531217	0	0
WP_000140849.1	0.22011078	0.630584519	1	1
WP_000141634.1	0.935922909	0.968445996	0	0
WP_000145163.1	0.541891384	0.754531217	0	0
WP_000145398.1	0.929255202	0.966955836	0	0
WP_000145933.1	2.86178E-06	3.73478E-05	1	1
WP_000146146.1	0.252499882	0.680280761	0	0
WP_000146824.1	0.944960264	0.968660966	1	1
WP_000146895.1	0.252375457	0.680280761	0	0
WP_000146947.1	0.092360735	0.360043028	0	0
WP_000146948.1	0.092360735	0.360043028	0	0
WP_000147103.1	0.454853259	0.754531217	0	0
WP_000149425.1	0.541961908	0.754531217	0	0
WP_000149542.1	1.68761E-11	3.09035E-10	1	1
WP_000150936.1	0.541961908	0.754531217	0	0
WP_000154559.1	0.387878221	0.754531217	0	0
WP_000156886.1	4.46275E-08	6.62124E-07	1	1
WP_000157140.1	0.941905011	0.968445996	1	1
WP_000157650.1	0.117836231	0.442321088	0	0
WP_000157696.1	0.359699381	0.754531217	1	1
WP_000158056.1	0.252494969	0.680280761	0	0
WP_000158905.1	1.7024E-55	6.93804E-54	1	1
WP_000158919.1	1.7024E-55	6.93804E-54	1	1
WP_000159868.1	3.1179E-111	3.961E-109	1	1
WP_000162395.1	0.666445149	0.754531217	0	0
WP_000162894.1	0.701354197	0.786478216	0	0
WP_000163919.1	0.709214155	0.791955811	0	0
WP_000164040.1	0.565152795	0.754531217	0	0
WP_000164958.1	0.128352858	0.473289107	0	0
WP_000165974.1	0.007328625	0.051768365	1	1
WP_000165975.1	0.005628821	0.041176571	1	1
WP_000165979.1	0.059300564	0.245053742	1	1
WP_000165980.1	0.000336363	0.003306894	1	1
WP_000165982.1	0.038356851	0.171729281	1	1
WP_000165983.1	0.052311663	0.224502493	1	1
WP_000165985.1	0.004051572	0.03060038	1	1
WP_000165986.1	0.050149102	0.216881529	1	1
WP_000165988.1	0.055223505	0.233154056	1	1
WP_000166112.1	0.229762241	0.643722226	1	1
WP_000166328.1	0.541935283	0.754531217	0	0
WP_000166329.1	0.541961908	0.754531217	0	0
WP_000167454.1	0.809642736	0.868928292	1	1
WP_000168720.1	1.37834E-45	4.89372E-44	1	1
WP_000169043.1	0.541961908	0.754531217	0	0
WP_000169317.1	0.170617573	0.555270023	0	0
WP_000170162.1	0.07282255	0.295055314	0	0
WP_000170184.1	0.940603143	0.968445996	1	1
WP_000170193.1	0.940603143	0.968445996	1	1
WP_000170695.1	0.177997883	0.555270023	1	1
WP_000170738.1	0.935941047	0.968445996	0	0
WP_000170741.1	0.771243072	0.848507333	1	1
WP_000170955.1	0.393120019	0.754531217	1	1
WP_000171362.1	0.01409846	0.093243877	1	1
WP_000171710.1	0.345632479	0.754531217	1	1
WP_000172749.1	4.56806E-16	9.64692E-15	1	1
WP_000173736.1	0.485197324	0.754531217	0	0
WP_000175735.1	0.486924941	0.754531217	0	0
WP_000177595.1	0.334062498	0.754531217	0	0
WP_000178050.1	0.454842339	0.754531217	0	0
WP_000178456.1	0.878544775	0.930867048	1	1
WP_000178881.1	0.188052122	0.57275062	0	0
WP_000179206.1	0.79910229	0.86553003	1	1
WP_000179844.1	0.658761894	0.754531217	0	0
WP_000179879.1	0.431133887	0.754531217	0	0
WP_000180163.1	0.193929247	0.580031412	0	0
WP_000180460.1	0.541961908	0.754531217	0	0
WP_000181120.1	0.928059973	0.966149608	0	0
WP_000181404.1	0.059155075	0.244514661	0	0
WP_000183331.1	0.061234552	0.252660503	1	1
WP_000183349.1	0.201357465	0.599354518	1	1
WP_000183505.1	0.63108963	0.754531217	0	0
WP_000184336.1	0.666486402	0.754531217	0	0
WP_000184943.1	0.082860953	0.331056992	1	1
WP_000185505.1	2.90076E-30	8.27531E-29	1	1
WP_000185760.1	0.666486402	0.754531217	0	0
WP_000185761.1	0.666486402	0.754531217	0	0
WP_000186827.1	1.18117E-23	3.00579E-22	1	1
WP_000186853.1	7.32924E-37	2.35535E-35	1	1
WP_000187022.1	0.428926924	0.754531217	1	1
WP_000187057.1	6.99845E-13	1.33414E-11	1	1
WP_000188649.1	0.454853259	0.754531217	0	0
WP_000188817.1	0.541785408	0.754531217	0	0
WP_000189314.1	0.458744592	0.754531217	1	1
WP_000190288.1	0.940656146	0.968445996	1	1
WP_000192390.1	0.229327234	0.642946578	1	1
WP_000192393.1	0.229327234	0.642946578	1	1
WP_000192397.1	0.582122567	0.754531217	1	1
WP_000193393.1	0.727496712	0.80639564	0	0
WP_000194723.1	1.0285E-51	3.94444E-50	1	1
WP_000194780.1	9.99166E-76	5.45216E-74	1	1
WP_000194783.1	9.99166E-76	5.45216E-74	1	1
WP_000195404.1	0.666486402	0.754531217	0	0
WP_000195408.1	0.666486402	0.754531217	0	0
WP_000195414.1	0.666486402	0.754531217	0	0
WP_000195429.1	0.484474841	0.754531217	0	0
WP_000195803.1	0.666486402	0.754531217	0	0
WP_000195910.1	0.234551673	0.653649486	0	0
WP_000197755.1	0.336645875	0.754531217	0	0
WP_000198149.1	8.9028E-97	7.86785E-95	1	1
WP_000198472.1	0.07230392	0.294007012	0	0
WP_000198631.1	1.27706E-09	2.06425E-08	1	1
WP_000199401.1	0.666486402	0.754531217	0	0
WP_000201825.1	0.929338483	0.966980616	1	1
WP_000202380.1	0.193931613	0.580031412	0	0
WP_000203659.1	0.630943741	0.754531217	0	0
WP_000204439.1	0.666486402	0.754531217	0	0
WP_000205726.1	0.541961908	0.754531217	0	0
WP_000205770.1	0.541961908	0.754531217	0	0
WP_000206511.1	0.666163648	0.754531217	0	0
WP_000207856.1	0.541961908	0.754531217	0	0
WP_000208960.1	0.454853259	0.754531217	0	0
WP_000211225.1	0.616878918	0.754531217	0	0
WP_000212714.1	0.178779331	0.555270023	1	1
WP_000213975.1	2.68137E-13	5.17836E-12	1	1
WP_000213979.1	2.68137E-13	5.17836E-12	1	1
WP_000214070.1	0.541961908	0.754531217	0	0
WP_000214122.1	0.541802069	0.754531217	0	0
WP_000214712.1	0.005845447	0.042377538	1	1
WP_000214898.1	0.591007098	0.754531217	1	1
WP_000215236.1	0.321713049	0.754531217	0	0
WP_000215515.1	0.004280735	0.03221149	0	0
WP_000216434.1	0.187028502	0.570622245	0	0
WP_000217714.1	0.394696837	0.754531217	1	1
WP_000218402.1	0.666345444	0.754531217	0	0
WP_000218642.1	0.66648017	0.754531217	0	0
WP_000218995.1	0.666486402	0.754531217	0	0
WP_000220128.1	0.580622065	0.754531217	1	1
WP_000220141.1	0.580622065	0.754531217	1	1
WP_000221326.1	0.25249376	0.680280761	0	0
WP_000221358.1	0.943892973	0.968482913	1	1
WP_000222572.1	0.395302493	0.754531217	1	1
WP_000225778.1	0.666486402	0.754531217	0	0
WP_000226995.1	0.175571681	0.555270023	1	1
WP_000228269.1	0.553494331	0.754531217	1	1
WP_000228874.1	0.000510566	0.004889463	1	1
WP_000229403.1	2.35587E-10	4.03675E-09	1	1
WP_000229944.1	0.583558097	0.754531217	1	1
WP_000230358.1	0.666486402	0.754531217	0	0
WP_000235177.1	0.078616005	0.316664566	1	1
WP_000235412.1	7.77569E-37	2.4939E-35	1	1
WP_000235886.1	0.666345444	0.754531217	0	0
WP_000235967.1	0.666486402	0.754531217	0	0
WP_000236968.1	0.204575559	0.606491006	1	1
WP_000237797.1	0.666486402	0.754531217	0	0
WP_000238497.1	0.541856274	0.754531217	0	0
WP_000239590.1	0.666463694	0.754531217	0	0
WP_000239596.1	0.387847672	0.754531217	0	0
WP_000239598.1	0.454814595	0.754531217	0	0
WP_000239874.1	1.81296E-24	4.71689E-23	1	1
WP_000240533.1	1.00846E-09	1.64644E-08	1	1
WP_000240536.1	0.454785468	0.754531217	0	0
WP_000240580.1	0.454853259	0.754531217	0	0
WP_000240855.1	0.916530615	0.962888382	1	1
WP_000240999.1	1.81296E-24	4.71689E-23	1	1
WP_000241453.1	0.666345444	0.754531217	0	0
WP_000241470.1	0.541935283	0.754531217	0	0
WP_000245505.1	0.115741716	0.43830369	0	0
WP_000245511.1	0.451819531	0.754531217	1	1
WP_000246096.1	0.461783011	0.754531217	1	1
WP_000246374.1	6.95669E-08	1.02188E-06	1	1
WP_000246756.1	0.014319557	0.093461582	0	0
WP_000246815.1	1.02817E-09	1.67526E-08	1	1
WP_000246884.1	0.039070804	0.174493366	1	1
WP_000246909.1	0.601991828	0.754531217	1	1
WP_000247588.1	0.541961908	0.754531217	0	0
WP_000248122.1	0.541961908	0.754531217	0	0
WP_000248839.1	0.666486402	0.754531217	0	0
WP_000249647.1	0.33406464	0.754531217	0	0
WP_000250228.1	0.044113194	0.194344254	1	1
WP_000250557.1	0.454802901	0.754531217	0	0
WP_000250700.1	0.604870901	0.754531217	1	1
WP_000251069.1	2.35194E-24	6.09965E-23	1	1
WP_000252565.1	0.278954495	0.738294114	1	1
WP_000252566.1	0.588730286	0.754531217	0	0
WP_000252908.1	0.22776603	0.641447699	1	1
WP_000255743.1	0.207847811	0.613185923	0	0
WP_000255944.1	0.387816033	0.754531217	0	0
WP_000255946.1	0.387816033	0.754531217	0	0
WP_000256074.1	5.52902E-77	3.12178E-75	1	1
WP_000257192.1	0.80105465	0.867124861	1	1
WP_000257738.1	0.603736916	0.754531217	1	1
WP_000257840.1	0.685587139	0.772473148	1	0
WP_000257888.1	0.387878221	0.754531217	0	0
WP_000258003.1	0.162897056	0.555270023	0	0
WP_000258267.1	0.581390189	0.754531217	1	1
WP_000259031.1	0.707760744	0.791955811	1	1
WP_000259032.1	0.707760744	0.791955811	1	1
WP_000260334.1	0.660940822	0.754531217	0	0
WP_000261775.1	0.666486402	0.754531217	0	0
WP_000265251.1	0.541961908	0.754531217	0	0
WP_000267034.1	0.393723098	0.754531217	1	1
WP_000268165.1	0.178637421	0.555270023	1	1
WP_000268271.1	0.252251695	0.680280761	0	0
WP_000268643.1	0.52202819	0.754531217	0	0
WP_000268733.1	0.454853259	0.754531217	0	0
WP_000268754.1	0.870618698	0.923311201	1	0
WP_000268760.1	0.26302164	0.705541882	0	0
WP_000270282.1	0.387634598	0.754531217	1	1
WP_000270305.1	0.454701916	0.754531217	0	0
WP_000270962.1	0.394696837	0.754531217	1	1
WP_000271409.1	0.184209933	0.566031315	0	0
WP_000271762.1	0.454850262	0.754531217	0	0
WP_000274040.1	0.454853259	0.754531217	0	0
WP_000276498.1	0.665842325	0.754531217	0	0
WP_000276809.1	0.013683626	0.091935574	1	1
WP_000277602.1	0.193931191	0.580031412	0	0
WP_000277654.1	0.953360054	0.975680524	0	1
WP_000279414.1	0.074163371	0.29962002	0	0
WP_000279530.1	0.916439103	0.962888382	1	1
WP_000282517.1	0.711863555	0.793013172	0	0
WP_000282655.1	0.355705243	0.754531217	1	1
WP_000282781.1	0.887054018	0.938781997	1	0
WP_000284027.1	0.422755757	0.754531217	1	1
WP_000284457.1	0.541961908	0.754531217	0	0
WP_000284517.1	0.454794979	0.754531217	0	0
WP_000284571.1	0.252511792	0.680280761	0	0
WP_000285184.1	0.782354486	0.854663182	1	1
WP_000285194.1	0.393240101	0.754531217	1	1
WP_000286399.1	0.454739347	0.754531217	0	0
WP_000286500.1	0.057567936	0.238963929	0	0
WP_000290301.1	0.117584294	0.441603027	0	0
WP_000290417.1	0.092292832	0.360043028	0	0
WP_000290472.1	0.459706735	0.754531217	1	1
WP_000290491.1	0.988368241	1	0	0
WP_000290724.1	0.796396938	0.862887167	1	1
WP_000290816.1	0.252474842	0.680280761	0	0
WP_000290834.1	0.81091583	0.86917819	1	1
WP_000291066.1	0.173225314	0.555270023	1	1
WP_000292091.1	0.151953243	0.529897424	0	0
WP_000293230.1	0.130529988	0.477404304	0	0
WP_000293706.1	1.657E-125	4.8116E-123	1	1
WP_000296324.1	0.132835487	0.477682395	0	0
WP_000297921.1	0.622370137	0.754531217	0	0
WP_000300325.1	8.5492E-134	3.972E-131	1	1
WP_000301859.1	0.34143973	0.754531217	1	1
WP_000301864.1	0.34143973	0.754531217	1	1
WP_000305455.1	0.666486402	0.754531217	0	0
WP_000306640.1	0.88768599	0.939084111	0	1
WP_000307145.1	0.541961908	0.754531217	0	0
WP_000309021.1	0.150377063	0.525418874	0	0
WP_000312488.1	0.18403518	0.565601221	0	0
WP_000317952.1	1.61065E-20	3.8068E-19	1	1
WP_000319357.1	3.42092E-58	1.46775E-56	1	1
WP_000319382.1	0.132935348	0.477682395	0	0
WP_000328890.1	0.220883884	0.630584519	0	0
WP_000330958.1	1.96232E-44	6.86222E-43	1	1
WP_000331160.1	0.404118212	0.754531217	1	1
WP_000331165.1	0.921411207	0.964571085	0	0
WP_000331490.1	0.000805362	0.007428242	1	1
WP_000331493.1	0.00988688	0.068383901	0	0
WP_000331704.1	0.715526249	0.796166165	0	0
WP_000331707.1	0.589241069	0.754531217	0	0
WP_000331822.1	0.666486402	0.754531217	0	0
WP_000333213.1	0.695348202	0.78162983	1	1
WP_000336291.1	0.63079739	0.754531217	0	0
WP_000338412.1	1.36972E-12	2.58088E-11	1	1
WP_000338528.1	0.541961908	0.754531217	0	0
WP_000338606.1	0.666463694	0.754531217	0	0
WP_000340939.1	0.817994595	0.87330356	0	0
WP_000340977.1	0.666486402	0.754531217	0	0
WP_000342539.1	0.121370637	0.454120556	1	1
WP_000343018.1	0.430069332	0.754531217	1	1
WP_000343760.1	0.698407781	0.783794906	1	1
WP_000344784.1	0.467945847	0.754531217	0	0
WP_000344800.1	0.725004581	0.80433347	0	1
WP_000344984.1	0.666486402	0.754531217	0	0
WP_000345446.1	0.172690193	0.555270023	1	1
WP_000345949.1	0.666486402	0.754531217	0	0
WP_000346033.1	0.666486402	0.754531217	0	0
WP_000349485.1	0.454765635	0.754531217	0	0
WP_000350058.1	0.942105448	0.968445996	1	1
WP_000350265.1	0.289690916	0.740499952	0	0
WP_000350563.1	0.129030433	0.474912599	1	1
WP_000351967.1	0.20486899	0.607028907	1	1
WP_000351968.1	0.658356115	0.754531217	1	1
WP_000351972.1	0.658356115	0.754531217	1	1
WP_000354088.1	0.298285811	0.754531217	0	0
WP_000354307.1	0.454853259	0.754531217	0	0
WP_000355609.1	0.592849294	0.754531217	1	1
WP_000356489.1	0.666345444	0.754531217	0	0
WP_000356956.1	0.548863279	0.754531217	0	0
WP_000358960.1	0.616639974	0.754531217	0	0
WP_000359043.1	0.454853259	0.754531217	0	0
WP_000361097.1	0.396250207	0.754531217	1	1
WP_000362427.1	0.000976671	0.008282638	1	1
WP_000362439.1	0.454721744	0.754531217	0	0
WP_000362667.1	0.138592671	0.493465167	1	1
WP_000364801.1	0.807466993	0.868928292	0	0
WP_000364990.1	0.334057391	0.754531217	0	0
WP_000365135.1	0.186243075	0.570016684	0	0
WP_000366311.1	0.289675375	0.740499952	0	0
WP_000366877.1	0.879487311	0.931744294	0	0
WP_000367186.1	0.026180357	0.121080428	0	0
WP_000367945.1	0.535886935	0.754531217	0	0
WP_000368714.1	0.454842339	0.754531217	0	0
WP_000368739.1	0.666486402	0.754531217	0	0
WP_000368902.1	0.387862547	0.754531217	0	0
WP_000369780.1	0.049140538	0.212689455	0	0
WP_000369785.1	0.124807933	0.464629532	1	1
WP_000371254.1	0.666486402	0.754531217	0	0
WP_000371704.1	0.044574872	0.195847606	1	1
WP_000372937.1	5.57992E-11	9.93813E-10	1	1
WP_000373624.1	4.01099E-82	2.43369E-80	1	1
WP_000374054.1	0.666486402	0.754531217	0	0
WP_000375396.1	0.541961908	0.754531217	0	0
WP_000375864.1	0.984969487	1	0	0
WP_000376337.1	0.480694088	0.754531217	1	1
WP_000376621.1	0.05351838	0.228676611	1	1
WP_000376623.1	0.05351838	0.228676611	1	1
WP_000377064.1	0.454853259	0.754531217	0	0
WP_000379575.1	0.666486402	0.754531217	0	0
WP_000381173.1	0.252457707	0.680280761	0	0
WP_000381395.1	0.666545103	0.754531217	0	0
WP_000381443.1	0.541999791	0.754531217	0	0
WP_000381802.1	0.332050043	0.754531217	1	1
WP_000382591.1	0.240884291	0.666953764	0	0
WP_000383814.1	0.019825486	0.094996863	0	0
WP_000384145.1	0.342098023	0.754531217	1	1
WP_000384523.1	0.387878221	0.754531217	0	0
WP_000384569.1	0.66648017	0.754531217	0	0
WP_000385495.1	0.720565479	0.800458755	0	0
WP_000386335.1	0.170556351	0.555270023	0	0
WP_000387027.1	0.177203923	0.555270023	1	1
WP_000387031.1	0.177203923	0.555270023	1	1
WP_000387527.1	0.783694227	0.854663182	1	1
WP_000387713.1	0.932327042	0.967623433	1	1
WP_000388082.1	0.90332177	0.951228045	0	0
WP_000388572.1	0.66624957	0.754531217	0	0
WP_000390052.1	0.336667503	0.754531217	1	1
WP_000390798.1	0.396990027	0.754531217	1	1
WP_000393259.1	0.454833421	0.754531217	0	0
WP_000394022.1	0.172690193	0.555270023	1	1
WP_000394204.1	0.386347434	0.754531217	1	1
WP_000394207.1	0.666445149	0.754531217	0	0
WP_000394208.1	0.172690193	0.555270023	1	1
WP_000394209.1	0.172690193	0.555270023	1	1
WP_000396754.1	0.435129204	0.754531217	1	1
WP_000396829.1	1.85399E-67	8.86697E-66	1	1
WP_000397070.1	0.709246525	0.791955811	0	0
WP_000397413.1	0.454853259	0.754531217	0	0
WP_000398284.1	0.985096762	1	0	0
WP_000398619.1	0.461576317	0.754531217	1	1
WP_000398672.1	0.666486402	0.754531217	0	0
WP_000398878.1	0.666486402	0.754531217	0	0
WP_000399597.1	0.666445149	0.754531217	0	0
WP_000399647.1	0.666445149	0.754531217	0	0
WP_000399648.1	0.666445149	0.754531217	0	0
WP_000401965.1	0.454853259	0.754531217	0	0
WP_000402071.1	0.547067366	0.754531217	0	0
WP_000402904.1	0.541961908	0.754531217	0	0
WP_000404123.1	0.666545103	0.754531217	0	0
WP_000405651.1	0.940035995	0.968445996	1	1
WP_000407092.1	0.541957886	0.754531217	0	0
WP_000408678.1	0.709246525	0.791955811	0	0
WP_000410951.1	0.188295569	0.573277334	1	1
WP_000412211.1	4.01389E-36	1.26247E-34	1	1
WP_000412442.1	0.005822002	0.04224524	1	1
WP_000413383.1	0.666486402	0.754531217	0	0
WP_000413842.1	0.541678909	0.754531217	0	0
WP_000414235.1	0.666486402	0.754531217	0	0
WP_000415527.1	0.666463694	0.754531217	0	0
WP_000417519.1	0.871963105	0.924616371	0	0
WP_000418035.1	0.387878221	0.754531217	0	0
WP_000420313.1	0.728786935	0.807385499	1	1
WP_000420680.1	0.864370856	0.91794243	1	0
WP_000420681.1	0.953580564	0.975783371	1	0
WP_000420682.1	0.864370856	0.91794243	1	0
WP_000420692.1	0.666445149	0.754531217	0	0
WP_000421279.1	0.666545103	0.754531217	0	0
WP_000421280.1	0.666545103	0.754531217	0	0
WP_000422420.1	0.016304042	0.094996863	0	0
WP_000422599.1	0.361064842	0.754531217	1	1
WP_000422741.1	0.66648017	0.754531217	0	0
WP_000422872.1	0.213726302	0.625860507	0	0
WP_000424060.1	0.018142526	0.094996863	0	0
WP_000424395.1	0.378460411	0.754531217	0	0
WP_000424924.1	0.784432162	0.854663182	1	1
WP_000426567.1	0.005889555	0.04258023	0	0
WP_000426862.1	0.057570143	0.238963929	1	1
WP_000426912.1	0.931005851	0.967623433	1	1
WP_000426914.1	0.802049483	0.86763759	0	0
WP_000427619.1	0.000336334	0.003306894	1	1
WP_000427620.1	0.001074214	0.0088669	1	1
WP_000431741.1	0.178066138	0.555270023	1	1
WP_000436966.1	0.01631219	0.094996863	0	0
WP_000437472.1	0.546300557	0.754531217	1	1
WP_000437875.1	9.97989E-16	2.07789E-14	1	1
WP_000438285.1	0.056166553	0.235757438	1	1
WP_000438384.1	0.666345444	0.754531217	0	0
WP_000438826.1	0.601428029	0.754531217	0	0
WP_000438940.1	0.883678029	0.935513569	1	1
WP_000440801.1	0.086868564	0.343023245	0	0
WP_000442334.1	0.453853057	0.754531217	1	1
WP_000443577.1	0.227296569	0.641447699	1	1
WP_000443757.1	0.34026472	0.754531217	1	1
WP_000448222.1	0.454853259	0.754531217	0	0
WP_000448252.1	0.454813686	0.754531217	0	0
WP_000449451.1	0.170570318	0.555270023	0	0
WP_000449980.1	0.666486402	0.754531217	0	0
WP_000451438.1	0.454853587	0.754531217	0	0
WP_000453567.1	1.8982E-123	4.823E-121	1	1
WP_000453580.1	2.2532E-126	7.6333E-124	1	1
WP_000454669.1	0.178497896	0.555270023	1	1
WP_000454745.1	0.04475142	0.196199202	1	1
WP_000455501.1	0.541856274	0.754531217	0	0
WP_000455790.1	0.666486402	0.754531217	0	0
WP_000456037.1	0.666463694	0.754531217	0	0
WP_000456042.1	0.278603467	0.737763034	0	0
WP_000456194.1	0.178374581	0.555270023	1	1
WP_000457328.1	0.785862218	0.85468013	1	1
WP_000457334.1	0.289700167	0.740499952	0	0
WP_000457386.1	0.16508026	0.555270023	0	0
WP_000457836.1	0.173225314	0.555270023	1	1
WP_000459452.1	1.8986E-115	2.9686E-113	1	1
WP_000459457.1	5.2477E-123	1.3128E-120	1	1
WP_000459594.1	0.696168613	0.782389786	1	1
WP_000460848.1	0.784478851	0.854663182	1	1
WP_000462905.1	0.232925557	0.650679003	0	0
WP_000465010.1	0.541898343	0.754531217	0	0
WP_000466547.1	0.081933771	0.327910724	0	0
WP_000466616.1	0.666486402	0.754531217	0	0
WP_000466617.1	0.666486402	0.754531217	0	0
WP_000466619.1	0.666486402	0.754531217	0	0
WP_000466743.1	0.541961908	0.754531217	0	0
WP_000466748.1	0.454853259	0.754531217	0	0
WP_000466768.1	0.666486402	0.754531217	0	0
WP_000466784.1	0.454853259	0.754531217	0	0
WP_000466903.1	0.666487084	0.754531217	0	0
WP_000466911.1	0.541962348	0.754531217	0	0
WP_000466913.1	0.177173328	0.555270023	1	1
WP_000467859.1	0.204096219	0.605301833	1	1
WP_000468046.1	0.666486402	0.754531217	0	0
WP_000469297.1	0.666486402	0.754531217	0	0
WP_000469298.1	0.666486402	0.754531217	0	0
WP_000469564.1	0.666545103	0.754531217	0	0
WP_000470624.1	0.264140074	0.707142204	0	0
WP_000470931.1	0.666486402	0.754531217	0	0
WP_000472319.1	0.454787998	0.754531217	0	0
WP_000472529.1	0.541961908	0.754531217	0	0
WP_000475285.1	0.117536981	0.441603027	0	0
WP_000476222.1	0.174030542	0.555270023	1	1
WP_000476986.1	1	1	0	0
WP_000479142.1	1.5888E-109	1.8722E-107	1	1
WP_000479153.1	6.6007E-117	1.1384E-114	1	1
WP_000479176.1	5.36783E-44	1.86111E-42	1	1
WP_000480968.1	0.833370588	0.887803926	0	0
WP_000482647.1	0.666486402	0.754531217	0	0
WP_000483067.1	0.580898613	0.754531217	1	1
WP_000485533.1	0.548139183	0.754531217	0	0
WP_000485911.1	0.622370137	0.754531217	0	0
WP_000487867.1	0.193861784	0.580031412	0	0
WP_000491382.1	0.289698383	0.740499952	0	0
WP_000492280.1	0.807171359	0.868928292	0	0
WP_000492283.1	0.807171359	0.868928292	0	0
WP_000493114.1	0.2523637	0.680280761	0	0
WP_000493115.1	0.193828438	0.580031412	0	0
WP_000494134.1	0.454853259	0.754531217	0	0
WP_000494244.1	0.59304966	0.754531217	1	1
WP_000496773.1	0.99502906	1	0	1
WP_000497137.1	0.170527403	0.555270023	0	0
WP_000497460.1	0.65727833	0.754531217	0	0
WP_000497691.1	0.089476904	0.352040635	0	0
WP_000498253.1	0.220920767	0.630584519	0	0
WP_000499647.1	0.541961908	0.754531217	0	0
WP_000500029.1	0.813189989	0.870358931	0	0
WP_000500170.1	0.33793197	0.754531217	1	1
WP_000501061.1	0.666545103	0.754531217	0	0
WP_000505781.1	0.18000339	0.555270023	1	1
WP_000506270.1	0.178497896	0.555270023	1	1
WP_000509002.1	0.666456551	0.754531217	0	0
WP_000509671.1	0.666486402	0.754531217	0	0
WP_000509939.1	0.454785468	0.754531217	0	0
WP_000509966.1	0.785338036	0.85468013	1	1
WP_000510584.1	0.333972942	0.754531217	0	0
WP_000511289.1	0.193926573	0.580031412	0	0
WP_000515495.1	8.93224E-69	4.38813E-67	1	1
WP_000516114.1	0.387022777	0.754531217	1	1
WP_000516288.1	1	1	0	0
WP_000516402.1	0.396342771	0.754531217	1	1
WP_000516404.1	0.666486402	0.754531217	0	0
WP_000517391.1	0.178767115	0.555270023	1	1
WP_000517908.1	0.490005467	0.754531217	0	0
WP_000518456.1	0.387701826	0.754531217	0	0
WP_000522247.1	0.222949003	0.634694281	0	0
WP_000522275.1	0.828146457	0.882643346	1	0
WP_000522993.1	0.29637219	0.753959353	0	0
WP_000522996.1	0.092359589	0.360043028	0	0
WP_000524329.1	0.387785402	0.754531217	0	0
WP_000525176.1	0.73273471	0.810376682	1	1
WP_000527317.1	0.666486402	0.754531217	0	0
WP_000527318.1	0.666486402	0.754531217	0	0
WP_000528342.1	0.394225047	0.754531217	1	1
WP_000529922.1	0.000127426	0.001341148	1	1
WP_000530402.1	0.80859216	0.868928292	0	0
WP_000531320.1	0.340370987	0.754531217	1	1
WP_000532698.1	0.485013376	0.754531217	0	0
WP_000533391.1	1.5921E-121	3.8072E-119	1	1
WP_000533640.1	1.43153E-15	2.96536E-14	1	1
WP_000533766.1	0.475788046	0.754531217	0	0
WP_000538659.1	4.68532E-36	1.47081E-34	1	1
WP_000538661.1	4.69194E-29	1.31318E-27	1	1
WP_000539532.1	0.541856274	0.754531217	0	0
WP_000544012.1	0.224124895	0.636542079	1	1
WP_000544828.1	0.454853259	0.754531217	0	0
WP_000544830.1	0.454853259	0.754531217	0	0
WP_000545042.1	0.101517212	0.392107219	1	1
WP_000545308.1	0.707085461	0.791703965	0	0
WP_000545733.1	1.49653E-08	2.27856E-07	1	1
WP_000545928.1	0.220845269	0.630584519	0	0
WP_000547185.1	0.001365413	0.011084866	0	0
WP_000547191.1	0.00152997	0.012346821	0	0
WP_000547687.1	0.045635206	0.198681148	0	0
WP_000549734.1	0.454853259	0.754531217	0	0
WP_000549944.1	0.666486402	0.754531217	0	0
WP_000552775.1	0.541870925	0.754531217	0	0
WP_000552817.1	0.666486402	0.754531217	0	0
WP_000554140.1	0.666048062	0.754531217	0	0
WP_000554646.1	0.000837283	0.007687783	1	1
WP_000555341.1	0.666486402	0.754531217	0	0
WP_000556760.1	0.549390821	0.754531217	0	0
WP_000556959.1	0.387653299	0.754531217	0	0
WP_000557378.1	0.713662678	0.794581911	0	0
WP_000557452.1	0.541947253	0.754531217	0	0
WP_000557454.1	0.541947253	0.754531217	0	0
WP_000557619.1	0.541961908	0.754531217	0	0
WP_000557944.1	0.334500061	0.754531217	1	1
WP_000558209.1	0.81651659	0.872306437	0	0
WP_000560225.1	0.387900521	0.754531217	0	0
WP_000560696.1	0.125276609	0.465886687	1	1
WP_000560983.1	0.337255821	0.754531217	1	1
WP_000562982.1	0.666486402	0.754531217	0	0
WP_000563683.1	0.541678909	0.754531217	0	0
WP_000564979.1	0.666486402	0.754531217	0	0
WP_000565498.1	0.334057391	0.754531217	0	0
WP_000567222.1	0.666332891	0.754531217	0	0
WP_000568416.1	0.259359943	0.697214752	0	0
WP_000568640.1	0.612026653	0.754531217	1	1
WP_000569070.1	0.666445149	0.754531217	0	0
WP_000569643.1	0.482113279	0.754531217	1	1
WP_000569649.1	0.575729881	0.754531217	0	0
WP_000570244.1	0.666486402	0.754531217	0	0
WP_000570247.1	0.541961908	0.754531217	0	0
WP_000572405.1	0.011294765	0.077437027	1	1
WP_000572406.1	0.011294765	0.077437027	1	1
WP_000573830.1	0.65727833	0.754531217	0	0
WP_000574976.1	0.252396525	0.680280761	0	0
WP_000576156.1	0.541866905	0.754531217	0	0
WP_000576501.1	0.666238788	0.754531217	0	0
WP_000576690.1	0.623086802	0.754531217	0	0
WP_000579833.1	0.726180323	0.805210926	1	1
WP_000580382.1	0.666445149	0.754531217	0	0
WP_000580385.1	0.666445149	0.754531217	0	0
WP_000581199.1	0.387878221	0.754531217	0	0
WP_000583527.1	0.455228958	0.754531217	1	1
WP_000583537.1	0.492748881	0.754531217	1	1
WP_000584387.1	0.666463694	0.754531217	0	0
WP_000586532.1	0.541961908	0.754531217	0	0
WP_000586611.1	0.387878221	0.754531217	0	0
WP_000586646.1	0.666445149	0.754531217	0	0
WP_000587616.1	0.541961908	0.754531217	0	0
WP_000587837.1	0.666463694	0.754531217	0	0
WP_000587958.1	0.541961908	0.754531217	0	0
WP_000590122.1	0.334064429	0.754531217	0	0
WP_000591165.1	0.538459944	0.754531217	0	0
WP_000592207.1	0.387878221	0.754531217	0	0
WP_000594082.1	0.666486402	0.754531217	0	0
WP_000595257.1	0.454853259	0.754531217	0	0
WP_000595265.1	0.454853259	0.754531217	0	0
WP_000597122.1	0.932332827	0.967623433	1	1
WP_000597701.1	0.666486402	0.754531217	0	0
WP_000598292.1	0.655195283	0.754531217	0	0
WP_000598356.1	0.666486402	0.754531217	0	0
WP_000599739.1	0.666486402	0.754531217	0	0
WP_000600189.1	0.077522217	0.31249102	1	1
WP_000600214.1	0.66648017	0.754531217	0	0
WP_000601739.1	0.541862822	0.754531217	0	0
WP_000602738.1	0.005891736	0.04258023	0	0
WP_000603518.1	0.852862392	0.906608836	0	1
WP_000606600.1	0.394854733	0.754531217	1	1
WP_000607102.1	0.45483142	0.754531217	0	0
WP_000607730.1	0.941829985	0.968445996	1	1
WP_000608644.1	6.71779E-05	0.000733633	1	1
WP_000608751.1	0.541947253	0.754531217	0	0
WP_000608862.1	0.541961908	0.754531217	0	0
WP_000609031.1	0.11110953	0.422335687	1	1
WP_000609279.1	0.666486402	0.754531217	0	0
WP_000609607.1	0.152092288	0.530268587	0	0
WP_000609663.1	0.579035989	0.754531217	1	1
WP_000610830.1	0.564024631	0.754531217	1	1
WP_000611512.1	0.454853259	0.754531217	0	0
WP_000612132.1	0.541961908	0.754531217	0	0
WP_000612591.1	0.015859064	0.094996863	1	1
WP_000612626.1	0.006734404	0.047903828	1	1
WP_000613467.1	0.833689341	0.888085318	0	0
WP_000613697.1	0.336343944	0.754531217	0	0
WP_000613704.1	0.379668333	0.754531217	0	0
WP_000613716.1	0.387878221	0.754531217	0	0
WP_000613954.1	0.676730338	0.763870056	0	0
WP_000615921.1	0.574500699	0.754531217	0	0
WP_000615983.1	0.331177304	0.754531217	0	0
WP_000616116.1	0.387900521	0.754531217	0	0
WP_000616545.1	0.009246411	0.064419836	0	0
WP_000616816.1	0.540712604	0.754531217	0	0
WP_000616820.1	0.599220042	0.754531217	0	0
WP_000617546.1	0.350160069	0.754531217	0	0
WP_000617735.1	0.26503802	0.708147098	0	0
WP_000619158.1	0.336314976	0.754531217	0	0
WP_000620708.1	0.019516691	0.094996863	1	1
WP_000622290.1	0.052639898	0.225791975	0	0
WP_000622776.1	0.731734794	0.809500817	0	0
WP_000623881.1	0.06472767	0.265458321	0	0
WP_000624194.1	0.541961908	0.754531217	0	0
WP_000624722.1	0.666345444	0.754531217	0	0
WP_000625088.1	0.252503954	0.680280761	0	0
WP_000625651.1	0.715014371	0.795781432	1	1
WP_000626187.1	0.708031759	0.791955811	0	0
WP_000626504.1	0.549137032	0.754531217	0	0
WP_000627155.1	0.333961972	0.754531217	0	0
WP_000627289.1	0.666486402	0.754531217	0	0
WP_000627290.1	0.666486402	0.754531217	0	0
WP_000627807.1	0.319129618	0.754531217	0	0
WP_000628050.1	0.541961908	0.754531217	0	0
WP_000628658.1	0.290132947	0.74133043	0	0
WP_000628816.1	0.633032978	0.754531217	1	1
WP_000631261.1	0.541627067	0.754531217	0	0
WP_000631553.1	0.550860843	0.754531217	0	0
WP_000633082.1	0.193861098	0.580031412	0	0
WP_000633164.1	0.919326702	0.964571085	0	1
WP_000634175.1	0.63000837	0.754531217	0	0
WP_000635275.1	0.705839127	0.790853031	1	1
WP_000635619.1	0.334064429	0.754531217	0	0
WP_000638419.1	0.178593713	0.555270023	1	1
WP_000639581.1	0.226899289	0.641005907	1	1
WP_000639923.1	0.541961908	0.754531217	0	0
WP_000640389.1	0.485832661	0.754531217	0	0
WP_000642728.1	0.454853259	0.754531217	0	0
WP_000644114.1	0.219736881	0.630584519	1	1
WP_000644148.1	0.016310256	0.094996863	0	0
WP_000644737.1	0.057590311	0.238963929	0	0
WP_000644741.1	0.357026829	0.754531217	1	1
WP_000644742.1	0.717615966	0.79788145	1	1
WP_000646594.1	0.666486402	0.754531217	0	0
WP_000647687.1	4.18475E-05	0.000487801	1	1
WP_000648420.1	0.843804529	0.897978105	1	1
WP_000649858.1	0.454853259	0.754531217	0	0
WP_000650337.1	1.11456E-93	8.84087E-92	1	1
WP_000651599.1	0.507059751	0.754531217	1	1
WP_000654329.1	0.666486402	0.754531217	0	0
WP_000654804.1	0.220883626	0.630584519	1	1
WP_000654811.1	0.094152741	0.365659834	1	1
WP_000662258.1	0.592380089	0.754531217	1	1
WP_000662263.1	0.666048062	0.754531217	0	0
WP_000662998.1	0.541962348	0.754531217	0	0
WP_000664557.1	0.004696847	0.03502745	0	0
WP_000664725.1	0.072791128	0.295055314	0	0
WP_000664727.1	0.485024255	0.754531217	0	0
WP_000667269.1	0.809032949	0.868928292	0	0
WP_000669519.1	0.387878221	0.754531217	0	0
WP_000672028.1	0.666486402	0.754531217	0	0
WP_000672033.1	0.666486402	0.754531217	0	0
WP_000672036.1	0.666486402	0.754531217	0	0
WP_000678764.1	0.541961908	0.754531217	0	0
WP_000679427.1	0.132867948	0.477682395	1	1
WP_000681968.1	0.666486402	0.754531217	0	0
WP_000682088.1	0.541961908	0.754531217	0	0
WP_000682089.1	0.541961908	0.754531217	0	0
WP_000682608.1	0.289694132	0.740499952	0	0
WP_000683105.1	2.105E-118	4.1743E-116	1	1
WP_000683158.1	6.6505E-117	1.1384E-114	1	1
WP_000683335.1	0.948667609	0.971612017	1	1
WP_000685268.1	0.663733541	0.754531217	0	0
WP_000690439.1	0.220948117	0.630584519	0	0
WP_000690625.1	0.211846988	0.621476434	0	0
WP_000690638.1	0.290680897	0.742267912	0	0
WP_000691721.1	0.781551054	0.854663182	1	0
WP_000691727.1	0.774646584	0.850886794	0	0
WP_000691736.1	0.774646584	0.850886794	0	0
WP_000691737.1	0.896539724	0.946111522	1	1
WP_000691744.1	0.991958716	1	1	0
WP_000691746.1	0.931424867	0.967623433	1	0
WP_000691758.1	0.164685468	0.555270023	0	0
WP_000691759.1	0.187035326	0.570622245	0	0
WP_000692300.1	0.454853259	0.754531217	0	0
WP_000692323.1	0.454853259	0.754531217	0	0
WP_000692350.1	0.666486402	0.754531217	0	0
WP_000692353.1	0.666486402	0.754531217	0	0
WP_000694765.1	1.73698E-09	2.79654E-08	0	0
WP_000695366.1	0.541961908	0.754531217	0	0
WP_000695690.1	0.387633331	0.754531217	0	0
WP_000697134.1	0.387878221	0.754531217	0	0
WP_000700631.1	0.014481751	0.093480498	1	1
WP_000700643.1	0.541961908	0.754531217	0	0
WP_000700648.1	0.449253325	0.754531217	1	1
WP_000700703.1	0.808861412	0.868928292	0	0
WP_000701345.1	1.242E-134	6.7318E-132	1	1
WP_000701704.1	0.289678702	0.740499952	0	0
WP_000701934.1	0.394070793	0.754531217	1	1
WP_000703959.1	0.171988073	0.555270023	1	1
WP_000705358.1	0.335611102	0.754531217	1	1
WP_000705418.1	0.193876351	0.580031412	0	0
WP_000705419.1	0.170602939	0.555270023	0	0
WP_000706315.1	0.072815749	0.295055314	0	0
WP_000707484.1	0.193861784	0.580031412	0	0
WP_000707948.1	0.013772487	0.092276232	0	0
WP_000710706.1	0.179393486	0.555270023	1	1
WP_000710764.1	0.047146939	0.2044417	0	0
WP_000711083.1	0.592231642	0.754531217	1	1
WP_000711260.1	0.178497896	0.555270023	1	1
WP_000711921.1	0.666487084	0.754531217	0	0
WP_000711923.1	0.666487084	0.754531217	0	0
WP_000712108.1	0.666486402	0.754531217	0	0
WP_000712136.1	0.877837229	0.930191894	1	0
WP_000713530.1	0.666486402	0.754531217	0	0
WP_000714550.1	0.773186622	0.850318852	1	1
WP_000714584.1	0.427336078	0.754531217	1	1
WP_000715596.1	0.320746797	0.754531217	0	0
WP_000716794.1	0.812359226	0.869824204	0	0
WP_000717481.1	0.892865811	0.942968822	0	0
WP_000718516.1	0.001694344	0.013512569	0	0
WP_000718586.1	0.476226483	0.754531217	0	0
WP_000718887.1	0.934287982	0.96838827	0	0
WP_000719360.1	0.541908661	0.754531217	0	0
WP_000719886.1	0.734903223	0.811865576	0	0
WP_000723888.1	0.178497896	0.555270023	1	1
WP_000725364.1	0.799342184	0.865674542	1	1
WP_000726502.1	0.666486402	0.754531217	0	0
WP_000727577.1	0.134514053	0.482854969	1	1
WP_000728763.1	0.334064429	0.754531217	0	0
WP_000729185.1	0.111876431	0.425151355	0	0
WP_000729597.1	0.448001017	0.754531217	1	1
WP_000729703.1	0.334020434	0.754531217	0	0
WP_000731878.1	0.454853259	0.754531217	0	0
WP_000733268.1	0.404555735	0.754531217	1	1
WP_000733274.1	0.404555735	0.754531217	1	1
WP_000733283.1	0.492754741	0.754531217	1	1
WP_000734685.1	0.454881484	0.754531217	0	0
WP_000735066.1	0.541935283	0.754531217	0	0
WP_000735558.1	0.387878221	0.754531217	0	0
WP_000735569.1	0.666486402	0.754531217	0	0
WP_000737302.1	0.541961908	0.754531217	0	0
WP_000737654.1	0.252478925	0.680280761	0	0
WP_000737976.1	0.666486402	0.754531217	0	0
WP_000738492.1	0.005724175	0.041740271	1	1
WP_000739209.1	0.666048062	0.754531217	0	0
WP_000739567.1	0.666486402	0.754531217	0	0
WP_000739701.1	0.666486402	0.754531217	0	0
WP_000740570.1	1.4524E-127	5.2484E-125	1	1
WP_000741275.1	1.48814E-98	1.33695E-96	1	1
WP_000741484.1	0.052787549	0.226186648	0	0
WP_000742814.1	0.39638004	0.754531217	1	1
WP_000745392.1	0.178013402	0.555270023	1	1
WP_000745683.1	0.056827229	0.237337294	1	1
WP_000748120.1	0.541961908	0.754531217	0	0
WP_000748261.1	0.801888818	0.86763759	0	0
WP_000749424.1	0.666486402	0.754531217	0	0
WP_000752909.1	0.666486402	0.754531217	0	0
WP_000752917.1	0.666486402	0.754531217	0	0
WP_000752919.1	0.666486402	0.754531217	0	0
WP_000752979.1	7.4052E-117	1.2287E-114	1	1
WP_000754399.1	0.541782419	0.754531217	0	0
WP_000754864.1	0.666486402	0.754531217	0	0
WP_000755150.1	0.454853259	0.754531217	0	0
WP_000756344.1	0.177376132	0.555270023	1	1
WP_000756548.1	0.454805897	0.754531217	0	0
WP_000756959.1	0.193938306	0.580031412	0	0
WP_000757543.1	0.454853259	0.754531217	0	0
WP_000758228.1	0.433756554	0.754531217	0	0
WP_000758655.1	0.654320913	0.754531217	0	0
WP_000761341.1	0.666086389	0.754531217	0	0
WP_000761344.1	0.666086389	0.754531217	0	0
WP_000761850.1	3.34914E-07	4.66271E-06	1	1
WP_000762196.1	0.937110764	0.968445996	1	1
WP_000762401.1	0.178256661	0.555270023	1	1
WP_000762708.1	0.17735227	0.555270023	1	1
WP_000763367.1	1.96232E-44	6.86222E-43	1	1
WP_000763430.1	0.944009268	0.968482913	1	1
WP_000763768.1	0.454853259	0.754531217	0	0
WP_000764642.1	0.666486402	0.754531217	0	0
WP_000766074.1	0.502049783	0.754531217	0	0
WP_000767110.1	0.666486402	0.754531217	0	0
WP_000768373.1	0.014284613	0.093461582	1	1
WP_000768374.1	0.014284613	0.093461582	1	1
WP_000769836.1	0.334064429	0.754531217	0	0
WP_000769868.1	0.01623274	0.094996863	1	1
WP_000771207.1	0.784332673	0.854663182	1	1
WP_000772446.1	0.547924253	0.754531217	0	0
WP_000772918.1	0.03231568	0.146840851	0	0
WP_000774287.1	0.683144545	0.770308123	0	0
WP_000776034.1	0.39422864	0.754531217	1	1
WP_000776591.1	0.387862547	0.754531217	0	0
WP_000777467.1	0.666486402	0.754531217	0	0
WP_000777554.1	0.666486402	0.754531217	0	0
WP_000777555.1	0.666486402	0.754531217	0	0
WP_000778785.1	0.572643951	0.754531217	1	1
WP_000779134.1	0.387878221	0.754531217	0	0
WP_000779136.1	0.387878221	0.754531217	0	0
WP_000779749.1	0.122627376	0.458190202	1	1
WP_000780222.1	0.666345444	0.754531217	0	0
WP_000780387.1	0.666486402	0.754531217	0	0
WP_000780963.1	0.541546014	0.754531217	0	0
WP_000781325.1	0.387825128	0.754531217	0	0
WP_000783379.1	0.666345444	0.754531217	0	0
WP_000783386.1	0.666345444	0.754531217	0	0
WP_000786399.1	0.595035915	0.754531217	0	0
WP_000788910.1	1.24077E-24	3.23854E-23	1	1
WP_000790504.1	0.696370195	0.782508171	1	1
WP_000790610.1	0.17882307	0.555270023	1	1
WP_000792636.1	0.666463694	0.754531217	0	0
WP_000793183.1	0.334064429	0.754531217	0	0
WP_000794789.1	0.81291532	0.870231469	0	0
WP_000795151.1	0.395463099	0.754531217	1	1
WP_000795909.1	0.666486402	0.754531217	0	0
WP_000796429.1	0.212917545	0.623617052	0	0
WP_000796544.1	0.333862701	0.754531217	0	0
WP_000796671.1	0.666345444	0.754531217	0	0
WP_000797005.1	0.005966724	0.043012778	1	1
WP_000797736.1	0.541927494	0.754531217	0	0
WP_000799884.1	0.923822246	0.964571085	0	0
WP_000799889.1	0.923822246	0.964571085	0	0
WP_000800956.1	0.666463694	0.754531217	0	0
WP_000803998.1	0.453463422	0.754531217	1	1
WP_000804064.1	5.49617E-07	7.52299E-06	1	1
WP_000804385.1	0.97991752	0.999797195	0	0
WP_000804748.1	0.107379884	0.40959519	1	1
WP_000804885.1	0.289677094	0.740499952	0	0
WP_000805902.1	7.20978E-18	1.61042E-16	1	1
WP_000806411.1	0.718617915	0.798622602	1	1
WP_000806658.1	0.002252124	0.017615099	1	1
WP_000806733.1	0.220937344	0.630584519	0	0
WP_000806926.1	0.387510713	0.754531217	0	0
WP_000807638.1	0.387878221	0.754531217	0	0
WP_000807642.1	0.334051642	0.754531217	0	0
WP_000807657.1	0.22093606	0.630584519	0	0
WP_000808667.1	0.5493213	0.754531217	0	0
WP_000808817.1	0.387878221	0.754531217	0	0
WP_000808968.1	0.815055516	0.871691047	1	1
WP_000809131.1	0.593098591	0.754531217	1	1
WP_000809872.1	0.66648017	0.754531217	0	0
WP_000811163.1	0.666486402	0.754531217	0	0
WP_000813254.1	0.227206541	0.641447699	1	1
WP_000813488.1	0.428941379	0.754531217	0	0
WP_000814511.1	0.926232811	0.964984094	0	0
WP_000816232.1	0.449011779	0.754531217	1	1
WP_000817031.1	0.342268731	0.754531217	1	1
WP_000817856.1	0.730524609	0.808649466	0	0
WP_000818413.1	0.615468342	0.754531217	1	1
WP_000818601.1	0.243474395	0.672293622	1	1
WP_000818995.1	0.040640941	0.180568434	0	0
WP_000819745.1	0.666486402	0.754531217	0	0
WP_000819843.1	0.387878221	0.754531217	0	0
WP_000821627.1	0.38785392	0.754531217	0	0
WP_000823230.1	0.252503954	0.680280761	0	0
WP_000823885.1	0.809347756	0.868928292	0	0
WP_000824472.1	0.666486402	0.754531217	0	0
WP_000825645.1	0.387822291	0.754531217	0	0
WP_000825647.1	0.387822291	0.754531217	0	0
WP_000825819.1	0.595392824	0.754531217	1	1
WP_000826922.1	0.001898365	0.015058203	0	0
WP_000828419.1	0.387860545	0.754531217	0	0
WP_000829498.1	0.527025658	0.754531217	0	0
WP_000830285.1	0.318562028	0.754531217	0	0
WP_000831329.1	0.33957059	0.754531217	0	0
WP_000831330.1	0.900890169	0.949072366	0	0
WP_000831610.1	0.454660826	0.754531217	0	0
WP_000832260.1	0.891572897	0.942031636	0	0
WP_000832338.1	0.278349457	0.737763034	1	1
WP_000832384.1	0.666486402	0.754531217	0	0
WP_000834316.1	0.178621835	0.555270023	1	1
WP_000835308.1	0.333959834	0.754531217	0	0
WP_000836768.1	0.014608961	0.093636703	1	1
WP_000838083.1	0.613043588	0.754531217	1	1
WP_000839179.1	0.000983122	0.008282638	1	1
WP_000839182.1	0.000983122	0.008282638	1	1
WP_000839580.1	0.387838433	0.754531217	0	0
WP_000840193.1	2.6045E-102	2.506E-100	1	1
WP_000840207.1	2.7949E-147	3.496E-144	1	1
WP_000841446.1	1.963E-71	1.00695E-69	1	1
WP_000842086.1	0.002501955	0.019355037	1	1
WP_000843538.1	0.170658342	0.555270023	0	0
WP_000843565.1	0.580523396	0.754531217	1	1
WP_000843568.1	0.580523396	0.754531217	1	1
WP_000844413.1	0.541703662	0.754531217	0	0
WP_000844800.1	0.666486402	0.754531217	0	0
WP_000845039.1	0.326694396	0.754531217	1	1
WP_000845048.1	0.378290244	0.754531217	1	1
WP_000845054.1	0.378290244	0.754531217	1	1
WP_000845143.1	0.666486402	0.754531217	0	0
WP_000845144.1	0.666486402	0.754531217	0	0
WP_000845953.1	0.387879754	0.754531217	0	0
WP_000847087.1	0.387867226	0.754531217	0	0
WP_000847339.1	3.28099E-88	2.30962E-86	1	1
WP_000847345.1	4.78785E-95	3.91232E-93	1	1
WP_000847379.1	1.24664E-93	9.69932E-92	1	1
WP_000847675.1	1.991E-87	1.36032E-85	1	1
WP_000848528.1	0.712232337	0.793315298	0	0
WP_000849212.1	0.273993845	0.728365852	1	1
WP_000849928.1	0.064720469	0.265458321	0	0
WP_000850010.1	0.454853259	0.754531217	0	0
WP_000851624.1	0.005602598	0.041068152	1	1
WP_000851694.1	4.0673E-95	3.35728E-93	1	1
WP_000852146.1	0.220890574	0.630584519	0	0
WP_000852296.1	3.63259E-73	1.91784E-71	1	1
WP_000852387.1	0.187423491	0.571371088	0	0
WP_000852811.1	0.730065015	0.808218804	1	1
WP_000852883.1	0.666445149	0.754531217	0	0
WP_000853132.1	0.66648017	0.754531217	0	0
WP_000853826.1	0.014044364	0.093243877	1	1
WP_000854072.1	0.666486402	0.754531217	0	0
WP_000854559.1	0.395549127	0.754531217	1	1
WP_000856175.1	0.541961908	0.754531217	0	0
WP_000857133.1	0.178445515	0.555270023	1	1
WP_000857160.1	0.541964512	0.754531217	0	0
WP_000857560.1	0.779592854	0.854663182	1	1
WP_000857562.1	0.779592854	0.854663182	1	1
WP_000858277.1	0.779871552	0.854663182	1	0
WP_000861038.1	0.387878221	0.754531217	0	0
WP_000863833.1	0.172690193	0.555270023	1	1
WP_000863902.1	0.127661319	0.471688413	1	1
WP_000864028.1	0.980959502	1	0	0
WP_000864211.1	0.005586621	0.040994604	1	1
WP_000864788.1	0.666048062	0.754531217	0	0
WP_000866436.1	0.252448858	0.680280761	0	0
WP_000866971.1	0.454853259	0.754531217	0	0
WP_000867217.1	0.77458877	0.850886794	1	1
WP_000867350.1	0.387022777	0.754531217	1	1
WP_000867907.1	0.092313278	0.360043028	0	0
WP_000868132.1	0.387878221	0.754531217	0	0
WP_000868187.1	0.724346683	0.803899819	1	1
WP_000868342.1	0.740108836	0.816365745	0	0
WP_000868344.1	1.90399E-05	0.000229169	1	1
WP_000871982.1	1.31526E-43	4.52167E-42	1	1
WP_000872158.1	0.541961908	0.754531217	0	0
WP_000872568.1	0.454833421	0.754531217	0	0
WP_000872908.1	0.963780758	0.985291017	1	1
WP_000873143.1	0.666486402	0.754531217	0	0
WP_000873698.1	0.921888548	0.964571085	0	0
WP_000874202.1	0.027290638	0.126107719	0	0
WP_000876785.1	0.137839049	0.491319768	1	1
WP_000876826.1	0.541961908	0.754531217	0	0
WP_000879507.1	0.289596435	0.740499952	0	0
WP_000881071.1	0.666463694	0.754531217	0	0
WP_000882069.1	0.334064429	0.754531217	0	0
WP_000885054.1	0.775094165	0.850887772	1	1
WP_000885640.1	2.11854E-07	3.00344E-06	1	1
WP_000886003.1	0.541961908	0.754531217	0	0
WP_000889402.1	0.671365385	0.75902611	0	0
WP_000889978.1	0.782258492	0.854663182	1	1
WP_000889979.1	0.01603013	0.094996863	1	1
WP_000893994.1	0.387878221	0.754531217	0	0
WP_000895031.1	0.783416501	0.854663182	1	1
WP_000895272.1	0.626667022	0.754531217	0	0
WP_000897044.1	0.242945089	0.671630414	0	0
WP_000897309.1	0.001265834	0.010333195	0	0
WP_000901048.1	0.923333031	0.964571085	0	0
WP_000901539.1	0.666486402	0.754531217	0	0
WP_000902175.1	0.252510583	0.680280761	0	0
WP_000903377.1	0.949193615	0.971967089	1	1
WP_000904686.1	0.811415893	0.869542232	1	1
WP_000904906.1	0.228722271	0.642136197	1	1
WP_000906486.1	0.061195099	0.252561803	1	1
WP_000912017.1	0.371608145	0.754531217	0	0
WP_000912120.1	0.587258869	0.754531217	1	1
WP_000912262.1	0.394591589	0.754531217	1	1
WP_000913054.1	0.666487084	0.754531217	0	0
WP_000913393.1	0.541943231	0.754531217	0	0
WP_000914978.1	0.605165736	0.754531217	1	1
WP_000915957.1	0.547419775	0.754531217	0	0
WP_000916156.1	0.666463694	0.754531217	0	0
WP_000916182.1	0.666463694	0.754531217	0	0
WP_000916187.1	0.626847037	0.754531217	0	0
WP_000916509.1	0.471347752	0.754531217	0	0
WP_000917289.1	0.938329849	0.968445996	1	1
WP_000917306.1	0.172690193	0.555270023	1	1
WP_000917664.1	0.541961908	0.754531217	0	0
WP_000918873.1	0.62518856	0.754531217	0	0
WP_000918874.1	0.62518856	0.754531217	0	0
WP_000920038.1	0.387878221	0.754531217	0	0
WP_000920568.1	1	1	0	0
WP_000921246.1	0.541961908	0.754531217	0	0
WP_000922261.1	0.666486402	0.754531217	0	0
WP_000924790.1	0.666048062	0.754531217	0	0
WP_000925242.1	2.24163E-18	5.08384E-17	1	1
WP_000926310.1	0.156910939	0.545081987	0	0
WP_000929173.1	0.666486402	0.754531217	0	0
WP_000929806.1	1.69519E-85	1.10262E-83	1	1
WP_000933956.1	0.387878221	0.754531217	0	0
WP_000934799.1	0.199298608	0.59443886	0	0
WP_000935069.1	0.66624957	0.754531217	0	0
WP_000939495.1	0.666486402	0.754531217	0	0
WP_000939496.1	0.666486402	0.754531217	0	0
WP_000939945.1	0.454794979	0.754531217	0	0
WP_000939946.1	0.541947253	0.754531217	0	0
WP_000940836.1	0.733582675	0.810917562	0	0
WP_000941001.1	0.806199721	0.868928292	0	0
WP_000941215.1	0.093056008	0.362092305	0	0
WP_000942954.1	0.186931433	0.570622245	0	0
WP_000945966.1	0.709385549	0.791955811	0	0
WP_000946487.1	0.707760744	0.791955811	1	1
WP_000947300.1	0.513980156	0.754531217	1	1
WP_000947369.1	0.924476948	0.964571085	0	0
WP_000948259.1	0.541957886	0.754531217	0	0
WP_000948331.1	0.387900521	0.754531217	0	0
WP_000949539.1	0.855598513	0.909220195	0	0
WP_000950027.1	0.428358185	0.754531217	0	0
WP_000950409.1	0.817140321	0.87280076	0	0
WP_000951131.1	0.235317806	0.654326752	1	1
WP_000951162.1	0.287390388	0.740499952	1	1
WP_000953530.1	0.666463694	0.754531217	0	0
WP_000954592.1	0.816380018	0.872306437	0	0
WP_000955999.1	5.54463E-32	1.6129E-30	1	1
WP_000956005.1	5.54463E-32	1.6129E-30	1	1
WP_000956455.1	0.006695097	0.047770505	1	1
WP_000956465.1	0.006695097	0.047770505	1	1
WP_000957084.1	0.000279512	0.002790143	1	1
WP_000963518.1	0.986282493	1	1	1
WP_000963747.1	0.915282033	0.961894988	1	1
WP_000964718.1	0.540688482	0.754531217	0	0
WP_000964741.1	0.666486402	0.754531217	0	0
WP_000965722.1	0.974104934	0.994782412	0	0
WP_000966695.1	0.541961908	0.754531217	0	0
WP_000971921.1	0.075343244	0.304009054	0	0
WP_000971980.1	0.541961908	0.754531217	0	0
WP_000973215.1	0.083210783	0.332209805	1	1
WP_000974047.1	0.666486402	0.754531217	0	0
WP_000974627.1	0.592760564	0.754531217	1	1
WP_000974813.1	0.709355522	0.791955811	0	0
WP_000975070.1	1.7618E-130	6.6625E-128	1	1
WP_000976073.1	0.126943638	0.470298017	1	1
WP_000977920.1	0.039607702	0.176697074	1	1
WP_000980107.1	0.228058285	0.641447699	1	1
WP_000980109.1	0.056726965	0.23725236	1	1
WP_000980994.1	0.922738819	0.964571085	0	0
WP_000983082.1	6.17935E-50	2.3368E-48	1	1
WP_000983255.1	0.711334527	0.792610702	0	0
WP_000985015.1	0.597325894	0.754531217	1	1
WP_000985016.1	0.390874933	0.754531217	1	1
WP_000985140.1	0.387878221	0.754531217	0	0
WP_000985246.1	0.666486402	0.754531217	0	0
WP_000985283.1	0.334064429	0.754531217	0	0
WP_000986212.1	0.387775494	0.754531217	0	0
WP_000988336.1	0.454853259	0.754531217	0	0
WP_000988510.1	0.709660685	0.791955811	0	0
WP_000990056.1	0.666486402	0.754531217	0	0
WP_000993754.1	0.334062498	0.754531217	0	0
WP_000995285.1	0.454853259	0.754531217	0	0
WP_000995354.1	0.806050942	0.868928292	0	0
WP_000995360.1	1.97148E-42	6.67879E-41	1	1
WP_000995361.1	3.75524E-31	1.08655E-29	1	1
WP_000995451.1	5.13181E-17	1.11264E-15	1	1
WP_000997695.1	0.178490595	0.555270023	1	1
WP_000998557.1	0.454853259	0.754531217	0	0
WP_000999264.1	0.130504421	0.477404304	0	0
WP_000999621.1	0.602304269	0.754531217	1	1
WP_001001761.1	0.38787848	0.754531217	0	0
WP_001002795.1	0.454853587	0.754531217	0	0
WP_001003194.1	0.114890536	0.435486015	0	0
WP_001003263.1	0.887448735	0.938955292	1	1
WP_001003264.1	0.887448735	0.938955292	1	1
WP_001006731.1	0.220908704	0.630584519	0	0
WP_001006866.1	0.1504419	0.525418874	0	0
WP_001007181.1	0.731741744	0.809500817	0	0
WP_001008040.1	0.73492782	0.811865576	0	0
WP_001008073.1	0.73492782	0.811865576	0	0
WP_001008635.1	0.239836959	0.664506525	0	0
WP_001009054.1	0.39071577	0.754531217	1	1
WP_001009056.1	0.39071577	0.754531217	1	1
WP_001010387.1	0.666486402	0.754531217	0	0
WP_001015311.1	0.409821245	0.754531217	0	0
WP_001016306.1	0.541961908	0.754531217	0	0
WP_001017815.1	0.334064429	0.754531217	0	0
WP_001018251.1	0.042628	0.188516155	0	0
WP_001018328.1	0.987102277	1	0	0
WP_001018610.1	0.454698006	0.754531217	0	0
WP_001018653.1	0.000952921	0.008282638	1	1
WP_001018677.1	0.484411229	0.754531217	0	0
WP_001018847.1	0.666486402	0.754531217	0	0
WP_001018871.1	0.334051853	0.754531217	0	0
WP_001019197.1	0.454853259	0.754531217	0	0
WP_001020413.1	0.541961908	0.754531217	0	0
WP_001022654.1	0.541910456	0.754531217	0	0
WP_001023257.1	0.428315949	0.754531217	0	0
WP_001024691.1	0.23813596	0.660246872	0	0
WP_001025244.1	0.666345444	0.754531217	0	0
WP_001025390.1	0.666345444	0.754531217	0	0
WP_001025395.1	0.666345444	0.754531217	0	0
WP_001027049.1	0.666486402	0.754531217	0	0
WP_001027292.1	6.7753E-115	1.0394E-112	1	1
WP_001027493.1	0.666486402	0.754531217	0	0
WP_001027697.1	0.684624173	0.771548526	1	1
WP_001028141.1	0.289689346	0.740499952	0	0
WP_001028144.1	0.289689346	0.740499952	0	0
WP_001029604.1	0.070212525	0.286075135	1	1
WP_001029615.1	4.26408E-09	6.77793E-08	1	1
WP_001029698.1	0.987845827	1	1	1
WP_001029883.1	0.234916114	0.653992934	0	0
WP_001030593.1	0.820008584	0.874887447	0	0
WP_001030800.1	0.333864631	0.754531217	0	0
WP_001031297.1	0.666417946	0.754531217	0	0
WP_001031427.1	1.64535E-06	2.18765E-05	1	1
WP_001031935.1	0.847193695	0.901113074	0	0
WP_001036196.1	9.50361E-06	0.000118058	1	1
WP_001036519.1	0.666486402	0.754531217	0	0
WP_001036746.1	0.666445149	0.754531217	0	0
WP_001038795.1	0.38768027	0.754531217	0	0
WP_001040166.1	0.2555092	0.687886607	1	1
WP_001040205.1	0.2590679	0.696660018	0	0
WP_001040568.1	0.095024165	0.368956054	1	1
WP_001040724.1	0.009100921	0.063460584	0	0
WP_001041403.1	0.187037486	0.570622245	0	0
WP_001041547.1	0.541678909	0.754531217	0	0
WP_001041974.1	0.541999791	0.754531217	0	0
WP_001042720.1	0.393845002	0.754531217	1	1
WP_001043260.1	0.426800592	0.754531217	0	0
WP_001043692.1	0.535747881	0.754531217	0	0
WP_001043863.1	0.058823463	0.243391431	0	0
WP_001044210.1	0.666445149	0.754531217	0	0
WP_001046894.1	0.666486402	0.754531217	0	0
WP_001047620.1	0.387869593	0.754531217	0	0
WP_001048816.1	0.809985871	0.868928292	1	1
WP_001049162.1	0.982847749	1	0	0
WP_001049934.1	0.541961908	0.754531217	0	0
WP_001050255.1	0.140280603	0.498166169	0	0
WP_001051742.1	0.601194423	0.754531217	1	1
WP_001051782.1	0.666486402	0.754531217	0	0
WP_001051798.1	0.377454961	0.754531217	0	0
WP_001052483.1	0.9350025	0.968445996	1	1
WP_001052484.1	0.9350025	0.968445996	1	1
WP_001053372.1	0.454853259	0.754531217	0	0
WP_001054408.1	0.131385493	0.477682395	1	1
WP_001055347.1	0.100625734	0.388825809	0	0
WP_001056492.1	0.252508417	0.680280761	0	0
WP_001056840.1	0.252477556	0.680280761	0	0
WP_001058474.1	0.666486402	0.754531217	0	0
WP_001058538.1	0.092347402	0.360043028	0	0
WP_001059079.1	0.127879934	0.472281539	1	1
WP_001059690.1	0.454853259	0.754531217	0	0
WP_001061600.1	0.11753675	0.441603027	0	0
WP_001062678.1	0.804589434	0.868928292	1	1
WP_001064038.1	0.061609002	0.253947778	1	1
WP_001064347.1	0.941674564	0.968445996	1	1
WP_001065068.1	0.334064429	0.754531217	0	0
WP_001067294.1	0.710552038	0.792257727	0	0
WP_001067784.1	0.203258079	0.603355171	0	0
WP_001067825.1	0.060372963	0.249295265	1	1
WP_001067834.1	0.16351445	0.555270023	1	1
WP_001067855.1	0.16351445	0.555270023	1	1
WP_001067856.1	0.16351445	0.555270023	1	1
WP_001067858.1	0.16351445	0.555270023	1	1
WP_001068337.1	0.541961908	0.754531217	0	0
WP_001069051.1	0.252439633	0.680280761	0	0
WP_001069735.1	0.541664268	0.754531217	0	0
WP_001070143.1	0.541957886	0.754531217	0	0
WP_001071606.1	0.454853259	0.754531217	0	0
WP_001072467.1	0.179725199	0.555270023	1	1
WP_001072544.1	6.4056E-05	0.000706179	1	1
WP_001073186.1	0.96608475	0.987460187	0	1
WP_001074076.1	0.220853278	0.630584519	0	0
WP_001074369.1	0.666345444	0.754531217	0	0
WP_001074473.1	0.93238849	0.967623433	0	0
WP_001074619.1	0.052809191	0.226219773	0	0
WP_001074624.1	0.189875181	0.577464495	0	0
WP_001074682.1	0.220307366	0.630584519	0	0
WP_001076427.1	0.784839484	0.854663182	1	1
WP_001077065.1	0.454861644	0.754531217	0	0
WP_001077893.1	0.458230212	0.754531217	1	1
WP_001078317.1	0.252507752	0.680280761	0	0
WP_001078327.1	0.289715136	0.740499952	0	0
WP_001079186.1	0.045783463	0.19895374	1	1
WP_001079845.1	0.666445149	0.754531217	0	0
WP_001079938.1	0.666486402	0.754531217	0	0
WP_001080102.1	0.458367195	0.754531217	1	1
WP_001080928.1	0.387878221	0.754531217	0	0
WP_001082319.1	0.191769422	0.580031412	1	1
WP_001082470.1	0.278617723	0.737763034	0	0
WP_001083273.1	0.666463694	0.754531217	0	0
WP_001083297.1	0.666463694	0.754531217	0	0
WP_001083906.1	0.666486402	0.754531217	0	0
WP_001083970.1	0.541961908	0.754531217	0	0
WP_001083975.1	0.454853259	0.754531217	0	0
WP_001085675.1	0.036904228	0.165636116	0	0
WP_001085697.1	0.221572128	0.631770012	0	0
WP_001085808.1	0.006753215	0.047975365	0	0
WP_001086141.1	0.71544136	0.796126186	1	1
WP_001086388.1	0.334064429	0.754531217	0	0
WP_001087741.1	0.541961908	0.754531217	0	0
WP_001087990.1	0.777814318	0.853328743	1	1
WP_001090200.1	0.666463694	0.754531217	0	0
WP_001093553.1	0.77458877	0.850886794	1	1
WP_001094394.1	0.289633005	0.740499952	0	0
WP_001096200.1	0.45067489	0.754531217	0	0
WP_001096337.1	0.621862526	0.754531217	1	1
WP_001096355.1	0.454853259	0.754531217	0	0
WP_001096359.1	0.207852411	0.613185923	0	0
WP_001096577.1	0.433120266	0.754531217	0	0
WP_001096616.1	0.001438564	0.011649645	0	0
WP_001096694.1	0.207356387	0.612057035	0	0
WP_001096844.1	0.320746797	0.754531217	0	0
WP_001096887.1	0.60210151	0.754531217	1	1
WP_001097412.1	0.541947253	0.754531217	0	0
WP_001097552.1	0.386632238	0.754531217	1	1
WP_001102107.1	0.803356022	0.868575285	1	1
WP_001102367.1	0.072829061	0.295055314	0	0
WP_001104873.1	0.666486402	0.754531217	0	0
WP_001105960.1	0.361215613	0.754531217	1	1
WP_001105985.1	0.195336963	0.583922477	1	1
WP_001105987.1	0.525119813	0.754531217	1	1
WP_001105991.1	0.475387548	0.754531217	1	1
WP_001105999.1	0.499988878	0.754531217	1	1
WP_001106019.1	0.557234885	0.754531217	1	1
WP_001106022.1	0.5053892	0.754531217	1	1
WP_001108044.1	0.054440323	0.231418795	1	1
WP_001108432.1	0.220913323	0.630584519	0	0
WP_001108545.1	0.334064429	0.754531217	0	0
WP_001110822.1	0.454853259	0.754531217	0	0
WP_001112072.1	0.005604526	0.041068152	1	1
WP_001113348.1	1.35409E-69	6.83813E-68	1	1
WP_001113432.1	0.285974675	0.740499952	1	1
WP_001114073.1	0.334202321	0.754531217	1	1
WP_001114085.1	0.386632238	0.754531217	1	1
WP_001114256.1	0.084702924	0.336679113	1	1
WP_001117401.1	0.454833421	0.754531217	0	0
WP_001118385.1	0.036327971	0.163229937	0	0
WP_001118417.1	0.252417951	0.680280761	0	0
WP_001118443.1	0.074250678	0.299898228	0	0
WP_001118446.1	0.276455732	0.734070323	0	0
WP_001118666.1	0.892114784	0.942481712	1	1
WP_001118667.1	0.670623572	0.758345613	1	1
WP_001118930.1	0.163787222	0.555270023	0	0
WP_001118970.1	0.252417951	0.680280761	0	0
WP_001120770.1	0.178667319	0.555270023	1	1
WP_001120888.1	0.719277519	0.799301014	1	1
WP_001121760.1	0.684205855	0.771183989	1	1
WP_001122317.1	0.597307531	0.754531217	0	0
WP_001122870.1	0.224587762	0.637158511	1	1
WP_001122885.1	0.267166308	0.712545733	0	0
WP_001123276.1	0.454853259	0.754531217	0	0
WP_001123298.1	0.454853259	0.754531217	0	0
WP_001123673.1	0.541961908	0.754531217	0	0
WP_001123688.1	0.541961908	0.754531217	0	0
WP_001123821.1	0.394278668	0.754531217	1	1
WP_001124198.1	0.666486402	0.754531217	0	0
WP_001124225.1	0.426544231	0.754531217	0	0
WP_001124935.1	0.935023569	0.968445996	1	1
WP_001125244.1	0.132895408	0.477682395	0	0
WP_001125540.1	0.336143895	0.754531217	1	1
WP_001125942.1	0.893759148	0.943789694	0	0
WP_001126664.1	0.41461925	0.754531217	0	0
WP_001127128.1	0.011609798	0.079234539	0	0
WP_001127258.1	0.502241692	0.754531217	1	1
WP_001130244.1	0.666486402	0.754531217	0	0
WP_001130247.1	0.541961908	0.754531217	0	0
WP_001132895.1	0.666486402	0.754531217	0	0
WP_001134225.1	0.341024279	0.754531217	1	1
WP_001135645.1	0.428911805	0.754531217	0	0
WP_001135766.1	0.202535708	0.602123385	1	1
WP_001135768.1	0.202535708	0.602123385	1	1
WP_001135904.1	0.393955626	0.754531217	1	1
WP_001137495.1	0.33393712	0.754531217	0	0
WP_001138014.1	2.97964E-11	5.41363E-10	1	1
WP_001138055.1	3.10994E-18	7.02371E-17	1	1
WP_001138082.1	0.250400113	0.680280761	1	1
WP_001138115.1	0.874625448	0.92707675	0	0
WP_001138117.1	0.822571188	0.877103613	0	0
WP_001138119.1	0.022925888	0.106880121	0	0
WP_001138360.1	0.132880648	0.477682395	0	0
WP_001138362.1	0.78173592	0.854663182	1	1
WP_001138495.1	0.541935283	0.754531217	0	0
WP_001138880.1	0.666487084	0.754531217	0	0
WP_001138881.1	0.173224435	0.555270023	1	1
WP_001140433.1	0.946100387	0.969654506	0	0
WP_001140434.1	0.672046737	0.759637981	0	0
WP_001140799.1	0.783358762	0.854663182	1	1
WP_001140948.1	0.148908554	0.524567158	0	0
WP_001141025.1	0.058973158	0.243886706	0	0
WP_001141270.1	0.387822291	0.754531217	0	0
WP_001141883.1	0.658449788	0.754531217	0	0
WP_001142332.1	0.960113688	0.981974255	1	1
WP_001142337.1	0.396227558	0.754531217	0	0
WP_001142439.1	0.576040623	0.754531217	1	1
WP_001142496.1	0.454805897	0.754531217	0	0
WP_001143552.1	0.918414018	0.964189447	1	1
WP_001143750.1	0.009925275	0.068620279	0	0
WP_001143757.1	0.220760045	0.630584519	0	0
WP_001143760.1	0.220760045	0.630584519	0	0
WP_001144069.1	0.001620082	0.013006301	1	1
WP_001144706.1	0.387878221	0.754531217	0	0
WP_001145207.1	0.128657058	0.474074875	1	1
WP_001146163.1	0.815082859	0.871691047	1	0
WP_001146389.1	0.136380036	0.487722844	1	1
WP_001146459.1	0.541802069	0.754531217	0	0
WP_001148534.1	1.36722E-07	1.98149E-06	1	1
WP_001148680.1	0.384339278	0.754531217	0	0
WP_001148851.1	0.387867226	0.754531217	0	0
WP_001148861.1	0.541961908	0.754531217	0	0
WP_001148862.1	0.454853259	0.754531217	0	0
WP_001151782.1	0.428564076	0.754531217	0	0
WP_001151785.1	0.428564076	0.754531217	0	0
WP_001152511.1	1.9862E-104	2.0572E-102	1	1
WP_001152562.1	7.76947E-91	5.69096E-89	1	1
WP_001152639.1	1.0886E-101	1.0266E-99	1	1
WP_001152640.1	1.3686E-102	1.3407E-100	1	1
WP_001152922.1	0.252485984	0.680280761	0	0
WP_001154429.1	0.541870925	0.754531217	0	0
WP_001155227.1	2.54009E-06	3.33907E-05	1	1
WP_001155321.1	0.601681068	0.754531217	1	1
WP_001159868.1	0.387627315	0.754531217	0	0
WP_001159903.1	0.666486402	0.754531217	0	0
WP_001160682.1	0.333864631	0.754531217	0	0
WP_001160737.1	0.485002974	0.754531217	0	0
WP_001161085.1	0.454853259	0.754531217	0	0
WP_001161670.1	0.620885101	0.754531217	0	0
WP_001162094.1	1.92204E-08	2.89391E-07	1	1
WP_001163403.1	0.569621685	0.754531217	0	0
WP_001165547.1	0.454665995	0.754531217	0	0
WP_001166232.1	0.666463694	0.754531217	0	0
WP_001166628.1	5.8543E-18	1.31125E-16	1	1
WP_001167390.1	0.43199592	0.754531217	0	0
WP_001171942.1	0.666487084	0.754531217	0	0
WP_001172026.1	2.82806E-70	1.4416E-68	1	1
WP_001174620.1	0.005983543	0.043090517	1	1
WP_001176599.1	0.985729263	1	0	0
WP_001180999.1	0.666345444	0.754531217	0	0
WP_001181004.1	2.56101E-05	0.000305532	1	1
WP_001181005.1	0.000115315	0.001221592	1	1
WP_001182957.1	0.784437231	0.854663182	1	1
WP_001185187.1	0.387878221	0.754531217	0	0
WP_001186015.1	0.430916168	0.754531217	1	1
WP_001186635.1	5.35397E-10	8.96611E-09	1	1
WP_001186774.1	0.921600755	0.964571085	0	0
WP_001188520.1	0.301385208	0.754531217	0	0
WP_001188930.1	0.147073431	0.519975463	0	0
WP_001190062.1	0.710927172	0.792534216	0	0
WP_001190272.1	0.541947253	0.754531217	0	0
WP_001190458.1	0.931331659	0.967623433	1	1
WP_001191879.1	0.172469963	0.555270023	1	1
WP_001192820.1	0.698785026	0.783867502	1	1
WP_001196045.1	0.682889857	0.770127746	1	1
WP_001196213.1	0.052683684	0.225920196	0	0
WP_001196543.1	0.666486402	0.754531217	0	0
WP_001196960.1	0.112972678	0.429016514	0	0
WP_001196964.1	0.185998727	0.569818375	0	0
WP_001198024.1	0.454853259	0.754531217	0	0
WP_001198783.1	0.056086481	0.235603789	1	1
WP_001198856.1	1.38143E-08	2.11123E-07	1	1
WP_001198858.1	9.34382E-10	1.5332E-08	1	1
WP_001198861.1	2.484E-13	4.83162E-12	1	1
WP_001198928.1	1	1	0	0
WP_001199192.1	0.179994833	0.555270023	1	1
WP_001199881.1	0.846942677	0.900973222	0	0
WP_001199882.1	0.722994211	0.802772882	1	1
WP_001199887.1	0.970525214	0.991500315	0	0
WP_001199892.1	0.972722636	0.993433161	1	1
WP_001199894.1	0.622209099	0.754531217	1	1
WP_001200455.1	0.334039304	0.754531217	0	0
WP_001200542.1	0.454853259	0.754531217	0	0
WP_001203392.1	0.933596195	0.968004064	0	0
WP_001205019.1	0.454871701	0.754531217	0	0
WP_001205732.1	0.666486402	0.754531217	0	0
WP_001206315.1	0.920398653	0.964571085	1	1
WP_001206316.1	0.920398653	0.964571085	1	1
WP_001206317.1	0.920398653	0.964571085	1	1
WP_001206356.1	0.980606554	1	0	0
WP_001207203.1	0.400149266	0.754531217	0	0
WP_001207345.1	0.666486402	0.754531217	0	0
WP_001207634.1	0.193909755	0.580031412	0	0
WP_001207961.1	0.00134745	0.010971904	0	0
WP_001209148.1	9.83089E-16	2.04949E-14	1	1
WP_001210991.1	0.541961908	0.754531217	0	0
WP_001213599.1	0.66648017	0.754531217	0	0
WP_001213992.1	0.547793913	0.754531217	0	0
WP_001216679.1	0.066105412	0.270425182	0	0
WP_001216921.1	0.486665614	0.754531217	0	0
WP_001217881.1	2.09939E-07	2.9789E-06	1	1
WP_001219160.1	0.898880335	0.947720491	0	0
WP_001219642.1	0.621443749	0.754531217	0	0
WP_001221404.1	0.541961908	0.754531217	0	0
WP_001221847.1	0.289699991	0.740499952	0	0
WP_001222544.1	0.541785408	0.754531217	0	0
WP_001223208.1	0.387442305	0.754531217	1	1
WP_001223212.1	0.387442305	0.754531217	1	1
WP_001224318.1	0.706767319	0.791701789	0	0
WP_001224319.1	0.706767319	0.791701789	0	0
WP_001224320.1	0.706767319	0.791701789	0	0
WP_001224379.1	0.387869593	0.754531217	0	0
WP_001224515.1	0.207965092	0.613185923	0	0
WP_001227347.1	0.691803085	0.778452007	1	1
WP_001227349.1	0.591766058	0.754531217	1	1
WP_001227350.1	0.172783619	0.555270023	1	1
WP_001229392.1	0.454802901	0.754531217	0	0
WP_001229901.1	0.542005785	0.754531217	0	0
WP_001230375.1	0.454853259	0.754531217	0	0
WP_001231127.1	0.023053985	0.107375023	0	0
WP_001231139.1	0.193891426	0.580031412	0	0
WP_001234189.1	0.175851243	0.555270023	1	1
WP_001235459.1	1.40231E-38	4.58813E-37	1	1
WP_001235704.1	0.031385319	0.143560247	1	1
WP_001235713.1	1.4468E-08	2.20492E-07	1	1
WP_001238914.1	0.03828693	0.171463447	0	0
WP_001239389.1	0.095116895	0.369227939	1	1
WP_001240826.1	0.334062498	0.754531217	0	0
WP_001240982.1	0.13051638	0.477404304	1	1
WP_001242578.1	0.454853259	0.754531217	0	0
WP_001243447.1	0.001942552	0.015386184	1	1
WP_001244298.1	0.666486402	0.754531217	0	0
WP_001245296.1	0.737553619	0.813983596	0	0
WP_001246011.1	0.666486402	0.754531217	0	0
WP_001246153.1	0.628814534	0.754531217	1	1
WP_001246632.1	3.705E-105	3.862E-103	1	1
WP_001247892.1	0.148817642	0.524567158	0	0
WP_001248769.1	0.178013402	0.555270023	1	1
WP_001248770.1	0.178013402	0.555270023	1	1
WP_001250031.1	0.541678909	0.754531217	0	0
WP_001250044.1	0.579266916	0.754531217	0	0
WP_001250269.1	1	1	0	0
WP_001250275.1	0.33406464	0.754531217	0	0
WP_001251978.1	0.653010994	0.754531217	0	0
WP_001252744.1	0.985160858	1	1	1
WP_001253813.1	0.810562917	0.868965796	1	1
WP_001254932.1	0.83380231	0.888147475	1	1
WP_001255864.1	0.014421707	0.093461582	1	1
WP_001255866.1	0.014421707	0.093461582	1	1
WP_001260089.1	0.502326514	0.754531217	1	1
WP_001260374.1	1.3201E-103	1.3169E-101	1	1
WP_001261276.1	0.454853259	0.754531217	0	0
WP_001261460.1	0.252503954	0.680280761	0	0
WP_001261740.1	0.980606554	1	0	0
WP_001261742.1	0.178450056	0.555270023	1	1
WP_001262791.1	0.136379748	0.487722844	0	0
WP_001264088.1	0.932880113	0.967713256	0	0
WP_001265617.1	0.666487084	0.754531217	0	0
WP_001265622.1	0.379709342	0.754531217	0	0
WP_001265708.1	0.208197731	0.61364932	0	0
WP_001265709.1	0.548162451	0.754531217	0	0
WP_001267445.1	0.711043704	0.792534216	0	0
WP_001270421.1	0.666486402	0.754531217	0	0
WP_001271136.1	3.86827E-23	9.66236E-22	1	1
WP_001271363.1	0.66648017	0.754531217	0	0
WP_001272149.1	0.364965765	0.754531217	1	1
WP_001273085.1	0.260815509	0.700548562	0	0
WP_001273586.1	0.147435972	0.52104232	0	0
WP_001273599.1	0.17064066	0.555270023	0	0
WP_001273663.1	0.485873579	0.754531217	0	0
WP_001273795.1	0.134543911	0.482855558	1	1
WP_001274000.1	0.057593297	0.238963929	0	0
WP_001274004.1	0.051261782	0.220258864	0	0
WP_001274623.1	0.555442124	0.754531217	1	1
WP_001275702.1	0.597267561	0.754531217	0	0
WP_001276008.1	0.526568676	0.754531217	1	1
WP_001276159.1	0.178521425	0.555270023	1	1
WP_001276217.1	0.454870563	0.754531217	0	0
WP_001277463.1	1.95492E-28	5.43401E-27	1	1
WP_001278165.1	0.940543918	0.968445996	1	1
WP_001278683.1	0.454839343	0.754531217	0	0
WP_001280776.1	0.001721632	0.013696409	0	0
WP_001280991.1	0.427979876	0.754531217	0	0
WP_001281192.1	0.666486402	0.754531217	0	0
WP_001282074.1	0.666486402	0.754531217	0	0
WP_001282728.1	0.454853259	0.754531217	0	0
WP_001283444.1	0.626597952	0.754531217	0	0
WP_001283626.1	0.45768739	0.754531217	1	1
WP_001284636.1	0.221791422	0.632107575	0	0
WP_001284653.1	0.543044134	0.754531217	0	0
WP_001284656.1	0.543044134	0.754531217	0	0
WP_001285950.1	0.541961908	0.754531217	0	0
WP_001286320.1	0.916582576	0.962888382	1	1
WP_001286805.1	0.454853259	0.754531217	0	0
WP_001287278.1	0.04658647	0.202227067	0	0
WP_001287328.1	0.57707998	0.754531217	1	1
WP_001287378.1	0.899920406	0.948325172	1	1
WP_001288228.1	0.055458326	0.233689516	1	1
WP_001289873.1	3.53686E-60	1.56711E-58	1	1
WP_001291323.1	0.803289249	0.86856084	0	0
WP_001291435.1	0.484349656	0.754531217	0	0
WP_001291475.1	0.808494434	0.868928292	0	0
WP_001291561.1	0.11361898	0.431168781	0	0
WP_001291845.1	0.02031819	0.096044794	0	0
WP_001292149.1	0.252503954	0.680280761	0	0
WP_001292556.1	0.598573308	0.754531217	1	1
WP_001293128.1	0.666486402	0.754531217	0	0
WP_001293213.1	0.454820091	0.754531217	0	0
WP_001293214.1	0.66655439	0.754531217	0	0
WP_001293458.1	0.666345444	0.754531217	0	0
WP_001293886.1	0.000955521	0.008282638	0	0
WP_001294851.1	0.334050352	0.754531217	0	0
WP_001295060.1	0.666463694	0.754531217	0	0
WP_001295224.1	0.819599328	0.874565567	0	0
WP_001295255.1	0.3878408	0.754531217	0	0
WP_001295263.1	0.937523975	0.968445996	1	1
WP_001295296.1	0.599545	0.754531217	0	0
WP_001295318.1	0.065840521	0.269477151	0	0
WP_001295389.1	0.931772586	0.967623433	0	0
WP_001295493.1	0.807067113	0.868928292	1	1
WP_001295496.1	0.193925829	0.580031412	0	0
WP_001295521.1	0.698171836	0.783666199	1	1
WP_001295666.1	0.387032291	0.754531217	1	1
WP_001295676.1	0.805520405	0.868928292	0	0
WP_001295689.1	0.387726173	0.754531217	0	0
WP_001295836.1	0.475218518	0.754531217	1	1
WP_001296134.1	0.532089963	0.754531217	1	1
WP_001296693.1	0.944392873	0.968482913	1	1
WP_001296785.1	0.387862547	0.754531217	0	0
WP_001296979.1	0.729000414	0.807529867	1	1
WP_001296991.1	0.534715243	0.754531217	0	0
WP_001297013.1	1.963E-71	1.00695E-69	1	1
WP_001297062.1	0.500779846	0.754531217	1	1
WP_001297096.1	0.454774551	0.754531217	0	0
WP_001297109.1	1.4513E-112	1.9504E-110	1	1
WP_001297406.1	0.386202567	0.754531217	1	1
WP_001297427.1	0.671029111	0.758751434	0	0
WP_001297598.1	0.711220544	0.792610702	0	0
WP_001297709.1	0.380747048	0.754531217	0	0
WP_001298025.1	0.387816033	0.754531217	0	0
WP_001298717.1	0.364074596	0.754531217	1	1
WP_001298915.1	0.541546014	0.754531217	0	0
WP_001299690.1	9.61929E-10	1.57522E-08	1	1
WP_001300563.1	2.37259E-10	4.06112E-09	1	1
WP_001300811.1	0.08352832	0.333392759	0	0
WP_001300891.1	0.165741718	0.555270023	0	0
WP_001303621.1	0.454853587	0.754531217	0	0
WP_001303675.1	0.490996618	0.754531217	1	1
WP_001303782.1	0.621203835	0.754531217	0	0
WP_001307134.1	0.387032291	0.754531217	1	1
WP_001307500.1	0.798989738	0.865465769	1	1
WP_001309187.1	0.387775494	0.754531217	0	0
WP_001311349.1	0.003743141	0.028376324	1	1
WP_001312835.1	0.98904606	1	0	0
WP_001312851.1	0.666486402	0.754531217	0	0
WP_001312861.1	0.454842339	0.754531217	0	0
WP_001315057.1	0.387862547	0.754531217	0	0
WP_001317562.1	0.944093844	0.968482913	1	1
WP_001319042.1	0.803726009	0.868917535	1	1
WP_001322621.1	0.018648216	0.094996863	1	1
WP_001323403.1	0.454774551	0.754531217	0	0
WP_001323889.1	1.35696E-48	5.06089E-47	1	1
WP_001324342.1	0.377243542	0.754531217	0	0
WP_001325018.1	0.068426716	0.279288865	1	1
WP_001325019.1	1.31821E-22	3.25766E-21	1	1
WP_001325081.1	0.666345444	0.754531217	0	0
WP_001329018.1	0.98904606	1	0	0
WP_001332815.1	0.334057391	0.754531217	0	0
WP_001332932.1	1.41954E-84	9.08784E-83	1	1
WP_001333929.1	0.289596722	0.740499952	0	0
WP_001334766.1	0.666463694	0.754531217	0	0
WP_001336806.1	0.333660804	0.754531217	0	0
WP_001338090.1	4.2203E-111	5.3198E-109	1	1
WP_001339197.1	0.001354512	0.011001855	0	0
WP_001344399.1	0.05642639	0.236552246	1	1
WP_001347450.1	0.055081498	0.232946747	1	1
WP_001348195.1	0.387869593	0.754531217	0	0
WP_001348810.1	2.42832E-29	6.8435E-28	1	1
WP_001349033.1	1.45128E-69	7.28372E-68	1	1
WP_001349920.1	5.6256E-148	8.0805E-145	1	1
WP_001350102.1	0.454571644	0.754531217	0	0
WP_001350106.1	0.666486402	0.754531217	0	0
WP_001351912.1	0.944930357	0.968660966	1	1
WP_001352368.1	0.001354512	0.011001855	0	0
WP_001354009.1	0.001202354	0.009849613	0	0
WP_001355915.1	0.666486402	0.754531217	0	0
WP_001358967.1	0.387878221	0.754531217	0	0
WP_001359455.1	1.1825E-157	4.807E-154	1	1
WP_001366550.1	0.110998817	0.422013506	0	0
WP_001372261.1	0.456577535	0.754531217	1	1
WP_001378118.1	0.943578165	0.968482913	0	0
WP_001378858.1	0.334036667	0.754531217	0	0
WP_001381392.1	0.002622677	0.020202441	1	1
WP_001383963.1	0.387867226	0.754531217	0	0
WP_001384461.1	2.2644E-52	8.78791E-51	1	1
WP_001388815.1	0.519922308	0.754531217	0	0
WP_001388861.1	0.093719488	0.364151156	1	1
WP_001389365.1	1.34481E-06	1.80726E-05	0	0
WP_001392794.1	0.491568698	0.754531217	1	1
WP_001395240.1	0.541947253	0.754531217	0	0
WP_001395480.1	0.071840382	0.292268314	1	1
WP_001395566.1	0.289658796	0.740499952	0	0
WP_001397033.1	0.104114624	0.398397264	0	0
WP_001403452.1	0.548139183	0.754531217	0	0
WP_001404501.1	0.435129204	0.754531217	1	1
WP_001406816.1	0.666486402	0.754531217	0	0
WP_001407184.1	0.541935283	0.754531217	0	0
WP_001407644.1	8.30291E-89	5.87016E-87	1	1
WP_001408994.1	0.666486402	0.754531217	0	0
WP_001409088.1	0.53388425	0.754531217	1	1
WP_001414076.1	0.445695758	0.754531217	1	1
WP_001416532.1	0.538666753	0.754531217	1	1
WP_001417235.1	0.666486402	0.754531217	0	0
WP_001417817.1	0.454860781	0.754531217	0	0
WP_001421937.1	0.019189646	0.094996863	1	1
WP_001424248.1	0.635834236	0.754531217	1	1
WP_001426041.1	0.784864725	0.854663182	1	1
WP_001426115.1	0.014565347	0.093541514	1	1
WP_001427889.1	4.97893E-14	9.98304E-13	1	1
WP_001430281.1	5.54463E-32	1.6129E-30	1	1
WP_001431831.1	0.220883884	0.630584519	0	0
WP_001433188.1	0.454674404	0.754531217	0	0
WP_001436543.1	0.170602582	0.555270023	0	0
WP_001436977.1	0.511429521	0.754531217	0	0
WP_001440574.1	0.666486402	0.754531217	0	0
WP_001442891.1	0.666487084	0.754531217	0	0
WP_001443860.1	0.001354512	0.011001855	0	0
WP_001444297.1	0.940609827	0.968445996	1	1
WP_001445156.1	0.000893066	0.008131097	1	1
WP_001445883.1	0.431421383	0.754531217	0	0
WP_001445975.1	0.66648017	0.754531217	0	0
WP_001446081.1	0.541738907	0.754531217	0	0
WP_001446887.1	0.169971606	0.555270023	0	0
WP_001448419.1	0.784418608	0.854663182	1	1
WP_001448503.1	0.666486402	0.754531217	0	0
WP_001448545.1	1.09847E-49	4.14436E-48	1	1
WP_001448943.1	0.591937502	0.754531217	1	1
WP_001450027.1	0.092307446	0.360043028	0	0
WP_001450816.1	0.66648017	0.754531217	0	0
WP_001452478.1	4.95073E-22	1.19797E-20	1	1
WP_001454707.1	0.894088098	0.943969625	1	1
WP_001458212.1	3.8282E-12	7.1388E-11	1	1
WP_001458425.1	0.481891211	0.754531217	0	0
WP_001458655.1	0.032319255	0.146840851	0	0
WP_001458656.1	0.727144429	0.80611505	1	1
WP_001458825.1	1.07647E-53	4.27982E-52	1	1
WP_001464066.1	0.62122922	0.754531217	0	0
WP_001472039.1	0.33405191	0.754531217	0	0
WP_001482247.1	0.29734356	0.754531217	0	0
WP_001486660.1	0.666486402	0.754531217	0	0
WP_001490219.1	5.52943E-09	8.72952E-08	1	1
WP_001494665.1	0.427297445	0.754531217	0	0
WP_001500832.1	0.541961908	0.754531217	0	0
WP_001500967.1	0.387892792	0.754531217	0	0
WP_001501678.1	5.42192E-17	1.17398E-15	1	1
WP_001506561.1	0.028822437	0.132658262	0	0
WP_001509541.1	0.67163977	0.759230747	1	1
WP_001510712.1	0.541856274	0.754531217	0	0
WP_001510972.1	0.394654904	0.754531217	1	1
WP_001511322.1	0.289698807	0.740499952	0	0
WP_001514429.1	2.96752E-90	2.1639E-88	1	1
WP_001515198.1	0.000131257	0.001379688	1	1
WP_001515481.1	0.666463694	0.754531217	0	0
WP_001515701.1	0.59943135	0.754531217	1	1
WP_001515717.1	0.602374888	0.754531217	1	1
WP_001520150.1	9.19026E-05	0.000984472	1	1
WP_001529696.1	0.66648017	0.754531217	0	0
WP_001531632.1	0.666486402	0.754531217	0	0
WP_001532807.1	4.148E-107	4.6518E-105	1	1
WP_001533178.1	0.394225047	0.754531217	1	1
WP_001537563.1	0.66648017	0.754531217	0	0
WP_001546652.1	0.923684821	0.964571085	0	0
WP_001547409.1	0.341319055	0.754531217	1	1
WP_001549197.1	0.454853587	0.754531217	0	0
WP_001549802.1	0.38778406	0.754531217	0	0
WP_001549885.1	4.95024E-14	9.93776E-13	1	1
WP_001549886.1	0.709081617	0.791955811	0	0
WP_001549887.1	2.88593E-06	3.75425E-05	1	1
WP_001549888.1	0.092374363	0.360043028	0	0
WP_001549890.1	0.252503954	0.680280761	0	0
WP_001549953.1	0.072833004	0.295055314	0	0
WP_001549961.1	0.666486402	0.754531217	0	0
WP_001550192.1	0.45135057	0.754531217	1	1
WP_001551008.1	0.733260525	0.810629506	1	1
WP_001554348.1	0.66648017	0.754531217	0	0
WP_001554960.1	0.454853259	0.754531217	0	0
WP_001555310.1	0.666486402	0.754531217	0	0
WP_001555422.1	9.34993E-05	0.000998287	1	1
WP_001555769.1	0.000320813	0.00316934	1	1
WP_001556710.1	0.85066831	0.904513005	0	0
WP_001556711.1	0.00240595	0.018656727	1	1
WP_001564525.1	9.75408E-14	1.94615E-12	1	1
WP_001566953.1	0.854924164	0.908562959	0	0
WP_001567369.1	0.387891893	0.754531217	0	0
WP_001568038.1	0.631379105	0.754531217	0	0
WP_001568039.1	0.387878221	0.754531217	0	0
WP_001568045.1	0.666545103	0.754531217	0	0
WP_001568047.1	0.666345444	0.754531217	0	0
WP_001568057.1	0.666486402	0.754531217	0	0
WP_001568058.1	0.541907216	0.754531217	0	0
WP_001568059.1	0.666486402	0.754531217	0	0
WP_001568108.1	0.666486402	0.754531217	0	0
WP_001571021.1	0.707074989	0.791703965	0	0
WP_001571034.1	0.810302485	0.868928292	1	1
WP_001571058.1	6.4336E-126	1.9374E-123	1	1
WP_001571843.1	0.666545103	0.754531217	0	0
WP_001571911.1	0.944021374	0.968482913	1	1
WP_001572017.1	0.080230295	0.322926937	1	1
WP_001572091.1	0.940640891	0.968445996	1	1
WP_001572111.1	0.696435861	0.782527012	1	1
WP_001572351.1	0.091163222	0.357982409	1	1
WP_001572996.1	0.541957886	0.754531217	0	0
WP_001574275.1	0.547895623	0.754531217	0	0
WP_001574277.1	0.454639386	0.754531217	0	0
WP_001574279.1	0.387633331	0.754531217	0	0
WP_001574512.1	1.82892E-52	7.11486E-51	1	1
WP_001590017.1	0.452910489	0.754531217	1	1
WP_001605651.1	2.4985E-102	2.4328E-100	1	1
WP_001611557.1	0.541961908	0.754531217	0	0
WP_001619475.1	1.20033E-37	3.88817E-36	1	1
WP_001624242.1	0.666486402	0.754531217	0	0
WP_001632067.1	0.005731661	0.04177613	1	1
WP_001635367.1	0.381060988	0.754531217	1	1
WP_001646439.1	0.541961908	0.754531217	0	0
WP_001650076.1	0.155187748	0.539953402	1	1
WP_001653933.1	6.46336E-17	1.39206E-15	1	1
WP_001657519.1	1.21727E-86	8.14572E-85	1	1
WP_001665065.1	0.012374326	0.083911143	0	0
WP_001672790.1	0.455043948	0.754531217	1	1
WP_001673159.1	0.003087188	0.023535284	1	1
WP_001673223.1	0.66648017	0.754531217	0	0
WP_001673621.1	0.006010175	0.043148431	1	1
WP_001676031.1	0.602522237	0.754531217	1	1
WP_001677176.1	0.541961908	0.754531217	0	0
WP_001677263.1	0.66648017	0.754531217	0	0
WP_001679885.1	0.387606567	0.754531217	0	0
WP_001679975.1	0.280226266	0.740499952	1	1
WP_001686529.1	0.4835929	0.754531217	0	0
WP_001694743.1	1.28839E-52	5.0362E-51	1	1
WP_001696562.1	0.193774446	0.580031412	0	0
WP_001700126.1	0.093719488	0.364151156	1	1
WP_001705810.1	0.391642906	0.754531217	1	1
WP_001724990.1	0.05089557	0.219642479	0	0
WP_001737744.1	0.196122986	0.586026439	1	1
WP_001747432.1	0.724355215	0.803899819	1	1
[truncated: 14,262 more rows]
