# Supplementary material for: Microbial gene expression analysis of healthy and cancerous esophagus uncovers bacterial biomarkers of clinical outcomes
Source: ISME Commun. 2023 Dec 5;3:128. doi: 10.1038/s43705-023-00338-1 (PMC10696091; doi:10.1038/s43705-023-00338-1)
Supplement: Supplementary file 11 — Supplementary table S10 [file 43705_2023_338_MOESM11_ESM.csv]

microbial_protein_name	os_ratio	os_q	dss_ratio	dss_q
WP_000001276.1	4.382488479	0.076563583	2.826612904	0.506574413
WP_000003401.1	1.546112115	0.97613549	2.535262206	0.942594021
WP_000003402.1	1.546112115	0.876388355	2.535262206	0.942594021
WP_000003820.1	1.997975708	0.307609351	1.474237645	0.620357189
WP_000004049.1	2.881818183	0.380398604	4.24848485	0.306560317
WP_000004473.1	3.143382352	0.72205268	5.154411765	0.306560317
WP_000008957.1	0	0.636128076	0	0.714044163
WP_000012420.1	1.964876033	0.636128076	2.896694214	0.192664329
WP_000014594.1	0.534709193	0.956114328	0.851156973	0.943904724
WP_000018323.1	0.773049646	0.983518273	0.609843081	0.9188282
WP_000018326.1	0.604117181	0.97613549	0.608540925	0.857490954
WP_000018329.1	0.773049646	0.96971426	0.609843081	0.982179
WP_000019381.1	1.719710669	0.571699515	2.156923077	0.823001216
WP_000019390.1	1.463076923	0.911757147	0	0.982179
WP_000019400.1	1.720430107	0.636128076	0.970756063	0.856232953
WP_000019402.1	1.720430107	0.636128076	0.970756063	0.856232953
WP_000019403.1	1.720430107	0.636128076	0.970756063	0.856232953
WP_000019441.1	1.768817204	0.754164386	0.970756063	0.893036067
WP_000019445.1	1.768817204	0.754164386	0.970756063	0.893036067
WP_000019450.1	1.768817204	0.72205268	1.0021398	0.869410077
WP_000019473.1	1.768817204	0.754164386	0.970756063	0.893036067
WP_000021445.1	3.701298701	0.907075715	6.069264069	0.717976997
WP_000022275.1	0.842271293	0.814322069	1.474237645	0.856232953
WP_000023895.1	0.890625	0.957167973	1.460416667	0.763254642
WP_000026224.1	0.899053628	0.823747636	inf	0.192664329
WP_000027051.1	2.223470662	0.736887535	inf	0.318525619
WP_000027053.1	inf	0.668036134	inf	0.409209446
WP_000027205.1	1.463076923	0.94679312	2.156923077	0.93204908
WP_000031665.1	1.720430107	0.736887535	0	0.917273793
WP_000031674.1	1.735985533	0.636128076	0	0.844732525
WP_000031783.1	1.213010204	0.950554647	0.702491103	0.763345032
WP_000031784.1	1.213010204	0.950554647	0.702491103	0.763345032
WP_000042122.1	1.723790323	0.97613549	2.826612904	0.807788524
WP_000042632.1	0.866261398	0.915286201	1.420466059	0.973406859
WP_000045450.1	1.25819135	0.636128076	inf	0.598034758
WP_000048054.1	1.187265918	0.954885264	0	0.925472818
WP_000048055.1	1.187265918	0.954885264	0	0.925472818
WP_000048060.1	1.213010204	0.754164386	1.788265306	0.763254642
WP_000048061.1	0.866261398	0.998791526	1.420466059	0.942594021
WP_000050789.1	2.016509433	0.746082534	0	0.966653919
WP_000052802.1	0.802313354	0.98761371	inf	0.768296302
WP_000062997.1	0	0.949853357	0	0.992357052
WP_000063277.1	inf	0.950731388	inf	0.949968138
WP_000063280.1	inf	0.950731388	inf	0.949968138
WP_000065370.1	1.463076923	0.933182475	2.156923077	0.938454167
WP_000065372.1	1.463076923	0.933182475	2.156923077	0.938454167
WP_000065374.1	1.315068493	0.915286201	0	0.968902417
WP_000065919.1	1.585	0.936782778	2.336666667	0.762640499
WP_000066490.1	2.709401708	0.932893894	3.994301993	0.757819787
WP_000070131.1	1.383285302	0.609849065	1.804457953	0.404771839
WP_000080885.1	1.699126093	0.933182475	1.477392219	0.717976997
WP_000082736.1	0.609843081	0.986899935	0.970756063	0.962967466
WP_000084622.1	1.719710669	0.662464138	2.535262206	0.656527842
WP_000084639.1	1.25819135	0.915286201	1.174871418	0.856232953
WP_000087873.1	0	0.788505734	0	0.848907347
WP_000087891.1	0.899053628	0.955192802	1.477392219	0.738472129
WP_000090478.1	1.989919355	0.124981464	2.039540816	0.303127906
WP_000090781.1	0	0.609849065	0	0.162809226
WP_000090815.1	0.811550152	0.991583622	1.030124908	0.992683811
WP_000090889.1	1.997260274	0.736887535	inf	0.804177973
WP_000091613.1	0.802313354	0.737688878	1.420466059	0.914657044
WP_000091614.1	0.936842105	0.983518273	inf	0.802892642
WP_000092275.1	0.549382716	0.636128076	0	0.763254642
WP_000092756.1	1.925101214	0.823564519	2.83805668	0.515721864
WP_000096688.1	1.964876033	0.571699515	2.896694214	0.489194607
WP_000100823.1	1.315384615	0.841776028	0.968683274	0.774980717
WP_000100844.1	0.866261398	0.930863611	0.968683274	0.956127813
WP_000102485.1	2.463730569	0.610455238	2.535262206	0.32761351
WP_000102886.1	0	0.915286201	0	0.938454167
WP_000103754.1	0.586419753	0.754164386	0	0.318621342
WP_000104864.1	1.246395806	0.996640867	0	0.896961799
WP_000109141.1	0	0.983518273	0	0.844732525
WP_000113197.1	1.585	0.949853357	2.336666667	0.763254642
WP_000113824.1	1.819884726	0.47690712	1.681388013	0.195164067
WP_000123343.1	0.916959064	0.894620159	inf	0.870285154
WP_000124353.1	1.585	0.827464984	2.341666667	0.422460196
WP_000124452.1	1.425	0.994743151	2.341666667	0.848907347
WP_000135058.1	1.546112115	0.933182475	2.535262206	0.968390035
WP_000135204.1	0.67695962	0.823564519	0.970756063	0.992683811
WP_000137422.1	0	0.969342268	0	0.988807715
WP_000145398.1	1.719710669	0.944014092	2.517055655	0.781056863
WP_000145933.1	0	0.936782778	0	0.998583895
WP_000149542.1	1.315384615	0.994743151	0.970756063	0.942594021
WP_000156886.1	0.67695962	0.915286201	0	0.860519553
WP_000158905.1	1.187265918	0.770694555	0.683274021	0.727448046
WP_000158919.1	1.187265918	0.770694555	0.683274021	0.727448046
WP_000159868.1	1.198501873	0.943594652	1.03232917	0.896961799
WP_000162952.1	0.586419753	0.983518273	0	0.927950499
WP_000164040.1	2.186206896	0.823564519	3.222988505	0.783299103
WP_000165974.1	1.224489796	0.627217835	1.140513552	0.753319073
WP_000165975.1	1.224489796	0.627217835	1.140513552	0.753319073
WP_000165979.1	1.213010204	0.84895559	0.970756063	0.813965066
WP_000165980.1	1.935483871	0.501502482	2.039540816	0.607271005
WP_000165982.1	1.224489796	0.840843603	0.970756063	0.808974069
WP_000165983.1	1.224489796	0.840843603	0.970756063	0.808974069
WP_000165985.1	1.224489796	0.735724651	1.140513552	0.764576025
WP_000165986.1	1.224489796	0.823747636	0.970756063	0.763345032
WP_000165988.1	1.224489796	0.823747636	0.970756063	0.763345032
WP_000168720.1	1.864383562	0.493925066	2.083040936	0.305480566
WP_000171710.1	0	0.814322069	0	0.853918226
WP_000172749.1	2.156923077	0.451219554	1.792091837	0.237741253
WP_000179206.1	0.811550152	0.994743151	0.851156973	0.942594021
WP_000179844.1	0.586419753	0.854172939	0.617260788	0.615922763
WP_000179879.1	0	0.935999376	0	0.873019315
WP_000183331.1	1.91733871	0.853152517	1.0021398	0.856232953
WP_000183349.1	0.67695962	0.87356374	0.970756063	0.975289735
WP_000185505.1	1.246395806	0.932893894	0	0.977225626
WP_000186827.1	1.719710669	0.983518273	2.535262206	0.945758381
WP_000186853.1	1.989919355	0.814322069	2.535262206	0.760971281
WP_000187022.1	0.608540925	0.89787408	0.968683274	0.992357052
WP_000187057.1	1.719710669	0.932893894	2.535262206	0.966818755
WP_000194723.1	1.730136986	0.609849065	1.62006079	0.656527842
WP_000194780.1	1.213010204	0.897776685	0.970756063	0.9188282
WP_000194783.1	1.213010204	0.897776685	0.970756063	0.9188282
WP_000198149.1	1.370317003	0.77164319	1.0021398	0.652150833
WP_000198631.1	0.703140831	0.915286201	0.684736091	0.942594021
WP_000201825.1	1.246395806	0.851304574	1.788265306	0.781056863
WP_000213975.1	1.231988472	0.963272623	0	0.915714541
WP_000213979.1	1.231988472	0.963272623	0	0.915714541
WP_000215515.1	1.73076923	0.876875843	2.755060729	0.943904724
WP_000228269.1	1.925101214	0.823747636	0	0.93204908
WP_000229403.1	1.585	0.913967247	2.336666667	0.807788524
WP_000229944.1	1.213010204	0.97613549	1.788265306	0.927950499
WP_000235177.1	1.766528925	0.935999376	2.896694214	0.763254642
WP_000235412.1	1.370317003	0.851304574	2.02017291	0.763396806
WP_000239874.1	1.719710669	0.718594817	2.535262206	0.896961799
WP_000240533.1	0	0.853152517	0	0.918112238
WP_000240999.1	1.719710669	0.718594817	2.535262206	0.896961799
WP_000245505.1	1.78125	0.886704277	2.920833333	0.652159792
WP_000245511.1	1.73076923	0.930863611	2.83805668	0.925472818
WP_000246374.1	1.302739726	0.609849065	1.30859662	0.808974069
WP_000246815.1	1.961095101	0.306217038	1.665625	0.407338618
WP_000246884.1	1.719710669	0.823747636	2.535262206	0.539345801
WP_000251069.1	0.570106761	0.636128076	0.702491103	0.652159792
WP_000252565.1	0	0.97613549	0	0.942594021
WP_000252566.1	0	0.97613549	0	0.942594021
WP_000256074.1	1.25819135	0.792876296	1.30859662	0.784048449
WP_000257192.1	1.73076923	0.915286201	2.844129554	0.714044163
WP_000258003.1	1.925101214	0.636128076	2.83805668	0.237699166
WP_000259031.1	5.283333334	0.0756947	5.67611336	0.515721864
WP_000259032.1	5.283333334	0.0756947	5.67611336	0.515721864
WP_000277654.1	1.723790323	0.97613549	2.826612904	0.807788524
WP_000279414.1	3.461538461	0.96971426	5.510121458	0.977225626
WP_000281856.1	0	0.919075234	0	0.948408066
WP_000282655.1	3.461538461	0.851304574	0	0.898735146
WP_000284027.1	2.515873016	0.853152517	3.708994709	0.776712002
WP_000293706.1	1.754057429	0.792990423	1.03232917	0.857490954
WP_000300325.1	0.811550152	0.851304574	0.67831669	0.909782662
WP_000301859.1	0.899053628	0.915286201	0	0.808974069
WP_000301864.1	0.899053628	0.915286201	0	0.808974069
WP_000306640.1	2.186206896	0.499920458	3.222988505	0.069113693
WP_000312488.1	0.67695962	0.96971426	0	0.785980755
WP_000316399.1	1.187265918	0.948381019	0	0.804177973
WP_000317952.1	0.767613039	0.98423426	0.609843081	0.952566389
WP_000318915.1	1.187265918	0.949853357	0	0.93521694
WP_000319357.1	1.463076923	0.915286201	1.420466059	0.808974069
WP_000330958.1	1.090561224	0.924470184	inf	0.421875379
WP_000331160.1	1.964876033	0.566093097	2.896694214	0.306560317
WP_000331490.1	0	0.700528878	0	0.747541077
WP_000331704.1	0.571326676	0.949399159	0.970756063	0.999593233
WP_000331707.1	0.571326676	0.949399159	0.970756063	0.999593233
WP_000338412.1	0.604117181	0.947815915	0.608540925	0.783299103
WP_000342539.1	0	0.94679312	0	0.971646191
WP_000344784.1	0.480067378	0.984139235	0.787198203	0.808974069
WP_000358960.1	0	0.824119128	0	0.893036067
WP_000366877.1	0.866261398	0.969342268	1.420466059	0.93204908
WP_000367186.1	4.029661017	0.700528878	2.83805668	0.966653919
WP_000372937.1	1.187265918	0.984139235	0	0.81447733
WP_000373624.1	1.213010204	0.97613549	0.968683274	0.974776313
WP_000376337.1	0.67695962	0.993500814	0	0.869410077
WP_000376621.1	0	0.915286201	0	0.896961799
WP_000376623.1	0	0.915286201	0	0.896961799
WP_000385495.1	0	0.97613549	0	0.942594021
WP_000387527.1	1.964876033	0.391131708	2.896694214	0.276568752
WP_000396754.1	4.382488479	0.076563583	2.826612904	0.506574413
WP_000396829.1	0.834375	0.93159053	0.970756063	0.992357052
WP_000410951.1	1.302739726	0.915286201	0	0.942594021
WP_000412211.1	1.187265918	0.853152517	0.702491103	0.883116644
WP_000420313.1	0	0.608716701	0	0.672088007
WP_000424395.1	0	0.944014092	0	0.976117758
WP_000427619.1	1.302739726	0.754164386	0	0.738472129
WP_000427620.1	1.302739726	0.853152517	0	0.857629787
WP_000437875.1	1.370317003	0.949853357	2.02017291	0.808974069
WP_000453567.1	1.06741573	0.823747636	1.174871418	0.807788524
WP_000453580.1	1.870175439	0.915286201	1.174871418	0.894859817
WP_000459452.1	1.198501873	0.878965499	1.30859662	0.895415589
WP_000459457.1	1.198501873	0.950554647	1.30859662	0.940439515
WP_000479142.1	2.095674967	0.823747636	1.174871418	0.96786055
WP_000479153.1	0.899053628	0.983518273	0.609843081	0.893470965
WP_000479176.1	1.370317003	0.743841658	1.62006079	0.717363026
WP_000480968.1	3.701298701	0.508587545	6.069264069	0.781056863
WP_000496773.1	2.186206896	0.499920458	3.222988505	0.069113693
WP_000522247.1	0	0.853152517	0	0.910399462
WP_000525176.1	0.890625	0.97613549	1.460416667	0.770417717
WP_000529922.1	1.302739726	0.823564519	0.997864769	0.794452953
WP_000533391.1	1.198501873	0.990769685	1.30859662	0.961761373
WP_000533401.1	0.67695962	0.950731388	1.030124908	0.960112285
WP_000533402.1	0.67695962	0.950731388	1.030124908	0.960112285
WP_000533640.1	1.246395806	0.935999376	0.970756063	0.808974069
WP_000533766.1	1.719710669	0.888480508	2.535262206	0.626548199
WP_000538659.1	1.06741573	0.700528878	inf	0.610058628
WP_000538661.1	2.105000001	0.25654797	inf	0.2225578
WP_000545042.1	0.449747333	0.94679312	0.764177429	0.968140122
WP_000545733.1	2.438461538	0.25654797	2.535262206	0.738472129
WP_000554646.1	0.500938086	0.949853357	0.851156973	0.927950499
WP_000560983.1	1.546112115	0.915286201	2.535262206	0.714044163
WP_000568640.1	0	0.962888563	0	0.991303468
WP_000569643.1	1.187265918	0.987341517	0	0.93204908
WP_000569649.1	1.723790323	0.93159053	0	0.873019315
WP_000572405.1	0	0.983518273	0	0.893036067
WP_000572406.1	0	0.983518273	0	0.893036067
WP_000579833.1	1.171232876	0.919075234	1.423505573	0.808974069
WP_000583527.1	1.91733871	0.983518273	2.826612904	0.763254642
WP_000583537.1	1.91733871	0.983518273	2.826612904	0.763254642
WP_000600189.1	0	0.915286201	0	0.763254642
WP_000603518.1	1.983471074	0.457239978	2.156923077	0.225700219
WP_000609031.1	0.628214548	0.97613549	1.030124908	0.801876961
WP_000610830.1	0	0.983518273	0	0.96966432
WP_000611491.1	2.192307691	0.754164386	0	0.719921063
WP_000613467.1	1.964876033	0.636128076	2.896694214	0.781056863
WP_000613954.1	0.586419753	0.933182475	0	0.927950499
WP_000615921.1	3.138613861	0.046267806	3.994301993	0.011091107
WP_000617546.1	1.425	0.98371092	2.336666667	0.876560675
WP_000635275.1	1.91733871	0.994419717	2.826612904	0.813965066
WP_000647687.1	0	0.892582882	0	0.760971281
WP_000648420.1	1.719710669	0.853152517	2.535262206	0.856232953
WP_000650337.1	1.383285302	0.613974269	1.030124908	0.738472129
WP_000651599.1	0.890625	0.997143438	1.460416667	0.854640561
WP_000654804.1	0.58853784	0.994105193	1.030124908	0.948408066
WP_000654811.1	1.06741573	0.967215478	1.030124908	0.945862664
WP_000679427.1	1.06741573	0.993500814	0	0.763254642
WP_000683079.1	0	0.94679312	0	0.894859817
WP_000683105.1	0.834375	0.994743151	inf	0.763254642
WP_000683158.1	0.936842105	0.97613549	inf	0.738472129
WP_000683335.1	0	0.919075234	0	0.849086834
WP_000685268.1	2.186206896	0.398978841	3.222988505	0.025174195
WP_000691727.1	1.925101214	0.823564519	2.83805668	0.895142042
WP_000691736.1	1.925101214	0.823564519	2.83805668	0.895142042
WP_000691737.1	1.925101214	0.823564519	2.83805668	0.895142042
WP_000691744.1	1.925101214	0.609849065	2.83805668	0.617554074
WP_000691746.1	1.925101214	0.609849065	2.83805668	0.617554074
WP_000701345.1	0.834375	0.764481235	0.609843081	0.848907347
WP_000707948.1	0	0.97613549	0	0.854640561
WP_000718586.1	1.964876033	0.853152517	0	0.952916777
WP_000733268.1	0	0.915286201	0	0.763254642
WP_000733274.1	0	0.915286201	0	0.763254642
WP_000733283.1	0	0.915286201	0	0.763254642
WP_000735931.1	2.709401708	0.610455238	0	0.881531902
WP_000736903.1	1.246395806	0.743841658	0	0.808974069
WP_000738492.1	0	0.636128076	0	0.725137219
WP_000740570.1	1.735969388	0.627217835	inf	0.579276532
WP_000741275.1	0.936842105	0.969342268	inf	0.83910692
WP_000741484.1	1.187265918	0.990769685	0	0.764576025
WP_000752979.1	1.213010204	0.994148742	0.684736091	0.960112285
WP_000761850.1	0.842271293	0.994743151	1.420466059	0.763254642
WP_000762401.1	1.171232876	0.962844507	0.970756063	0.968902417
WP_000763367.1	1.090561224	0.924470184	inf	0.421875379
WP_000766074.1	1.73076923	0.930863611	2.83805668	0.96966432
WP_000788349.1	1.864383562	0.814322069	1.477392219	0.610058628
WP_000788910.1	1.246395806	0.950731388	1.420466059	0.942594021
WP_000804064.1	1.246395806	0.976298406	0.968683274	0.902058591
WP_000804748.1	0.67695962	0.94679312	0	0.965001753
WP_000805902.1	0.824395373	0.915286201	0.609843081	0.895142042
WP_000806658.1	1.964876033	0.565308699	2.896694214	0.16220794
WP_000809131.1	0.628214548	0.919075234	1.030124908	0.73163078
WP_000816232.1	1.585	0.990769685	2.336666667	0.965001753
WP_000818413.1	0.549382716	0.823564519	0	0.672503825
WP_000818601.1	1.723790323	0.892657078	2.826612904	0.948255742
WP_000840193.1	1.187265918	0.983518273	0.851156973	0.700270869
WP_000840207.1	0.286014721	0.327943726	0.194008559	0.044954222
WP_000841446.1	1.699126093	0.823564519	inf	0.763254642
WP_000842086.1	0.899053628	0.994743151	1.463541667	0.675925407
WP_000845039.1	0	0.853152517	0	0.753319073
WP_000845048.1	0	0.853152517	0	0.753319073
WP_000845054.1	0	0.853152517	0	0.753319073
WP_000847339.1	1.213010204	0.96971426	0.703994294	0.942594021
WP_000847345.1	1.187265918	0.996640867	1.174871418	0.959109475
WP_000847366.1	1.187265918	0.969342268	0.970756063	0.948408066
WP_000847379.1	1.187265918	0.983518273	1.174871418	0.952566389
WP_000847675.1	1.924657534	0.72205268	1.03232917	0.763254642
WP_000851624.1	0	0.994743151	0	0.943904724
WP_000851694.1	0.739614995	0.823564519	0.67831669	0.856232953
WP_000852296.1	1.06741573	0.949853357	1.270328103	0.974776313
WP_000852811.1	0	0.950554647	0	0.800750718
WP_000864211.1	1.370317003	0.915286201	2.02017291	0.721870886
WP_000868344.1	0	0.876875843	0	0.927950499
WP_000871982.1	1.463076923	0.844684043	0.968683274	0.927950499
WP_000872908.1	5.738255033	0.936102753	0	0.927950499
WP_000885640.1	0.570106761	0.819806827	0.968683274	0.763254642
WP_000901048.1	0	0.936782778	0	0.873019315
WP_000904906.1	7.259541985	0.006715118	0	0.515721864
WP_000906486.1	0.586419753	0.944014092	0	0.922818858
WP_000925242.1	1.610969388	0.72205268	inf	0.397780719
WP_000926310.1	0.571326676	0.823564519	0.970756063	0.870285154
WP_000929806.1	1.246395806	0.786895024	0.684736091	0.930881258
WP_000946487.1	5.283333334	0.0756947	5.67611336	0.515721864
WP_000947300.1	0	0.915286201	0	0.953606814
WP_000951131.1	1.925101214	0.55984205	2.83805668	0.738472129
WP_000951162.1	2.419847329	0.332349809	2.83805668	0.459510176
WP_000955999.1	2.105000001	0.369869787	1.477392219	0.188745016
WP_000956005.1	2.105000001	0.369869787	1.477392219	0.188745016
WP_000956455.1	1.546112115	0.957167973	2.540687161	0.764576025
WP_000956465.1	1.546112115	0.957167973	2.540687161	0.764576025
WP_000957084.1	0	0.994419717	0	0.85617745
WP_000963518.1	1.704301075	0.938238281	0	0.930411666
WP_000965722.1	1.546112115	0.915286201	2.535262206	0.893657069
WP_000975070.1	0.842271293	0.930024596	0.683274021	0.942594021
WP_000976073.1	0	0.832379121	0	0.763254642
WP_000977920.1	1.187265918	0.96971426	0	0.96966432
WP_000983082.1	1.705263158	0.949853357	inf	0.955208403
WP_000995360.1	inf	0.851304574	inf	0.506574413
WP_000995361.1	1.090561224	0.860447194	inf	0.598034758
WP_000995451.1	0.571326676	0.962844507	0.970756063	0.873019315
WP_001003194.1	1.925101214	0.72205268	2.83805668	0.310459231
WP_001003263.1	0	0.983518273	0	0.955208403
WP_001003264.1	0	0.983518273	0	0.955208403
WP_001008635.1	3.913580247	0.303920719	2.517055655	0.725181154
WP_001015311.1	1.766528925	0.851304574	2.896694214	0.856232953
WP_001029604.1	1.315068493	0.949937882	0.764177429	0.959381907
WP_001029615.1	1.213010204	0.96971426	0.683274021	0.848907347
WP_001029698.1	2.881818183	0.754164386	2.535262206	0.719921063
WP_001031427.1	0	0.871719181	0	0.942594021
WP_001036196.1	1.302739726	0.989678358	0	0.971001789
WP_001040166.1	0.490306442	0.72205268	0.851156973	0.897479491
WP_001040568.1	1.383285302	0.94679312	1.0021398	0.856232953
WP_001040724.1	1.463076923	0.944014092	0	0.937873832
WP_001043692.1	0.609843081	0.915286201	0.970756063	0.865567394
WP_001049162.1	1.425	0.954185807	2.336666667	0.764124385
WP_001050255.1	1.719710669	0.52397151	2.535262206	0.610058628
WP_001064038.1	0.811550152	0.919075234	1.420466059	0.992683811
WP_001067784.1	1.935483871	0.488513495	2.832661291	0.397780719
WP_001067825.1	0.628214548	0.983518273	1.030124908	0.896961799
WP_001067834.1	1.719710669	0.700528878	2.540687161	0.738472129
WP_001067855.1	1.719710669	0.700528878	2.540687161	0.738472129
WP_001067856.1	1.719710669	0.700528878	2.540687161	0.738472129
WP_001067858.1	1.719710669	0.700528878	2.540687161	0.738472129
WP_001073186.1	4.382488479	0.076563583	2.826612904	0.506574413
WP_001074619.1	0	0.994743151	0	0.856232953
WP_001074682.1	2.463730569	0.62656061	3.632124352	0.610058628
WP_001079186.1	1.187265918	0.29611849	0.968683274	0.927950499
WP_001082319.1	0.586419753	0.996640867	0	0.717363026
WP_001085675.1	2.463730569	0.636128076	0	0.692307151
WP_001087990.1	1.246395806	0.853152517	0	0.854640561
WP_001096200.1	0.67695962	0.814322069	0	0.910249218
WP_001096337.1	0.890625	0.851304574	1.463541667	0.763254642
WP_001096616.1	0	0.843157151	0	0.738472129
WP_001096694.1	1.707360861	0.827464984	2.517055655	0.763345032
WP_001105960.1	1.187265918	0.737688878	0.876797999	0.610058628
WP_001105985.1	1.187265918	0.754164386	0.876797999	0.566262919
WP_001105987.1	1.187265918	0.764481235	0.876797999	0.652159792
WP_001105991.1	1.187265918	0.764481235	0.876797999	0.652159792
WP_001105999.1	1.187265918	0.764481235	0.876797999	0.652159792
WP_001106019.1	0.67695962	0.823564519	0.876797999	0.652150833
WP_001106022.1	0.67695962	0.823564519	0.876797999	0.652150833
WP_001112072.1	0	0.994419717	0	0.763345032
WP_001113348.1	1.231988472	0.754164386	1.665625	0.505208443
WP_001114256.1	1.73076923	0.823564519	2.83805668	0.763254642
WP_001118446.1	1.965517241	0.956321854	3.222988505	0.756739366
WP_001118666.1	2.463730569	0.823747636	3.632124352	0.806206869
WP_001118667.1	2.463730569	0.853152517	3.632124352	0.844732525
WP_001121760.1	1.171232876	0.976298406	0.970756063	0.925472818
WP_001122317.1	0	0.915286201	0	0.927260712
WP_001122885.1	1.425	0.994743151	2.336666667	0.876560675
WP_001127258.1	1.463076923	0.949853357	2.156923077	0.763345032
WP_001137495.1	0	0.993500814	0	0.971001789
WP_001138014.1	1.820224719	0.853152517	inf	0.763254642
WP_001138055.1	1.476923077	0.919075234	0.970756063	0.90898662
WP_001138082.1	1.425	0.994743151	0	0.870285154
WP_001138115.1	1.91733871	0.92418507	2.826612904	0.753319073
WP_001138117.1	1.91733871	0.92418507	2.826612904	0.753319073
WP_001140799.1	0	0.962888563	0	0.763254642
WP_001141025.1	0.480067378	0.814322069	0.764177429	0.869410077
WP_001142332.1	1.73076923	0.990769685	2.844129554	0.806358136
WP_001142337.1	0.628214548	0.817218007	1.03232917	0.740223881
WP_001144069.1	1.370317003	0.976298406	2.02017291	0.96966432
WP_001145207.1	0.586419753	0.996640867	0	0.717363026
WP_001146163.1	1.585	0.823564519	2.336666667	0.808974069
WP_001148534.1	0.866261398	0.915286201	1.420466059	0.927950499
WP_001152511.1	1.187265918	0.933182475	inf	0.763254642
WP_001152562.1	0.824395373	0.915286201	0.851156973	0.942594021
WP_001152639.1	inf	0.915286201	inf	0.725137219
WP_001152640.1	inf	0.915286201	inf	0.725137219
WP_001155227.1	0.866261398	0.983518273	0.968683274	0.942594021
WP_001162094.1	1.864383562	0.541374616	1.87276551	0.431350406
WP_001163403.1	1.112280702	0.976298406	1.639766082	0.917273793
WP_001166628.1	0.936842105	0.998791526	1.460416667	0.763254642
WP_001172026.1	1.705263158	0.994743151	inf	0.856232953
WP_001181004.1	1.585	0.814322069	1.0021398	0.774980717
WP_001181005.1	1.6	0.636128076	1.0021398	0.652150833
WP_001186635.1	inf	0.636128076	inf	0.738472129
WP_001198856.1	1.246395806	0.853152517	0	0.943904724
WP_001198858.1	1.246395806	0.840843603	0	0.985680251
WP_001198861.1	1.187265918	0.949853357	0	0.93204908
WP_001199881.1	1.964876033	0.754164386	2.896694214	0.360596999
WP_001199882.1	1.964876033	0.582730053	2.896694214	0.098066349
WP_001199887.1	4.92746114	0.125507929	7.264248704	0.002940861
WP_001199892.1	4.92746114	0.125507929	7.264248704	0.002940861
WP_001199894.1	1.964876033	0.24138892	2.896694214	0.008333879
WP_001209148.1	0	0.636128076	0	0.763254642
WP_001217881.1	0	0.969342268	0	0.89893495
WP_001235459.1	1.120576671	0.844684043	1.460416667	0.906239852
WP_001235704.1	0	0.993500814	0	0.878015056
WP_001235713.1	0	0.949853357	0	0.893036067
WP_001238914.1	1.315384615	0.990769685	2.093846154	0.952557356
WP_001239389.1	1.187265918	0.823747636	1.460416667	0.979941694
WP_001243447.1	1.302739726	0.97613549	0	0.96966432
WP_001245922.1	1.120576671	0.960908959	0	0.942594021
WP_001246632.1	1.187265918	0.955192802	inf	0.866022993
WP_001247892.1	2.242924527	0.608716701	2.535262206	0.717976997
WP_001251978.1	0	0.779837515	0	0.890552044
WP_001252744.1	0	0.915286201	0	0.706115573
WP_001254932.1	1.187265918	0.995958635	0	0.935443477
WP_001260374.1	1.705263158	0.950731388	inf	0.856232953
WP_001260793.1	0	0.72205268	0	0.608961364
WP_001271136.1	0.866261398	0.823564519	0.968683274	0.927950499
WP_001274623.1	0.570106761	0.888480508	0.968683274	0.942594021
WP_001276008.1	0	0.72205268	0	0.763254642
WP_001277463.1	0.890625	0.994743151	0.725202057	0.763254642
WP_001284636.1	1.925101214	0.915286201	2.83805668	0.943904724
WP_001289873.1	1.610969388	0.764481235	inf	0.449663865
WP_001293886.1	1.983471074	0.610455238	2.535262206	0.237741253
WP_001295836.1	0.936842105	0.932893894	1.639766082	0.870285154
WP_001296134.1	2.215025906	0.888480508	3.632124352	0.942594021
WP_001297013.1	1.699126093	0.823564519	inf	0.763254642
WP_001297062.1	0	0.993500814	0	0.927950499
WP_001297109.1	1.910878112	0.736887535	1.804457953	0.763254642
WP_001299690.1	0	0.505066473	0	0.610058628
WP_001300563.1	1.213010204	0.910328788	1.420466059	0.836091896
WP_001300811.1	0.866261398	0.919075234	1.420466059	0.823001216
WP_001303675.1	1.91733871	0.613974269	2.826612904	0.581012924
WP_001311349.1	1.224489796	0.627217835	1.140513552	0.763254642
WP_001322621.1	1.213010204	0.962844507	0.702491103	0.770417717
WP_001323889.1	1.705263158	0.97613549	inf	0.992357052
WP_001325018.1	0	0.915286201	0	0.712060462
WP_001325019.1	0.834375	0.768633196	0.968683274	0.928038659
WP_001332932.1	0.834375	0.983518273	1.140513552	0.929449256
WP_001338090.1	1.910878112	0.700528878	1.804457953	0.744281835
WP_001339197.1	1.224489796	0.52397151	1.788265306	0.962953121
WP_001347450.1	1.719710669	0.855698443	2.535262206	0.656769512
WP_001348810.1	1.246395806	0.962888563	0.702491103	0.772872022
WP_001349033.1	0.899053628	0.974174075	1.420466059	0.89893495
WP_001349920.1	1.859693877	0.794207844	1.174871418	0.808974069
WP_001351912.1	0.811550152	0.996640867	0.968683274	0.856232953
WP_001352368.1	1.224489796	0.52397151	1.788265306	0.962953121
WP_001381392.1	1.224489796	0.636128076	1.140513552	0.763254642
WP_001384461.1	0.866261398	0.915286201	0.600375235	0.848907347
WP_001388861.1	0	0.97613549	0	0.942594021
WP_001389365.1	0	0.853152517	0	0.781056863
WP_001392794.1	4.382488479	0.076563583	2.826612904	0.506574413
WP_001395480.1	1.719710669	0.853152517	2.535262206	0.610058628
WP_001404501.1	4.382488479	0.076563583	2.826612904	0.506574413
WP_001407644.1	1.924657534	0.737688878	1.03232917	0.764124385
WP_001409088.1	0.570106761	0.957156213	0.968683274	0.982179
WP_001414076.1	1.546112115	0.915286201	2.535262206	0.706352766
WP_001427889.1	0.842271293	0.994419717	0.997864769	0.910249218
WP_001430281.1	2.105000001	0.369869787	1.477392219	0.188745016
WP_001436977.1	0.67695962	0.814322069	0	0.910249218
WP_001443860.1	1.224489796	0.52397151	1.788265306	0.962953121
WP_001445156.1	1.925101214	0.915286201	2.83805668	0.685896784
WP_001448545.1	1.120576671	0.998791526	1.420466059	0.945862664
WP_001452478.1	1.090561224	0.864150734	0	0.763254642
WP_001458212.1	1.246395806	0.667115283	0	0.763345032
WP_001458425.1	0	0.918036969	0	0.856232953
WP_001458656.1	0	0.97613549	0	0.942594021
WP_001458825.1	1.370317003	0.814322069	0.970756063	0.856232953
WP_001490219.1	1.73076923	0.936782778	2.83805668	0.910082855
WP_001501678.1	1.964876033	0.609849065	0	0.783299103
WP_001509541.1	0	0.936782778	0	0.873019315
WP_001514429.1	1.246395806	0.994743151	0.702491103	0.942313992
WP_001515198.1	1.720430107	0.823747636	0.970756063	0.870285154
WP_001520150.1	0.586419753	0.853152517	0	0.783299103
WP_001520549.1	1.476923077	0.69709242	0.970756063	0.834284163
WP_001532807.1	0.842271293	0.983518273	inf	0.808974069
WP_001537935.1	0.609843081	0.94679312	0.703994294	0.808974069
WP_001549885.1	1.224489796	0.951894661	0.764177429	0.893825778
WP_001549887.1	0.811550152	0.96971426	1.420466059	0.794797155
WP_001550192.1	1.187265918	0.764481235	0.876797999	0.652159792
WP_001551008.1	0.890625	0.736887535	1.460416667	0.319660461
WP_001555422.1	1.231988472	0.920089346	2.02017291	0.975644297
WP_001555769.1	1.925101214	0.915286201	2.83805668	0.685896784
WP_001556711.1	0	0.996640867	0	0.912571629
WP_001564525.1	0	0.773187337	0	0.652159792
WP_001566953.1	1.91733871	0.915286201	2.826612904	0.714044163
WP_001571058.1	0.899053628	0.983518273	1.030124908	0.952566389
WP_001572017.1	0.67695962	0.915286201	0	0.942594021
WP_001572351.1	1.719710669	0.609849065	2.336666667	0.781056863
WP_001574512.1	1.112280702	0.962888563	0.970756063	0.992357052
WP_001590017.1	1.187265918	0.737688878	0.876797999	0.610058628
WP_001605651.1	1.187265918	0.982421264	0.851156973	0.714044163
WP_001619475.1	1.187265918	0.97613549	0	0.89893495
WP_001635367.1	1.187265918	0.888480508	0.851156973	0.763254642
WP_001650076.1	1.213010204	0.922559977	0.968683274	0.878015056
WP_001653933.1	1.246395806	0.72205268	0	0.772446882
WP_001657519.1	1.06741573	0.996640867	0.970756063	0.943904724
WP_001657592.1	0	0.823747636	0	0.776390798
WP_001673159.1	1.224489796	0.735724651	1.140513552	0.764576025
WP_001679975.1	4.382488479	0.076563583	2.826612904	0.506574413
WP_001694743.1	1.090561224	0.824119128	1.030124908	0.763254642
WP_001700126.1	0	0.97613549	0	0.942594021
WP_001705810.1	4.382488479	0.096774382	2.826612904	0.487190143
WP_001737744.1	1.719710669	0.700528878	2.540687161	0.738472129
WP_001749313.1	0	0.97613549	0	0.942594021
WP_001762520.1	0.842271293	0.985266003	inf	0.843051091
WP_001793632.1	0.899053628	0.983518273	1.431125132	0.764576025
WP_001820091.1	1.719710669	0.823747636	2.535262206	0.614361455
WP_001826513.1	0.67695962	0.97613549	0	0.951490845
WP_001829294.1	1.925101214	0.636128076	2.83805668	0.237699166
WP_001829710.1	1.585	0.915286201	2.341666667	0.532918434
WP_001829713.1	0	0.962888563	0	0.763254642
WP_001829734.1	1.964876033	0.391131708	2.896694214	0.276568752
WP_001829872.1	6.286764706	0.737688878	10.30882353	0.763254642
WP_001829881.1	0	0.636128076	0	0.192664329
WP_001831389.1	1.171232876	0.954185807	0	0.888723552
WP_001832797.1	1.585	0.802878379	2.336666667	0.506574413
WP_001982634.1	1.546112115	0.823747636	2.461121157	0.848907347
WP_001982642.1	0.866261398	0.814322069	1.420466059	0.802241677
WP_002009759.1	0.500938086	0.949853357	0.851156973	0.927950499
WP_002009773.1	0.570106761	0.823747636	0.968683274	0.866022993
WP_002114401.1	0.609843081	0.915286201	1.0021398	0.738472129
WP_002212297.1	1.383285302	0.96971426	0	0.991546481
WP_002287686.1	0	0.955192802	0	0.763254642
WP_002287805.1	1.246395806	0.946680554	0	0.927950499
WP_002288669.1	2.435897435	0.915286201	3.994301993	0.714044163
WP_002289351.1	1.766528925	0.851304574	2.896694214	0.856232953
WP_002289463.1	1.246395806	0.994419717	0.970756063	0.93521694
WP_002289498.1	0.571326676	0.96971426	0.970756063	0.808974069
WP_002290178.1	0	0.954185807	0	0.893036067
WP_002290443.1	1.463076923	0.936782778	2.156923077	0.856232953
WP_002290823.1	0.608540925	0.949853357	0.968683274	0.924026333
WP_002310911.1	1.06741573	0.746903235	1.855208333	0.646578916
WP_002331383.1	1.766528925	0.851304574	2.896694214	0.856232953
WP_002333440.1	1.766528925	0.976298406	2.896694214	0.849086834
WP_002346959.1	1.112280702	0.865583457	0.968683274	0.849086834
WP_002356208.1	2.242924527	0.636128076	3.306603772	0.188745016
WP_002356740.1	1.463076923	0.853152517	2.156923077	0.856232953
WP_002368314.1	1.187265918	0.72205268	1.420466059	0.563013211
WP_002380765.1	1.91733871	0.983518273	2.826612904	0.763254642
WP_002389568.1	1.766528925	0.754164386	2.896694214	0.824970928
WP_002389727.1	1.463076923	0.936782778	2.156923077	0.856232953
WP_002414258.1	0	0.915286201	0	0.893036067
WP_002416481.1	0	0.97613549	0	0.942594021
WP_002434222.1	1.585	0.919075234	2.336666667	0.763254642
WP_002436303.1	1.935483871	0.823747636	0	0.763254642
WP_002438658.1	0.628214548	0.983518273	1.030124908	0.927950499
WP_002440612.1	0.67695962	0.970344967	0	0.948408066
WP_002443218.1	1.719710669	0.853152517	2.535262206	0.856232953
WP_002447402.1	1.315068493	0.72172982	1.788265306	0.738472129
WP_002447408.1	1.315384615	0.994743151	2.156923077	0.886616519
WP_002449121.1	1.719710669	0.610455238	0	0.93204908
WP_002449124.1	2.709401708	0.130130026	3.994301993	0.00336794
WP_002450520.1	0.571326676	0.823564519	0.970756063	0.870285154
WP_002450848.1	0	0.964542829	0	0.865567394
WP_002451524.1	1.719710669	0.431468118	2.535262206	0.115994109
WP_002451543.1	0.634204275	0.911490724	0	0.763254642
WP_002451742.1	0	0.96971426	0	0.808974069
WP_002452570.1	1.585	0.802878379	2.336666667	0.506574413
WP_002455808.1	1.302739726	0.771673241	0	0.763254642
WP_002456141.1	1.964876033	0.754164386	0	0.80049391
WP_002457017.1	0	0.983518273	0	0.955208403
WP_002465701.1	1.73076923	0.92418507	2.83805668	0.89893495
WP_002465826.1	0	0.990769685	0	0.862662728
WP_002465841.1	1.766528925	0.988700505	2.896694214	0.864134027
WP_002466716.1	1.925101214	0.609849065	0	0.93204908
WP_002466718.1	5.738255033	0.814322069	9.409395973	0.515444686
WP_002467289.1	0	0.97613549	0	0.929449256
WP_002467290.1	1.546112115	0.962888563	2.535262206	0.994878846
WP_002467557.1	0	0.97613549	0	0.942594021
WP_002477833.1	4.92746114	0.002364592	7.264248704	0.001530827
WP_002477847.1	4.92746114	0.002364592	7.264248704	0.001530827
WP_002485596.1	0	0.97613549	0	0.763254642
WP_002486147.1	1.370317003	0.958429893	2.02017291	0.763254642
WP_002489526.1	1.723790323	0.939120416	2.826612904	0.80049391
WP_002489806.1	1.546112115	0.96971426	2.535262206	0.942594021
WP_002489811.1	1.231988472	0.94679312	2.02017291	0.763254642
WP_002494374.1	0	0.948121439	0	0.853918226
WP_002498904.1	1.213010204	0.890722968	1.792091837	0.656527842
WP_002498908.1	2.709401708	0.130130026	3.994301993	0.00336794
WP_002498930.1	1.585	0.949853357	2.336666667	0.772872022
WP_002498952.1	1.91733871	0.610455238	2.535262206	0.763254642
WP_002501810.1	1.370317003	0.915286201	2.02017291	0.656527842
WP_002506211.1	0	0.936782778	0	0.927950499
WP_002506214.1	1.964876033	0.866241476	2.896694214	0.959109475
WP_002506230.1	0.534709193	0.949853357	0.851156973	0.882408572
WP_002506236.1	0.608540925	0.996640867	0.968683274	0.856232953
WP_002508563.1	1.315068493	0.983518273	0.970756063	0.909782662
WP_002508565.1	0	0.851304574	0	0.794452953
WP_002508566.1	0.58853784	0.933182475	1.030124908	0.949304571
WP_002508574.1	0.890625	0.917145615	1.460416667	0.977398275
WP_002508581.1	6.679687499	0.823564519	10.953125	0.53051628
WP_002508583.1	0.608540925	0.955192802	0.968683274	0.977225626
WP_002508743.1	4.92746114	0.04193984	5.67611336	0.115994109
WP_002508751.1	5.283333334	0.258596809	7.788888889	0.016499198
WP_002508754.1	1.171232876	0.378915341	1.855208333	0.408798002
WP_002511359.1	0.890625	0.966403114	1.460416667	0.75806709
WP_002511869.1	0	0.998791526	0	0.852939655
WP_002511911.1	3.913580247	0.571699515	5.769547325	0.126015695
WP_002512523.1	3.461538461	0.754164386	5.67611336	0.409209446
WP_002512530.1	0.67695962	0.983518273	0	0.897523996
WP_002512648.1	2.438461538	0.609849065	0	0.923194232
WP_002512729.1	1.090561224	0.92418507	0	0.856232953
WP_002512783.1	1.246395806	0.838167465	0.968683274	0.886616519
WP_002512897.1	1.91733871	0.996640867	2.826612904	0.893036067
WP_002512926.1	1.98125	0.824680441	2.920833333	0.763254642
WP_002512996.1	0	0.735724651	0	0.842002104
WP_002513066.1	1.91733871	0.814322069	1.460416667	0.626828114
WP_002513151.1	2.186206896	0.737688878	2.826612904	0.306560317
WP_002513210.1	1.719710669	0.915286201	2.535262206	0.717976997
WP_002513211.1	0.866261398	0.996640867	1.423505573	0.909782662
WP_002513312.1	0.890625	0.951894661	1.460416667	0.895415589
WP_002513382.1	0	0.823564519	0	0.870285154
WP_002513399.1	3.461538461	0.72205268	5.67611336	0.293588766
WP_002513427.1	0.608540925	0.963272623	0.968683274	0.992683811
WP_002513463.1	0	0.915286201	0	0.968818782
WP_002513552.1	0	0.814322069	0	0.942594021
WP_002513639.1	0.834375	0.859299158	1.460416667	0.955208403
WP_002513933.1	1.935483871	0.594544887	2.826612904	0.276568752
WP_002513934.1	1.925101214	0.700528878	2.832661291	0.414780954
WP_002514015.1	0.534709193	0.915286201	0.851156973	0.917273793
WP_002514058.1	1.315068493	0.840843603	0	0.942594021
WP_002514059.1	1.704301075	0.913045322	0	0.902828577
WP_002514062.1	1.73076923	0.895921875	2.83805668	0.615922763
WP_002514137.1	1.935483871	0.743841658	2.832661291	0.310459231
WP_002514172.1	1.989919355	0.512909603	2.341666667	0.13930103
WP_002514173.1	1.91733871	0.707819441	2.832661291	0.431350406
WP_002514175.1	1.766528925	0.983518273	2.896694214	0.910249218
WP_002514358.1	2.438461538	0.610455238	2.826612904	0.579276532
WP_002514359.1	1.964876033	0.915286201	2.896694214	0.506574413
WP_002514361.1	1.723518851	0.29611849	2.341666667	0.579276532
WP_002514362.1	2.419847329	0.393235155	0.968683274	0.941263042
WP_002514484.1	1.766528925	0.968884754	2.896694214	0.789083817
WP_002514596.1	0.899053628	0.970344967	1.474237645	0.896961799
WP_002514623.1	3.886639676	0.07805887	2.83805668	0.117321644
WP_002514630.1	1.91733871	0.915286201	1.03232917	0.893036067
WP_002514664.1	1.91733871	0.861935365	2.832661291	0.706352766
WP_002514708.1	1.370317003	0.915286201	2.02017291	0.848907347
WP_002514723.1	0.58853784	0.827464984	1.030124908	0.911358769
WP_002514731.1	0.634204275	0.851304574	0	0.893036067
WP_002514769.1	0.67695962	0.983484918	0	0.813965066
WP_002514832.1	0.811550152	0.97613549	1.030124908	0.968818782
WP_002514851.1	0.842271293	0.853608594	1.460416667	0.905789152
WP_002514853.1	0	0.983518273	0	0.959109475
WP_002514860.1	1.246395806	0.765659612	0	0.947713443
WP_002514890.1	1.91733871	0.609849065	2.826612904	0.319660461
WP_002514921.1	1.370317003	0.924470184	2.02017291	0.598034758
WP_002514951.1	1.302739726	0.930024596	0.851156973	0.896961799
WP_002515116.1	0.866261398	0.994419717	1.420466059	0.924026333
WP_002515125.1	0.628214548	0.998791526	1.030124908	0.844732525
WP_002515134.1	1.91733871	0.824119128	0	0.846180332
WP_002515145.1	0	0.72205268	0	0.714044163
WP_002515185.1	0	0.915286201	0	0.942594021
WP_002515195.1	1.231988472	0.998791526	0	0.869410077
WP_002515200.1	1.546112115	0.993500814	1.460416667	0.93204908
WP_002515213.1	0.67695962	0.892582882	1.03232917	0.432958015
WP_002515246.1	0.609843081	0.998791526	0.970756063	0.856232953
WP_002515310.1	0.58853784	0.845410665	1.030124908	0.942594021
WP_002515614.1	1.723790323	0.92418507	2.743951613	0.894363511
WP_002515739.1	0.628214548	0.996662328	1.030124908	0.937124395
WP_002515763.1	0	0.843157151	0	0.763254642
WP_002515812.1	1.91733871	0.854172939	2.826612904	0.610058628
WP_002515909.1	1.925101214	0.814322069	2.826612904	0.763254642
WP_002516246.1	1.476923077	0.823747636	2.156923077	0.740223881
WP_002516437.1	0	0.440005992	0	0.53051628
WP_002516445.1	0.634204275	0.97613549	0.997864769	0.916145303
WP_002516461.1	0	0.915286201	0	0.942594021
WP_002516468.1	1.73076923	0.823747636	1.460416667	0.893036067
WP_002516675.1	1.91733871	0.823747636	2.522441651	0.526803201
WP_002516716.1	0.890625	0.888480508	0.970756063	0.93204908
WP_002517137.1	0.608540925	0.824112756	0.968683274	0.90982632
WP_002517182.1	0.549382716	0.737688878	0	0.789083817
WP_002517227.1	2.319512194	0.754164386	3.419512194	0.419638837
WP_002517727.1	1.707360861	0.851304574	1.460416667	0.763254642
WP_002517794.1	1.964876033	0.823747636	2.896694214	0.696752059
WP_002518094.1	0.58853784	0.93159053	1.030124908	0.955208403
WP_002518122.1	1.784810126	0.52397151	2.891500904	0.068421156
WP_002518131.1	0	0.827464984	0	0.861448634
WP_002518151.1	0.890625	0.97613549	1.460416667	0.781056863
WP_002518152.1	1.090561224	0.901568999	1.030124908	0.943904724
WP_002518498.1	0.834375	0.915286201	1.460416667	0.942594021
WP_002518690.1	1.719710669	0.911757147	2.535262206	0.671229011
WP_002518761.1	1.707360861	0.915286201	2.522441651	0.506574413
WP_002518762.1	3.850202429	0.425579948	5.67611336	0.066361621
WP_002518867.1	1.964876033	0.440005992	2.896694214	0.510958883
WP_002518899.1	0.534709193	0.893259816	0.851156973	0.848498807
WP_002518904.1	0.890625	0.97613549	1.460416667	0.927950499
WP_002518912.1	1.422190201	0.72205268	2.024495677	0.532918434
WP_002518915.1	0.834375	0.97613549	0	0.976117758
WP_002519066.1	0.570106761	0.919075234	0.968683274	0.96966432
WP_002519187.1	0.534709193	0.974174075	0.851156973	0.893036067
WP_002519188.1	1.964876033	0.636128076	2.896694214	0.409209446
WP_002519189.1	1.964876033	0.826263481	2.896694214	0.652159792
WP_002519342.1	0	0.754164386	0	0.856232953
WP_002519593.1	1.91733871	0.915286201	2.826612904	0.854435122
WP_002519606.1	1.925101214	0.754164386	2.83805668	0.717976997
WP_002519801.1	1.935483871	0.508587545	2.535262206	0.188745016
WP_002520369.1	1.964876033	0.915286201	2.896694214	0.949304571
WP_002520607.1	1.463076923	0.93159053	2.156923077	0.856232953
WP_002520836.1	0	0.823747636	0	0.942594021
WP_002521248.1	0.811550152	0.824119128	1.378926039	0.915714541
WP_002521265.1	0.628214548	0.997061488	1.030124908	0.885138423
WP_002521384.1	1.246395806	0.9682083	1.423505573	0.800750718
WP_002521570.1	1.719710669	0.823564519	2.02017291	0.53051628
WP_002522073.1	1.964876033	0.77164319	2.896694214	0.763254642
WP_002522697.1	1.925101214	0.72205268	2.83805668	0.752182195
WP_002523094.1	1.73076923	0.983518273	0	0.961615979
WP_002523923.1	2.319512194	0.737688878	3.419512194	0.276909109
WP_002523929.1	1.723790323	0.956114328	2.826612904	0.763254642
WP_002526195.1	0.816666667	0.889519257	0.968683274	0.848907347
WP_002530923.1	0.890625	0.933182475	1.665625	0.515721864
WP_002530926.1	0.816666667	0.993500814	0.970756063	0.89893495
WP_002530928.1	1.784810126	0.565308699	2.304034582	0.229696801
WP_002531441.1	0.570106761	0.919075234	0.968683274	0.96966432
WP_002531468.1	3.850202429	0.085952121	2.83805668	0.1873967
WP_002532057.1	0	0.824119128	0	0.895142042
WP_002532463.1	1.06741573	0.853152517	1.855208333	0.593392397
WP_002532908.1	2.515873016	0.036138951	3.708994709	0.000296337
WP_002550554.1	0.586419753	0.982610363	0	0.818957778
WP_002551012.1	1.784810126	0.52397151	2.891500904	0.079213095
WP_002555468.1	1.705263158	0.976298406	inf	0.763254642
WP_002582604.1	1.213010204	0.968200062	0.702491103	0.955208403
WP_002583150.1	1.983471074	0.486076653	0	0.656769512
WP_002670777.1	1.246395806	0.907075715	0	0.989236585
WP_002712302.1	1.383285302	0.888480508	0	0.992683811
WP_002713690.1	1.766528925	0.915286201	0.968683274	0.977225626
WP_002842637.1	1.73076923	0.823564519	2.83805668	0.763254642
WP_002854802.1	1.925101214	0.700528878	2.535262206	0.656527842
WP_002855960.1	1.6	0.814322069	0	0.942594021
WP_002855962.1	0.890625	0.794207844	1.460416667	0.772872022
WP_002856412.1	1.925101214	0.684840232	2.83805668	0.738472129
WP_002856582.1	0.449747333	0.888480508	0.764177429	0.984076348
WP_002883134.1	1.546112115	0.824119128	1.420466059	0.943904724
WP_002883142.1	0	0.770694555	0	0.869410077
WP_002883173.1	1.754057429	0.823564519	1.804457953	0.870285154
WP_002883174.1	1.723790323	0.660375252	0.970756063	0.756197667
WP_002883176.1	0	0.851304574	0	0.928038659
WP_002883178.1	2.735042734	0.141782613	0	0.965512515
WP_002883222.1	0	0.824119128	0	0.763254642
WP_002883293.1	0.890625	0.939120416	0.968683274	0.849086834
WP_002883295.1	0	0.998791526	0	0.896961799
WP_002883322.1	0	0.949853357	0	0.965381636
WP_002883383.1	1.964876033	0.823747636	2.461121157	0.887568499
WP_002883394.1	1.302739726	0.823747636	0	0.763254642
WP_002883396.1	2.242924527	0.609849065	3.306603772	0.165399036
WP_002883400.1	0	0.990769685	0	0.968390035
WP_002883408.1	4.430051813	0.92418507	0	0.923194232
WP_002883411.1	0	0.904464615	0	0.943904724
WP_002883419.1	1.91733871	0.994743151	2.826612904	0.875931265
WP_002883421.1	0.866261398	0.851304574	1.420466059	0.927950499
WP_002883450.1	3.913580247	0.07805887	2.540687161	0.118806053
WP_002886707.1	2.186206896	0.306217038	3.222988505	0.024165219
WP_002894394.1	0.794791667	0.933182475	inf	0.770417717
WP_002898704.1	1.231988472	0.97613549	2.02017291	0.849935183
WP_002901805.1	1.864383562	0.700528878	0.997864769	0.719921063
WP_002908860.1	1.719710669	0.851304574	2.535262206	0.854640561
WP_002916877.1	0.811550152	0.993500814	1.423505573	0.856799888
WP_002919206.1	1.302739726	0.97613549	0	0.808974069
WP_002919219.1	1.864383562	0.541374616	1.87276551	0.431350406
WP_002919224.1	1.585	0.814322069	2.459999999	0.572609152
WP_002919257.1	0.480067378	0.91988842	0.764177429	0.977225626
WP_002919259.1	0.62074426	0.94679312	0.676868327	0.926520919
WP_002919515.1	1.983471074	0.505066473	2.826612904	0.563013211
WP_002919545.1	1.720430107	0.802231466	1.474237645	0.739186881
WP_002919662.1	1.719710669	0.936782778	2.517055655	0.854640561
WP_002919748.1	0.834375	0.990769685	0.970756063	0.856232953
WP_002919759.1	1.735985533	0.77164319	2.535262206	0.515721864
WP_002919766.1	1.302739726	0.969342268	0.968683274	0.927950499
WP_002919786.1	0.899053628	0.915286201	0	0.808974069
WP_002919794.1	0	0.944014092	0	0.976117758
WP_002919796.1	1.171232876	0.958429893	1.423505573	0.865567394
WP_002983195.1	1.546112115	0.844684043	2.535262206	0.869410077
WP_003002210.1	1.585	0.985003944	2.336666667	0.849086834
WP_003010296.1	1.925101214	0.983518273	2.83805668	0.802241677
WP_003010871.1	5.551948051	0.936782778	9.103896104	0.763254642
WP_003016971.1	1.231988472	0.915286201	2.02017291	0.994853422
WP_003031119.1	0	0.944014092	0	0.976117758
WP_003032145.1	1.719710669	0.700528878	0	0.977225626
WP_003032875.1	1.704301075	0.814322069	0	0.992357052
WP_003039428.1	1.935483871	0.411748045	2.02017291	0.688972759
WP_003049965.1	0.509919177	0.609849065	0.434021263	0.056747517
WP_003067971.1	1.090561224	0.924470184	inf	0.421875379
WP_003067982.1	0.570106761	0.933182475	0.968683274	0.933422673
WP_003085898.1	1.198501873	0.989678358	0.970756063	0.764124385
WP_003089120.1	0.936842105	0.994743151	inf	0.770417717
WP_003090944.1	0.824395373	0.851304574	inf	0.952566389
WP_003091802.1	0	0.823747636	0	0.895142042
WP_003093698.1	1.546112115	0.97613549	0	0.895498112
WP_003094760.1	0.480067378	0.94679312	0.764177429	0.96786055
WP_003096556.1	1.090561224	0.944014092	0.851156973	0.927950499
WP_003098182.1	1.532258064	0.974174075	0	0.992357052
WP_003098380.1	2.242924527	0.736887535	3.313679244	0.532918434
WP_003100617.1	0.559201141	0.823747636	0.968683274	0.848907347
WP_003100847.1	1.723518851	0.72205268	2.517055655	0.678447448
WP_003101146.1	0.842271293	0.990769685	1.030124908	0.856232953
WP_003101265.1	0.834375	0.828170265	0	0.727448046
WP_003103876.1	1.859693877	0.770694555	inf	0.409209446
WP_003119263.1	1.73076923	0.940620884	2.83805668	0.992357052
WP_003124096.1	0.899053628	0.996640867	1.420466059	0.942594021
WP_003127966.1	1.463076923	0.936782778	2.156923077	0.856232953
WP_003131969.1	0.936842105	0.983518273	1.420466059	0.856232953
WP_003131974.1	0.834375	0.915286201	1.030124908	0.979941694
WP_003131987.1	1.258928571	0.983518273	1.474237645	0.738472129
WP_003132004.1	1.370317003	0.823564519	2.02017291	0.992357052
WP_003132006.1	1.735985533	0.459528242	2.540687161	0.185168783
WP_003138385.1	1.73076923	0.950731388	2.83805668	0.927950499
WP_003151133.1	0.842271293	0.9682083	inf	0.845456933
WP_003152957.1	0.866261398	0.983518273	1.420466059	0.927950499
WP_003155741.1	0.899053628	0.983518273	1.431125132	0.942594021
WP_003156431.1	0	0.996084027	0	0.924026333
WP_003156445.1	1.370317003	0.609849065	1.855208333	0.397780719
WP_003156464.1	2.487046632	0.636128076	2.535262206	0.757326171
WP_003156543.1	0.866261398	0.97613549	1.420466059	0.93204908
WP_003156940.1	1.705263158	0.993500814	inf	0.764576025
WP_003158917.1	1.820224719	0.824680441	inf	0.310459231
WP_003176137.1	0.767613039	0.754164386	inf	0.971001789
WP_003176285.1	inf	0.915286201	inf	0.763254642
WP_003177365.1	inf	0.609849065	inf	0.675925407
WP_003190018.1	1.705263158	0.996640867	inf	0.927678617
WP_003209260.1	inf	0.765659612	inf	0.747541077
WP_003210962.1	inf	0.827464984	inf	0.89893495
WP_003210964.1	inf	0.788713872	inf	0.887746794
WP_003210966.1	0.767613039	0.983518273	inf	0.878015056
WP_003211049.1	0.842271293	0.936782778	inf	0.899310394
WP_003213503.1	0.767613039	0.954185807	inf	0.952566389
WP_003213508.1	inf	0.735724651	inf	0.85338355
WP_003213515.1	0.842271293	0.915286201	inf	0.942594021
WP_003213520.1	inf	0.957156213	inf	0.873019315
WP_003213522.1	1.705263158	0.966468291	inf	0.968140122
WP_003214552.1	1.705263158	0.964542829	inf	0.738472129
WP_003215421.1	1.705263158	0.946680554	inf	0.96966432
WP_003215423.1	1.705263158	0.996662328	inf	0.918322164
WP_003215424.1	1.477192983	0.949853357	inf	0.763345032
WP_003215426.1	inf	0.899009189	inf	0.940498908
WP_003217023.1	0	0.851304574	0	0.652159792
WP_003218843.1	0.85380117	0.962888563	inf	0.942594021
WP_003219919.1	inf	0.830222393	inf	0.897479491
WP_003242414.1	0	0.97613549	0	0.942594021
WP_003247231.1	0	0.993500814	0	0.942594021
WP_003282625.1	1.719710669	0.879220915	2.461121157	0.923194232
WP_003282729.1	0.811550152	0.994743151	1.140513552	0.93204908
WP_003293029.1	0.916959064	0.833427306	inf	0.827298128
WP_003303313.1	0.816666667	0.834797398	inf	0.763345032
WP_003303444.1	1.704301075	0.851304574	0.997864769	0.607213892
WP_003304067.1	1.705263158	0.982140389	inf	0.992683811
WP_003331415.1	1.964876033	0.805375347	2.896694214	0.919128607
WP_003333770.1	0.866261398	0.97613549	1.420466059	0.93204908
WP_003347151.1	1.246395806	0.785918215	0	0.975289735
WP_003359566.1	0	0.957156213	0	0.836091896
WP_003403592.1	1.171232876	0.823564519	1.03232917	0.896961799
WP_003446102.1	1.705263158	0.997143438	inf	0.890552044
WP_003460139.1	0	0.96971426	0	0.802241677
WP_003550293.1	1.370317003	0.976298406	2.02017291	0.96966432
WP_003640587.1	1.73076923	0.919075234	2.83805668	0.961615979
WP_003640798.1	1.315068493	0.834797398	0	0.925472818
WP_003660230.1	1.213010204	0.824119128	0.970756063	0.942594021
WP_003678577.1	1.090561224	0.823747636	0	0.763254642
WP_003701312.1	2.242924527	0.636128076	3.306603772	0.188745016
WP_003717990.1	0	0.823564519	0	0.709768892
WP_003742263.1	0	0.94679312	0	0.994048242
WP_003743708.1	0.936842105	0.950731388	1.474237645	0.927260712
WP_003790577.1	1.585	0.610455238	2.336666667	0.846180332
WP_003799992.1	0.767613039	0.948381019	0.970756063	0.987464961
WP_003803825.1	0.628214548	0.994743151	1.03232917	0.849278403
WP_003830789.1	0.936842105	0.987255189	1.62006079	0.848907347
WP_003842260.1	1.302739726	0.826263481	0	0.896961799
WP_003856756.1	0	0.97613549	0	0.753319073
WP_003858446.1	2.438461538	0.739831007	2.896694214	0.763254642
WP_003862250.1	1.370317003	0.996640867	2.02017291	0.869410077
WP_003863308.1	0.62074426	0.949853357	0.684736091	0.942594021
WP_003863312.1	0.480067378	0.91988842	0.764177429	0.977225626
WP_003874821.1	0	0.946438412	0	0.893036067
WP_003903717.1	2.186206896	0.581124542	3.222988505	0.730042449
WP_004034645.1	1.532258064	0.949853357	0	0.860519553
WP_004036922.1	inf	0.425579948	inf	0.491021133
WP_004098955.1	0.842271293	0.97613549	0.970756063	0.918322164
WP_004098958.1	1.154385965	0.743841658	inf	0.706352766
WP_004098959.1	1.463076923	0.917145615	2.156923077	0.856232953
WP_004138454.1	0.608540925	0.754164386	0.997864769	0.656527842
WP_004146456.1	1.224489796	0.827464984	1.30859662	0.882408572
WP_004150419.1	2.319512194	0.627217835	3.419512194	0.185168783
WP_004150445.1	1.735985533	0.613974269	1.792091837	0.170689192
WP_004150456.1	1.925101214	0.796420963	2.83805668	0.801876961
WP_004151026.1	1.463076923	0.996640867	2.156923077	0.929449256
WP_004151895.1	1.463076923	0.949853357	0	0.987626162
WP_004152060.1	0	0.754164386	0	0.770417717
WP_004152084.1	1.719710669	0.853152517	2.535262206	0.806206869
WP_004152098.1	1.112280702	0.949853357	1.420466059	0.808974069
WP_004152113.1	0	0.997061488	0	0.763254642
WP_004152116.1	1.198501873	0.594544887	1.804457953	0.725137219
WP_004153009.1	1.943319838	0.411748045	2.535262206	0.783299103
WP_004153312.1	1.719710669	0.700528878	0	0.977225626
WP_004153454.1	0.628214548	0.983518273	1.030124908	0.896961799
WP_004155916.1	0.586419753	0.944014092	0	0.922818858
WP_004163771.1	1.719710669	0.700528878	0	0.977225626
WP_004164769.1	1.302739726	0.840843603	0	0.977225626
WP_004165066.1	4.382488479	0.076563583	2.826612904	0.506574413
WP_004176137.1	1.719710669	0.853152517	2.535262206	0.610058628
WP_004177924.1	0.576047024	0.851304574	0	0.763254642
WP_004179245.1	1.120576671	0.991583622	0.851156973	0.932193776
WP_004181641.1	0	0.948381019	0	0.953606814
WP_004181993.1	0.794326241	0.941707889	0.851156973	0.865567394
WP_004181994.1	0.811550152	0.996640867	1.030124908	0.947409313
WP_004181995.1	0.570106761	0.930863611	0.617260788	0.763254642
WP_004182006.1	1.719710669	0.888480508	2.535262206	0.712060462
WP_004182016.1	1.187265918	0.97613549	0.968683274	0.97015436
WP_004182120.1	1.719710669	0.950731388	2.535262206	0.93204908
WP_004182128.1	1.231988472	0.97613549	0.968683274	0.80049391
WP_004186361.1	2.016509433	0.915286201	0	0.947657207
WP_004193914.1	1.925101214	0.97613549	2.83805668	0.823001216
WP_004197067.1	1.213010204	0.983518273	1.788265306	0.942594021
WP_004197507.1	0.634204275	0.983518273	0.702491103	0.869410077
WP_004200914.1	2.186206896	0.24057453	3.222988505	0.017120998
WP_004201176.1	1.090561224	0.996640867	0.968683274	0.986763532
WP_004211465.1	0.899053628	0.994743151	1.474237645	0.804177973
WP_004212864.1	1.246395806	0.823564519	1.030124908	0.948255742
WP_004213209.1	0.67695962	0.976298406	0	0.959109475
WP_004213210.1	2.186206896	0.779837515	3.222988505	0.419201149
WP_004220116.1	2.881818183	0.344211902	2.83805668	0.256932231
WP_004244664.1	3.685344827	0.854898958	0	0.936899929
WP_004264660.1	1.246395806	0.919075234	0	0.873019315
WP_004268570.1	0.628214548	0.985266003	1.03232917	0.89893495
WP_004291462.1	1.171232876	0.817521261	0	0.714044163
WP_004348455.1	1.231988472	0.97613549	2.02017291	0.975289735
WP_004364974.1	0	0.764481235	0	0.873019315
WP_004386411.1	0	0.741989029	0	0.303127906
WP_004424406.1	0.480067378	0.962888563	0.764177429	0.960112285
WP_004574636.1	0	0.983518273	0	0.96966432
WP_004574643.1	0	0.764481235	0	0.873019315
WP_004576175.1	1.213010204	0.915286201	1.788265306	0.712060462
WP_004577240.1	0.521556257	0.840281045	inf	0.656527842
WP_004614937.1	0	0.983518273	0	0.893036067
WP_004630242.1	0.936842105	0.968884754	0.851156973	0.992683811
WP_004631999.1	0	0.97613549	0	0.910249218
WP_004633551.1	0.834375	0.72205268	1.460416667	0.784048449
WP_004633552.1	0.834375	0.915286201	1.460416667	0.942594021
WP_004644875.1	1.535008976	0.944014092	2.517055655	0.910249218
WP_004691518.1	0	0.915286201	0	0.948408066
WP_004723042.1	1.213010204	0.984139235	1.788265306	0.757326171
WP_004725283.1	1.246395806	0.855896606	0.970756063	0.610058628
WP_004783283.1	1.302739726	0.609849065	1.30859662	0.808974069
WP_004827935.1	1.91733871	0.851304574	2.826612904	0.856232953
WP_004831051.1	0.586419753	0.900609991	0	0.783299103
WP_004837644.1	0	0.930863611	0	0.700270869
WP_004838399.1	0	0.930863611	0	0.700270869
WP_004870594.1	1.535008976	0.814322069	1.030124908	0.893036067
WP_004886822.1	1.719710669	0.876875843	2.535262206	0.781056863
WP_004900700.1	1.224489796	0.936102753	0.968683274	0.902475126
WP_004907144.1	0.62074426	0.94679312	0.676868327	0.926520919
WP_004912080.1	0	0.994105193	0	0.93204908
WP_004914279.1	0	0.915286201	0	0.874680287
WP_004914290.1	1.6	0.668036134	2.024495677	0.506574413
WP_004914292.1	0	0.609849065	0	0.738472129
WP_004923923.1	1.383285302	0.345607982	1.62006079	0.499952381
WP_004929716.1	1.964876033	0.609849065	2.896694214	0.422460196
WP_004929726.1	1.302739726	0.97613549	0	0.808974069
WP_004929729.1	1.719710669	0.565308699	2.459999999	0.447527148
WP_004929731.1	1.231988472	0.950731388	0.764177429	0.965790909
WP_004929740.1	1.983471074	0.505066473	2.826612904	0.563013211
WP_004929747.1	1.704301075	0.942068693	2.336666667	0.894859817
WP_004929751.1	1.707360861	0.989678358	2.517055655	0.968480365
WP_004929756.1	0.67695962	0.805375347	0	0.909782662
WP_004929764.1	1.735985533	0.754164386	2.535262206	0.407338618
WP_004929766.1	1.302739726	0.969342268	0.968683274	0.927950499
WP_004929772.1	1.91733871	0.92418507	2.826612904	0.753319073
WP_004929775.1	1.315068493	0.919075234	0	0.990320198
WP_004929776.1	1.425	0.98371092	2.336666667	0.876560675
WP_004929779.1	0	0.823564519	0	0.894859817
WP_004930538.1	1.315384615	0.930863611	1.030124908	0.943904724
WP_004934337.1	2.186206896	0.55984205	3.222988505	0.100794683
WP_004951179.1	1.425	0.98371092	2.336666667	0.876560675
WP_005034766.1	2	0.303920719	2.336666667	0.800750718
WP_005064486.1	0.609843081	0.983518273	0.970756063	0.896961799
WP_005108356.1	1.719710669	0.814322069	2.461121157	0.942594021
WP_005306471.1	1.964876033	0.636128076	2.336666667	0.692307151
WP_005408217.1	1.302739726	0.94679312	0.968683274	0.977225626
WP_005415415.1	1.705263158	0.984139235	inf	0.96786055
WP_005434227.1	1.315068493	0.823564519	0	0.808974069
WP_005599314.1	1.720430107	0.636128076	1.474237645	0.672503825
WP_005607470.1	1.925101214	0.692913155	2.844129554	0.196510549
WP_005607491.1	0	0.990769685	0	0.915714541
WP_005607493.1	1.719710669	0.702667145	2.56628242	0.377502534
WP_005619403.1	0.549382716	0.847748771	0	0.808974069
WP_005619405.1	0.634204275	0.930863611	0	0.875520443
WP_005619841.1	1.090561224	0.636128076	1.788265306	0.772872022
WP_005621870.1	1.723518851	0.636128076	2.517055655	0.764576025
WP_005667219.1	1.964876033	0.915286201	2.896694214	0.701133497
WP_005684531.1	1.925101214	0.919075234	2.83805668	0.719921063
WP_005685646.1	1.771992818	0.823747636	0	0.848907347
WP_005686429.1	1.925101214	0.536589335	2.83805668	0.589735032
WP_005727342.1	0	0.876875843	0	0.927950499
WP_005727505.1	0	0.997560495	0	0.81447733
WP_005727563.1	0	0.823747636	0	0.883116644
WP_005728483.1	0	0.964232658	0	0.789083817
WP_005729300.1	0.570106761	0.847959537	0.968683274	0.945862664
WP_005771253.1	1.719710669	0.700528878	2.540687161	0.738472129
WP_005792389.1	inf	0.915286201	inf	0.928038659
WP_005798838.1	1.224489796	0.950731388	1.474237645	0.968480365
WP_005798840.1	0.936842105	0.977830674	inf	0.786312658
WP_005828858.1	2	0.636128076	0	0.856232953
WP_005837504.1	0	0.700859554	0	0.738472129
WP_005845574.1	0	0.694292746	0	0.763345032
WP_005845584.1	0	0.94679312	0	0.975452452
WP_005862801.1	1.231988472	0.814322069	1.87276551	0.709768892
WP_005875647.1	1.766528925	0.823747636	0	0.940450441
WP_005876004.1	0.890625	0.915286201	1.460416667	0.898735146
WP_005893984.1	0	0.636128076	0	0.764576025
WP_005970314.1	0	0.814322069	0	0.675549493
WP_005970506.1	0	0.609849065	0	0.382391548
WP_005982441.1	0	0.936782778	0	0.968390035
WP_005982462.1	1.302739726	0.840281045	1.420466059	0.992357052
WP_006021048.1	1.171232876	0.824119128	1.460416667	0.738472129
WP_006154814.1	1.546112115	0.994743151	2.535262206	0.866022993
WP_006179183.1	0	0.996640867	0	0.763254642
WP_006213876.1	4.207964602	0.627217835	0	0.93204908
WP_006214165.1	0.571326676	0.983518273	0.970756063	0.955208403
WP_006250222.1	1.224489796	0.52397151	1.788265306	0.962953121
WP_006286297.1	1.187265918	0.853152517	0.702491103	0.883116644
WP_006399927.1	0.67695962	0.983518273	0	0.965851909
WP_006478406.1	1.6	0.486076653	2.739999999	0.130927787
WP_006484096.1	0.609843081	0.919075234	0.970756063	0.802241677
WP_006491059.1	1.735985533	0.409250152	1.643274854	0.427176833
WP_006573365.1	1.735969388	0.834797398	0.970756063	0.935897065
WP_006584480.1	0	0.994743151	0	0.808974069
WP_006587734.1	0	0.97613549	0	0.931503768
WP_006680240.1	0.544222539	0.75295352	1.0021398	0.790631858
WP_006680256.1	0.794791667	0.930863611	1.30859662	0.915714541
WP_006680296.1	0.628214548	0.906307241	1.03232917	0.652159792
WP_006680362.1	1.425	0.949853357	2.336666667	0.700270869
WP_006680367.1	0.628214548	0.97613549	1.030124908	0.998221161
WP_006680598.1	1.964876033	0.651715268	2.826612904	0.563013211
WP_006680799.1	1.925101214	0.651300727	2.83805668	0.188745016
WP_006680945.1	2.039256198	0.018624728	2.844129554	0.017120998
WP_006681002.1	1.585	0.670142367	0	0.870285154
WP_006681040.1	0.67695962	0.944014092	0	0.719921063
WP_006681054.1	0.58853784	0.876388355	1.030124908	0.856232953
WP_006681078.1	0	0.983518273	0	0.923194232
WP_006681110.1	0.811550152	0.840843603	1.420466059	0.784048449
WP_006681120.1	1.719710669	0.593955443	2.535262206	0.610058628
WP_006681126.1	1.535008976	0.823747636	0.970756063	0.942594021
WP_006681171.1	1.91733871	0.594544887	2.826612904	0.738472129
WP_006681426.1	0	0.983518273	0	0.96966432
WP_006681437.1	1.171232876	0.97613549	0	0.909782662
WP_006681445.1	4.029661017	0.636128076	0	0.849278403
WP_006681472.1	1.370317003	0.994743151	2.02017291	0.893537267
WP_006681473.1	1.91733871	0.486076653	0	0.869410077
WP_006681474.1	0.866261398	0.936782778	1.420466059	0.952557356
WP_006681482.1	1.463076923	0.97613549	2.156923077	0.976117758
WP_006681489.1	1.187265918	0.966638002	0	0.966653919
WP_006681492.1	1.302739726	0.670142367	0	0.985680251
WP_006681496.1	0.549382716	0.969342268	0	0.960112285
WP_006681500.1	1.302739726	0.94679312	1.03232917	0.765271368
WP_006681502.1	1.315068493	0.747057337	0.554183043	0.992683811
WP_006681504.1	3.886639676	0.303920719	3.994301993	0.544858198
WP_006681505.1	1.989919355	0.409250152	2.024495677	0.499952381
WP_006681533.1	1.735985533	0.258596809	2.540687161	0.115994109
WP_006681537.1	1.546112115	0.97613549	2.535262206	0.952566389
WP_006681556.1	0.609843081	0.996662328	0.970756063	0.943904724
WP_006681642.1	1.213010204	0.994743151	1.788265306	0.856232953
WP_006681703.1	2.438461538	0.823564519	2.535262206	0.789083817
WP_006681712.1	0.899053628	0.814322069	1.0021398	0.906504775
WP_006681716.1	1.231988472	0.97613549	1.0021398	0.844732525
WP_006681723.1	0	0.823747636	0	0.877180164
WP_006681781.1	0	0.993500814	0	0.893036067
WP_006727717.1	1.246395806	0.996640867	1.62006079	0.873019315
WP_006728677.1	1.6	0.814322069	1.681388013	0.717363026
WP_006728688.1	1.383285302	0.834797398	0	0.909782662
WP_006784434.1	1.425	0.983518273	2.341666667	0.912899658
WP_006811885.1	2.186206896	0.754164386	3.222988505	0.382391548
WP_006831873.1	1.383285302	0.811260267	1.792091837	0.728558262
WP_006954973.1	0.537722908	0.691011702	0	0.466055025
WP_007015936.1	1.246395806	0.915286201	0	0.763254642
WP_007052051.1	1.925101214	0.962888563	2.83805668	0.802241677
WP_007053127.1	1.224489796	0.754164386	0.970756063	0.763254642
WP_007081973.1	1.370317003	0.956114328	1.639766082	0.763254642
WP_007181927.1	0.936842105	0.864150734	inf	0.499952381
WP_007407197.1	1.546112115	0.684160675	1.474237645	0.741588505
WP_007410443.1	0	0.983518273	0	0.955208403
WP_007442184.1	2.821782178	0.97613549	0	0.886616519
WP_007443273.1	1.187265918	0.814322069	0	0.93204908
WP_007482790.1	1.171232876	0.754164386	0	0.667027117
WP_007513359.1	1.302739726	0.873767512	0.970756063	0.93204908
WP_007514548.1	0	0.72272562	0	0.796604795
WP_007563033.1	0.534709193	0.969342268	0.851156973	0.940370383
WP_007633539.1	1.546112115	0.932893894	2.535262206	0.982179
WP_007686288.1	0	0.996662328	0	0.85598074
WP_007772081.1	0	0.994743151	0	0.893036067
WP_007784978.1	0	0.97613549	0	0.74523162
WP_007805185.1	0.811550152	0.915286201	0	0.738472129
WP_007808179.1	0.67695962	0.930863611	0	0.858212322
WP_007808200.1	1.231988472	0.915286201	2.02017291	0.944724867
WP_007809889.1	4.116883117	0.20764938	6.069264069	0.802241677
WP_007830471.1	3.518518518	0.826545098	5.769547325	0.598034758
WP_007898912.1	1.820224719	0.853152517	inf	0.817537945
WP_007899679.1	2.261904762	0.823747636	3.708994709	0.506574413
WP_008065643.1	1.546112115	0.984139235	2.535262206	0.93204908
WP_008136357.1	0.628214548	0.806327535	0.702491103	0.718839852
WP_008303675.1	3.138613861	0.215625086	2.896694214	0.675925407
WP_008328818.1	0.628214548	0.915286201	1.030124908	0.844732525
WP_008431773.1	0.521556257	0.684840232	0.353780314	0.675925407
WP_008436527.1	inf	0.983518273	inf	0.844732525
WP_008439522.1	0.85380117	0.94679312	inf	0.878015056
WP_008554830.1	1.120576671	0.915286201	0.764177429	0.936899929
WP_008609174.1	1.788265306	0.827464984	inf	0.506574413
WP_008665088.1	0	0.608716701	0	0.672088007
WP_008761752.1	0	0.983484918	0	0.848907347
WP_008763418.1	0.440202134	0.700528878	0.554183043	0.610058628
WP_008766750.1	0	0.994743151	0	0.849278403
WP_008777654.1	1.699126093	0.915286201	0.970756063	0.81447733
WP_008810407.1	0.570106761	0.949853357	0.968683274	0.862662728
WP_008810408.1	2.556994818	0.0756947	2.927083333	0.00293154
WP_008864676.1	0.634204275	0.754164386	0.676868327	0.763254642
WP_009112984.1	1.784810126	0.411748045	2.522441651	0.515721864
WP_009163514.1	1.224489796	0.840843603	0.970756063	0.808974069
WP_009238037.1	1.707360861	0.876388355	2.517055655	0.823001216
WP_009238807.1	1.476923077	0.609849065	2.161538461	0.563013211
WP_009240706.1	0	0.969342268	0	0.96966432
WP_009240707.1	2.319512194	0.823747636	0	0.992683811
WP_009240708.1	2.261904762	0.826263481	3.708994709	0.807788524
WP_009240709.1	1.213010204	0.915286201	1.378926039	0.744083809
WP_009240710.1	1.719710669	0.651715268	2.535262206	0.253454551
WP_009240712.1	1.370317003	0.949853357	2.024495677	0.897479491
WP_009240720.1	0.520684736	0.436672527	0.968683274	0.709768892
WP_009240723.1	0.634204275	0.754164386	0	0.738472129
WP_009240731.1	1.231988472	0.94679312	1.961095101	0.85338355
WP_009240735.1	1.231988472	0.994743151	1.030124908	0.896961799
WP_009240736.1	1.723518851	0.52397151	2.024495677	0.763396806
WP_009240737.1	0.634204275	0.919075234	0.968683274	0.902475126
WP_009241008.1	1.383285302	0.741854268	1.643274854	0.738472129
WP_009276932.1	1.707360861	0.72205268	2.517055655	0.409209446
WP_009277700.1	1.258928571	0.996662328	1.477392219	0.856232953
WP_009288528.1	1.370317003	0.983518273	1.03232917	0.918378987
WP_009330721.1	0.67695962	0.97613549	0	0.992357052
WP_009330779.1	1.302739726	0.915286201	0	0.893036067
WP_009332755.1	1.73076923	0.994105193	0	0.984375744
WP_009336311.1	1.187265918	0.955192802	0	0.924026333
WP_009336545.1	0.834375	0.915286201	0	0.858804175
WP_009336562.1	1.719710669	0.588862957	1.855208333	0.357417787
WP_009336571.1	2.487046632	0.636128076	2.535262206	0.757326171
WP_009336580.1	1.585	0.996640867	2.336666667	0.896961799
WP_009336582.1	0.570106761	0.925505785	0.968683274	0.979941694
WP_009336593.1	0	0.827464984	0	0.763254642
WP_009336662.1	1.246395806	0.919075234	0	0.873019315
WP_009355082.1	1.719710669	0.568769715	2.56628242	0.2225578
WP_009376595.1	4.423963134	0.017064686	0	0.333420165
WP_009379175.1	1.784810126	0.245098173	1.681388013	0.449663865
WP_009379191.1	0.628214548	0.955192802	1.03232917	0.982179
WP_009379199.1	1.302739726	0.72205268	1.03232917	0.893036067
WP_009430799.1	1.187265918	0.977830674	0	0.760890575
WP_009499044.1	0	0.827464984	0	0.763254642
WP_009590107.1	1.224489796	0.824119128	0.997864769	0.80049391
WP_009617163.1	0.722916667	0.853152517	0.703994294	0.91899338
WP_009652884.1	0.500938086	0.764481235	0.851156973	0.827298128
WP_009671328.1	1.783748362	0.754164386	1.140513552	0.93204908
WP_009791329.1	1.735985533	0.612077142	2.535262206	0.764576025
WP_009824028.1	1.983471074	0.332349809	2.156923077	0.579276532
WP_009847619.1	0.866261398	0.996640867	1.420466059	0.854640561
WP_009873361.1	1.610969388	0.716556686	inf	0.526045725
WP_009873362.1	1.198501873	0.94834692	1.477392219	0.772872022
WP_009883570.1	1.315068493	0.76419026	0	0.937660592
WP_009884100.1	0	0.92418507	0	0.768819759
WP_010053034.1	0.604117181	0.960201696	0.702491103	0.992683811
WP_010053067.1	0.767613039	0.925505785	0.970756063	0.955208403
WP_010078702.1	6.286764706	0.737688878	0	0.848907347
WP_010144869.1	1.315068493	0.409250152	0	0.515721864
WP_010162480.1	1.766528925	0.94679312	2.896694214	0.896961799
WP_010176042.1	1.705263158	0.993500814	inf	0.714044163
WP_010207387.1	0.842271293	0.946671265	inf	0.966653919
WP_010214247.1	0.842271293	0.994743151	inf	0.81249608
WP_010339849.1	0.628214548	0.949853357	1.030124908	0.955208403
WP_010339850.1	0.866261398	0.976298406	1.420466059	0.944561023
WP_010339851.1	0.628214548	0.976298406	1.030124908	0.93204908
WP_010409149.1	2.881818183	0.277234046	4.24848485	0.310459231
WP_010409151.1	1.723790323	0.993500814	0	0.992357052
WP_010512305.1	4.099137931	0.258596809	0	0.808974069
WP_010550321.1	1.735985533	0.757053745	2.535262206	0.605938134
WP_010721369.1	1.766528925	0.851304574	2.896694214	0.856232953
WP_010723085.1	1.771992818	0.53348097	1.0021398	0.753319073
WP_010729924.1	1.925101214	0.609849065	2.83805668	0.617554074
WP_010744507.1	0	0.915286201	0	0.942594021
WP_010745992.1	0.608540925	0.930863611	0.968683274	0.89893495
WP_010791752.1	0.899053628	0.834797398	1.665625	0.656527842
WP_010890648.1	1.964876033	0.505066473	0	0.909782662
WP_010981357.1	1.705263158	0.983518273	inf	0.774980717
WP_011053044.1	1.983471074	0.486076653	2.896694214	0.357417787
WP_011078566.1	0	0.996640867	0	0.936199349
WP_011078568.1	1.585	0.823747636	2.304034582	0.598034758
WP_011078986.1	0.890625	0.984139235	0.968683274	0.971001789
WP_011100749.1	1.964876033	0.636128076	2.896694214	0.188745016
WP_011116984.1	1.425	0.994743151	0	0.870285154
WP_011117152.1	0.628214548	0.853152517	1.030124908	0.774980717
WP_011117169.1	0.842271293	0.97613549	1.474237645	0.952575404
WP_011117172.1	1.213010204	0.977830674	1.792091837	0.924026333
WP_011117176.1	2.709401708	0.488513495	3.994301993	0.515721864
WP_011117491.1	1.546112115	0.876388355	2.535262206	0.942594021
WP_011258802.1	0.866261398	0.915286201	0.970756063	0.888055898
WP_011273191.1	6.021126759	0.754164386	0	0.856232953
WP_011274440.1	1.198501873	0.915286201	1.639766082	0.89893495
WP_011347578.1	inf	0.823747636	inf	0.763254642
WP_011540744.1	1.213010204	0.969342268	1.788265306	0.907659843
WP_011645009.1	1.964876033	0.636128076	2.896694214	0.188745016
WP_011645030.1	1.25819135	0.915286201	1.62006079	0.695649208
WP_011647079.1	0	0.814322069	0	0.863684477
WP_011675620.1	1.766528925	0.96971426	2.811983471	0.893036067
WP_011676677.1	1.766528925	0.994743151	0	0.985680251
WP_011726739.1	2.709401708	0.684160675	2.896694214	0.397780719
WP_011775583.1	0	0.996640867	0	0.842002104
WP_011775585.1	1.935483871	0.636128076	0	0.764687162
WP_011776797.1	1.302739726	0.700528878	0	0.870285154
WP_011805635.1	0.586419753	0.823564519	0	0.763254642
WP_011834934.1	1.766528925	0.851304574	2.896694214	0.856232953
WP_011885965.1	0.62074426	0.969342268	0.970756063	0.926520919
WP_011911415.1	0	0.913045322	0	0.763254642
WP_011911830.1	1.705263158	0.940620884	inf	0.700270869
WP_011920678.1	4.92746114	0.287048891	3.994301993	0.115994109
WP_011921691.1	1.187265918	0.994743151	0	0.992357052
WP_012009940.1	0	0.949853357	0	0.856232953
WP_012101962.1	0.634204275	0.915286201	0	0.888118731
WP_012211134.1	1.719710669	0.636128076	2.535262206	0.192664329
WP_012273095.1	1.820224719	0.904344845	inf	0.738472129
WP_012397714.1	9.14423077	0.006307846	0	0.896961799
WP_012477689.1	0	0.994419717	0	0.85617745
WP_012492615.1	0.811550152	0.983518273	0.787198203	0.93204908
WP_012492818.1	1.585	0.915286201	2.336666667	0.738472129
WP_012565230.1	0.67695962	0.935999376	0	0.926520919
WP_012726480.1	0.490306442	0.609849065	0.617260788	0.521522093
WP_012726640.1	0.559201141	0.930863611	0.970756063	0.869410077
WP_012726651.1	0.480067378	0.994743151	0.764177429	0.878015056
WP_012726666.1	1.997975708	0.10430625	2.535262206	0.402385749
WP_012726674.1	1.370317003	0.72205268	1.420466059	0.763254642
WP_012726792.1	1.925101214	0.46626217	2.540687161	0.304976176
WP_012726833.1	0	0.700528878	0	0.738472129
WP_012726906.1	0	0.949853357	0	0.878015056
WP_012726908.1	1.302739726	0.996084027	0.970756063	0.808974069
WP_012726912.1	1.231988472	0.983518273	2.02017291	0.656527842
WP_012727355.1	1.771992818	0.722788505	2.341666667	0.379518682
WP_012727357.1	1.370317003	0.823747636	1.460416667	0.911858985
WP_012727371.1	1.964876033	0.499905989	0	0.893036067
WP_012727388.1	0.586419753	0.989678358	0	0.93204908
WP_012727395.1	1.120576671	0.996640867	1.420466059	0.968480365
WP_012727651.1	1.187265918	0.915286201	0	0.896961799
WP_012727658.1	2.319512194	0.814322069	3.419512194	0.449663865
WP_012727667.1	0.534709193	0.983518273	0.851156973	0.823001216
WP_012727670.1	0.609843081	0.96971426	0.970756063	0.949584358
WP_012727673.1	0.609843081	0.994419717	0.970756063	0.875520557
WP_012727683.1	1.719710669	0.52397151	2.024495677	0.357417787
WP_012727684.1	1.06741573	0.864150734	1.030124908	0.85338355
WP_012727690.1	0.890625	0.983518273	1.460416667	0.972220037
WP_012734360.1	1.476923077	0.72205268	2.156923077	0.693922667
WP_012767710.1	1.997260274	0.754164386	inf	0.808974069
WP_012774879.1	1.585	0.777412328	2.336666667	0.518854685
WP_012775990.1	0	0.823747636	0	0.738472129
WP_013362812.1	0	0.96872485	0	0.952566389
WP_013504666.1	0	0.983518273	0	0.96966432
WP_013583992.1	4.92746114	0.210393395	6.069264069	0.23354002
WP_013584646.1	3.850202429	0.090515506	0	0.515721864
WP_013646119.1	1.766528925	0.851304574	2.896694214	0.856232953
WP_013652482.1	1.383285302	0.823747636	0	0.994853422
WP_013652493.1	1.6	0.735724651	1.681388013	0.727448046
WP_013696368.1	1.246395806	0.919075234	0	0.763254642
WP_013696370.1	0.67695962	0.950731388	0	0.753319073
WP_013696371.1	0	0.609849065	0	0.696752059
WP_013696372.1	1.463076923	0.831448492	1.639766082	0.93204908
WP_013696374.1	0.67695962	0.983518273	1.030124908	0.959381907
WP_014167252.1	0.628214548	0.915286201	1.030124908	0.709768892
WP_014481080.1	0	0.950554647	0	0.977225626
WP_014818985.1	1.699126093	0.996640867	0.970756063	0.888055898
WP_014854209.1	1.705263158	0.97575821	inf	0.763254642
WP_015056392.1	1.302739726	0.97613549	0	0.824970928
WP_015059937.1	0	0.994743151	0	0.893036067
WP_015060400.1	1.964876033	0.571699515	2.896694214	0.489194607
WP_015082326.1	1.766528925	0.994743151	0	0.985680251
WP_015082999.1	1.213010204	0.983518273	1.788265306	0.856232953
WP_015310588.1	1.723790323	0.996640867	2.826612904	0.894363511
WP_015328236.1	1.925101214	0.76201443	2.83805668	0.409209446
WP_015365385.1	1.120576671	0.996640867	1.030124908	0.942594021
WP_015365429.1	1.723790323	0.996640867	2.826612904	0.894363511
WP_015365431.1	1.91733871	0.588862957	2.535262206	0.763254642
WP_015376315.1	1.25819135	0.996640867	0.554183043	0.936315133
WP_015387312.1	1.925101214	0.814322069	2.83805668	0.445787528
WP_015585388.1	0	0.994743151	0	0.848907347
WP_015589619.1	0.67695962	0.935999376	0	0.926520919
WP_015595024.1	1.187265918	0.969857401	0	0.783299103
WP_015704030.1	1.224489796	0.814430126	2.039540816	0.319367746
WP_015851063.1	1.730136986	0.55984205	1.804457953	0.695649208
WP_015880237.1	0.608540925	0.994743151	0.968683274	0.870285154
WP_015880295.1	1.943319838	0.513398473	2.83805668	0.506574413
WP_015880313.1	1.246395806	0.915286201	0	0.994206987
WP_015880921.1	1.06741573	0.855698443	0	0.763254642
WP_015881113.1	1.719710669	0.700528878	0.970756063	0.738472129
WP_015881213.1	1.78125	0.726681634	1.420466059	0.802241677
WP_015881214.1	1.315384615	0.97613549	1.03232917	0.906504775
WP_015881269.1	0.890625	0.955192802	1.460416667	0.982179
WP_015881366.1	1.463076923	0.983518273	2.156923077	0.864134027
WP_015881369.1	0	0.906533055	0	0.870285154
WP_015979257.1	1.06741573	0.915286201	0	0.763254642
WP_015979258.1	0.558007117	0.823747636	0	0.763345032
WP_015979259.1	2.439726027	0.398978841	1.30859662	0.53051628
WP_015979260.1	1.187265918	0.996640867	0.970756063	0.961761373
WP_015979355.1	1.383285302	0.915286201	2.02017291	0.874680287
WP_016201461.1	1.302739726	0.915286201	0	0.943904724
WP_016230593.1	inf	0.996640867	inf	0.942594021
WP_016236480.1	1.768817204	0.72205268	1.0021398	0.869410077
WP_016240370.1	0.58853784	0.983518273	1.030124908	0.85617745
WP_016241003.1	1.224489796	0.709369411	1.140513552	0.717976997
WP_016242314.1	1.090561224	0.924470184	1.788265306	0.977225626
WP_016247604.1	0.628214548	0.939120416	1.030124908	0.781056863
WP_016509811.1	1.370317003	0.823747636	2.02017291	0.703481972
WP_016510902.1	0	0.823564519	0	0.831882074
WP_016808263.1	0.634204275	0.996662328	0.684736091	0.947713443
WP_016831023.1	0.866261398	0.936782778	1.420466059	0.760971281
WP_016831114.1	0.816666667	0.994743151	0.609843081	0.968140122
WP_016840962.1	0.866261398	0.926545836	1.420466059	0.896961799
WP_016844477.1	1.707360861	0.796175374	2.336666667	0.703099293
WP_016997047.1	1.704301075	0.636128076	0	0.952566389
WP_016997072.1	1.91733871	0.823747636	0	0.894859817
WP_016998183.1	1.91733871	0.72205268	0	0.763254642
WP_017173303.1	1.989919355	0.505066473	1.788265306	0.738472129
WP_017274046.1	0	0.97613549	0	0.942594021
WP_017370549.1	1.73076923	0.990769685	0	0.927950499
WP_017488126.1	3.461538461	0.443241975	1.030124908	0.515721864
WP_017627866.1	1.213010204	0.983518273	0.554183043	0.800750718
WP_017628415.1	0.608540925	0.915286201	0.968683274	0.850249944
WP_017636236.1	2.709401708	0.754164386	3.994301993	0.379518682
WP_017636308.1	1.719710669	0.960908959	2.535262206	0.774980717
WP_017636309.1	0	0.97613549	0	0.942594021
WP_017677865.1	1.25819135	0.820538284	1.03232917	0.842002104
WP_017678263.1	0.936842105	0.990769685	inf	0.783299103
WP_017679266.1	0.899053628	0.983484918	inf	0.844732525
WP_017689394.1	0.899053628	0.913045322	1.474237645	0.848907347
WP_017690840.1	0	0.849334805	0	0.93204908
WP_017691370.1	4.430051813	0.97613549	7.264248704	0.844732525
WP_017691372.1	0	0.97613549	0	0.930881258
WP_017692070.1	0.866261398	0.96971426	1.420466059	0.979941694
WP_017692074.1	1.719710669	0.823747636	2.535262206	0.806358136
WP_017692076.1	1.315384615	0.935999376	2.156923077	0.998273888
WP_017692088.1	2.821782178	0.747057337	0.970756063	0.942594021
WP_017692098.1	2.261904762	0.957156213	3.708994709	0.781056863
WP_017692100.1	0	0.636128076	0	0.714044163
WP_017692102.1	0.811550152	0.824119128	1.420466059	0.942594021
WP_017799283.1	0	0.823564519	0	0.856232953
WP_017824305.1	0	0.97613549	0	0.942594021
WP_017901367.1	0	0.997061488	0	0.763254642
WP_018294844.1	1.983471074	0.488513495	0	0.675925407
WP_018590913.1	1.735985533	0.636128076	0	0.85617745
WP_018615962.1	1.112280702	0.853152517	1.639766082	0.784048449
WP_018615969.1	1.91733871	0.258596809	2.826612904	0.579276532
WP_019200278.1	1.463076923	0.996662328	2.156923077	0.994853422
WP_019279566.1	0.44101346	0.39263913	0.676868327	0.610058628
WP_019292901.1	0	0.919075234	0	0.763254642
WP_019298617.1	1.231988472	0.814322069	1.87276551	0.709768892
WP_019418832.1	2.319512194	0.486076653	3.419512194	0.346389546
WP_019444655.1	0.67695962	0.72205268	0	0.712060462
WP_019768149.1	1.943319838	0.610455238	0	0.763345032
WP_019828215.1	inf	0.915286201	inf	0.971646191
WP_019842143.1	1.224489796	0.840843603	0.970756063	0.808974069
WP_019965170.1	0	0.823747636	0	0.870285154
WP_019965208.1	0.890625	0.97613549	1.460416667	0.927260712
WP_019965637.1	1.370317003	0.809797915	2.02017291	0.646578916
WP_019965753.1	0.67695962	0.996640867	0.851156973	0.942594021
WP_019965759.1	1.463076923	0.854172939	2.156923077	0.602746769
WP_019965835.1	1.925101214	0.947647219	2.83805668	0.763345032
WP_019965849.1	0	0.915286201	0	0.94083774
WP_019965852.1	0.570106761	0.890274103	0.968683274	0.975289735
WP_019965855.1	1.315384615	0.932893894	1.460416667	0.692307151
WP_019965864.1	1.463076923	0.950731388	2.156923077	0.783299103
WP_019965865.1	0.890625	0.913045322	1.420466059	0.93204908
WP_019965867.1	0	0.823564519	0	0.725137219
WP_019966316.1	0.634204275	0.97613549	1.030124908	0.965381636
WP_019966324.1	0.534709193	0.979673386	0.851156973	0.93204908
WP_019966407.1	1.997975708	0.764481235	2.522441651	0.357417787
WP_020322771.1	0.586419753	0.933182475	0	0.927950499
WP_020360739.1	1.964876033	0.636128076	2.896694214	0.192664329
WP_020366464.1	1.370317003	0.636128076	2.02017291	0.589735032
WP_020368559.1	1.964876033	0.486076653	2.896694214	0.069113693
WP_020397262.1	1.171232876	0.983484918	0	0.973406859
WP_020806188.1	1.768817204	0.754164386	0.970756063	0.909782662
WP_021075688.1	0.842271293	0.969342268	inf	0.738472129
WP_021077536.1	0.67695962	0.915286201	0.968683274	0.992683811
WP_021077543.1	0.514647664	0.38534426	0.851156973	0.408798002
WP_021080432.1	0.890625	0.996640867	1.460416667	0.966653919
WP_021081727.1	0.67695962	0.97613549	1.03232917	0.896961799
WP_021154208.1	1.231988472	0.823564519	1.420466059	0.763396806
WP_021222970.1	0	0.915286201	0	0.893036067
WP_021243036.1	2.261904762	0.915286201	3.708994709	0.700270869
WP_021339908.1	1.171232876	0.994743151	0	0.763254642
WP_021367442.1	0	0.97613549	0	0.942594021
WP_021423038.1	0	0.97613549	0	0.942594021
WP_021431502.1	3.850202429	0.754164386	2.920833333	0.763254642
WP_021488429.1	0	0.915286201	0	0.943904724
WP_021488733.1	0.811550152	0.913045322	1.030124908	0.910082855
WP_021488738.1	2.709401708	0.457633119	3.994301993	0.224144669
WP_021512234.1	0.67695962	0.823747636	0.851156973	0.89893495
WP_021523488.1	0.608540925	0.92418507	0.968683274	0.93204908
WP_021532647.1	0	0.950554647	0	0.800750718
WP_021565756.1	2.881818183	0.588026696	4.24848485	0.115994109
WP_021576774.1	0.899053628	0.930851941	0.851156973	0.927950499
WP_021689122.1	1.546112115	0.984139235	2.535262206	0.93204908
WP_021759551.1	2.192307691	0.915286201	0	0.927950499
WP_022461212.1	1.302739726	0.949853357	0	0.91899338
WP_022461314.1	1.585	0.823747636	0	0.977225626
WP_022742855.1	1.302739726	0.966468291	0	0.896961799
WP_022878260.1	1.187265918	0.700528878	0.970756063	0.811338662
WP_022879873.1	1.532258064	0.851304574	0.970756063	0.783299103
WP_022880012.1	1.213010204	0.823564519	1.792091837	0.738472129
WP_023096267.1	0.577988915	0.983518273	1.03232917	0.943904724
WP_023096276.1	0.67695962	0.983518273	0.970756063	0.942594021
WP_023096278.1	0.890625	0.990769685	1.460416667	0.991546481
WP_023096280.1	0.811550152	0.892625444	0.970756063	0.942594021
WP_023096283.1	2	0.536589335	2.83805668	0.185168783
WP_023096292.1	1.935483871	0.823564519	2.540687161	0.738472129
WP_023096293.1	0.67695962	0.97613549	0.968683274	0.960112285
WP_023103794.1	0.936842105	0.983518273	inf	0.763345032
WP_023147606.1	0.286014721	0.327943726	0.194008559	0.044954222
WP_023280953.1	1.532258064	0.993500814	0	0.763254642
WP_023280960.1	0	0.983518273	0	0.942594021
WP_023292560.1	1.771992818	0.72205268	0.970756063	0.894859817
WP_023299929.1	1.965517241	0.915286201	3.222988505	0.945862664
WP_023304012.1	1.585	0.92418507	2.336666667	0.896044644
WP_023307208.1	1.120576671	0.994743151	0	0.893036067
WP_023343075.1	0.67695962	0.935999376	0	0.926520919
WP_023345566.1	1.25819135	0.915286201	0.876797999	0.911358769
WP_023345568.1	0.609843081	0.936782778	0.851156973	0.909782662
WP_023345570.1	1.707360861	0.983518273	2.161538461	0.856681227
WP_023434504.1	7.259541985	0.006715118	0	0.515721864
WP_023441886.1	6.697183098	0.237029545	0	0.93204908
WP_023563498.1	1.213010204	0.728107987	1.804457953	0.675925407
WP_023613316.1	1.246395806	0.785918215	0	0.975289735
WP_023626435.1	0	0.96937667	0	0.991546481
WP_023626436.1	1.370317003	0.636128076	1.855208333	0.414780954
WP_023627533.1	1.73076923	0.919075234	2.83805668	0.961615979
WP_023629316.1	0	0.785918215	0	0.781056863
WP_023629335.1	1.476923077	0.823564519	1.788265306	0.898735146
WP_023629337.1	1.293577981	0.700528878	1.792091837	0.675925407
WP_023629338.1	inf	0.840843603	inf	0.487190143
WP_023629634.1	1.293577981	0.85901111	0.970756063	0.854076271
WP_023849092.1	1.383285302	0.823747636	0	0.943904724
WP_023851005.1	1.719710669	0.833427306	2.535262206	0.783299103
WP_023878051.1	2.039256198	0.174978232	0	0.529557889
WP_024038592.1	1.964876033	0.524386155	0	0.579276532
WP_024053281.1	1.370317003	0.609849065	1.62006079	0.656527842
WP_024088539.1	0	0.996662328	0	0.763254642
WP_024170600.1	0.558007117	0.736887535	0	0.700270869
WP_024171233.1	1.224489796	0.823747636	0.970756063	0.763345032
WP_024175535.1	1.187265918	0.994743151	0	0.770417717
WP_024181148.1	4.423963134	0.001673057	2.826612904	0.079961352
WP_024189027.1	0.866261398	0.990769685	1.030124908	0.988065822
WP_024202842.1	1.171232876	0.962888563	0	0.800750718
WP_024205681.1	2.186206896	0.581124542	3.222988505	0.730042449
WP_024216981.1	1.768817204	0.565308699	1.140513552	0.714044163
WP_024217515.1	0	0.97613549	0	0.942594021
WP_024227131.1	0.560617193	0.788505734	0.702491103	0.849935183
WP_024232618.1	0.794791667	0.969342268	1.030124908	0.942594021
WP_024234282.1	1.187265918	0.976298406	0	0.781056863
WP_024246114.1	1.246395806	0.743841658	0	0.888055898
WP_024248663.1	1.187265918	0.97613549	0.970756063	0.988807715
WP_024252425.1	1.112280702	0.97613549	0.67831669	0.971001789
WP_024255180.1	1.422190201	0.894620159	0.764177429	0.96786055
WP_024358714.1	1.585	0.906694297	2.336666667	0.942594021
WP_024360721.1	0	0.915286201	0	0.700270869
WP_024435532.1	4.382488479	0.090515506	2.826612904	0.515721864
WP_024542664.1	1.171232876	0.993500814	0	0.911858985
WP_024569601.1	0	0.825720853	0	0.772872022
WP_024579918.1	0.67695962	0.949853357	1.030124908	0.976117758
WP_024582395.1	0	0.851304574	0	0.952557356
WP_024628318.1	0.67695962	0.984828655	0.970756063	0.973445242
WP_024628412.1	0.67695962	0.930863611	0	0.939068597
WP_024628429.1	0.899053628	0.915286201	1.477392219	0.763254642
WP_024628459.1	0.559201141	0.823747636	0.970756063	0.928038659
WP_024628470.1	2.242924527	0.610455238	3.306603772	0.181964224
WP_024628476.1	1.719710669	0.966638002	2.535262206	0.89893495
WP_024628631.1	1.422190201	0.814322069	2.304034582	0.526045725
WP_024628750.1	0	0.962888563	0	0.968390035
WP_024628777.1	1.965517241	0.852338155	0	0.839877429
WP_024628780.1	0.570106761	0.912384677	0.968683274	0.80051685
WP_024629134.1	1.965517241	0.823747636	1.03232917	0.728558262
WP_024629139.1	0.811550152	0.944014092	1.420466059	0.945862664
WP_024629147.1	0.534709193	0.920089346	0.851156973	0.893825778
WP_024629311.1	0.899053628	0.936782778	1.474237645	0.763254642
WP_024629376.1	1.535008976	0.97613549	2.517055655	0.808974069
WP_024629499.1	1.645	0.527340528	2.083040936	0.306560317
WP_024629500.1	2.419847329	0.399917761	2.535262206	0.725137219
WP_024629502.1	0	0.792990423	0	0.848907347
WP_024629509.1	1.766528925	0.915286201	2.896694214	0.515721864
WP_024629513.1	2.438461538	0.851304574	2.896694214	0.985261446
WP_024629517.1	2.319512194	0.362461825	3.419512194	0.188745016
WP_024629534.1	1.965517241	0.97613549	3.222988505	0.952566389
WP_024629535.1	0.866261398	0.700528878	1.420466059	0.943904724
WP_024630173.1	1.925101214	0.955192802	2.83805668	0.783299103
WP_024630184.1	0.890625	0.990769685	1.460416667	0.927950499
WP_024630190.1	0.842271293	0.915286201	0.851156973	0.943655868
WP_024630202.1	0	0.96971426	0	0.981299355
WP_024630229.1	1.213010204	0.96971426	1.788265306	0.848907347
WP_024630243.1	0.67695962	0.983518273	0	0.959381907
WP_024630254.1	0.534709193	0.969774481	0.851156973	0.943904724
WP_024630262.1	1.585	0.915286201	2.336666667	0.675925407
WP_024630273.1	1.925101214	0.245098173	2.83805668	0.017918384
WP_024630288.1	1.964876033	0.700528878	2.896694214	0.848907347
WP_024630356.1	1.090561224	0.976298406	1.420466059	0.968902417
WP_024630359.1	0.67695962	0.933182475	0	0.997982578
WP_024630465.1	0	0.722788505	0	0.783299103
WP_024630524.1	0.890625	0.994743151	1.460416667	0.893470965
WP_024630674.1	0.67695962	0.956114328	0.851156973	0.873019315
WP_024630701.1	0	0.996640867	0	0.883116644
WP_024630714.1	1.06741573	0.983518273	0	0.927950499
WP_024630729.1	0.899053628	0.853152517	1.474237645	0.856232953
WP_024631107.1	0.534709193	0.962888563	0.851156973	0.960112285
WP_024631144.1	0.890625	0.915286201	1.463541667	0.652150833
WP_024631566.1	0.558007117	0.823564519	0.702491103	0.982179
WP_024631627.1	1.546112115	0.97613549	2.535262206	0.808974069
WP_024631631.1	1.925101214	0.369869787	2.517055655	0.515721864
WP_024631662.1	0.899053628	0.950731388	1.474237645	0.807788524
WP_024631978.1	2.319512194	0.915286201	3.419512194	0.871619715
WP_024632664.1	1.370317003	0.920089346	2.02017291	0.763254642
WP_024632716.1	1.645	0.684160675	2.341666667	0.188745016
WP_024632718.1	1.231988472	0.888480508	1.477392219	0.774980717
WP_024632726.1	0.936842105	0.994743151	1.423505573	0.991257105
WP_024632737.1	1.187265918	0.993500814	0	0.982179
WP_024632893.1	0	0.994148742	0	0.987099796
WP_024632969.1	0.834375	0.969342268	1.270328103	0.955208403
WP_024633084.1	0	0.97613549	0	0.968390035
WP_024633563.1	0	0.994743151	0	0.968390035
WP_024633566.1	1.06741573	0.915286201	1.463541667	0.856232953
WP_024633567.1	0.866261398	0.946438412	1.420466059	0.865567394
WP_024633569.1	0.608540925	0.917145615	0.968683274	0.96966432
WP_024633571.1	1.231988472	0.912384677	1.477392219	0.763254642
WP_024633572.1	2.186206896	0.915286201	3.222988505	0.614361455
WP_024633574.1	0.58853784	0.915286201	1.030124908	0.856232953
WP_024633576.1	0.609843081	0.939120416	0.970756063	0.763254642
WP_024633577.1	1.585	0.823564519	2.341666667	0.448261878
WP_024633579.1	0.609843081	0.962888563	0.970756063	0.942594021
WP_024633581.1	1.98125	0.949853357	2.896694214	0.764576025
WP_024633582.1	1.370317003	0.839159955	2.02017291	0.817912144
WP_024633583.1	1.425	0.969342268	2.336666667	0.943904724
WP_024633584.1	1.425	0.915286201	2.268333334	0.753319073
WP_024633585.1	1.315384615	0.996640867	1.420466059	0.808974069
WP_024633588.1	0.866261398	0.915286201	0.676868327	0.909782662
WP_024633589.1	1.120576671	0.801239559	1.855208333	0.578784548
WP_024633590.1	0	0.684585847	0	0.727448046
WP_024633592.1	1.699126093	0.915286201	0.968683274	0.902475126
WP_024633593.1	0.565349544	0.72205268	0.676868327	0.763345032
WP_024633597.1	0.899053628	0.915286201	1.477392219	0.992683811
WP_024633598.1	0.890625	0.983518273	1.460416667	0.856232953
WP_024633599.1	0.634204275	0.933182475	0.970756063	0.846180332
WP_024633601.1	1.370317003	0.737688878	2.02017291	0.896961799
WP_024633772.1	0.67695962	0.932893894	0.968683274	0.982179
WP_024633976.1	1.532258064	0.97613549	0	0.783299103
WP_024634013.1	1.224489796	0.996640867	1.792091837	0.845742309
WP_024634104.1	0.609843081	0.97613549	0.970756063	0.952566389
WP_024704740.1	1.370317003	0.754164386	1.0021398	0.686872352
WP_024809816.1	1.187265918	0.996640867	0	0.907212715
WP_024817584.1	0	0.851304574	0	0.763254642
WP_024817585.1	1.302739726	0.97613549	0	0.911160036
WP_024820508.1	0	0.983518273	0	0.966502436
WP_024982746.1	0	0.97613549	0	0.942594021
WP_025174196.1	1.213010204	0.936782778	1.788265306	0.807788524
WP_025197135.1	0	0.97613549	0	0.942594021
WP_025303071.1	1.546112115	0.962888563	0	0.955208403
WP_025304493.1	1.171232876	0.984139235	0	0.753319073
WP_025481351.1	1.766528925	0.851304574	2.896694214	0.856232953
WP_025695654.1	0.67695962	0.935999376	0.968683274	0.844732525
WP_025845287.1	0.586419753	0.996640867	0	0.869410077
WP_025910606.1	1.187265918	0.851304574	0	0.943904724
WP_026141915.1	1.720430107	0.636128076	0.970756063	0.856232953
WP_026355986.1	0.634204275	0.97613549	0.997864769	0.902475126
WP_026583677.1	0.58853784	0.915286201	1.030124908	0.992357052
WP_026583683.1	1.187265918	0.984139235	0	0.999593233
WP_026583852.1	0.559201141	0.854172939	0.970756063	0.882408572
WP_026872743.1	0	0.984828655	0	0.96966432
WP_026873043.1	0.834375	0.915286201	1.460416667	0.961615979
WP_026873858.1	1.383285302	0.808697457	0	0.984492201
WP_027371715.1	6.021126759	0.993500814	0	0.922818858
WP_028126076.1	0.899053628	0.983518273	0.609843081	0.893470965
WP_028127622.1	1.719710669	0.785918215	2.535262206	0.449663865
WP_028656369.1	1.585	0.610455238	2.336666667	0.846180332
WP_028969180.1	1.383285302	0.823564519	1.792091837	0.763254642
WP_029039045.1	0	0.955192802	0	0.999593233
WP_029056314.1	1.546112115	0.824119128	0	0.968390035
WP_029056330.1	1.91733871	0.636128076	2.535262206	0.768319924
WP_029214018.1	1.370317003	0.956114328	1.639766082	0.763254642
WP_029214130.1	0	0.920089346	0	0.753319073
WP_029376492.1	0	0.998040957	0	0.927950499
WP_029380372.1	0.936842105	0.994743151	inf	0.770417717
WP_029486087.1	1.73076923	0.983518273	2.83805668	0.848907347
WP_029670207.1	0	0.983518273	0	0.976117758
WP_029676039.1	1.187265918	0.915286201	0.702491103	0.800750718
WP_029776794.1	0	0.636128076	0	0.706352766
WP_029786880.1	1.06741573	0.96971426	1.30859662	0.85338355
WP_029794389.1	1.302739726	0.993500814	0.851156973	0.945862664
WP_029799658.1	0.586750789	0.93159053	inf	0.53051628
WP_030014556.1	1.925101214	0.819806827	2.336666667	0.738472129
WP_030529704.1	1.91733871	0.836251571	2.826612904	0.987287281
WP_030529719.1	0	0.915286201	0	0.955208403
WP_030529721.1	0.586419753	0.976298406	0	0.942594021
WP_030529724.1	0	0.919075234	0	0.800750718
WP_030529726.1	0.586419753	0.851304574	0	0.893036067
WP_030529748.1	0	0.949853357	0	0.985680251
WP_030529757.1	0	0.979673386	0	0.952557356
WP_030529761.1	0	0.754164386	0	0.763254642
WP_030529762.1	0	0.801239559	0	0.714044163
WP_030529767.1	2.435897435	0.826263481	0	0.976117758
WP_030529770.1	1.91733871	0.722788505	0	0.757326171
WP_030529776.1	1.302739726	0.930851941	0	0.763254642
WP_031027987.1	0	0.949853357	0	0.93204908
WP_031028000.1	0	0.949853357	0	0.992357052
WP_031265984.1	1.06741573	0.700528878	inf	0.610058628
WP_031299630.1	1.422190201	0.915286201	1.855208333	0.738472129
WP_031306531.1	1.964876033	0.422871206	2.161538461	0.407338618
WP_031421628.1	1.535008976	0.984828655	2.517055655	0.865567394
WP_031421650.1	0.834375	0.991912769	1.460416667	0.959109475
WP_031422194.1	0	0.823747636	0	0.763254642
WP_031424089.1	0.67695962	0.954885264	0	0.936315133
WP_031494229.1	0.628214548	0.919075234	1.030124908	0.763345032
WP_031644556.1	1.766528925	0.851304574	2.896694214	0.856232953
WP_031659579.1	1.766528925	0.983518273	2.896694214	0.965001753
WP_031792704.1	1.187265918	0.737688878	0.876797999	0.610058628
WP_031807223.1	1.187265918	0.976298406	0.876797999	0.770417717
WP_031826644.1	2.881818183	0.486076653	4.24848485	0.069113693
WP_031862749.1	1.370317003	0.851304574	2.02017291	0.598412524
WP_031873486.1	0.866261398	0.962844507	1.420466059	0.915714541
WP_031898797.1	0	0.994743151	0	0.893036067
WP_031901865.1	1.964876033	0.700528878	2.896694214	0.264641429
WP_031910140.1	1.246395806	0.97613549	0	0.808974069
WP_031910759.1	0	0.983518273	0	0.955208403
WP_031911063.1	1.546112115	0.827464984	2.535262206	0.763254642
WP_031915627.1	0.534709193	0.97613549	0.876797999	0.717363026
WP_031929798.1	0	0.983518273	0	0.976117758
WP_031943827.1	1.719710669	0.919075234	2.535262206	0.712060462
WP_031956196.1	1.213010204	0.976298406	0.554183043	0.873019315
WP_031956726.1	4.382488479	0.090515506	2.826612904	0.515721864
WP_031966051.1	5.283333334	0.0756947	5.67611336	0.515721864
WP_031967416.1	4.423963134	0.001673057	2.826612904	0.081168879
WP_031976867.1	5.283333334	0.0756947	5.67611336	0.515721864
WP_031987167.1	4.423963134	0.001673057	2.826612904	0.081168879
WP_031996444.1	4.382488479	0.013745795	2.826612904	0.115994109
WP_032045184.1	4.423963134	0.001673057	2.826612904	0.081168879
WP_032072921.1	5.283333334	0.0756947	5.67611336	0.515721864
WP_032083126.1	1.246395806	0.855698443	0.703994294	0.942594021
WP_032142707.1	1.187265918	0.92418507	0.970756063	0.943904724
WP_032152104.1	1.719710669	0.700528878	2.540687161	0.738472129
WP_032165420.1	0.607902736	0.636128076	0.970756063	0.763345032
WP_032169596.1	0.570106761	0.536881318	0.702491103	0.544858198
WP_032174470.1	1.735985533	0.505066473	0	0.821661926
WP_032196770.1	1.171232876	0.994743151	0.851156973	0.942594021
WP_032202945.1	0.824395373	0.979673386	1.140513552	0.845742309
WP_032206693.1	0.67695962	0.967593733	0	0.942594021
WP_032216283.1	0	0.97613549	0	0.942594021
WP_032220106.1	1.112280702	0.994743151	1.639766082	0.965001753
WP_032228556.1	1.231988472	0.949853357	2.02017291	0.959109475
WP_032230014.1	0.608540925	0.808132153	0.968683274	0.763254642
WP_032246795.1	1.06741573	0.994743151	1.30859662	0.896961799
WP_032267005.1	8.491071427	0.001673057	12.51785714	0.192664329
WP_032271933.1	1.246395806	0.853152517	0	0.943904724
WP_032274528.1	2.881818183	0.591789006	4.24848485	0.115994109
WP_032278702.1	0.866261398	0.996640867	1.420466059	0.988065822
WP_032283676.1	1.546112115	0.915286201	2.461121157	0.992683811
WP_032287845.1	1.231988472	0.949853357	2.02017291	0.959109475
WP_032308608.1	0	0.97613549	0	0.942594021
WP_032313122.1	0.62074426	0.915286201	1.030124908	0.955208403
WP_032325136.1	0.609843081	0.983518273	0.970756063	0.952557356
WP_032332320.1	0.628214548	0.988700505	1.030124908	0.912899658
WP_032344775.1	0	0.915286201	0	0.893036067
WP_032347501.1	1.187265918	0.994743151	0.851156973	0.738472129
WP_032362529.1	2.186206896	0.306217038	3.222988505	0.024165219
WP_032410164.1	1.720430107	0.72205268	0	0.96966432
WP_032422548.1	1.476923077	0.841776028	0.970756063	0.870285154
WP_032423301.1	0	0.853152517	0	0.781056863
WP_032425611.1	1.719710669	0.853152517	2.535262206	0.610058628
WP_032427705.1	0	0.986899935	0	0.836091896
WP_032428352.1	0.586419753	0.996640867	0	0.717363026
WP_032429774.1	0	0.915286201	0	0.968140122
WP_032437782.1	0.570106761	0.941707889	0	0.943904724
WP_032442805.1	1.735985533	0.486076653	0	0.893036067
WP_032445125.1	1.463076923	0.700528878	2.156923077	0.738472129
WP_032490487.1	1.477192983	0.814322069	1.681388013	0.673025452
WP_032501653.1	1.91733871	0.876388355	1.460416667	0.889763516
WP_032605136.1	1.246395806	0.97613549	0	0.808974069
WP_032634168.1	0.586419753	0.97613549	0	0.823001216
WP_032669179.1	0	0.983518273	0	0.96966432
WP_032715381.1	0.842271293	0.950554647	1.474237645	0.894859817
WP_032715430.1	2.53968254	0.157376579	2.336666667	0.717598411
WP_032716457.1	0.628214548	0.939120416	1.030124908	0.781056863
WP_032723026.1	0	0.915286201	0	0.992357052
WP_032938831.1	inf	0.513188455	inf	0.510173352
WP_033504362.1	0.480067378	0.915286201	0.764177429	0.992357052
WP_033550881.1	1.187265918	0.996640867	1.174871418	0.869410077
WP_033551149.1	1.213010204	0.983518273	0.703994294	0.952566389
WP_033558078.1	1.546112115	0.933182475	2.535262206	0.968390035
WP_033634648.1	1.315068493	0.892070733	0.876797999	0.865567394
WP_033636612.1	4.382488479	0.002551734	3.222988505	0.764576025
WP_033637437.1	1.463076923	0.915286201	2.161538461	0.93204908
WP_033639240.1	0.811550152	0.993500814	1.030124908	0.975289735
WP_033639243.1	1.231988472	0.823564519	1.463541667	0.730042449
WP_033646794.1	1.463076923	0.72205268	2.459999999	0.456647329
WP_033647952.1	0.576047024	0.950554647	1.174871418	0.987626162
WP_033649190.1	0.58853784	0.983518273	0.876797999	0.971646191
WP_033654692.1	1.610969388	0.933182475	1.463541667	0.869410077
WP_033664501.1	1.719710669	0.823747636	2.156923077	0.763254642
WP_033804060.1	0.824395373	0.936782778	0.970756063	0.942594021
WP_033805674.1	0.834375	0.994743151	1.030124908	0.960112285
WP_033895396.1	0.794791667	0.969342268	1.378926039	0.840282191
WP_033921102.1	5.283333334	0.087400738	7.788888889	0.188745016
WP_033921125.1	0.586419753	0.97613549	0	0.753319073
WP_034007986.1	1.78125	0.994743151	0	0.947713443
WP_034029464.1	0.811550152	0.919075234	0	0.898735146
WP_034056494.1	0	0.915286201	0	0.896961799
WP_034172884.1	1.546112115	0.97613549	2.535262206	0.768296302
WP_034172885.1	1.187265918	0.983518273	0	0.968390035
WP_034304916.1	1.645	0.716556686	1.639766082	0.572609152
WP_034782081.1	1.546112115	0.983518273	0.764177429	0.942594021
WP_034832554.1	1.120576671	0.956114328	0.968683274	0.961615979
WP_034866829.1	1.315068493	0.788505734	0	0.849278403
WP_034975116.1	7.259541985	0.001673057	6.043103448	0.16220794
WP_035332293.1	1.171232876	0.984139235	0	0.811383938
WP_035386547.1	1.246395806	0.823747636	0	0.925472818
WP_035386813.1	0	0.97613549	0	0.942594021
WP_035387837.1	0	0.97613549	0	0.738472129
WP_035599634.1	0.608540925	0.956321854	0.968683274	0.982179
WP_035884595.1	inf	0.919075234	inf	0.712060462
WP_035960861.1	0	0.969342268	0	0.898735146
WP_036088245.1	1.246395806	0.828170265	0.702491103	0.93204908
WP_036115505.1	1.25819135	0.636128076	1.30859662	0.768819759
WP_036316278.1	4.92746114	0.130130026	4.002849002	0.188745016
WP_036334512.1	1.246395806	0.994148742	0	0.942594021
WP_036340179.1	1.112280702	0.994743151	1.639766082	0.952566389
WP_036341629.1	1.315068493	0.764481235	1.474237645	0.911358769
WP_036425236.1	4.423963134	0.001673057	2.826612904	0.081168879
WP_036801691.1	0	0.823747636	0	0.763396806
WP_037585012.1	0.628214548	0.896887208	1.030124908	0.927950499
WP_038358178.1	0.899053628	0.994743151	1.474237645	0.992683811
WP_038358286.1	0.816666667	0.983518273	1.420466059	0.945726115
WP_038359348.1	1.6	0.76419026	2.336666667	0.414780954
WP_038363805.1	0.449747333	0.754164386	0.764177429	0.802892642
WP_038365430.1	1.171232876	0.823747636	1.477392219	0.763254642
WP_038367644.1	0.609843081	0.993500814	0.970756063	0.982179
WP_038607293.1	3.496323529	0.55984205	2.83805668	0.276568752
WP_038705582.1	1.591812866	0.915286201	0.970756063	0.80143544
WP_038706821.1	0.936842105	0.968200062	1.804457953	0.89893495
WP_038706865.1	0.683491062	0.892625444	0.463623395	0.807788524
WP_038707604.1	2.186206896	0.827464984	0.764177429	0.968818782
WP_038822163.1	1.925101214	0.644672954	2.535262206	0.857490954
WP_038871895.1	0.480067378	0.950731388	0.764177429	0.925472818
WP_038885279.1	0	0.97613549	0	0.942594021
WP_039016828.1	1.383285302	0.636128076	2.02017291	0.714044163
WP_039046845.1	0	0.944014092	0	0.985086264
WP_039080413.1	1.213010204	0.824119128	0.970756063	0.942594021
WP_039267422.1	0.62074426	0.915286201	0.684736091	0.943904724
WP_039267533.1	1.783748362	0.72205268	0.970756063	0.807788524
WP_039272858.1	1.112280702	0.949853357	1.420466059	0.808974069
WP_039334340.1	6.175324676	0.136914282	2.336666667	0.409209446
WP_039334360.1	1.964876033	0.215625086	2.896694214	0.840282191
WP_039334374.1	3.168316832	0.046267806	2.156923077	0.163683496
WP_039334376.1	1.090561224	0.983518273	0.683274021	0.973406859
WP_039335281.1	0	0.976773624	0	0.905578573
WP_039344330.1	0.899053628	0.996640867	1.474237645	0.938685219
WP_039344690.1	1.707360861	0.97613549	2.517055655	0.942594021
WP_039354501.1	1.585	0.915286201	2.336666667	0.988065822
WP_039360019.1	0	0.983518273	0	0.942313992
WP_039360028.1	0.628214548	0.990769685	1.030124908	0.976117758
WP_039360042.1	3.850202429	0.52397151	5.67611336	0.714044163
WP_039369437.1	0	0.915286201	0	0.955208403
WP_039552831.1	0.608540925	0.934875724	0.968683274	0.955208403
WP_039849279.1	1.463076923	0.915286201	2.156923077	0.823001216
WP_040047324.1	1.06741573	0.853152517	0.609843081	0.781056863
WP_040093401.1	1.370317003	0.764481235	1.423505573	0.763254642
WP_040180440.1	1.730136986	0.609849065	2.083040936	0.526803201
WP_040223329.1	1.91733871	0.684840232	3.220614828	0.237741253
WP_040238687.1	0	0.97613549	0	0.942594021
WP_040318497.1	1.719710669	0.859299158	2.535262206	0.865567394
WP_040318535.1	5.738255033	0.412442637	9.409395973	0.052614714
WP_040425825.1	2.435897435	0.823747636	0.970756063	0.789083817
WP_040919004.1	1.06741573	0.700528878	inf	0.610058628
WP_041015149.1	0.811550152	0.956114328	0.764177429	0.842002104
WP_041250824.1	0	0.915286201	0	0.692307151
WP_041750924.1	1.91733871	0.684840232	2.826612904	0.865567394
WP_041966517.1	0.534709193	0.932893894	0.851156973	0.999500846
WP_041967053.1	1.187265918	0.955192802	0	0.924026333
WP_041983118.1	0.824395373	0.936782778	0.970756063	0.942594021
WP_042042550.1	0.577988915	0.801239559	0.676868327	0.763254642
WP_042634456.1	1.224489796	0.735724651	1.140513552	0.764576025
WP_042717064.1	1.302739726	0.97613549	0	0.808974069
WP_042748221.1	3.850202429	0.486076653	5.67611336	0.079961352
WP_042785941.1	1.231988472	0.996084027	2.02017291	0.893470965
WP_042854949.1	1.231988472	0.993500814	0.968683274	0.973876801
WP_042854997.1	1.925101214	0.861345288	2.83805668	0.6443884
WP_042863651.1	inf	0.779837515	inf	0.802241677
WP_042896151.1	0.773049646	0.994419717	0.608540925	0.955208403
WP_042910379.1	1.246395806	0.823747636	0	0.999593233
WP_042934497.1	1.720430107	0.636128076	0.970756063	0.856232953
WP_042962186.1	0	0.853152517	0	0.781056863
WP_043144755.1	0	0.990769685	0	0.971001789
WP_043148205.1	0	0.97613549	0	0.942594021
WP_043237079.1	1.352054794	0.776835978	1.477392219	0.738472129
WP_043237099.1	1.25819135	0.758509971	1.681388013	0.610058628
WP_043237115.1	1.383285302	0.853152517	0	0.896961799
WP_043238044.1	1.989919355	0.55984205	1.788265306	0.700270869
WP_043737811.1	1.120576671	0.919075234	0	0.93521694
WP_043765794.1	2.319512194	0.588993294	3.419512194	0.700270869
WP_043864467.1	0.703140831	0.823747636	inf	0.938685219
WP_044291606.1	1.766528925	0.851304574	2.896694214	0.856232953
WP_044393904.1	1.425	0.96971426	2.341666667	0.933422673
WP_044450118.1	1.187265918	0.950731388	0	0.952566389
WP_044658726.1	1.719710669	0.915286201	2.535262206	0.719921063
WP_044796383.1	1.655307995	0.823564519	1.62006079	0.515721864
WP_044860882.1	1.246395806	0.827464984	0.968683274	0.849278403
WP_044863416.1	1.964876033	0.594544887	0	0.781056863
WP_045135796.1	1.463076923	0.994743151	2.156923077	0.953606814
WP_045173621.1	1.315068493	0.936782778	0	0.960112285
WP_045180665.1	6.697183098	0.166340646	4.24848485	0.236409618
WP_045246416.1	1.224489796	0.76201443	1.788265306	0.945862664
WP_045342089.1	1.964876033	0.571699515	2.896694214	0.489194607
WP_045352140.1	0.890625	0.915286201	1.174871418	0.992683811
WP_045352288.1	0.899053628	0.919075234	0.628214548	0.848907347
WP_045352290.1	1.246395806	0.976298406	0	0.774980717
WP_045438272.1	0.580208333	0.915286201	0.67831669	0.907212715
WP_045735375.1	1.964876033	0.54204787	2.336666667	0.409209446
WP_045831092.1	0	0.844684043	0	0.738472129
WP_045831144.1	1.965517241	0.957156213	3.222988505	0.971646191
WP_045999922.1	1.585	0.77164319	2.02017291	0.717363026
WP_046026739.1	1.546112115	0.876388355	2.535262206	0.942594021
WP_046203272.1	0.866261398	0.990769685	1.420466059	0.968140122
WP_046464994.1	0.936842105	0.919075234	1.460416667	0.856232953
WP_046465672.1	1.925101214	0.737688878	2.83805668	0.714044163
WP_046466356.1	4.92746114	0.002364592	7.264248704	0.001530827
WP_046467545.1	1.719710669	0.960908959	2.535262206	0.774980717
WP_046467566.1	1.766528925	0.949853357	2.896694214	0.738472129
WP_046467571.1	1.91733871	0.888480508	2.826612904	0.657463046
WP_046650746.1	1.719710669	0.72205268	2.535262206	0.894859817
WP_046854068.1	1.06741573	0.802878379	0.684736091	0.823001216
WP_046876423.1	1.112280702	0.962888563	0.970756063	0.992357052
WP_046967253.1	0	0.823747636	0	0.924716
WP_047003266.1	1.546112115	0.94679312	2.535262206	0.763345032
WP_047024907.1	1.943076923	0.636128076	1.643274854	0.763345032
WP_047186766.1	0.570106761	0.994743151	0.968683274	0.927950499
WP_047210587.1	0.609843081	0.965193545	0.970756063	0.886616519
WP_047275720.1	0.866261398	0.999979162	0	0.896961799
WP_047277524.1	0.760416667	0.52397151	inf	0.943904724
WP_047561128.1	3.850202429	0.090515506	0	0.515721864
WP_047561483.1	0.842271293	0.983518273	1.474237645	0.999593233
WP_047561485.1	2.90909091	0.076637169	2.535262206	0.257890932
WP_047561503.1	1.302739726	0.823564519	1.0021398	0.700270869
WP_047561544.1	1.06741573	0.996062323	0	0.965512515
WP_047565140.1	1.73076923	0.827464984	1.0021398	0.785756451
WP_047565183.1	0	0.915286201	0	0.763254642
WP_047569203.1	1.723518851	0.38534426	2.02017291	0.712060462
WP_047606712.1	inf	0.96971426	inf	0.878015056
WP_047740280.1	1.965517241	0.764481235	0	0.942594021
WP_047795116.1	1.187265918	0.97613549	1.420466059	0.859934296
WP_047795243.1	0	0.754164386	0	0.764576025
WP_047795349.1	1.535008976	0.944014092	0.968683274	0.738472129
WP_047795864.1	7.24576271	0.509391714	0	0.788366785
WP_048047552.1	1.06741573	0.700528878	inf	0.610058628
WP_048047756.1	1.246395806	0.964542829	0.702491103	0.789083817
WP_048263344.1	4.423963134	0.001673057	2.826612904	0.081168879
WP_048321828.1	2.515873016	0.166340646	2.83805668	0.165399036
WP_048362434.1	inf	0.851304574	inf	0.893036067
WP_048363235.1	1.730136986	0.643255265	inf	0.515721864
WP_048363399.1	inf	0.700528878	inf	0.744281835
WP_048363779.1	1.122807018	0.998791526	1.30859662	0.927950499
WP_048363802.1	inf	0.824119128	inf	0.768296302
WP_048363803.1	1.820224719	0.88493267	inf	0.813965066
WP_048363844.1	0.760416667	0.915286201	inf	0.933422673
WP_048363874.1	0.544222539	0.651715268	0.970756063	0.942594021
WP_048363875.1	0.537722908	0.763903569	0.764177429	0.747541077
WP_048364204.1	1.719710669	0.823747636	1.030124908	0.781056863
WP_048364356.1	inf	0.970344967	inf	0.942594021
WP_048364394.1	0.67695962	0.826887397	0	0.849086834
WP_048364564.1	inf	0.967215478	inf	0.860519553
WP_048364648.1	1.925101214	0.944014092	2.83805668	0.856232953
WP_048364712.1	1.705263158	0.994743151	inf	0.948255742
WP_048364997.1	0.936842105	0.983518273	inf	0.887746794
WP_048365172.1	inf	0.956114328	inf	0.865376225
WP_048365259.1	0.866261398	0.978075099	1.270328103	0.85617745
WP_048365289.1	inf	0.853152517	inf	0.783299103
WP_048365290.1	1.477192983	0.950554647	inf	0.699997911
WP_048365291.1	1.643274854	0.94200635	inf	0.728558262
WP_048365417.1	inf	0.955192802	inf	0.971646191
WP_048366003.1	0.767613039	0.913167793	inf	0.893036067
WP_048366221.1	1.246395806	0.853152517	1.03232917	0.806206869
WP_048366287.1	inf	0.823747636	inf	0.757326171
WP_048366303.1	1.112280702	0.919075234	1.423505573	0.753319073
WP_048402424.1	1.591812866	0.97613549	1.460416667	0.982179
WP_048402431.1	0.677083333	0.876388355	inf	0.937124395
WP_048519831.1	2.881818183	0.826887397	4.24848485	0.907212715
WP_048710324.1	1.06741573	0.962888563	0	0.913297989
WP_048710330.1	0	0.853152517	0	0.610058628
WP_048949026.1	1.246395806	0.859299158	0.970756063	0.89893495
WP_048951333.1	1.766528925	0.851304574	2.896694214	0.856232953
WP_048951502.1	1.964876033	0.824119128	2.896694214	0.539345801
WP_048955904.1	0.811550152	0.853152517	0.683274021	0.856232953
WP_048956416.1	1.171232876	0.994743151	0.851156973	0.973406859
WP_048965193.1	1.171232876	0.994743151	0.851156973	0.973406859
WP_048968128.1	1.112280702	0.957156213	inf	0.763254642
WP_048981507.1	0.739614995	0.823564519	0.67831669	0.856232953
WP_048991027.1	1.171232876	0.919075234	1.431125132	0.89893495
WP_049075298.1	1.171232876	0.979816214	0.968683274	0.955208403
WP_049228058.1	0.609843081	0.962888563	0.970756063	0.971646191
WP_049262323.1	0.936842105	0.994743151	inf	0.942594021
WP_049283046.1	1.964876033	0.609849065	2.535262206	0.608514695
WP_049284014.1	1.719710669	0.61905222	2.535262206	0.506574413
WP_049289204.1	0.558007117	0.853152517	0	0.617554074
WP_049289571.1	0	0.915286201	0	0.845742309
WP_049289576.1	0	0.984139235	0	0.802241677
WP_049291382.1	1.187265918	0.915286201	0	0.763254642
WP_049291408.1	1.302739726	0.975614611	0.851156973	0.993155556
WP_049293789.1	0.866261398	0.990769685	1.030124908	0.988065822
WP_049312517.1	0.604117181	0.915286201	0.970756063	0.942594021
WP_049315761.1	1.258928571	0.990769685	1.460416667	0.896961799
WP_049330584.1	0.608540925	0.915286201	0.968683274	0.897479491
WP_049354209.1	0	0.944014092	0	0.977474242
WP_049361703.1	1.766528925	0.950731388	2.896694214	0.93204908
WP_049378951.1	7.259541985	0.001673057	6.043103448	0.16220794
WP_049387667.1	1.91733871	0.588862957	2.535262206	0.763254642
WP_049388254.1	1.370317003	0.925505785	2.02017291	0.700270869
WP_049478103.1	0.609843081	0.964232658	0.970756063	0.913659874
WP_049478958.1	1.73076923	0.906545157	0	0.836091896
WP_049489062.1	0.628214548	0.962888563	1.030124908	0.942594021
WP_049500149.1	1.213010204	0.97613549	1.788265306	0.822510251
WP_049500569.1	0	0.991833914	0	0.965512515
WP_049500615.1	0	0.97613549	0	0.968480365
WP_049520673.1	1.463076923	0.994743151	0	0.942594021
WP_049550084.1	0	0.986899935	0	0.763254642
WP_049581831.1	1.585	0.52397151	2.336666667	0.068468882
WP_049590102.1	1.720430107	0.768633196	0.970756063	0.906504775
WP_049866741.1	1.112280702	0.983518273	0	0.952557356
WP_050232139.1	0.834375	0.983518273	inf	0.909782662
WP_050281514.1	0	0.788505734	0	0.848907347
WP_050471484.1	0.866261398	0.994743151	1.423505573	0.900244456
WP_050471524.1	0.866261398	0.996640867	1.420466059	0.971001789
WP_050471560.1	0.866261398	0.915286201	1.420466059	0.83113926
WP_050471577.1	0.811550152	0.97613549	1.423505573	0.913659874
WP_050471673.1	0.67695962	0.969342268	1.030124908	0.910249218
WP_050471810.1	0	0.97613549	0	0.966502436
WP_050475203.1	0	0.957156213	0	0.781056863
WP_050496587.1	1.112280702	0.994743151	1.639766082	0.965001753
WP_050513929.1	6.382550336	0.001117242	9.409395973	0.000448228
WP_050513930.1	0	0.994743151	0	0.893036067
WP_050513933.1	0	0.833427306	0	0.943904724
WP_050513936.1	0	0.910328788	0	0.943904724
WP_050956219.1	1.06741573	0.993500814	0	0.763254642
WP_050958834.1	0	0.983518273	0	0.955208403
WP_051146992.1	0.558007117	0.775648727	0.702491103	0.781056863
WP_051687826.1	2.590909091	0.486076653	0	0.733063641
WP_051750748.1	0	0.92418507	0	0.764124385
WP_052673532.1	1.213010204	0.89941068	0.970756063	0.96931698
WP_052892478.1	0.242902208	0.060506226	0.173323823	0.025174195
WP_052908666.1	0.811550152	0.823747636	0.683274021	0.875716703
WP_052908674.1	1.246395806	0.950554647	1.420466059	0.992683811
WP_052925801.1	1.719710669	0.411748045	2.535262206	0.07222555
WP_052999510.1	1.91733871	0.610455238	2.535262206	0.763254642
WP_053033694.1	1.707360861	0.840281045	2.156923077	0.781056863
WP_053056540.1	0.866261398	0.996640867	1.420466059	0.896961799
WP_053258696.1	0.842271293	0.993500814	inf	0.89893495
WP_053479353.1	1.246395806	0.919075234	0	0.873019315
WP_053779208.1	1.246395806	0.700528878	0	0.856232953
WP_053784380.1	0.816666667	0.96971426	1.62006079	0.948408066
WP_053804841.1	1.187265918	0.955192802	inf	0.866022993
WP_053804846.1	1.719710669	0.700528878	0	0.831867136
WP_053894151.1	1.246395806	0.823747636	0	0.999593233
WP_053894741.1	1.120576671	0.823564519	0.968683274	0.887746794
WP_053896183.1	1.120576671	0.844684043	1.460416667	0.906239852
WP_053896427.1	0.936842105	0.94200635	inf	0.849278403
WP_053944696.1	0	0.97613549	0	0.942594021
WP_054470453.1	1.425	0.735724651	1.460416667	0.579276532
WP_054764370.1	0	0.933182475	0	0.992357052
WP_055081723.1	0	0.97613549	0	0.942594021
WP_055267252.1	1.925101214	0.754164386	2.535262206	0.738894001
WP_055318048.1	1.925101214	0.919075234	2.83805668	0.738472129
WP_055755412.1	0	0.942068693	0	0.973788124
WP_055756278.1	1.425	0.97613549	2.336666667	0.783483917
WP_055756411.1	0.608540925	0.876388355	0.968683274	0.942594021
WP_055756871.1	1.546112115	0.949853357	2.535262206	0.763254642
WP_055757295.1	1.535008976	0.915286201	2.517055655	0.687048216
WP_055757399.1	1.383285302	0.823564519	1.792091837	0.763254642
WP_055757824.1	1.964876033	0.613974269	2.896694214	0.700270869
WP_055758810.1	5.738255033	0.894620159	0	0.808974069
WP_055759592.1	0.608540925	0.805375347	0.764177429	0.763254642
WP_055760552.1	1.935483871	0.608716701	2.02017291	0.762640499
WP_055761109.1	0.449747333	0.786201304	0.764177429	0.925472818
WP_055761206.1	1.246395806	0.627217835	0	0.695237186
WP_055763289.1	1.422190201	0.897776685	0.970756063	0.840740064
WP_055763657.1	1.585	0.824119128	1.420466059	0.882408572
WP_055783919.1	0.609843081	0.906173152	0.970756063	0.943904724
WP_055784189.1	2.319512194	0.741989029	1.788265306	0.802892642
WP_055787719.1	1.925101214	0.72205268	2.83805668	0.355580767
WP_055789759.1	2.186206896	0.610237649	3.222988505	0.445787528
WP_055790394.1	1.964876033	0.633821328	2.896694214	0.938454167
WP_055792254.1	1.383285302	0.834797398	1.788265306	0.738472129
WP_055845215.1	1.766528925	0.823747636	0	0.948408066
WP_055995235.1	0	0.876875843	0	0.924026333
WP_056068052.1	1.704301075	0.505066473	0	0.763254642
WP_056069295.1	0.609843081	0.834797398	0.554183043	0.763345032
WP_056069315.1	1.198501873	0.915286201	0.970756063	0.893036067
WP_056105343.1	1.766528925	0.823747636	1.030124908	0.930881258
WP_056386848.1	1.383285302	0.54204787	1.804457953	0.714044163
WP_056695277.1	1.231988472	0.949645567	2.56628242	0.610058628
WP_056714883.1	1.965517241	0.957156213	3.222988505	0.971646191
WP_057109658.1	1.213010204	0.956114328	inf	0.93204908
WP_057192822.1	0.534709193	0.962888563	0.851156973	0.936899929
WP_057645235.1	1.476923077	0.853152517	2.02017291	0.699997911
WP_057696984.1	0.586419753	0.931446615	0	0.942594021
WP_057771617.1	1.187265918	0.993500814	0	0.764576025
[truncated: 1,421 more rows]
