# Supplementary material for: Microbial gene expression analysis of healthy and cancerous esophagus uncovers bacterial biomarkers of clinical outcomes
Source: ISME Commun. 2023 Dec 5;3:128. doi: 10.1038/s43705-023-00338-1 (PMC10696091; doi:10.1038/s43705-023-00338-1)
Supplement: Supplementary file 12 — Supplementary table S11 [file 43705_2023_338_MOESM12_ESM.csv]

Gene	Median z-score Fe-negative samples	Median z-score Fe-positive samples
GTPBP6	-0.0277	0.321
ABCB6	-0.0704	0.4645
ABHD12	-0.1001	0.2765
ABHD8	-0.0417	0.2976
ABTB1	-0.131	0.3496
ACOT7	-0.1189	0.2467
ACOT8	-0.0817	0.2164
ACP1	-0.1212	0.2577
ACSF3	-0.1112	0.339
ACTR3	-0.0424	0.4304
ADCK1	-0.0837	0.3697
AFMID	-0.2004	0.2692
AGK	-0.0713	0.3802
AHCY	-0.0195	0.7093
AIFM1	-0.1075	0.2512
AIFM3	-0.0968	0.5221
AIG1	-0.0457	0.4832
AIP	-0.1796	0.2495
AK1	-0.1118	0.2961
AKAP8L	-0.2984	0.2546
AKIRIN2	-0.1991	0.4706
ALG5	-0.1767	0.3622
ALG8	-0.0749	0.4738
ALKBH6	-0.0422	0.2119
ANAPC11	-0.1331	0.6095
ANAPC16	-0.0963	0.3871
ANAPC2	-0.0884	0.7782
ANKRD37	-0.1167	0.3227
ANKRD39	-0.1906	0.3357
ANKRD54	-0.0595	0.4334
ANKRD58	-0.0556	0.6985
ANKZF1	-0.0797	0.3001
ANP32B	-0.1189	0.5256
AP2S1	-0.0538	0.4285
APIP	-0.1469	0.2507
APOA1BP	-0.1007	0.3934
APOC2	-0.158	0.4015
APOO	-0.1096	0.2361
APRT	-0.0824	0.3951
ARF1	-0.0995	0.258
ARFGAP2	-0.0353	0.4589
ARHGAP4	-0.2826	0.3168
ARHGDIA	-0.0962	0.4877
ARL8A	-0.1684	0.2183
ARPC3	-0.0368	0.5919
ARPC4	-0.1098	0.2399
ARPC5L	-0.0597	0.4913
ARRB2	-0.0567	0.3612
AS3MT	-0.051	0.6412
ASB6	-0.1146	0.4894
ASF1A	-0.2859	0.3042
ASGR1	-0.2532	0.3621
ASMTL	-0.1168	0.3796
ASPSCR1	-0.1322	0.2343
ATF5	-0.2764	0.3304
ATG4D	-0.1412	0.4413
ATG5	-0.0565	0.3832
ATP5C1	-0.03	0.3959
ATP5EP2	-0.0409	0.4506
ATP5G3	-0.1488	0.532
ATP5L	-0.0327	0.2221
ATP6AP1	-0.1035	0.4242
ATP6V0B	-0.0579	0.2271
ATP6V1E1	-0.0576	0.2696
ATP6V1F	-0.154	0.2948
ATP6V1H	-0.0931	0.4487
ATPIF1	-0.0321	0.294
AUH	-0.19	0.4758
AUP1	-0.0149	0.521
AVPI1	-0.1628	0.3053
B2M	-0.05	0.2835
B3GNTL1	-0.0443	0.4052
BAX	-0.1413	0.2285
BBC3	-0.1639	0.4685
BCAP31	-0.1221	0.6552
BCAS4	-0.1013	0.3186
BCCIP	-0.0783	0.331
BCL2L12	-0.0574	0.238
BCL3	-0.0913	0.2569
BID	-0.1544	0.5957
BLOC1S3	-0.164	0.5749
BOLA3	-0.1012	0.3498
BRD4	-0.3322	0.204
BRD7	-0.0355	0.4812
BRF2	-0.0662	0.2758
BRMS1	-0.1758	0.2678
BSCL2	-0.022	0.4477
BTG2	-0.2004	0.3902
BUB3	-0.1242	0.3978
C10orf125	-0.0675	0.5123
C10orf84	-0.0966	0.3445
C11orf48	-0.0872	0.2949
C11orf51	-0.366	0.3089
C11orf67	-0.2027	0.5315
C11orf83	-0.0701	0.2988
C11orf84	-0.0537	0.377
C12orf44	-0.1525	0.6619
C12orf45	-0.1715	0.2161
C12orf47	-0.0943	0.3956
C12orf62	-0.0455	0.4276
C13orf1	-0.1183	0.3216
C13orf23	-0.101	0.3239
C13orf27	-0.0072	0.515
C13orf34	-0.0692	0.4659
C13orf37	-0.0073	0.4399
C14orf119	-0.0436	0.3641
C14orf147	-0.0866	0.2369
C14orf156	-0.0931	0.2654
C14orf166	-0.083	0.3507
C14orf166B	-0.5429	0.2208
C14orf2	-0.0451	0.3208
C15orf24	-0.1561	0.5036
C15orf39	-0.1181	0.4208
C15orf40	-0.0087	0.303
C15orf57	-0.1081	0.3936
C15orf63	-0.1034	0.3086
C16orf61	-0.1366	0.6109
C17orf49	-0.1759	0.3269
C17orf61	-0.03	0.3246
C17orf81	-0.0469	0.2051
C17orf90	-0.0918	0.3741
C19orf42	-0.0543	0.2555
C19orf43	-0.2276	0.2849
C19orf48	-0.0697	0.2693
C19orf50	-0.1692	0.2104
C19orf53	-0.2429	0.4207
C19orf56	-0.1421	0.2375
C19orf60	-0.1692	0.2177
C19orf61	-0.0123	0.5316
C19orf66	-0.0152	0.4276
C19orf73	-0.0557	0.3041
C1GALT1C1	-0.0057	0.552
C1orf66	-0.1134	0.3906
C1QBP	-0.0113	0.3217
C20orf111	-0.1315	0.5803
C20orf199	-0.1626	0.578
C20orf24	-0.0428	0.7578
C20orf4	-0.0871	0.2734
C20orf46	-0.2046	0.5526
C20orf72	-0.0578	0.6427
C20orf7	-0.1915	0.3993
C2	-0.1568	0.3713
C2orf79	-0.2203	0.4549
C6orf115	-0.057	0.4369
C6orf129	-0.1782	0.4358
C6orf35	-0.0978	0.3521
C7orf40	-0.0136	0.5512
C7orf53	-0.0047	0.3
C7orf54	-0.0261	0.2997
C7orf55	-0.1296	0.2459
C8orf41	-0.0828	0.5487
C8orf45	-0.1102	0.3442
C8orf55	-0.0295	0.6749
C8orf76	-0.0979	0.3791
C9orf114	-0.2545	0.3261
C9orf119	-0.1177	0.2045
C9orf140	-0.1029	0.2092
C9orf142	-0.1001	0.3648
C9orf16	-0.1899	0.739
C9orf23	-0.0299	0.3098
C9orf25	-0.1725	0.4316
C9orf37	-0.1311	0.5172
C9orf40	-0.2317	0.2908
C9orf6	-0.0445	0.2236
C9orf78	-0.2424	0.4966
C9orf85	-0.1871	0.2337
CA8	-0.0144	0.6631
CACNA1A	-0.0609	0.5624
CAPNS1	-0.0705	0.3589
CARKD	-0.0938	0.5793
CARS2	-0.0917	0.2983
CASK	-0.0503	0.3666
CBWD2	-0.033	0.2704
CBWD3	-0.0083	0.3633
CBX4	-0.0719	0.4408
CBX8	-0.0207	0.4549
CCDC107	-0.0616	0.3488
CCDC124	-0.0565	0.3931
CCDC130	-0.089	0.272
CCDC137	-0.0308	0.2458
CCDC22	-0.0367	0.3567
CCDC56	-0.0872	0.3993
CCDC59	-0.0879	0.2269
CCL20	-0.0611	0.3684
CCNL1	-0.1667	0.2995
CCT7	-0.0221	0.5374
CD99	-0.0346	0.3093
CDC16	-0.1169	0.2687
CDK16	-0.0081	0.4705
CDK2AP2	-0.0741	0.3364
CDK5	-0.0608	0.4765
CDKN2D	-0.2781	0.254
CDKN3	-0.0534	0.3634
CENPB	-0.1196	0.2461
CENPM	-0.0788	0.409
CENPW	-0.1326	0.4214
CETN2	-0.028	0.4625
CHCHD2	-0.0988	0.4186
CHCHD3	-0.0985	0.365
CHCHD8	-0.1225	0.3919
CHMP2A	-0.017	0.2775
CHRNA10	-0.0031	0.313
CHST7	-0.2919	0.287
CIB1	-0.0878	0.2764
CISD3	-0.1486	0.4563
CKS2	-0.2194	0.5747
CLEC18A	-0.0746	0.3685
CLK3	-0.1002	0.5887
CLN6	-0.1179	0.5461
CLNS1A	-0.0242	0.2574
CLVS1	-0.2567	0.2013
CMC1	-0.1192	0.2563
COBRA1	-0.1109	0.4685
COMMD1	-0.1564	0.4647
COMMD3	-0.1729	0.5367
COMMD4	-0.1531	0.6482
COMMD9	-0.1378	0.3319
COMTD1	-0.0456	0.3352
COPE	-0.0676	0.2861
COQ10A	-0.0301	0.2915
COQ3	-0.015	0.431
COX17	-0.2483	0.2589
COX4I1	-0.1313	0.3386
COX4NB	-0.0681	0.4428
COX5A	-0.0503	0.6723
COX6A1	-0.1975	0.6525
COX6B1	-0.1007	0.3073
COX6C	-0.216	0.3587
COX7A2	-0.1243	0.2504
COX7B	-0.0093	0.6387
COX8A	-0.1584	0.2031
CREB3	-0.1665	0.2538
CREM	-0.1045	0.3976
CRIPT	-0.1099	0.2457
CRTC2	-0.1825	0.3202
CSK	-0.2154	0.3276
CSNK1D	-0.0287	0.4269
CSNK2A1	-0.1555	0.323
CSNK2B	-0.0169	0.3751
CSTF3	-0.2133	0.4192
CTRL	-0.1915	0.2288
CTU1	-0.1399	0.3173
CUEDC2	-0.2555	0.4686
CYB5R4	-0.1372	0.3739
DAP3	-0.2091	0.2635
DCTN6	-0.1117	0.5517
DCXR	-0.1151	0.39
DDA1	-0.0903	0.2614
DDRGK1	-0.0656	0.5348
DDX27	-0.0532	0.6369
DDX39	-0.1615	0.4827
DEDD2	-0.1155	0.3586
DENND1A	-0.1575	0.5476
DHRSX	-0.2457	0.5302
DIABLO	-0.0616	0.2557
DKC1	-0.0784	0.3387
DLEU2	-0.1627	0.4685
DNAJA1	-0.0346	0.2456
DNAJB11	-0.0117	0.5858
DNAJB12	-0.1297	0.2316
DNAJC15	-0.0141	0.5646
DNAJC25	-0.0651	0.3915
DNM1	-0.1087	0.4886
DNTTIP1	-0.0638	0.5947
DOLK	-0.1802	0.292
DOLPP1	-0.0487	0.2991
DPM1	-0.0196	0.3857
DPM2	-0.1821	0.571
DPM3	-0.201	0.3081
DPP7	-0.1791	0.7331
DRAM2	-0.1502	0.3903
DRG1	-0.1371	0.2649
DSCR6	-0.0187	0.5105
DUS1L	-0.1162	0.4867
DUSP2	-0.1661	0.2992
DYNLRB1	-0.1141	0.6251
DYNLT1	-0.0875	0.3886
EBP	-0.1099	0.6596
EBPL	-0.1633	0.5702
ECE2	-0.0351	0.5937
ECHS1	-0.0702	0.3412
EDF1	-0.2103	0.5597
EFHA1	-0.1023	0.2924
EFNA1	-0.2754	0.6259
EIF2B4	-0.0325	0.4885
EIF2S2	-0.0983	0.3211
EIF3J	-0.1121	0.4187
EIF3K	-0.073	0.4291
EIF3M	-0.0848	0.2651
EIF4EBP1	-0.2068	0.5816
EIF5A	-0.0265	0.4054
ELOF1	-0.0647	0.2897
EMD	-0.215	0.3469
ENDOG	-0.0686	0.2259
EPS8L3	-0.3884	0.8468
ERGIC3	-0.0048	0.568
ERP29	-0.2396	0.3355
ERP44	-0.0495	0.4313
ESYT3	-0.0499	0.215
ETFA	-0.0546	0.6163
EWSR1	-0.1229	0.271
EXD3	-0.1034	0.7508
EXOSC1	-0.1355	0.4596
EXOSC8	-0.1003	0.4539
EZH2	-0.0636	0.5123
F8A1	-0.1575	0.6094
FAM100A	-0.1362	0.5203
FAM100B	-0.1577	0.4649
FAM125A	-0.0897	0.4047
FAM125B	-0.1021	0.2608
FAM136A	-0.0599	0.3239
FAM158A	-0.1016	0.4038
FAM167B	-0.166	0.3001
FAM192A	-0.0914	0.4454
FAM3A	-0.0977	0.5431
FAM43A	-0.0869	0.332
FAM45A	-0.047	0.3702
FAM50A	-0.1077	0.6785
FAM58A	-0.159	0.562
FAM73B	-0.1001	0.6477
FAM82A2	-0.1214	0.5492
FAM96A	-0.0481	0.4389
FAM96B	-0.247	0.2264
FARSA	-0.0302	0.3459
FASTK	-0.0311	0.3086
FASTKD5	-0.024	0.6001
FAU	-0.1902	0.2262
FBXL12	-0.1038	0.3912
FBXL15	-0.0634	0.3955
FBXO33	-0.0845	0.4004
FFAR2	-0.156	0.4379
FGFBP3	-0.011	0.4189
FITM1	-0.0637	0.37
FITM2	-0.0976	0.2254
FKBP1A	-0.1088	0.5194
FKBP2	-0.2018	0.3378
FN3KRP	-0.0243	0.6059
FNBP4	-0.0844	0.2302
FRAT1	-0.1124	0.3186
FRAT2	-0.021	0.4864
FSCN3	-0.023	0.5842
FTL	-0.1313	0.2732
FXN	-0.2178	0.3982
GABARAP	-0.1164	0.4765
GADD45G	-0.0673	0.2606
GCH1	-0.0799	0.4262
GDI1	-0.1794	0.4174
GEMIN7	-0.0341	0.4612
GFI1	-0.0917	0.3763
GGCT	-0.0524	0.4497
GHITM	-0.0649	0.3697
GK	-0.0233	0.2662
GLA	-0.2597	0.3178
GLRX2	-0.0502	0.442
GLRX	-0.0915	0.3798
GLRX3	-0.132	0.3281
GMIP	-0.0756	0.3457
GPI	-0.1861	0.4664
GPKOW	-0.1819	0.4283
GPR37L1	-0.0371	0.6136
GPS1	-0.1299	0.4316
GPS2	-0.0099	0.3193
GRINA	-0.0554	0.5609
GSTM4	-0.125	0.3844
GSTO1	-0.1192	0.5939
GTF2A2	-0.1353	0.4626
GTF2F2	-0.1168	0.4126
GTF3A	-0.129	0.371
H1FX	-0.224	0.2528
H3F3A	-0.1228	0.2373
HAGH	-0.2977	0.5226
HAUS7	-0.1048	0.6634
HAUS8	-0.1313	0.2524
HDAC2	-0.0671	0.5611
HDDC3	-0.1306	0.3102
HDGF	-0.0454	0.4864
HES1	-0.0714	0.3821
HEXA	-0.1541	0.2878
HIGD1A	-0.1139	0.2479
HM13	-0.0399	0.5407
HMBS	-0.0498	0.4547
HMGB1	-0.0441	0.3528
HMGB3	-0.1517	0.4814
HMP19	-0.356	0.2004
HN1	-0.0776	0.2566
HNRNPA3P1	-0.0651	0.4781
HNRNPL	-0.1066	0.2763
HNRPDL	-0.0343	0.3596
HPCAL1	-0.007	0.4392
HPRT1	-0.0379	0.5032
HS3ST5	-0.4726	0.6617
HSBP1	-0.0466	0.5207
HSD17B10	-0.0508	0.3766
HSD17B14	-0.0625	0.5871
HSF2	-0.1331	0.2513
HSP90AB4P	-0.2982	0.3208
HSPE1	-0.0246	0.5192
ICT1	-0.0704	0.4199
IDH2	-0.1405	0.2311
IDH3A	-0.0973	0.6779
IDH3G	-0.1755	0.6694
IER2	-0.0641	0.6008
IER5L	-0.0634	0.2745
IFI30	-0.1077	0.5953
IFITM1	-0.0536	0.412
IGBP1	-0.1062	0.3794
IKBKG	-0.1289	0.5159
ILF2	-0.0727	0.4935
ING1	-0.0906	0.3282
IRF2BP1	-0.0041	0.2307
IRF3	-0.0681	0.3265
ISG15	-0.1581	0.4307
ISG20	-0.0363	0.2761
ITPA	-0.0116	0.5347
JMJD6	-0.2118	0.4873
JTB	-0.1398	0.403
KARS	-0.0535	0.4063
KATNA1	-0.1215	0.2348
KCNJ2	-0.13	0.3969
KCNMB3	-0.0999	0.428
KCTD17	-0.0066	0.2901
KDELR1	-0.0478	0.4897
KHK	-0.0479	0.5671
KIAA1279	-0.075	0.5908
KIAA1598	-0.1961	0.2873
KIF21B	-0.0544	0.4357
KLRB1	-0.0094	0.4164
KRTCAP2	-0.1649	0.3575
LAGE3	-0.1488	0.2832
LAS1L	-0.1595	0.4621
LENG1	-0.0128	0.2909
LEPROTL1	-0.1165	0.2028
LGALS3BP	-0.0258	0.2721
LIG1	-0.0345	0.2923
LIMD2	-0.1405	0.2185
LIN37	-0.1767	0.3086
LINC01003	-0.0879	0.3391
LOC100133331	-0.0367	0.2911
LOC100133985	-0.1155	0.2638
LOC143188	-0.052	0.4275
CUTALP	-0.0681	0.3184
LOC388789	-0.0005	0.475
SNHG17	-0.0199	0.6421
PTGES2-AS1	-0.0275	0.2098
LINC03025	-0.1877	0.4525
LOC606724	-0.2118	0.2909
SPCS2P4	-0.2195	0.2938
LOC728743	-0.1442	0.283
PIN4P1	-0.0689	0.2371
GTF2IRD1P1	-0.1707	0.4332
LRRC16B	-0.1141	0.3944
LRRC37A3	-0.0328	0.3919
LRRC43	-0.3013	0.2564
LRRC45	-0.0823	0.3918
LSM1	-0.1055	0.4266
LSM4	-0.195	0.3121
LSM5	-0.0871	0.4518
LSM7	-0.1368	0.2643
LTBR	-0.0721	0.2453
LY6G5C	-0.1067	0.2634
LYRM1	-0.1507	0.3397
MAFG	-0.1668	0.5137
MAGED4	-0.1166	0.3503
MAGEF1	-0.0903	0.4258
MANF	-0.0633	0.5382
MAP1LC3A	-0.1401	0.5928
MAP1LC3B2	-0.2344	0.3954
MAP1LC3B	-0.1128	0.4459
MAP2K1	-0.1716	0.3057
MAP3K8	-0.0444	0.5851
5-Mar	-0.1128	0.2731
MCAT	-0.0467	0.3497
MCRS1	-0.1145	0.4011
MCTS1	-0.0534	0.3156
MDK	-0.0194	0.3084
MEA1	-0.1866	0.3545
MED22	-0.1074	0.4074
MED27	-0.2021	0.2682
MED4	-0.1499	0.4172
MESP1	-0.1046	0.6135
MESP2	-0.1255	0.364
METRNL	-0.1044	0.4157
METTL11A	-0.1792	0.4106
MFSD6L	-0.2439	0.3768
MGC70857	-0.0471	0.2603
MID1IP1	-0.1622	0.3737
MKKS	-0.0454	0.3614
MORF4L2	-0.0126	0.4635
MORN2	-0.0614	0.5024
MPDU1	-0.0866	0.4157
MPP1	-0.1087	0.3387
MRP63	-0.205	0.387
MRPL12	-0.0587	0.6449
MRPL15	-0.1582	0.3483
MRPL18	-0.1161	0.3877
MRPL34	-0.1566	0.4933
MRPL36	-0.0827	0.2449
MRPL38	-0.09	0.4884
MRPL41	-0.0747	0.6925
MRPL4	-0.1221	0.3555
MRPL47	-0.0444	0.2744
MRPL48	-0.1523	0.4574
MRPL50	-0.0043	0.3628
MRPL52	-0.1278	0.2702
MRPL54	-0.2203	0.3832
MRPL9	-0.1091	0.3616
MRPS11	-0.088	0.4666
MRPS12	-0.073	0.3846
MRPS21	-0.0406	0.2032
MRPS2	-0.1669	0.5493
MRPS26	-0.0419	0.6909
MRPS33	-0.0993	0.429
MSI1	-0.1057	0.5926
MST1P2	-0.0922	0.2301
MST1P9	-0.0755	0.2742
MSX1	-0.0927	0.5815
MTCH2	-0.0388	0.5194
MTFMT	-0.0361	0.7181
MTHFD2	-0.1754	0.2475
MTHFS	-0.1922	0.406
MTIF3	-0.1534	0.384
MTP18	-0.0705	0.4108
MXD3	-0.0886	0.4469
MYEOV2	-0.1715	0.411
MYL12B	-0.0235	0.3842
MYLK2	-0.2295	0.387
NAA10	-0.1608	0.563
NAA20	-0.1286	0.4203
LSM8	-0.1506	0.2946
NAALADL1	-0.1384	0.4434
NAE1	-0.0612	0.4586
NANS	-0.1365	0.4719
NARF	-0.1556	0.8787
NARS2	-0.0639	0.5028
NCOA7	-0.1572	0.4288
NCRNA00081	-0.1894	0.2874
NCRNA00116	-0.0246	0.3902
NDNL2	-0.2924	0.4722
NDOR1	-0.1083	0.3795
NDUFA13	-0.1918	0.5237
NDUFA1	-0.1837	0.4681
NDUFA2	-0.0283	0.551
NDUFA3	-0.138	0.3416
NDUFA4	-0.0704	0.2764
NDUFA8	-0.1974	0.2922
NDUFAF1	-0.0186	0.2021
NDUFAF4	-0.0697	0.326
NDUFB11	-0.1074	0.3978
NDUFB2	-0.0665	0.4577
NDUFB3	-0.0928	0.3762
NDUFB4	-0.1442	0.2645
NDUFB8	-0.1229	0.5067
NDUFB9	-0.135	0.3445
NDUFC2	-0.1864	0.484
NDUFS2	-0.0751	0.3113
NDUFS3	-0.1729	0.411
NDUFS6	-0.09	0.391
NECAB3	-0.0135	0.412
NELF	-0.0691	0.556
NENF	-0.1943	0.3023
NEURL	-0.2548	0.4022
NFIL3	-0.1975	0.3189
NFKBIB	-0.0499	0.3779
NFKBID	-0.1719	0.3524
NFS1	-0.0882	0.3504
NINJ2	-0.0235	0.3299
NKAP	-0.1182	0.3632
NME2	-0.1432	0.2521
NME2P1	-0.1186	0.3955
NMRAL1	-0.0972	0.3938
NONO	-0.0514	0.2256
NOP10	-0.0336	0.366
NOP56	-0.0619	0.4379
NOSIP	-0.1261	0.6358
NR1H2	-0.1435	0.4746
NR2C2AP	-0.2798	0.3191
NRL	-0.0191	0.3316
NSDHL	-0.0964	0.4232
NSFL1C	-0.0434	0.2779
NSMCE4A	-0.0231	0.4023
NT5C3	-0.0234	0.3901
NT5C3L	-0.0646	0.3693
NUCB1	-0.1739	0.432
NUDT1	-0.0854	0.3226
NUDT19	-0.0805	0.4075
NUDT22	-0.1316	0.2043
NUDT5	-0.0476	0.611
NUDT8	-0.129	0.3268
NUTF2	-0.0867	0.4639
NXT1	-0.1496	0.2496
ODF2	-0.0854	0.402
OLA1	-0.066	0.4313
ORMDL1	-0.1347	0.288
OSM	-0.1119	0.4371
OST4	-0.2397	0.515
OTOF	-0.2652	0.2582
OTUD5	-0.003	0.4977
OXCT2	-0.1922	0.2494
OXT	-0.2863	0.4346
PAF1	-0.1169	0.38
PAFAH1B3	-0.0596	0.3337
PANK2	-0.0087	0.4068
PARK7	-0.0936	0.2405
PARP16	-0.1451	0.2179
PAX6	-0.1031	0.232
PCBD1	-0.0337	0.3427
PCGF6	-0.1173	0.4795
PCID2	-0.1482	0.2469
PCK2	-0.1956	0.2275
PCNA	-0.0857	0.381
PCYT2	-0.0671	0.3955
PDCL3	-0.1347	0.4242
PDHA1	-0.1068	0.4226
PDHX	-0.1498	0.3276
PDRG1	-0.1092	0.3531
PDZD11	-0.1237	0.5771
PEBP1	-0.0875	0.3664
PEX16	-0.2348	0.5204
PEX7	-0.1088	0.2771
PFDN4	-0.0613	0.6873
PFKFB1	-0.0084	0.364
PHF11	-0.0791	0.3966
PHPT1	-0.1253	0.5436
PIGA	-0.1341	0.42
PIGB	-0.0191	0.4203
PIGF	-0.0442	0.705
PIGZ	-0.0721	0.4757
PIM2	-0.1917	0.2785
PIM3	-0.1523	0.5378
PIPOX	-0.2255	0.3503
PIPSL	-0.1447	0.4281
PIR	-0.1696	0.4561
PLA2G4C	-0.2045	0.3795
PLEKHJ1	-0.0564	0.2943
PLIN2	-0.0126	0.4323
PMAIP1	-0.0444	0.564
PMF1	-0.1313	0.3094
PNN	-0.041	0.4594
PNRC1	-0.1999	0.2889
POLR1D	-0.0748	0.3505
POLR2F	-0.1805	0.3435
POLR2H	-0.0336	0.5578
POLR2I	-0.1271	0.2422
POLR3F	-0.1169	0.4245
POLR3K	-0.0796	0.5425
POMP	-0.0546	0.5994
POU2AF1	-0.0817	0.5753
POU2F1	-0.097	0.3162
PPA1	-0.1738	0.3564
PPCDC	-0.0216	0.4301
PPIA	-0.0402	0.3547
PPIAL4C	-0.1827	0.555
PPIB	-0.1006	0.4274
PPIF	-0.1322	0.6782
PPP1R2	-0.1579	0.5327
PPP2R2D	-0.0102	0.3755
PPP2R3B	-0.0873	0.379
PQBP1	-0.094	0.4067
PRAF2	-0.1147	0.3857
PRCC	-0.0837	0.447
PRDX2	-0.0762	0.3466
PRDX4	-0.2105	0.3135
PREB	-0.1352	0.4029
PRELID1	-0.1008	0.292
PREP	-0.1139	0.3659
PRKRA	-0.1687	0.3152
ProSAPiP1	-0.0917	0.5912
PRR5	-0.1336	0.4241
PRR5L	-0.0573	0.5616
PSENEN	-0.2152	0.2844
PSMA1	-0.0668	0.5921
PSMA2	-0.177	0.3682
PSMA3	-0.0643	0.3111
PSMA4	-0.0712	0.5887
PSMA5	-0.0549	0.5403
PSMA7	-0.1172	0.3643
PSMB1	-0.1356	0.6811
PSMB3	-0.174	0.3743
PSMB4	-0.2356	0.2799
PSMB5	-0.078	0.2454
PSMB7	-0.2237	0.2156
PSMC1	-0.0467	0.352
PSMC3	-0.192	0.4789
PSMC4	-0.1465	0.5316
PSMC6	-0.0434	0.4491
PSMD10	-0.0554	0.283
PSMD14	-0.0741	0.4118
PSMD4	-0.1266	0.689
PSMD6	-0.1501	0.3585
PSMD7	-0.0763	0.67
PSMD8	-0.068	0.2049
PSME1	-0.1386	0.245
PSME2	-0.0947	0.3909
PSMG2	-0.102	0.7347
PSMG3	-0.0124	0.4595
PTGES2	-0.2426	0.63
PTPMT1	-0.102	0.5414
PTPRA	-0.1357	0.242
PTRH1	-0.1573	0.2377
PTS	-0.1648	0.7095
PVRL2	-0.0188	0.2024
PYCR1	-0.0605	0.5569
RAB15	-0.033	0.5026
RAB3A	-0.2008	0.3417
RAB40B	-0.1194	0.4485
RAB4B	-0.0161	0.2636
RAB8A	-0.2165	0.3881
RAB9A	-0.0705	0.3964
RABAC1	-0.1342	0.4455
RAD9A	-0.1384	0.4779
RALY	-0.003	0.555
RANGRF	-0.148	0.4496
RASSF4	-0.0598	0.3855
RBM42	-0.1744	0.2443
RBMX2	-0.2194	0.4264
RBMX	-0.089	0.2283
RBX1	-0.0899	0.3909
RCN1	-0.0586	0.5314
RCN2	-0.1893	0.5053
RELT	-0.1652	0.5018
REXO4	-0.0844	0.4489
RFK	-0.0566	0.575
RFNG	-0.0427	0.4481
RFXAP	-0.0637	0.3566
RHBDD2	-0.2519	0.4056
RHEB	-0.1921	0.3469
RILPL2	-0.1787	0.3548
RLN1	-0.3029	0.3398
RNASEH2B	-0.1945	0.4343
RNASEK	-0.1428	0.3809
RNF113A	-0.1113	0.5945
RNF114	-0.0604	0.725
RNF181	-0.0887	0.2939
RNF5	-0.1042	0.3099
ROBLD3	-0.1468	0.4642
ROMO1	-0.0579	0.3688
RP9	-0.0925	0.5572
RPAIN	-0.1183	0.5142
RPL10	-0.1899	0.2511
RPL13A	-0.0751	0.2546
RPL18	-0.0852	0.3232
RPL18A	-0.1463	0.581
RPL23	-0.232	0.3164
RPL23A	-0.0258	0.2588
RPL23P8	-0.1841	0.6089
RPL24	-0.1319	0.344
RPL27A	-0.1284	0.3689
RPL28	-0.1283	0.2372
RPL35	-0.1407	0.3195
RPL35A	-0.096	0.503
RPL37	-0.1134	0.3078
RPL38	-0.1842	0.2252
RPL39	-0.2497	0.8195
RPL4	-0.0432	0.2777
RPL7A	-0.1079	0.3548
RPLP1	-0.0667	0.4482
RPLP2	-0.0318	0.3583
RPPH1	-0.1653	0.3921
RPS11	-0.1729	0.4373
RPS13	-0.1233	0.448
RPS16	-0.1585	0.3076
RPS17	-0.1456	0.243
RPS19	-0.0915	0.3186
RPS20	-0.2594	0.5044
RPS24	-0.1314	0.3201
RPS27	-0.0759	0.4251
RPS27L	-0.0678	0.5085
RPS29	-0.0951	0.2123
RSL24D1	-0.135	0.4
RUVBL2	-0.1313	0.4436
RWDD1	-0.1484	0.5996
SAA4	-0.1253	0.2098
SAP18	-0.2584	0.6181
SAT1	-0.1437	0.4296
SAT2	-0.1921	0.5128
SCAMP2	-0.1635	0.2734
SCAND1	-0.0806	0.4945
SCNM1	-0.1567	0.3137
SDHAF1	-0.0392	0.3557
SEC11A	-0.0709	0.3414
SEC61B	-0.2773	0.3551
SECTM1	-0.027	0.5629
SELK	-0.119	0.6059
SELO	-0.1107	0.3029
SELS	-0.2257	0.6497
SERF2	-0.1864	0.3038
SERP1	-0.0805	0.3808
SET	-0.1108	0.2254
SF3B6	-0.1485	0.452
SF3B4	-0.1983	0.3304
SF3B5	-0.1532	0.3592
SF4	-0.2202	0.2498
SFT2D1	-0.0268	0.3755
SH3GLB2	-0.128	0.336
SLC25A19	-0.1183	0.2573
SLC25A29	-0.0637	0.4568
SLC25A38	-0.1225	0.3073
SLC25A5	-0.0509	0.6484
SLC25A6	-0.2003	0.312
SLC2A8	-0.2068	0.3013
SLC35D2	-0.0362	0.6388
SLC35E4	-0.1129	0.2988
SLCO3A1	-0.0831	0.358
SLTM	-0.1098	0.3744
SMOX	-0.0475	0.3084
SMPD2	-0.044	0.5423
SMS	-0.0212	0.532
SNAPC4	-0.0617	0.366
SNHG11	-0.0547	0.3111
SNHG7	-0.0875	0.2673
SNORD17	-0.1263	0.4047
SNRNP25	-0.1469	0.6409
SNRPA1	-0.1818	0.2258
SNRPB2	-0.0173	0.5673
SNRPB	-0.1385	0.5195
SNRPD2	-0.1137	0.229
SNRPF	-0.1904	0.3568
SNRPG	-0.0829	0.4389
SNX22	-0.0798	0.4429
SNX3	-0.0482	0.4363
SPATA2L	-0.0104	0.5949
SPCS1	-0.0248	0.3067
SPCS2	-0.1764	0.3711
SPG21	-0.2469	0.5204
SRP14	-0.1108	0.4638
SS18L2	-0.0671	0.6801
SSBP1	-0.1177	0.2915
SSNA1	-0.2363	0.3498
SSR2	-0.1475	0.6017
SSR4	-0.2118	0.5431
ST7	-0.1038	0.3273
STIP1	-0.0771	0.4378
STRA13	-0.0432	0.4621
STRBP	-0.0802	0.2963
STX5	-0.0829	0.3106
SUGT1	-0.133	0.4833
SURF1	-0.1114	0.2309
SURF2	-0.1546	0.4483
SURF4	-0.0929	0.6616
SURF6	-0.1373	0.7425
SYNGR2	-0.0139	0.2347
SYNGR3	-0.1982	0.2463
SYS1	-0.0878	0.2504
TALDO1	-0.2501	0.3091
TARS	-0.109	0.386
TAZ	-0.103	0.6415
TBC1D20	-0.047	0.4199
TBCD	-0.1549	0.2557
TBPL1	-0.0918	0.5263
TCEB1	-0.1644	0.3546
TCEB2	-0.05	0.2216
TDP2	-0.3915	0.3057
TERF2IP	-0.1098	0.3946
TEX19	-0.2748	0.3137
TEX261	-0.0638	0.327
TFE3	-0.0711	0.2955
TFPT	-0.173	0.4679
TGDS	-0.0467	0.375
TGIF1	-0.0106	0.435
THAP3	-0.1316	0.3132
THOC4	-0.0221	0.3582
TIGD3	-0.1145	0.3787
TIMM16	-0.1643	0.2698
TIMM17B	-0.23	0.3879
TIMM50	-0.1061	0.2643
TM2D2	-0.1057	0.3752
TM2D3	-0.0856	0.2155
TMED1	-0.0329	0.5363
TMEM111	-0.0582	0.2992
TMEM11	-0.1214	0.281
TMEM126A	-0.0466	0.2616
TMEM147	-0.1336	0.2922
TMEM160	-0.1018	0.395
TMEM163	-0.1252	0.2302
TMEM176A	-0.065	0.2846
TMEM183A	-0.0762	0.5018
TMEM187	-0.0537	0.7013
TMEM198	-0.016	0.4394
TMEM208	-0.0598	0.5673
TMEM214	-0.0908	0.5019
TMEM216	-0.108	0.3184
TMEM44	-0.1537	0.7739
TMEM70	-0.0803	0.4389
TMEM85	-0.1352	0.4881
TMEM93	-0.1324	0.2472
TMSL3	-0.1068	0.2955
TMUB1	-0.0931	0.2294
TMX2	-0.0556	0.28
TNNC2	-0.1961	0.3657
TOR1A	-0.1976	0.3453
TOR1B	-0.0604	0.565
TOR2A	-0.2183	0.542
TP53I13	-0.0444	0.3982
TP53RK	-0.0863	0.3289
TPRA1	-0.1192	0.5597
TPRKB	-0.105	0.2519
TPRN	-0.1473	0.4836
TPT1	-0.1834	0.4007
TRAF2	-0.0617	0.2094
TREML3	-0.4637	0.2239
TREX1	-0.1052	0.3608
TRIB3	-0.1382	0.2406
TRIM11	-0.0388	0.3615
TRMT2B	-0.0899	0.3382
TRMT6	-0.0677	0.2347
TRPT1	-0.152	0.3318
TSEN34	-0.1805	0.3335
TSPAN33	-0.1095	0.3078
TSR2	-0.0164	0.5989
TSSC1	-0.0724	0.3875
TTC32	-0.1338	0.2955
TTF1	-0.1125	0.3051
TUBB2C	-0.0787	0.558
TXNRD1	-0.0875	0.4186
UBA52	-0.1986	0.2159
UBB	-0.1214	0.5259
UBE2J1	-0.0754	0.3975
UBE2N	-0.0804	0.3901
UBE2V1	-0.0475	0.2768
UBL4A	-0.1147	0.2658
UBL5	-0.1389	0.3045
UBXN1	-0.1064	0.3133
UCK1	-0.1516	0.3385
UCP2	-0.0796	0.4594
UGT1A3	-0.1891	0.2249
UPF3B	-0.0397	0.3747
UQCR10	-0.0214	0.3375
UQCRC1	-0.2193	0.278
URM1	-0.1261	0.5039
USE1	-0.1554	0.3707
USF1	-0.1821	0.253
USP20	-0.0949	0.2383
UXT	-0.2321	0.3963
VBP1	-0.1792	0.3999
VPS16	-0.0748	0.4963
VPS29	-0.0115	0.291
WASH3P	-0.1612	0.4437
WASH5P	-0.0274	0.749
WASH7P	-0.2003	0.4888
WBP4	-0.083	0.2896
WBSCR22	-0.0623	0.4482
WBSCR28	-0.1416	0.5223
WDR45	-0.1253	0.5754
WDR85	-0.1048	0.8653
WHAMM	-0.1528	0.2905
WIPI1	-0.0072	0.3135
XKR8	-0.0516	0.4036
XRCC1	-0.0982	0.3148
YAF2	-0.0082	0.4826
YIF1B	-0.2054	0.4641
YWHAB	-0.012	0.5026
ZBED1	-0.0344	0.2284
ZC3H12A	-0.0144	0.3989
ZC3H3	-0.0935	0.3986
ZCCHC3	-0.0915	0.5589
ZDHHC12	-0.1493	0.415
ZDHHC13	-0.0375	0.2169
ZDHHC16	-0.0622	0.304
ZDHHC6	-0.215	0.4501
ZDHHC9	-0.0665	0.5126
ZFPM1	-0.2003	0.2334
ZFYVE19	-0.0044	0.327
ZFYVE27	-0.0934	0.4456
ZMYND17	-0.0242	0.4521
ZMYND19	-0.1523	0.4117
ZNF296	-0.0267	0.4918
ZNF408	-0.073	0.5245
ZNF444	-0.0519	0.3449
ZNF511	-0.0713	0.3595
ZNF524	-0.126	0.4119
ZNF746	-0.1494	0.2891
ZNF777	-0.2209	0.3061
ZNF784	-0.0158	0.3302
ZNHIT3	-0.1362	0.24
ZP3	-0.1054	0.4221
